# Supplementary material for: Single-cell multiregion dissection of Alzheimer’s disease
Source: Nature. 2024 Jul 24;632(8026):858–68. doi: 10.1038/s41586-024-07606-7 (PMC11338834; doi:10.1038/s41586-024-07606-7)
Supplement: Supplementary file 3 — Supplementary Tables 1–10 and a Supplementary Table guide. [file 41586_2024_7606_MOESM3_ESM.zip]

Archive with 11 entries (11 files):
- Supp_table_guide.pdf
- Supplementary_Table_1_sample_metadata.txt
- Supplementary_Table_10_pathology_biased_differentially_expressed_genes.txt
- Supplementary_Table_2_Gene_expression_marker_lists.xlsx
- Supplementary_Table_3_Gene_expression_programs_from_cNMF.xlsx
- Supplementary_Table_4_Transcriptional_regulons_from_SCENIC.xlsx
- Supplementary_Table_5_cNMF_Modules_and_module_scores_for_GABAergic_glutamatergic_and_projecting_neurons.xlsx
- Supplementary_Table_6_gene_expression_modules.xlsx
- Supplementary_Table_7_module_covariate_enrichments.xlsx
- Supplementary_Table_8_vulnerability_resilience_associated_genes.xlsx
- Supplementary_Table_9_differential_gene_expression_tables.tar.gz
