# Supplementary material for: Single-cell multiregion dissection of Alzheimer’s disease
Source: Nature. 2024 Jul 24;632(8026):858–68. doi: 10.1038/s41586-024-07606-7 (PMC11338834; doi:10.1038/s41586-024-07606-7)
Supplement: Supplementary file 3 — Supplementary Tables 1–10 and a Supplementary Table guide. [file 41586_2024_7606_MOESM3_ESM.zip › Supplementary_Table_1_sample_metadata.txt]

library_id	subject	region	msex	age_death	pmi	pathAD	clinicalDiag
D19-8387	ROSMAP-85806	AG	1	(80,85]	4	AD	AD dementia
D19-8388	ROSMAP-57111	AG	1	(85,90]	8	AD	no dementia
D19-8389	ROSMAP-21157	AG	0	(80,85]	4	non-AD	no dementia
D19-8390	ROSMAP-20769	AG	1	(75,80]	8	non-AD	no dementia
D19-8391	ROSMAP-40301	AG	0	90+	4	AD	no dementia
D19-8392	ROSMAP-20005	AG	0	(80,85]	10	AD	no dementia
D19-8393	ROSMAP-77502	AG	0	(80,85]	3	AD	AD dementia
D19-8394	ROSMAP-62539	AG	1	(80,85]	10	non-AD	no dementia
D19-8395	ROSMAP-34449	AG	0	90+	5	AD	no dementia
D19-8396	ROSMAP-32826	AG	1	(80,85]	4	AD	no dementia
D19-8397	ROSMAP-84918	AG	1	(80,85]	3	AD	AD dementia
D19-8398	ROSMAP-33422	AG	1	(75,80]	5	non-AD	no dementia
D19-8399	ROSMAP-96129	AG	0	(85,90]	5	non-AD	no dementia
D19-8400	ROSMAP-74690	AG	1	90+	5	non-AD	no dementia
D19-8401	ROSMAP-31670	AG	1	(85,90]	5	AD	AD dementia
D19-8402	ROSMAP-19412	AG	0	90+	5	AD	no dementia
D19-12438	ROSMAP-83352	AG	1	(85,90]	5	AD	no dementia
D19-12439	ROSMAP-83589	AG	0	(85,90]	5	AD	AD dementia
D19-12440	ROSMAP-41333	AG	1	(75,80]	5	non-AD	no dementia
D19-12441	ROSMAP-73538	AG	1	(80,85]	6	AD	AD dementia
D19-12442	ROSMAP-20815	AG	0	(85,90]	5	non-AD	no dementia
D19-12443	ROSMAP-18705	AG	0	(75,80]	6	non-AD	AD dementia
D19-12444	ROSMAP-66658	AG	0	90+	5	non-AD	no dementia
D19-12445	ROSMAP-77461	AG	0	90+	6	non-AD	no dementia
D19-12446	ROSMAP-86126	AG	1	(85,90]	6	AD	no dementia
D19-12447	ROSMAP-50941	AG	0	(85,90]	7	AD	AD dementia
D19-12448	ROSMAP-32686	AG	0	(80,85]	6	AD	AD dementia
D19-12449	ROSMAP-67634	AG	1	90+	7	non-AD	no dementia
D19-12450	ROSMAP-79151	AG	1	(75,80]	6	AD	AD dementia
D19-12451	ROSMAP-52212	AG	1	(85,90]	6	AD	AD dementia
D19-12452	ROSMAP-42915	AG	0	(80,85]	6	AD	AD dementia
D19-12453	ROSMAP-32550	AG	0	(75,80]	6	non-AD	no dementia
D19-12454	ROSMAP-43150	AG	1	(75,80]	7	non-AD	no dementia
D19-12455	ROSMAP-21853	AG	1	(80,85]	7	non-AD	no dementia
D19-12456	ROSMAP-40248	AG	0	(85,90]	7	AD	AD dementia
D19-12457	ROSMAP-40612	AG	0	(75,80]	7	AD	no dementia
D19-12458	ROSMAP-97522	AG	0	90+	7	non-AD	no dementia
D19-12459	ROSMAP-23823	AG	0	90+	7	non-AD	no dementia
D19-12460	ROSMAP-99419	AG	0	(75,80]	8	non-AD	no dementia
D19-12461	ROSMAP-51380	AG	1	90+	8	AD	no dementia
D19-12462	ROSMAP-87836	AG	0	(80,85]	5	AD	AD dementia
D19-12463	ROSMAP-32462	AG	1	90+	6	AD	no dementia
D19-12464	ROSMAP-44788	AG	1	(85,90]	6	non-AD	no dementia
D19-12465	ROSMAP-78104	AG	1	(85,90]	6	non-AD	no dementia
D19-12466	ROSMAP-17199	AG	0	(75,80]	9	AD	AD dementia
D19-12467	ROSMAP-53808	AG	1	(85,90]	8	AD	AD dementia
D19-12468	ROSMAP-42444	AG	0	(85,90]	8	non-AD	no dementia
D19-12469	ROSMAP-51356	AG	1	90+	12	non-AD	no dementia
D19-8371	ROSMAP-85806	EC	1	(80,85]	4	AD	AD dementia
D19-8372	ROSMAP-57111	EC	1	(85,90]	8	AD	no dementia
D19-8373	ROSMAP-21157	EC	0	(80,85]	4	non-AD	no dementia
D19-8374	ROSMAP-20769	EC	1	(75,80]	8	non-AD	no dementia
D19-8375	ROSMAP-40301	EC	0	90+	4	AD	no dementia
D19-8376	ROSMAP-20005	EC	0	(80,85]	10	AD	no dementia
D19-8377	ROSMAP-77502	EC	0	(80,85]	3	AD	AD dementia
D19-8378	ROSMAP-62539	EC	1	(80,85]	10	non-AD	no dementia
D19-8379	ROSMAP-34449	EC	0	90+	5	AD	no dementia
D19-8380	ROSMAP-32462	EC	1	90+	6	AD	no dementia
D19-8381	ROSMAP-84918	EC	1	(80,85]	3	AD	AD dementia
D19-8382	ROSMAP-33422	EC	1	(75,80]	5	non-AD	no dementia
D19-8383	ROSMAP-96129	EC	0	(85,90]	5	non-AD	no dementia
D19-8384	ROSMAP-74690	EC	1	90+	5	non-AD	no dementia
D19-8385	ROSMAP-31670	EC	1	(85,90]	5	AD	AD dementia
D19-8386	ROSMAP-19412	EC	0	90+	5	AD	no dementia
D19-12470	ROSMAP-83352	EC	1	(85,90]	5	AD	no dementia
D19-12471	ROSMAP-53808	EC	1	(85,90]	8	AD	AD dementia
D19-12472	ROSMAP-83589	EC	0	(85,90]	5	AD	AD dementia
D19-12473	ROSMAP-41333	EC	1	(75,80]	5	non-AD	no dementia
D19-12474	ROSMAP-20815	EC	0	(85,90]	5	non-AD	no dementia
D19-12475	ROSMAP-18705	EC	0	(75,80]	6	non-AD	AD dementia
D19-12476	ROSMAP-66658	EC	0	90+	5	non-AD	no dementia
D19-12477	ROSMAP-77461	EC	0	90+	6	non-AD	no dementia
D19-12478	ROSMAP-86126	EC	1	(85,90]	6	AD	no dementia
D19-12479	ROSMAP-50941	EC	0	(85,90]	7	AD	AD dementia
D19-12480	ROSMAP-32686	EC	0	(80,85]	6	AD	AD dementia
D19-12481	ROSMAP-67634	EC	1	90+	7	non-AD	no dementia
D19-12482	ROSMAP-79151	EC	1	(75,80]	6	AD	AD dementia
D19-12483	ROSMAP-52212	EC	1	(85,90]	6	AD	AD dementia
D19-12484	ROSMAP-42915	EC	0	(80,85]	6	AD	AD dementia
D19-12485	ROSMAP-32550	EC	0	(75,80]	6	non-AD	no dementia
D19-12486	ROSMAP-43150	EC	1	(75,80]	7	non-AD	no dementia
D19-12487	ROSMAP-21853	EC	1	(80,85]	7	non-AD	no dementia
D19-12488	ROSMAP-40248	EC	0	(85,90]	7	AD	AD dementia
D19-12489	ROSMAP-40612	EC	0	(75,80]	7	AD	no dementia
D19-12490	ROSMAP-97522	EC	0	90+	7	non-AD	no dementia
D19-12491	ROSMAP-23823	EC	0	90+	7	non-AD	no dementia
D19-12492	ROSMAP-99419	EC	0	(75,80]	8	non-AD	no dementia
D19-12493	ROSMAP-51380	EC	1	90+	8	AD	no dementia
D19-12494	ROSMAP-78104	EC	1	(85,90]	6	non-AD	no dementia
D19-12495	ROSMAP-17199	EC	0	(75,80]	9	AD	AD dementia
D19-12496	ROSMAP-42444	EC	0	(85,90]	8	non-AD	no dementia
D19-12497	ROSMAP-51356	EC	1	90+	12	non-AD	no dementia
D19-12406	ROSMAP-87836	EC	0	(80,85]	5	AD	AD dementia
D19-12407	ROSMAP-44788	EC	1	(85,90]	6	non-AD	no dementia
D17-9566	ROSMAP-83589	HC	0	(85,90]	5	AD	AD dementia
D17-9567	ROSMAP-51356	HC	1	90+	12	non-AD	no dementia
D17-9572	ROSMAP-31670	HC	1	(85,90]	5	AD	AD dementia
D19-1904	ROSMAP-96129	HC	0	(85,90]	5	non-AD	no dementia
D19-1905	ROSMAP-67634	HC	1	90+	7	non-AD	no dementia
D19-1906	ROSMAP-79151	HC	1	(75,80]	6	AD	AD dementia
D19-1907	ROSMAP-52212	HC	1	(85,90]	6	AD	AD dementia
D19-1908	ROSMAP-19412	HC	0	90+	5	AD	no dementia
D19-1909	ROSMAP-34449	HC	0	90+	5	AD	no dementia
D19-1910	ROSMAP-23823	HC	0	90+	7	non-AD	no dementia
D19-1912	ROSMAP-62539	HC	1	(80,85]	10	non-AD	no dementia
D19-1913	ROSMAP-87836	HC	0	(80,85]	5	AD	AD dementia
D19-1914	ROSMAP-84918	HC	1	(80,85]	3	AD	AD dementia
D19-1915	ROSMAP-17199	HC	0	(75,80]	9	AD	AD dementia
D19-1916	ROSMAP-42444	HC	0	(85,90]	8	non-AD	no dementia
D19-1918	ROSMAP-32462	HC	1	90+	6	AD	no dementia
D19-1919	ROSMAP-85806	HC	1	(80,85]	4	AD	AD dementia
D19-1920	ROSMAP-50941	HC	0	(85,90]	7	AD	AD dementia
D19-1921	ROSMAP-40612	HC	0	(75,80]	7	AD	no dementia
D19-1922	ROSMAP-99419	HC	0	(75,80]	8	non-AD	no dementia
D19-1924	ROSMAP-57111	HC	1	(85,90]	8	AD	no dementia
D19-1925	ROSMAP-40248	HC	0	(85,90]	7	AD	AD dementia
D19-1927	ROSMAP-44788	HC	1	(85,90]	6	non-AD	no dementia
D19-1933	ROSMAP-21157	HC	0	(80,85]	4	non-AD	no dementia
D19-4617	ROSMAP-32550	HC	0	(75,80]	6	non-AD	no dementia
D19-4618	ROSMAP-18705	HC	0	(75,80]	6	non-AD	AD dementia
D19-4620	ROSMAP-66658	HC	0	90+	5	non-AD	no dementia
D19-4621	ROSMAP-32826	HC	1	(80,85]	4	AD	no dementia
D19-4623	ROSMAP-78104	HC	1	(85,90]	6	non-AD	no dementia
D19-4625	ROSMAP-43150	HC	1	(75,80]	7	non-AD	no dementia
D19-4626	ROSMAP-86126	HC	1	(85,90]	6	AD	no dementia
D19-4627	ROSMAP-33422	HC	1	(75,80]	5	non-AD	no dementia
D19-4628	ROSMAP-83352	HC	1	(85,90]	5	AD	no dementia
D19-4629	ROSMAP-53808	HC	1	(85,90]	8	AD	AD dementia
D19-4630	ROSMAP-21853	HC	1	(80,85]	7	non-AD	no dementia
D19-4631	ROSMAP-41333	HC	1	(75,80]	5	non-AD	no dementia
D19-4632	ROSMAP-20769	HC	1	(75,80]	8	non-AD	no dementia
D19-4633	ROSMAP-74690	HC	1	90+	5	non-AD	no dementia
D19-4634	ROSMAP-97522	HC	0	90+	7	non-AD	no dementia
D19-4635	ROSMAP-32686	HC	0	(80,85]	6	AD	AD dementia
D19-4636	ROSMAP-73538	HC	1	(80,85]	6	AD	AD dementia
D19-4637	ROSMAP-40301	HC	0	90+	4	AD	no dementia
D19-4638	ROSMAP-20005	HC	0	(80,85]	10	AD	no dementia
D19-4639	ROSMAP-77502	HC	0	(80,85]	3	AD	AD dementia
D19-4640	ROSMAP-42915	HC	0	(80,85]	6	AD	AD dementia
D19-4641	ROSMAP-51380	HC	1	90+	8	AD	no dementia
D19-4643	ROSMAP-20815	HC	0	(85,90]	5	non-AD	no dementia
D19-4648	ROSMAP-77461	HC	0	90+	6	non-AD	no dementia
D19-8355	ROSMAP-87836	MT	0	(80,85]	5	AD	AD dementia
D19-8356	ROSMAP-34449	MT	0	90+	5	AD	no dementia
D19-8357	ROSMAP-32462	MT	1	90+	6	AD	no dementia
D19-8358	ROSMAP-32826	MT	1	(80,85]	4	AD	no dementia
D19-8359	ROSMAP-44788	MT	1	(85,90]	6	non-AD	no dementia
D19-8360	ROSMAP-84918	MT	1	(80,85]	3	AD	AD dementia
D19-8361	ROSMAP-78104	MT	1	(85,90]	6	non-AD	no dementia
D19-8362	ROSMAP-17199	MT	0	(75,80]	9	AD	AD dementia
D19-8363	ROSMAP-85806	MT	1	(80,85]	4	AD	AD dementia
D19-8364	ROSMAP-57111	MT	1	(85,90]	8	AD	no dementia
D19-8365	ROSMAP-21157	MT	0	(80,85]	4	non-AD	no dementia
D19-8366	ROSMAP-20769	MT	1	(75,80]	8	non-AD	no dementia
D19-8367	ROSMAP-40301	MT	0	90+	4	AD	no dementia
D19-8368	ROSMAP-20005	MT	0	(80,85]	10	AD	no dementia
D19-8369	ROSMAP-77502	MT	0	(80,85]	3	AD	AD dementia
D19-8370	ROSMAP-62539	MT	1	(80,85]	10	non-AD	no dementia
D19-12408	ROSMAP-33422	MT	1	(75,80]	5	non-AD	no dementia
D19-12409	ROSMAP-53808	MT	1	(85,90]	8	AD	AD dementia
D19-12410	ROSMAP-96129	MT	0	(85,90]	5	non-AD	no dementia
D19-12411	ROSMAP-74690	MT	1	90+	5	non-AD	no dementia
D19-12412	ROSMAP-31670	MT	1	(85,90]	5	AD	AD dementia
D19-12413	ROSMAP-19412	MT	0	90+	5	AD	no dementia
D19-12414	ROSMAP-83352	MT	1	(85,90]	5	AD	no dementia
D19-12415	ROSMAP-83589	MT	0	(85,90]	5	AD	AD dementia
D19-12416	ROSMAP-41333	MT	1	(75,80]	5	non-AD	no dementia
D19-12417	ROSMAP-73538	MT	1	(80,85]	6	AD	AD dementia
D19-12418	ROSMAP-20815	MT	0	(85,90]	5	non-AD	no dementia
D19-12419	ROSMAP-18705	MT	0	(75,80]	6	non-AD	AD dementia
D19-12420	ROSMAP-66658	MT	0	90+	5	non-AD	no dementia
D19-12421	ROSMAP-77461	MT	0	90+	6	non-AD	no dementia
D19-12422	ROSMAP-86126	MT	1	(85,90]	6	AD	no dementia
D19-12423	ROSMAP-50941	MT	0	(85,90]	7	AD	AD dementia
D19-12424	ROSMAP-32686	MT	0	(80,85]	6	AD	AD dementia
D19-12425	ROSMAP-67634	MT	1	90+	7	non-AD	no dementia
D19-12426	ROSMAP-79151	MT	1	(75,80]	6	AD	AD dementia
D19-12427	ROSMAP-52212	MT	1	(85,90]	6	AD	AD dementia
D19-12428	ROSMAP-42915	MT	0	(80,85]	6	AD	AD dementia
D19-12429	ROSMAP-32550	MT	0	(75,80]	6	non-AD	no dementia
D19-12430	ROSMAP-43150	MT	1	(75,80]	7	non-AD	no dementia
D19-12431	ROSMAP-21853	MT	1	(80,85]	7	non-AD	no dementia
D19-12432	ROSMAP-40248	MT	0	(85,90]	7	AD	AD dementia
D19-12433	ROSMAP-40612	MT	0	(75,80]	7	AD	no dementia
D19-12434	ROSMAP-97522	MT	0	90+	7	non-AD	no dementia
D19-12435	ROSMAP-23823	MT	0	90+	7	non-AD	no dementia
D19-12436	ROSMAP-99419	MT	0	(75,80]	8	non-AD	no dementia
D19-12437	ROSMAP-51380	MT	1	90+	8	AD	no dementia
D19-12498	ROSMAP-42444	MT	0	(85,90]	8	non-AD	no dementia
D19-12499	ROSMAP-51356	MT	1	90+	12	non-AD	no dementia
D19-12310	ROSMAP-34449	PFC	0	90+	5	AD	no dementia
D19-12311	ROSMAP-32826	PFC	1	(80,85]	4	AD	no dementia
D19-12312	ROSMAP-84918	PFC	1	(80,85]	3	AD	AD dementia
D19-12313	ROSMAP-33422	PFC	1	(75,80]	5	non-AD	no dementia
D19-12314	ROSMAP-96129	PFC	0	(85,90]	5	non-AD	no dementia
D19-12315	ROSMAP-74690	PFC	1	90+	5	non-AD	no dementia
D19-12316	ROSMAP-31670	PFC	1	(85,90]	5	AD	AD dementia
D19-12317	ROSMAP-19412	PFC	0	90+	5	AD	no dementia
D19-12318	ROSMAP-83352	PFC	1	(85,90]	5	AD	no dementia
D19-12319	ROSMAP-83589	PFC	0	(85,90]	5	AD	AD dementia
D19-12320	ROSMAP-41333	PFC	1	(75,80]	5	non-AD	no dementia
D19-12321	ROSMAP-73538	PFC	1	(80,85]	6	AD	AD dementia
D19-12322	ROSMAP-20815	PFC	0	(85,90]	5	non-AD	no dementia
D19-12323	ROSMAP-18705	PFC	0	(75,80]	6	non-AD	AD dementia
D19-12324	ROSMAP-66658	PFC	0	90+	5	non-AD	no dementia
D19-12325	ROSMAP-77461	PFC	0	90+	6	non-AD	no dementia
D19-12326	ROSMAP-85806	PFC	1	(80,85]	4	AD	AD dementia
D19-12327	ROSMAP-57111	PFC	1	(85,90]	8	AD	no dementia
D19-12328	ROSMAP-21157	PFC	0	(80,85]	4	non-AD	no dementia
D19-12329	ROSMAP-20769	PFC	1	(75,80]	8	non-AD	no dementia
D19-12330	ROSMAP-40301	PFC	0	90+	4	AD	no dementia
D19-12331	ROSMAP-20005	PFC	0	(80,85]	10	AD	no dementia
D19-12332	ROSMAP-77502	PFC	0	(80,85]	3	AD	AD dementia
D19-12333	ROSMAP-62539	PFC	1	(80,85]	10	non-AD	no dementia
D19-12334	ROSMAP-86126	PFC	1	(85,90]	6	AD	no dementia
D19-12335	ROSMAP-50941	PFC	0	(85,90]	7	AD	AD dementia
D19-12336	ROSMAP-32686	PFC	0	(80,85]	6	AD	AD dementia
D19-12337	ROSMAP-67634	PFC	1	90+	7	non-AD	no dementia
D19-12338	ROSMAP-79151	PFC	1	(75,80]	6	AD	AD dementia
D19-12339	ROSMAP-52212	PFC	1	(85,90]	6	AD	AD dementia
D19-12340	ROSMAP-42915	PFC	0	(80,85]	6	AD	AD dementia
D19-12341	ROSMAP-32550	PFC	0	(75,80]	6	non-AD	no dementia
D19-12342	ROSMAP-43150	PFC	1	(75,80]	7	non-AD	no dementia
D19-12343	ROSMAP-21853	PFC	1	(80,85]	7	non-AD	no dementia
D19-12344	ROSMAP-40248	PFC	0	(85,90]	7	AD	AD dementia
D19-12345	ROSMAP-40612	PFC	0	(75,80]	7	AD	no dementia
D19-12346	ROSMAP-97522	PFC	0	90+	7	non-AD	no dementia
D19-12347	ROSMAP-23823	PFC	0	90+	7	non-AD	no dementia
D19-12348	ROSMAP-99419	PFC	0	(75,80]	8	non-AD	no dementia
D19-12349	ROSMAP-51380	PFC	1	90+	8	AD	no dementia
D19-12350	ROSMAP-87836	PFC	0	(80,85]	5	AD	AD dementia
D19-12351	ROSMAP-32462	PFC	1	90+	6	AD	no dementia
D19-12352	ROSMAP-44788	PFC	1	(85,90]	6	non-AD	no dementia
D19-12353	ROSMAP-78104	PFC	1	(85,90]	6	non-AD	no dementia
D19-12354	ROSMAP-17199	PFC	0	(75,80]	9	AD	AD dementia
D19-12355	ROSMAP-53808	PFC	1	(85,90]	8	AD	AD dementia
D19-12356	ROSMAP-42444	PFC	0	(85,90]	8	non-AD	no dementia
D19-12357	ROSMAP-51356	PFC	1	90+	12	non-AD	no dementia
D19-12358	ROSMAP-34449	TH	0	90+	5	AD	no dementia
D19-12359	ROSMAP-32826	TH	1	(80,85]	4	AD	no dementia
D19-12360	ROSMAP-84918	TH	1	(80,85]	3	AD	AD dementia
D19-12361	ROSMAP-33422	TH	1	(75,80]	5	non-AD	no dementia
D19-12362	ROSMAP-96129	TH	0	(85,90]	5	non-AD	no dementia
D19-12363	ROSMAP-74690	TH	1	90+	5	non-AD	no dementia
D19-12365	ROSMAP-19412	TH	0	90+	5	AD	no dementia
D19-12366	ROSMAP-83352	TH	1	(85,90]	5	AD	no dementia
D19-12368	ROSMAP-41333	TH	1	(75,80]	5	non-AD	no dementia
D19-12369	ROSMAP-73538	TH	1	(80,85]	6	AD	AD dementia
D19-12370	ROSMAP-20815	TH	0	(85,90]	5	non-AD	no dementia
D19-12371	ROSMAP-18705	TH	0	(75,80]	6	non-AD	AD dementia
D19-12372	ROSMAP-66658	TH	0	90+	5	non-AD	no dementia
D19-12373	ROSMAP-77461	TH	0	90+	6	non-AD	no dementia
D19-12374	ROSMAP-85806	TH	1	(80,85]	4	AD	AD dementia
D19-12375	ROSMAP-57111	TH	1	(85,90]	8	AD	no dementia
D19-12376	ROSMAP-21157	TH	0	(80,85]	4	non-AD	no dementia
D19-12377	ROSMAP-20769	TH	1	(75,80]	8	non-AD	no dementia
D19-12378	ROSMAP-40301	TH	0	90+	4	AD	no dementia
D19-12379	ROSMAP-20005	TH	0	(80,85]	10	AD	no dementia
D19-12380	ROSMAP-77502	TH	0	(80,85]	3	AD	AD dementia
D19-12381	ROSMAP-62539	TH	1	(80,85]	10	non-AD	no dementia
D19-12382	ROSMAP-86126	TH	1	(85,90]	6	AD	no dementia
D19-12383	ROSMAP-50941	TH	0	(85,90]	7	AD	AD dementia
D19-12384	ROSMAP-32686	TH	0	(80,85]	6	AD	AD dementia
D19-12385	ROSMAP-67634	TH	1	90+	7	non-AD	no dementia
D19-12386	ROSMAP-79151	TH	1	(75,80]	6	AD	AD dementia
D19-12387	ROSMAP-52212	TH	1	(85,90]	6	AD	AD dementia
D19-12388	ROSMAP-42915	TH	0	(80,85]	6	AD	AD dementia
D19-12389	ROSMAP-32550	TH	0	(75,80]	6	non-AD	no dementia
D19-12390	ROSMAP-43150	TH	1	(75,80]	7	non-AD	no dementia
D19-12391	ROSMAP-21853	TH	1	(80,85]	7	non-AD	no dementia
D19-12392	ROSMAP-40248	TH	0	(85,90]	7	AD	AD dementia
D19-12393	ROSMAP-40612	TH	0	(75,80]	7	AD	no dementia
D19-12394	ROSMAP-97522	TH	0	90+	7	non-AD	no dementia
D19-12395	ROSMAP-23823	TH	0	90+	7	non-AD	no dementia
D19-12396	ROSMAP-99419	TH	0	(75,80]	8	non-AD	no dementia
D19-12397	ROSMAP-51380	TH	1	90+	8	AD	no dementia
D19-12398	ROSMAP-87836	TH	0	(80,85]	5	AD	AD dementia
D19-12399	ROSMAP-32462	TH	1	90+	6	AD	no dementia
D19-12400	ROSMAP-44788	TH	1	(85,90]	6	non-AD	no dementia
D19-12401	ROSMAP-78104	TH	1	(85,90]	6	non-AD	no dementia
D19-12402	ROSMAP-17199	TH	0	(75,80]	9	AD	AD dementia
D19-12403	ROSMAP-53808	TH	1	(85,90]	8	AD	AD dementia
D19-12404	ROSMAP-42444	TH	0	(85,90]	8	non-AD	no dementia
