# Supplementary material for: Single-cell multiregion dissection of Alzheimer’s disease
Source: Nature. 2024 Jul 24;632(8026):858–68. doi: 10.1038/s41586-024-07606-7 (PMC11338834; doi:10.1038/s41586-024-07606-7)
Supplement: Supplementary file 3 — Supplementary Tables 1–10 and a Supplementary Table guide. [file 41586_2024_7606_MOESM3_ESM.zip › Supplementary_Table_10_pathology_biased_differentially_expressed_genes.txt]

gene	sig.nft.up	sig.plaq.up	sig.plaq.dw	sig.nft.dw	ntest	nft.resid	nft	plaq_n	dir	set
MTRNR2L12	3	1	0	0	4	0.0137518104194162	0.019070355764315	0.0186710635773025	NFT	Mic_Immune_Mic
MT-ND3	3	2	0	0	6	0.0134482444664261	0.0206836145460607	0.0175056318283442	NFT	Mic_Immune_Mic
HPGDS	4	0	0	0	6	0.0133161679804484	0.0129400727833168	0.000400635552810733	NFT	Mic_Immune_Mic
DHFR	3	2	0	0	6	0.0122125024109998	0.0177878328341551	0.0116010335001993	NFT	Mic_Immune_Mic
SESN3	5	0	0	0	6	0.0111436285539028	0.0106693323891017	-0.0000947582072741205	NFT	Mic_Immune_Mic
SPATS2L	4	0	0	0	6	0.0106316009705716	0.0114152945151611	0.00107409311694836	NFT	Mic_Immune_Mic
KIF26B	3	0	0	0	5	0.010088140572752	0.0119095750568387	0.00188253854413144	NFT	Mic_Immune_Mic
MAF	4	0	1	0	6	0.00998505431040075	0.00846507224566079	-0.00340678261041248	NFT	Mic_Immune_Mic
METTL21A	3	0	0	0	6	0.00905016483900901	0.00807013979835573	-0.000975270596083473	NFT	Mic_Immune_Mic
STAB1	5	2	0	0	6	0.00891073115750786	0.0109915026728659	0.00142980819886444	NFT	Mic_Immune_Mic
PPARG	3	2	0	0	3	0.00845172797804745	0.0141159994185161	0.0178882472001208	NFT	Mic_Immune_Mic
GLCCI1	4	0	2	0	6	0.00841767338492216	0.00616502287673328	-0.00337266488920981	NFT	Mic_Immune_Mic
SLC26A3	3	1	0	0	6	0.00802591785717938	0.01384259488326	0.0139799599137911	NFT	Mic_Immune_Mic
NBPF1	3	0	0	0	5	0.0080193554869139	0.00841180185965423	0.00175675688558829	NFT	Mic_Immune_Mic
CPED1	3	0	2	0	6	0.00772795096252392	0.00585758022248613	-0.00333522647528122	NFT	Mic_Immune_Mic
HLA-DPA1	5	2	0	0	5	0.00704754176763826	0.0110778767106707	0.00871535252174241	NFT	Mic_Immune_Mic
GLCE	4	1	0	0	6	0.00689790332029161	0.00755177739572842	0.000577311254666731	NFT	Mic_Immune_Mic
ABCC5	3	0	0	0	6	0.00686660578219666	0.00685791165523662	-0.0000103160199710601	NFT	Mic_Immune_Mic
ACTB	4	0	0	0	6	0.00685454239592211	0.00813832150941805	0.00402956705052636	NFT	Mic_Immune_Mic
MARCKS	3	0	0	0	6	0.00683398698712981	0.00596342381516362	-0.0020676045788412	NFT	Mic_Immune_Mic
MS4A6A	3	1	0	0	6	0.00680339083501293	0.00767459083959912	0.00239265623549395	NFT	Mic_Immune_Mic
RASGEF1B	4	2	0	0	6	0.00651553009351789	0.0107973470859934	0.00974362534681279	NFT	Mic_Immune_Mic
ZNF618	4	0	0	0	6	0.00646726162694721	0.00746679489096736	0.00192063087198372	NFT	Mic_Immune_Mic
CD74	5	2	0	0	6	0.00641143815872858	0.00942274595319286	0.00633960907786769	NFT	Mic_Immune_Mic
SNX3	4	0	0	0	6	0.00629865556053943	0.00712772421450819	0.00271077023772354	NFT	Mic_Immune_Mic
MT-CO3	4	2	0	0	6	0.00620644625212315	0.0104244589067177	0.00964834045695718	NFT	Mic_Immune_Mic
EFCAB13	4	0	0	0	5	0.00614237429174978	0.00572603568805771	-0.000750134517494464	NFT	Mic_Immune_Mic
HSP90AB1	3	1	0	0	6	0.00596049786814396	0.00704118699135815	0.00543746090335039	NFT	Mic_Immune_Mic
C1QA	3	2	0	0	6	0.00587097061309245	0.00841774025805962	0.00576021702905942	NFT	Mic_Immune_Mic
NEDD9	5	2	0	0	6	0.00569005064891791	0.00832903782592763	0.00506161243365732	NFT	Mic_Immune_Mic
PTGES3	3	0	0	0	6	0.00551002519142256	0.00539382874331281	0.000877211276789854	NFT	Mic_Immune_Mic
ABHD3	4	2	0	0	6	0.00549338299270465	0.00636283096078019	0.00169210307026439	NFT	Mic_Immune_Mic
TRAF3IP3	3	0	0	0	6	0.00528320084197039	0.00657031802875501	0.00309162358918881	NFT	Mic_Immune_Mic
SNAP23	4	0	1	0	6	0.00522156653776335	0.0047959235294172	0.0000606842637655276	NFT	Mic_Immune_Mic
ARL5A	3	0	0	0	6	0.0051471756372681	0.00566953658899551	0.00122078196158594	NFT	Mic_Immune_Mic
INO80D	3	1	0	0	6	0.0051223899367963	0.00780197939987479	0.00566426864575814	NFT	Mic_Immune_Mic
MIB1	3	0	0	0	6	0.00501757197286418	0.00491162775270171	0.0003520267305317	NFT	Mic_Immune_Mic
ATG4C	4	1	0	0	6	0.00458551175294249	0.00531986590161396	0.00215427421752788	NFT	Mic_Immune_Mic
DNAJB6	3	0	1	0	6	0.00456436366966124	0.00427920077700546	0.000101476841357846	NFT	Mic_Immune_Mic
SLC39A10	3	0	1	0	6	0.00453888455233808	0.0044589033296551	-0.000495820482449128	NFT	Mic_Immune_Mic
SGPP1	4	2	0	0	6	0.00443987485375994	0.00640714195381574	0.00419913242225066	NFT	Mic_Immune_Mic
RAPH1	5	2	0	0	6	0.00436388433647009	0.00561062874319443	0.00193016028468741	NFT	Mic_Immune_Mic
CANX	3	2	0	0	6	0.0042768187707052	0.00656168767270373	0.00449068026237177	NFT	Mic_Immune_Mic
NFAT5	4	1	0	0	6	0.00427030173894283	0.00461586082155715	0.0003078113653949	NFT	Mic_Immune_Mic
SLX4IP	4	2	0	0	6	0.00424523029461462	0.00535329565607443	0.00199639712643895	NFT	Mic_Immune_Mic
KLHL24	4	2	0	0	6	0.00419007994076866	0.00620656299447346	0.00480464828603822	NFT	Mic_Immune_Mic
CTSH	4	2	0	0	6	0.00415808288432578	0.00522574987482855	0.00271230535183434	NFT	Mic_Immune_Mic
HPS3	3	2	0	0	6	0.00413426582575383	0.00477879645111275	0.00201676921315855	NFT	Mic_Immune_Mic
ZBTB1	5	2	0	0	6	0.00402724679240325	0.00651671973253521	0.00499854272952599	NFT	Mic_Immune_Mic
CREG1	3	0	0	0	6	0.00385332936978818	0.00466636692237266	0.00228051864379032	NFT	Mic_Immune_Mic
ZNF706	4	2	0	0	5	0.00383912394879323	0.00602842198382149	0.0055461980596848	NFT	Mic_Immune_Mic
PAPOLA	4	2	0	0	6	0.00371990205755446	0.00503725104040749	0.00261879855031447	NFT	Mic_Immune_Mic
CTSS	5	2	0	0	6	0.00371652772504065	0.00507366804336765	0.00353909732126594	NFT	Mic_Immune_Mic
BTG1	3	2	0	0	3	0.00368519473410739	0.00710368861460603	0.00673406767553326	NFT	Mic_Immune_Mic
LYST	4	0	0	0	6	0.00366177424876476	0.00357027576079062	0.0000695975429569446	NFT	Mic_Immune_Mic
CTIF	5	2	0	0	5	0.00365843433996125	0.00564442867385734	0.00363797977413228	NFT	Mic_Immune_Mic
NLK	5	1	0	0	6	0.00363322363322065	0.0048804022285786	0.0023480269832499	NFT	Mic_Immune_Mic
ARHGDIB	3	0	0	0	6	0.00360404055123348	0.00354244657938987	0.000600574756427729	NFT	Mic_Immune_Mic
MORC3	3	0	0	0	6	0.00359209963715091	0.00321956973392063	-0.000193226442941006	NFT	Mic_Immune_Mic
TM6SF1	3	1	0	0	6	0.00354960222877916	0.00469462174103475	0.00171622570160018	NFT	Mic_Immune_Mic
LY86	3	0	0	0	6	0.00347057018258273	0.00318330793928101	0.000357606415955262	NFT	Mic_Immune_Mic
BCKDHB	3	0	0	0	6	0.00346938189230221	0.00478709150718012	0.00251937614852889	NFT	Mic_Immune_Mic
PARP8	4	0	0	0	6	0.00345141879412689	0.00425899012151617	0.00128519412072764	NFT	Mic_Immune_Mic
BBS9	3	0	0	0	6	0.00334959895260687	0.00425289558170966	0.0021301833175781	NFT	Mic_Immune_Mic
P2RX7	3	2	0	0	6	0.00327350715990738	0.00411718935411787	0.000968276856172822	NFT	Mic_Immune_Mic
FGFR1OP2	4	2	0	0	6	0.00322444068656183	0.00434697001126681	0.00195263923621766	NFT	Mic_Immune_Mic
ELP4	4	2	0	0	6	0.00321211160417	0.0044807941567789	0.00360515330974515	NFT	Mic_Immune_Mic
BAZ2B	3	0	0	0	6	0.00318371417615251	0.00337483368932502	0.000167005172142208	NFT	Mic_Immune_Mic
MUM1	3	0	0	0	6	0.0031500012288168	0.00318457816152347	0.000995082987012461	NFT	Mic_Immune_Mic
MFSD1	3	1	0	0	6	0.00312732275250445	0.00397086414526592	0.00167841592902083	NFT	Mic_Immune_Mic
TTC3	3	1	0	0	6	0.00304815016592165	0.00407187584426649	0.00263390742251377	NFT	Mic_Immune_Mic
PILRA	4	2	0	0	6	0.00297116986155532	0.00522466092978346	0.00353406993729796	NFT	Mic_Immune_Mic
TBCK	3	0	0	0	6	0.00291789877530809	0.00289624271255644	-0.0000503036546829179	NFT	Mic_Immune_Mic
PNISR	3	0	0	0	6	0.00291014213417028	0.00309615364254534	0.00148397930850529	NFT	Mic_Immune_Mic
MAT2A	3	2	0	0	6	0.00290840504779444	0.00445187737046173	0.00325429016677669	NFT	Mic_Immune_Mic
BTRC	3	0	0	0	6	0.00288994945533662	0.00327299568544643	0.000725169416753711	NFT	Mic_Immune_Mic
DCAF10	5	1	0	0	6	0.00288280937630009	0.0040607677666778	0.00269016273329079	NFT	Mic_Immune_Mic
PPA2	3	1	0	0	6	0.00284471558422949	0.00360693131995201	0.00147004422266937	NFT	Mic_Immune_Mic
ASAH1	3	2	0	0	6	0.00283544146394181	0.00430998402498027	0.00376858679727508	NFT	Mic_Immune_Mic
NUFIP2	3	2	0	0	6	0.00279018778440939	0.00405355430768994	0.00230462209114976	NFT	Mic_Immune_Mic
RALGAPA2	3	1	0	0	6	0.00276212009782029	0.0046327739058994	0.00393037413669702	NFT	Mic_Immune_Mic
VPS50	3	0	0	0	6	0.00271751164136529	0.0030030502459468	0.00106458042442791	NFT	Mic_Immune_Mic
ATP6V0B	3	2	0	0	4	0.00260065224434878	0.00494347530209017	0.00527464173684811	NFT	Mic_Immune_Mic
SEL1L	3	2	0	0	6	0.00247621223371826	0.00427791730200399	0.00313264052231711	NFT	Mic_Immune_Mic
DMTF1	3	1	0	0	6	0.00246122917288592	0.00311190765299521	0.00115164393054334	NFT	Mic_Immune_Mic
ATP6V0E1	3	2	0	0	6	0.00243222928802553	0.00427475726136999	0.00253914498839559	NFT	Mic_Immune_Mic
BNC2	3	2	0	0	6	0.00240325735366917	0.00328674455376821	0.00254621105124119	NFT	Mic_Immune_Mic
CCNI	3	1	0	0	6	0.00229926103142084	0.00331889363295358	0.00261989677512071	NFT	Mic_Immune_Mic
RASA1	4	2	0	0	6	0.00221767668283761	0.0037417481525148	0.00361022711607107	NFT	Mic_Immune_Mic
ANP32A	3	2	0	0	6	0.0021403755994296	0.00333085911415625	0.00214763687784876	NFT	Mic_Immune_Mic
C3AR1	3	1	0	0	3	0.00205902584484609	0.00377670626401312	0.00298630316358088	NFT	Mic_Immune_Mic
PIK3C3	3	2	0	0	6	0.00202510078003375	0.00368153628116057	0.00371777741242309	NFT	Mic_Immune_Mic
TFEC	3	2	0	0	6	0.00198959185552041	0.00253879249590648	0.00124781159906043	NFT	Mic_Immune_Mic
NIPBL	3	0	0	0	6	0.00192619707491116	0.00234633384184516	0.0010486847137342	NFT	Mic_Immune_Mic
HNRNPA3	3	1	0	0	6	0.00192333447683991	0.00290061942155476	0.00251210444479294	NFT	Mic_Immune_Mic
LAT2	3	2	0	0	6	0.00191942256799914	0.00274930924727382	0.00220692819806441	NFT	Mic_Immune_Mic
CTSC	3	2	0	0	6	0.00184904859584054	0.00283354516901358	0.00268326198615733	NFT	Mic_Immune_Mic
WDR7	3	1	0	0	6	0.0018243199269454	0.00303306063058191	0.00242300823768254	NFT	Mic_Immune_Mic
FCGR2A	3	0	0	0	6	0.00179474415781679	0.00243431658782302	0.00282400700102679	NFT	Mic_Immune_Mic
HNRNPDL	3	2	0	0	6	0.00173357295920335	0.00348811565396847	0.00460532819591985	NFT	Mic_Immune_Mic
FAM208A	3	1	0	0	6	0.00149426126642327	0.00218932894781677	0.00173084747883908	NFT	Mic_Immune_Mic
ZNF800	3	2	0	0	6	0.00143420730034464	0.00292230825666927	0.00293188465398957	NFT	Mic_Immune_Mic
GPHN	3	0	0	0	6	0.00142201259355935	0.00206541680121126	0.00209606119247029	NFT	Mic_Immune_Mic
PDCD4	4	2	0	0	5	0.00140836805621727	0.00325511657489191	0.00374021579130686	NFT	Mic_Immune_Mic
MBNL1	3	1	0	0	6	0.00126308366240551	0.00186613389094568	0.00130586674455188	NFT	Mic_Immune_Mic
HNRNPU	3	0	0	0	6	0.00122785559875124	0.00164713929166322	0.00109243015366385	NFT	Mic_Immune_Mic
FCHO2	3	0	0	0	6	0.00116423408907059	0.0021476137564198	0.00197916440510565	NFT	Mic_Immune_Mic
CD4	0	0	1	3	6	0.00114150792426988	-0.000532818629242417	-0.00350257924060868	NFT	Mic_Immune_Mic
TRPM7	3	0	0	0	6	0.00113357412155459	0.00133197749685164	0.000705271630395915	NFT	Mic_Immune_Mic
AGPAT5	3	2	0	0	3	0.000920108574800277	0.00386418995665308	0.00535884903162669	NFT	Mic_Immune_Mic
RHOA	3	1	0	0	6	0.000903875307982624	0.00131963121380829	0.000557187587542285	NFT	Mic_Immune_Mic
HNRNPH3	3	2	0	0	6	0.000903134793127887	0.00220349896049078	0.00255223848172439	NFT	Mic_Immune_Mic
TRAK1	0	0	1	3	6	0.000737068749108282	-0.000297811633015953	-0.00270413387339138	NFT	Mic_Immune_Mic
PHTF2	0	0	2	3	6	0.000679495672350324	-0.00126067921655771	-0.00378764684085229	NFT	Mic_Immune_Mic
STAT6	3	1	0	0	6	0.000677054820606034	0.00244892026028805	0.00370603375644082	NFT	Mic_Immune_Mic
FRYL	3	0	0	0	6	0.000550028377263834	0.000925027908181506	0.00109388758391119	NFT	Mic_Immune_Mic
RNF169	3	0	0	0	6	0.000538470243137935	0.00130801665442811	0.00227630240373817	NFT	Mic_Immune_Mic
ELF1	3	2	0	0	6	0.000532204155931326	0.00171426256651647	0.00221569663538059	NFT	Mic_Immune_Mic
SMAP1	3	1	0	0	6	0.00040645693188703	0.00136800340046613	0.00190432539752935	NFT	Mic_Immune_Mic
DENND1A	3	2	0	0	6	0.0003966905405646	0.00178447950867444	0.00211326758546337	NFT	Mic_Immune_Mic
DDX60L	0	0	0	3	6	0.000359319838041538	-0.00198913062246911	-0.0046633994483181	NFT	Mic_Immune_Mic
RNPC3	3	0	0	0	6	0.000317330125999415	0.00081208928096415	0.00171641124484193	NFT	Mic_Immune_Mic
RNMT	3	1	0	0	6	0.000276819313616518	0.00162815778816132	0.00402018194426434	NFT	Mic_Immune_Mic
FBXW8	0	0	0	3	5	0.000256881947762337	-0.000230553495229348	-0.00203813362210494	NFT	Mic_Immune_Mic
EMSY	3	1	0	0	6	0.000222176427515496	0.0015662841757337	0.00273809298395419	NFT	Mic_Immune_Mic
SLC7A6	0	0	1	3	6	0.0000221218460022182	-0.00172462761384049	-0.00428058778260873	NFT	Mic_Immune_Mic
TLE4	0	0	2	3	6	-0.00000363035668849469	-0.00225247464410433	-0.00480717903528526	NFT	Mic_Immune_Mic
EDEM3	3	2	0	0	6	-0.0000828772999011619	0.00189029285004753	0.00378809640039173	NFT	Mic_Immune_Mic
KLHL6	3	2	0	0	6	-0.000119451374839613	0.00152296562434837	0.00418726648644131	NFT	Mic_Immune_Mic
FRS2	0	0	2	3	6	-0.000179731971843733	-0.00168518577903466	-0.00294445755517787	NFT	Mic_Immune_Mic
AUH	3	2	0	0	6	-0.000224898466300274	0.00127866732263466	0.00343761581623302	NFT	Mic_Immune_Mic
MCCC1	0	0	2	3	6	-0.000373926038707465	-0.00215462496559302	-0.00352711751990328	NFT	Mic_Immune_Mic
SLC23A2	0	0	2	3	6	-0.000402172019406449	-0.00231410128784931	-0.00407210590845574	NFT	Mic_Immune_Mic
ITGB1	3	0	0	0	6	-0.000451554674028235	-0.00012493967016819	0.00143903138411861	NFT	Mic_Immune_Mic
TNS3	0	0	2	3	6	-0.000523213535114713	-0.00209576055554931	-0.00432975710716365	NFT	Mic_Immune_Mic
C9orf3	0	0	2	3	6	-0.000538167292774578	-0.00164431636648405	-0.00285944010426966	NFT	Mic_Immune_Mic
FAM49B	0	0	2	3	6	-0.000732302892190705	-0.00232890106794795	-0.00349101110111908	NFT	Mic_Immune_Mic
MNAT1	0	0	0	3	6	-0.000746382724143266	-0.00161519611212215	-0.00195029000697247	NFT	Mic_Immune_Mic
TANGO2	0	0	2	3	6	-0.000827963450804272	-0.00290731012945826	-0.00461348566053154	NFT	Mic_Immune_Mic
RAP1GAP2	0	0	0	3	6	-0.000836326181788871	-0.00180095137078386	-0.00276832395589418	NFT	Mic_Immune_Mic
SPRED1	0	0	1	3	6	-0.000845871270757463	-0.00197074724566254	-0.00147904680601968	NFT	Mic_Immune_Mic
NSD1	0	0	2	3	6	-0.000883000720694169	-0.00225947469503303	-0.00264033571826696	NFT	Mic_Immune_Mic
MED14	0	0	2	3	5	-0.000935226027645608	-0.00177329988458908	-0.00218015729019903	NFT	Mic_Immune_Mic
TNK2	0	0	2	3	6	-0.000942716745375646	-0.00295589464543089	-0.0047798604842505	NFT	Mic_Immune_Mic
DIS3L2	0	0	0	3	6	-0.000945643759253549	-0.00142650130836295	-0.00143456039168204	NFT	Mic_Immune_Mic
TM9SF3	0	0	0	3	6	-0.00123127826551682	-0.00184839541524338	-0.00138909477216177	NFT	Mic_Immune_Mic
ACTR2	0	0	0	3	6	-0.00125920597588581	-0.00182325430991961	-0.00138887617533157	NFT	Mic_Immune_Mic
PUM1	0	0	0	3	6	-0.00127599373203518	-0.00211118380198734	-0.00174127356883136	NFT	Mic_Immune_Mic
FAM168A	0	0	2	3	6	-0.00130127701656577	-0.00283353488754187	-0.00342190068755942	NFT	Mic_Immune_Mic
DCTN4	0	0	2	3	6	-0.00133938119457724	-0.00288997123462799	-0.00280979486863177	NFT	Mic_Immune_Mic
WDFY3	0	0	1	3	6	-0.001351351949821	-0.00174237481339488	-0.00180402225945465	NFT	Mic_Immune_Mic
EIF2AK2	0	0	0	3	6	-0.0013844855380597	-0.00330685111896758	-0.00360092739206428	NFT	Mic_Immune_Mic
PTPRE	0	1	1	3	6	-0.0013942572748126	-0.00175874623205684	-0.00234261149047942	NFT	Mic_Immune_Mic
CUL3	0	0	2	3	6	-0.00146866061237803	-0.00187064708495688	-0.000876772057541822	NFT	Mic_Immune_Mic
PRRC2B	0	0	1	3	6	-0.00149031485847761	-0.00195059351842879	-0.00154659186296126	NFT	Mic_Immune_Mic
MTMR14	0	0	2	4	6	-0.0014971222826301	-0.00319716704117149	-0.00401151227061614	NFT	Mic_Immune_Mic
TLK2	0	0	0	3	6	-0.00154338075852126	-0.00126347135791327	0.0000236285916863774	NFT	Mic_Immune_Mic
MTMR3	0	0	2	3	6	-0.00154577058219039	-0.00233048584282789	-0.0018754743900129	NFT	Mic_Immune_Mic
HSD17B12	0	0	1	3	6	-0.00161459426343645	-0.00140119358937246	-0.000824734607418323	NFT	Mic_Immune_Mic
SIK3	0	0	2	3	6	-0.00169809240398515	-0.00269501965396067	-0.00232898493121326	NFT	Mic_Immune_Mic
RNF38	0	0	2	3	6	-0.00175886876752935	-0.00294820326986383	-0.00248716004101198	NFT	Mic_Immune_Mic
TBCA	0	0	1	3	6	-0.00176153107223394	-0.00180528322801733	-0.000747353337248896	NFT	Mic_Immune_Mic
USP4	0	0	2	3	6	-0.00177048806778033	-0.00326662529282106	-0.00314167797253804	NFT	Mic_Immune_Mic
ARHGAP27	0	0	1	3	6	-0.0019077135421936	-0.00277961157370996	-0.00261586294476274	NFT	Mic_Immune_Mic
ZNF516	0	0	2	4	6	-0.00200548199497978	-0.00320303537231577	-0.00372778405820415	NFT	Mic_Immune_Mic
CDYL	0	0	2	3	6	-0.00204877831974392	-0.0032538802363894	-0.00220513967910765	NFT	Mic_Immune_Mic
VSIR	0	0	1	3	6	-0.00220988469935597	-0.00248044369447692	-0.00170488949618404	NFT	Mic_Immune_Mic
MARK2	0	0	0	3	6	-0.00223060479657111	-0.00284284452816062	-0.00156539911055375	NFT	Mic_Immune_Mic
ARHGAP12	0	0	2	3	6	-0.0022727749768305	-0.00402694040524482	-0.00333785020699775	NFT	Mic_Immune_Mic
HIVEP3	0	0	1	3	6	-0.00232933813656324	-0.00394826220047099	-0.00295914744570931	NFT	Mic_Immune_Mic
LYPLA1	0	0	0	3	6	-0.00237280542430771	-0.00241993253540618	-0.00101226889396497	NFT	Mic_Immune_Mic
TAF1	0	0	0	4	6	-0.00239308258914558	-0.00336614431496215	-0.0023927544667947	NFT	Mic_Immune_Mic
MIOS	0	0	1	3	6	-0.00253988257127681	-0.00405528230679277	-0.00314581000136244	NFT	Mic_Immune_Mic
PTPRA	0	0	1	3	6	-0.00256107555695954	-0.00368122454204849	-0.00178381345505345	NFT	Mic_Immune_Mic
SMG6	0	0	1	3	6	-0.00259767070986413	-0.00388976476819208	-0.00321036705315349	NFT	Mic_Immune_Mic
ADPGK	0	0	0	3	6	-0.00264811888389989	-0.00341729761104971	-0.00181654475753462	NFT	Mic_Immune_Mic
UBAC2	0	0	0	3	6	-0.00265253659230889	-0.00336950858336438	-0.00188723671031887	NFT	Mic_Immune_Mic
ZZEF1	0	0	2	4	6	-0.00266023289093584	-0.00387615680315359	-0.00285511595003894	NFT	Mic_Immune_Mic
CHD7	0	0	0	3	6	-0.00266488269974536	-0.00280479073944111	-0.000341418001915222	NFT	Mic_Immune_Mic
RANBP9	0	0	0	4	6	-0.00269003123344296	-0.00332255618456096	-0.000860447740951276	NFT	Mic_Immune_Mic
WWP2	0	0	2	3	6	-0.00275127739536591	-0.00407698995792395	-0.00249391186195731	NFT	Mic_Immune_Mic
ANKRD11	0	0	2	4	6	-0.00276366253940234	-0.00390554482083186	-0.00308128749279269	NFT	Mic_Immune_Mic
CHST11	0	1	0	3	6	-0.00278678470666237	-0.00265281312600099	-0.00037288528636004	NFT	Mic_Immune_Mic
SLC7A7	0	0	1	3	6	-0.00279846527409809	-0.0043967880995744	-0.00400176102340652	NFT	Mic_Immune_Mic
FUS	0	0	2	4	6	-0.00288484981050999	-0.00480823796759428	-0.00496418742132148	NFT	Mic_Immune_Mic
AP1B1	0	0	2	4	6	-0.00291418201302332	-0.00460357067931554	-0.00476523755995433	NFT	Mic_Immune_Mic
OSBPL1A	0	0	1	3	6	-0.00293175815099387	-0.00355749187195087	-0.00160048028899759	NFT	Mic_Immune_Mic
ANKMY1	0	0	1	4	6	-0.00295063056026755	-0.00416073394010967	-0.00303164164019799	NFT	Mic_Immune_Mic
GNB1	0	0	2	4	6	-0.00295224653061843	-0.00374500474455078	-0.00194335557599539	NFT	Mic_Immune_Mic
KDM3B	0	0	0	3	6	-0.00296394259355193	-0.00381649186397174	-0.00240218800372842	NFT	Mic_Immune_Mic
AGPAT3	0	0	1	4	6	-0.00297445763288302	-0.004397786807898	-0.00399032502456503	NFT	Mic_Immune_Mic
KSR1	0	0	0	3	6	-0.00301406146906124	-0.00539767325016918	-0.00524749953022912	NFT	Mic_Immune_Mic
YWHAE	0	0	0	3	6	-0.00301726583601735	-0.00382909191337471	-0.00196047631487691	NFT	Mic_Immune_Mic
ZNF721	0	0	1	3	6	-0.00302637402536575	-0.00332128265744838	-0.0018591508027407	NFT	Mic_Immune_Mic
LYN	0	0	2	3	6	-0.00302874687729426	-0.00449153975666696	-0.0025078121437516	NFT	Mic_Immune_Mic
ETFA	0	0	1	3	6	-0.00305274004927175	-0.00395887435710872	-0.00255085333418693	NFT	Mic_Immune_Mic
MAP3K14	0	0	1	4	6	-0.00309877310223711	-0.00462847030057942	-0.00367147498776279	NFT	Mic_Immune_Mic
GON4L	0	0	1	4	6	-0.00311833597659242	-0.00449221297533599	-0.00314334094217105	NFT	Mic_Immune_Mic
DDI2	0	0	0	3	6	-0.00315455359105485	-0.00295995599647403	-0.000341599920329994	NFT	Mic_Immune_Mic
VRK2	0	0	0	3	6	-0.00315690365880121	-0.00284864635718422	-0.0000823468892058908	NFT	Mic_Immune_Mic
EP400	0	0	0	3	6	-0.00318752678992916	-0.0042219397007962	-0.00194653358801038	NFT	Mic_Immune_Mic
SECISBP2	0	0	1	4	6	-0.00321001146245065	-0.00403378640267998	-0.00248070003984443	NFT	Mic_Immune_Mic
ACSL3	0	0	2	3	6	-0.00327458616121162	-0.00471004447175587	-0.0028324882758061	NFT	Mic_Immune_Mic
EHBP1L1	0	0	0	4	6	-0.00333573090572207	-0.0045743367013918	-0.00316094653915013	NFT	Mic_Immune_Mic
ABL2	0	1	0	3	6	-0.00350361611103498	-0.00314610291162081	0.000125071190346746	NFT	Mic_Immune_Mic
KIF1B	0	0	2	3	6	-0.00356070677005408	-0.00465494914245214	-0.00209682505689084	NFT	Mic_Immune_Mic
DENND6A	0	0	0	3	6	-0.00363611782414671	-0.00419085483143525	-0.00138196221478374	NFT	Mic_Immune_Mic
GGA3	0	0	2	4	6	-0.00363624120560493	-0.00505859735793987	-0.00338625360547977	NFT	Mic_Immune_Mic
SUSD6	0	1	1	4	6	-0.00363907017017631	-0.00408309630957784	-0.00251287313687554	NFT	Mic_Immune_Mic
ABCC4	0	0	1	3	6	-0.00369471763627706	-0.00470760084488041	-0.00172442199974826	NFT	Mic_Immune_Mic
CKAP5	0	0	0	3	6	-0.00373375585487482	-0.00465512755703369	-0.0011119030022626	NFT	Mic_Immune_Mic
ERICH1	0	0	0	3	6	-0.0037741747907935	-0.00515982570955703	-0.00382569237700318	NFT	Mic_Immune_Mic
LAP3	0	0	2	3	6	-0.00377599529511034	-0.00745428271849429	-0.00607053096835814	NFT	Mic_Immune_Mic
FNBP4	0	0	1	4	6	-0.0038033496357559	-0.00450140949804675	-0.00186670377919682	NFT	Mic_Immune_Mic
PRKCD	0	0	0	3	6	-0.00385059365622627	-0.0032957120703746	0.0000480108942827359	NFT	Mic_Immune_Mic
SLCO2B1	0	1	1	3	6	-0.00397820149853098	-0.00452671262937183	-0.00286921268727686	NFT	Mic_Immune_Mic
CCM2	0	0	1	3	6	-0.00404024236201937	-0.00486859703204491	-0.0030004678589061	NFT	Mic_Immune_Mic
TMEM259	0	0	2	4	6	-0.00405474078283825	-0.00583050728873523	-0.00365906053413834	NFT	Mic_Immune_Mic
USP9X	0	0	1	3	6	-0.00410928783676654	-0.00504173761540829	-0.00253423123636496	NFT	Mic_Immune_Mic
TPM3	0	0	1	4	6	-0.00413999090668627	-0.00469091271254113	-0.00227877864093856	NFT	Mic_Immune_Mic
BTAF1	0	0	1	3	6	-0.00422630540237145	-0.00480861949494037	-0.00146408900178381	NFT	Mic_Immune_Mic
PCNX1	0	2	0	3	6	-0.00446761931790387	-0.00388470683342278	0.000359181135996528	NFT	Mic_Immune_Mic
RGL1	0	0	1	3	6	-0.00454252507451763	-0.00463769779797233	-0.00283259586424827	NFT	Mic_Immune_Mic
DTX2	0	0	2	5	6	-0.00455146859850704	-0.00700294460637773	-0.00462846579299262	NFT	Mic_Immune_Mic
STK24	0	0	1	5	6	-0.00462676165849828	-0.00522094707486688	-0.00213347023392461	NFT	Mic_Immune_Mic
PITPNA	0	0	2	3	6	-0.00472393838847187	-0.0065290019302808	-0.00497228180253855	NFT	Mic_Immune_Mic
RASSF2	0	2	0	3	6	-0.0047428942442549	-0.00382737167341264	0.000452439095241767	NFT	Mic_Immune_Mic
CSF3R	0	0	1	5	6	-0.00475966347832958	-0.00615811002400265	-0.00295873020725712	NFT	Mic_Immune_Mic
PSEN1	0	0	0	4	6	-0.00482757753498831	-0.00531543532836815	-0.00105442511758484	NFT	Mic_Immune_Mic
GNA12	0	0	2	4	5	-0.0049823807127901	-0.00680155578718228	-0.00462731993346704	NFT	Mic_Immune_Mic
STX18	0	0	0	4	6	-0.00509097828991155	-0.00540580831185772	-0.000690381637171241	NFT	Mic_Immune_Mic
ADGRB3	0	0	2	4	6	-0.00510125555271553	-0.00985666216203591	-0.00778753347742716	NFT	Mic_Immune_Mic
PSMA1	0	0	1	3	6	-0.00511323878735711	-0.00674806587019729	-0.0032187310179939	NFT	Mic_Immune_Mic
BASP1	0	0	1	3	6	-0.00518385527324891	-0.00674367989631196	-0.00335662807978104	NFT	Mic_Immune_Mic
CSNK1D	0	0	0	4	6	-0.00552094457119507	-0.00638962224032147	-0.0018919579261014	NFT	Mic_Immune_Mic
SIPA1L2	0	0	1	4	6	-0.00564108361468812	-0.00723411343713158	-0.00302263736895851	NFT	Mic_Immune_Mic
SERPINB9	0	1	1	5	6	-0.00578305092075076	-0.00874912180093572	-0.00806842873533721	NFT	Mic_Immune_Mic
SKI	0	0	0	3	6	-0.00608286655574377	-0.00714124191319485	-0.00283795831181822	NFT	Mic_Immune_Mic
EPSTI1	0	0	0	3	6	-0.00612270220628744	-0.0052459196362586	-0.000356876249887678	NFT	Mic_Immune_Mic
RNF149	0	1	0	4	6	-0.00613957633865219	-0.00601841214472957	-0.000382523899388572	NFT	Mic_Immune_Mic
NEK6	0	1	1	4	6	-0.00615996250187393	-0.00754099785708453	-0.00416402293169807	NFT	Mic_Immune_Mic
MLXIP	0	0	1	4	6	-0.00638848315491346	-0.00702526586900632	-0.00266532136085819	NFT	Mic_Immune_Mic
SLC8B1	0	0	0	3	5	-0.00649980823065397	-0.00737432417320596	-0.00255072314846655	NFT	Mic_Immune_Mic
PGS1	0	1	0	3	6	-0.00673538928516252	-0.00731707655099577	-0.00195496406365041	NFT	Mic_Immune_Mic
SLC2A5	0	1	0	3	6	-0.00700217010164802	-0.00697279506514708	0.000335186594853231	NFT	Mic_Immune_Mic
ST6GALNAC3	0	0	0	4	6	-0.00706578234728777	-0.00770639861088577	-0.000713136280139792	NFT	Mic_Immune_Mic
KLHL2	0	1	0	4	6	-0.00715483151505415	-0.0067186156854241	0.000439873123741207	NFT	Mic_Immune_Mic
IL4R	0	1	0	3	6	-0.00731745761310229	-0.00673749482957126	0.00102658160922684	NFT	Mic_Immune_Mic
RAB31	0	1	1	5	6	-0.00732658450394853	-0.00816172531019335	-0.00271101338181221	NFT	Mic_Immune_Mic
SH3TC1	0	0	0	4	6	-0.00733390874211559	-0.00805578637541974	-0.00182217288826697	NFT	Mic_Immune_Mic
DENND3	0	1	0	4	6	-0.00743285777379679	-0.00682824426883672	0.00123230200700035	NFT	Mic_Immune_Mic
SEC14L1	0	0	0	4	6	-0.00840984167915448	-0.0096425021417103	-0.00387179042007633	NFT	Mic_Immune_Mic
SLC43A2	0	0	1	3	6	-0.00877569378135606	-0.0105465887016955	-0.00524135783517503	NFT	Mic_Immune_Mic
PTPN1	0	0	0	5	6	-0.00914335300921547	-0.0105898586591695	-0.00325456782187617	NFT	Mic_Immune_Mic
LIMK2	0	2	0	3	6	-0.0092297719534231	-0.0073965131169934	0.00213952125935922	NFT	Mic_Immune_Mic
TBC1D14	0	0	0	4	6	-0.0093842967823359	-0.00982281609959488	-0.000766989496407345	NFT	Mic_Immune_Mic
HRH2	0	2	0	3	6	-0.00957448138543965	-0.00792738599301585	0.00213930122292842	NFT	Mic_Immune_Mic
TYMP	0	0	0	4	6	-0.0117252868312899	-0.0143644081421834	-0.00554413082475578	NFT	Mic_Immune_Mic
CD163	0	3	0	0	4	-0.0149612305024	-0.00378141990183046	0.0188199501249385	Plaque	Mic_Immune_Mic
SLC11A1	0	3	0	2	6	-0.0144003026700499	-0.0106803533016661	0.00723422208557886	Plaque	Mic_Immune_Mic
CEBPD	1	3	0	1	6	-0.0138356745490698	-0.00787934741437239	0.0118131458807959	Plaque	Mic_Immune_Mic
ZBTB16	1	5	0	0	6	-0.0103922004365352	-0.00245232309258611	0.0126726667916997	Plaque	Mic_Immune_Mic
FAM177B	1	3	0	1	6	-0.00913204007021345	-0.00570370789045349	0.00802524697861198	Plaque	Mic_Immune_Mic
RGS1	1	4	0	0	6	-0.00849562678968365	0.00340297105387076	0.024908914910023	Plaque	Mic_Immune_Mic
TBC1D8	0	3	0	1	6	-0.00839834008442172	-0.00531696798875332	0.00691965053592675	Plaque	Mic_Immune_Mic
TBC1D16	0	4	0	0	6	-0.0077313834170817	-0.00228478734790544	0.00875842580104117	Plaque	Mic_Immune_Mic
SLA	1	5	0	0	6	-0.00701989092034109	-0.00341620401514354	0.00502107939393496	Plaque	Mic_Immune_Mic
PTK2B	0	3	0	0	6	-0.00633170164209736	-0.00351849831317579	0.0049203644441183	Plaque	Mic_Immune_Mic
HIPK2	0	4	0	2	6	-0.00612775627194635	-0.00448942085462396	0.002474070500062	Plaque	Mic_Immune_Mic
ADGRE2	0	3	0	0	6	-0.0059745628158752	-0.00110448814980914	0.00901166755634998	Plaque	Mic_Immune_Mic
PRKD3	0	3	0	1	6	-0.00585165991065708	-0.0034739110259662	0.00427430498532572	Plaque	Mic_Immune_Mic
R3HCC1L	1	4	0	0	6	-0.00559912389341256	-0.00266562132094804	0.00629669379350574	Plaque	Mic_Immune_Mic
WNT5A	0	4	0	0	6	-0.00542553963015999	-0.00109591861769323	0.00554885351792642	Plaque	Mic_Immune_Mic
HDAC4	0	4	0	0	6	-0.00521866882602644	-0.00305199909266258	0.00376771204925546	Plaque	Mic_Immune_Mic
PRKCH	0	5	0	0	6	-0.00484355344216378	-0.00164083599037862	0.00543863226845292	Plaque	Mic_Immune_Mic
PHC2	1	4	0	1	6	-0.00462538784360816	-0.0011704385280216	0.00616217507199833	Plaque	Mic_Immune_Mic
MPRIP	2	5	0	0	6	-0.00449082266249017	-0.000809915995252105	0.00713728142256157	Plaque	Mic_Immune_Mic
SP100	0	4	0	1	6	-0.00447113830094144	-0.00256451164579814	0.00328360799390922	Plaque	Mic_Immune_Mic
FKBP5	1	3	0	0	6	-0.00393562253560967	0.00241511411118845	0.0115489844555793	Plaque	Mic_Immune_Mic
ADGRG1	0	5	1	2	6	-0.00373624006581191	-0.000719180793045899	0.00389180056480468	Plaque	Mic_Immune_Mic
FLOT1	0	3	0	0	6	-0.00367153439071002	-0.00226607507294342	0.00201021664714024	Plaque	Mic_Immune_Mic
VAPA	2	3	0	0	6	-0.00345371604850179	-0.00166987889936162	0.00344886660020727	Plaque	Mic_Immune_Mic
DSCAM	0	0	3	1	6	-0.00341298867469095	-0.00660133938560381	-0.00501579572865272	Plaque	Mic_Immune_Mic
ARHGAP26	0	4	0	1	6	-0.00337931374069575	-0.0015125364958035	0.00324520893280652	Plaque	Mic_Immune_Mic
CBWD5	2	6	0	0	6	-0.00336625100103107	0.00148299578270783	0.0101127887589445	Plaque	Mic_Immune_Mic
SIRPB2	1	4	1	1	6	-0.00332942700627734	0.000136698567801761	0.00409775078183465	Plaque	Mic_Immune_Mic
RBPJ	1	5	0	0	6	-0.00317972379542782	-0.000640257475261307	0.00449322099046232	Plaque	Mic_Immune_Mic
WASF2	0	3	0	0	6	-0.00307351624276402	-0.00185497228147566	0.00181224387460252	Plaque	Mic_Immune_Mic
TLR5	2	5	0	0	6	-0.00301373600647218	0.00173987798627261	0.00839653694095588	Plaque	Mic_Immune_Mic
PELI1	0	3	0	0	6	-0.00300855688179654	-0.000428869933835097	0.00437132776668528	Plaque	Mic_Immune_Mic
ARHGAP6	0	4	0	0	6	-0.00298924137450441	-0.0009781030283792	0.00311631245152352	Plaque	Mic_Immune_Mic
NUMB	1	4	0	0	6	-0.00298362888720281	-0.00145987154182231	0.00284415900207049	Plaque	Mic_Immune_Mic
ENOX2	1	4	0	1	6	-0.00295254818938868	0.000128719155684658	0.00409109938057342	Plaque	Mic_Immune_Mic
PREX1	0	3	0	0	6	-0.00282529555082762	-0.00124170885946282	0.0025498067544974	Plaque	Mic_Immune_Mic
ATP11A	0	4	0	1	6	-0.0027978115019661	-0.00184861637116141	0.00136327351399741	Plaque	Mic_Immune_Mic
REL	1	3	0	0	6	-0.00279667285008712	-0.00177022277925551	0.002122521980019	Plaque	Mic_Immune_Mic
RBMS1	1	4	0	0	6	-0.0027913246190824	0.000631448760974399	0.00533646496605295	Plaque	Mic_Immune_Mic
GDI2	0	0	3	2	6	-0.00277614863547701	-0.0040712575394771	-0.00259180256881714	Plaque	Mic_Immune_Mic
PDPK1	0	0	3	2	6	-0.00276493038789643	-0.00423022246280054	-0.00335421512005398	Plaque	Mic_Immune_Mic
DCAF6	0	3	0	0	6	-0.0027217870255708	-0.000523152998044382	0.00474061153628153	Plaque	Mic_Immune_Mic
HK2	1	3	0	0	6	-0.00260485372898834	0.000428241392293538	0.00782390107079505	Plaque	Mic_Immune_Mic
RASGEF1C	0	0	3	1	6	-0.00258732153439168	-0.00807384108351972	-0.00885201123215304	Plaque	Mic_Immune_Mic
ASCC1	1	3	0	0	6	-0.00255579391582561	-0.000149587945470662	0.0041695955848805	Plaque	Mic_Immune_Mic
USP15	1	4	0	0	6	-0.00245727602480231	0.000529301552569585	0.00588721313026432	Plaque	Mic_Immune_Mic
CCSER2	0	0	3	2	6	-0.00241613663808453	-0.00463813959987177	-0.00448682638259648	Plaque	Mic_Immune_Mic
NXN	0	0	6	2	6	-0.00241089055115794	-0.00821622499692401	-0.0112648534117334	Plaque	Mic_Immune_Mic
RASA2	0	4	0	0	6	-0.00234182219676666	0.000632502845118714	0.00532658801540784	Plaque	Mic_Immune_Mic
TLR2	1	4	0	0	6	-0.00233710335393857	0.00180478406502822	0.0078267000747769	Plaque	Mic_Immune_Mic
TMED8	1	4	0	0	4	-0.00232195555368403	0.00443886575199235	0.0117600249355137	Plaque	Mic_Immune_Mic
GOLGB1	0	4	0	0	6	-0.00230474405792209	-0.0000441878500269011	0.00283528627869911	Plaque	Mic_Immune_Mic
SETBP1	0	0	3	1	6	-0.00217144932149716	-0.00522653732829584	-0.00487367034359337	Plaque	Mic_Immune_Mic
SORT1	2	3	0	0	6	-0.00213504882745419	0.0012506022522053	0.00709631548460682	Plaque	Mic_Immune_Mic
IRS2	1	4	0	0	6	-0.00204255780090567	0.0023858378790344	0.00697174974460458	Plaque	Mic_Immune_Mic
CTTNBP2	0	3	0	0	6	-0.0019637659458841	-0.0000449674872185896	0.00341021307016251	Plaque	Mic_Immune_Mic
TBC1D9	0	0	3	2	6	-0.00194352941437092	-0.0036049860842261	-0.00398495193585221	Plaque	Mic_Immune_Mic
AIDA	2	4	0	0	6	-0.00192721014742059	0.00296467726536669	0.00844239557314618	Plaque	Mic_Immune_Mic
IGF2R	1	3	0	0	6	-0.0019131590029136	-0.0000356686038774101	0.00342626410121161	Plaque	Mic_Immune_Mic
INTS10	0	3	0	0	6	-0.00191101494854662	0.000538642906640127	0.00497194350995868	Plaque	Mic_Immune_Mic
PTEN	0	4	0	0	6	-0.00185785358973928	0.000140415605478879	0.00274954497237648	Plaque	Mic_Immune_Mic
PARN	0	0	4	2	6	-0.00181949559705235	-0.00335031845425873	-0.00229199862604183	Plaque	Mic_Immune_Mic
MANBA	0	0	3	2	6	-0.0017699871758757	-0.00348903367680312	-0.00316547722217686	Plaque	Mic_Immune_Mic
DDX46	1	3	0	0	6	-0.00173921702215893	-0.000893910270509501	0.00111408744474735	Plaque	Mic_Immune_Mic
CLIP1	0	0	4	2	6	-0.00173682964005842	-0.00324695527247972	-0.0035639157703927	Plaque	Mic_Immune_Mic
SLC1A3	0	3	0	0	6	-0.00170859224675716	0.000650349361992793	0.00448911420873717	Plaque	Mic_Immune_Mic
DEK	2	4	0	0	6	-0.00169270765142979	0.000501934234890746	0.00426323709613501	Plaque	Mic_Immune_Mic
CDC42BPB	0	0	3	2	6	-0.00168697060811472	-0.00348671998595964	-0.0040582533005755	Plaque	Mic_Immune_Mic
GTDC1	2	5	0	0	6	-0.00164600973248285	0.00211113973498064	0.00632087031006588	Plaque	Mic_Immune_Mic
SSH2	1	3	0	0	6	-0.00155281966331355	0.000485403352196146	0.00415485636984464	Plaque	Mic_Immune_Mic
CSF2RA	0	0	3	1	6	-0.00153220685759018	-0.00355147376392788	-0.00282516476840163	Plaque	Mic_Immune_Mic
OLA1	0	4	0	0	6	-0.0015008008143572	0.000785116163108238	0.00428426393197789	Plaque	Mic_Immune_Mic
GBE1	2	3	0	0	6	-0.0014964623650888	0.00275968401916476	0.00900809221107492	Plaque	Mic_Immune_Mic
HIF1A	2	3	0	0	6	-0.00142807608441821	0.00164866888104122	0.00501895482398512	Plaque	Mic_Immune_Mic
NAALADL2	0	0	3	2	6	-0.0013841531142519	-0.0046111603301264	-0.00715242007104914	Plaque	Mic_Immune_Mic
MKNK1	0	0	5	2	6	-0.00135049609505214	-0.00535211712684731	-0.00816451065385102	Plaque	Mic_Immune_Mic
DOCK5	2	5	0	0	6	-0.0013402805919366	0.0035791278441648	0.00879622259206769	Plaque	Mic_Immune_Mic
ERGIC1	0	3	0	0	6	-0.00129526932252791	0.00068068787530721	0.00302344297764524	Plaque	Mic_Immune_Mic
SIGLEC8	2	3	0	0	6	-0.00124461006809421	0.00230062644491249	0.00671860061883532	Plaque	Mic_Immune_Mic
ZNRF2	0	0	4	2	6	-0.00118329544280685	-0.00370738043501195	-0.00489371554727413	Plaque	Mic_Immune_Mic
TTC28	0	0	3	2	6	-0.00116095854909036	-0.00378486668407433	-0.00616895573848439	Plaque	Mic_Immune_Mic
LRMP	0	0	3	2	6	-0.00114143542220067	-0.00352518377822782	-0.00438311387338176	Plaque	Mic_Immune_Mic
RB1	2	4	0	0	6	-0.00114041801032543	0.000886970724606638	0.00371740284772636	Plaque	Mic_Immune_Mic
ELL2	2	3	0	0	6	-0.00111625019943143	0.0021004237649677	0.00648533442680693	Plaque	Mic_Immune_Mic
TNFAIP8	2	5	0	0	6	-0.00107529269850926	0.0042884180421894	0.00954856262709339	Plaque	Mic_Immune_Mic
CYBA	1	3	0	0	6	-0.00107170534284992	0.000232985461107748	0.00228821507552074	Plaque	Mic_Immune_Mic
LRRFIP1	0	4	0	0	6	-0.0010707355118118	0.00108439761802688	0.00336948974279806	Plaque	Mic_Immune_Mic
SPOP	1	3	0	0	6	-0.00106999416782614	0.000715299400652762	0.00332322876009233	Plaque	Mic_Immune_Mic
GSN	0	3	0	0	6	-0.00104884525877275	0.000902645462659079	0.00286105022545204	Plaque	Mic_Immune_Mic
RAC1	0	0	4	2	6	-0.00104056785657922	-0.00287634026671856	-0.00417416139998355	Plaque	Mic_Immune_Mic
PUM3	1	3	0	0	6	-0.000949468785140958	0.00143956728413579	0.00422151057059381	Plaque	Mic_Immune_Mic
CLEC7A	0	4	0	0	6	-0.000947397093170504	0.00140534013220847	0.00305029544759449	Plaque	Mic_Immune_Mic
OSTF1	0	0	3	2	6	-0.000939003553575463	-0.0027005110860902	-0.00403618970801544	Plaque	Mic_Immune_Mic
CDC42	0	0	3	0	6	-0.000883212717556348	-0.00231577025233464	-0.00323679495183062	Plaque	Mic_Immune_Mic
CELF2	1	3	0	0	6	-0.000874847453194291	0.000440220052310581	0.00253618956245956	Plaque	Mic_Immune_Mic
LST1	0	0	3	2	6	-0.000837506333113954	-0.00370571074146575	-0.00593520039095314	Plaque	Mic_Immune_Mic
SLC22A23	0	0	5	1	6	-0.00083476093923461	-0.00886461463881749	-0.0136526363199409	Plaque	Mic_Immune_Mic
TBXAS1	0	3	0	0	6	-0.000808430015915719	0.000420310146219032	0.00174591404327775	Plaque	Mic_Immune_Mic
SLC20A2	0	4	0	1	6	-0.000786131029376404	0.00181451838836607	0.00429302767585303	Plaque	Mic_Immune_Mic
E2F3	1	4	0	0	6	-0.000762137485819222	0.00148873293122397	0.00322299973679961	Plaque	Mic_Immune_Mic
ABL1	0	0	3	2	6	-0.000748208871041403	-0.00274012333232835	-0.0037446366096438	Plaque	Mic_Immune_Mic
WDPCP	0	0	3	2	6	-0.00072408349070863	-0.00312129939706527	-0.00390111260622958	Plaque	Mic_Immune_Mic
TRPC4AP	0	0	3	0	6	-0.000709408294821448	-0.00183625918024226	-0.00154958056331531	Plaque	Mic_Immune_Mic
KLHL8	1	3	0	0	6	-0.000692663403743255	0.00231932329108264	0.00580889247178528	Plaque	Mic_Immune_Mic
PARVG	2	4	0	0	6	-0.0006772341456573	0.00191063600829766	0.00494361541689781	Plaque	Mic_Immune_Mic
ADAM10	0	0	3	0	6	-0.000617809487472844	-0.00171182313336531	-0.00161777462851608	Plaque	Mic_Immune_Mic
PANK2	0	0	3	2	6	-0.000529831099385061	-0.00279989347767503	-0.00412092452741957	Plaque	Mic_Immune_Mic
YTHDC2	0	0	3	2	6	-0.000485443693870574	-0.0019657924021419	-0.00248912088348014	Plaque	Mic_Immune_Mic
FAM13A	2	4	0	0	6	-0.000469717366160155	0.00364679586336201	0.00914481969835112	Plaque	Mic_Immune_Mic
SH3RF3	0	0	3	1	6	-0.00041612442658749	-0.00205752671843089	-0.00223385874742467	Plaque	Mic_Immune_Mic
ELMO1	0	3	0	0	6	-0.000415505046775762	0.000538626779509665	0.00151604900664894	Plaque	Mic_Immune_Mic
RNF13	2	4	0	0	6	-0.00040832017281998	0.00123047676294793	0.00302853003393635	Plaque	Mic_Immune_Mic
DARS	2	5	0	0	6	-0.000402186033241134	0.00342255139825161	0.00813879819929788	Plaque	Mic_Immune_Mic
SRPK2	0	0	3	2	6	-0.000398779900664731	-0.00230084169672432	-0.00365097559748359	Plaque	Mic_Immune_Mic
STK38	2	3	0	0	6	-0.000380253027943216	0.00154188285392392	0.00404360786284338	Plaque	Mic_Immune_Mic
RBM25	0	0	3	2	6	-0.000367149945900823	-0.00243250046560482	-0.00464286740016241	Plaque	Mic_Immune_Mic
TRPM2	0	3	0	0	6	-0.000325330676885698	0.000717672524633047	0.00130805401477966	Plaque	Mic_Immune_Mic
EPS15	0	3	1	1	6	-0.000303410267120853	0.00175613203527969	0.0017175199879471	Plaque	Mic_Immune_Mic
KMT5B	0	0	3	2	6	-0.000286462655262313	-0.00173134478978953	-0.00290354830925923	Plaque	Mic_Immune_Mic
UTRN	1	4	0	0	6	-0.000252198266030137	0.0022572613401641	0.00434436391776581	Plaque	Mic_Immune_Mic
FLOT2	0	3	0	0	6	-0.000225732330388397	0.00231559403357056	0.00441628313750825	Plaque	Mic_Immune_Mic
VSIG4	1	3	0	0	6	-0.000158904225745053	0.00284237914779449	0.00564814080577026	Plaque	Mic_Immune_Mic
TNRC6A	0	0	3	1	6	-0.000152063830026589	-0.00212550060054637	-0.00377715991654469	Plaque	Mic_Immune_Mic
FNDC3A	2	4	0	0	6	-0.00015030655115276	0.00316124436540512	0.00635961012316422	Plaque	Mic_Immune_Mic
HSPBAP1	0	4	0	0	6	-0.0000769016502810386	0.00206428075263942	0.00355911499239573	Plaque	Mic_Immune_Mic
PACS2	0	0	3	1	6	-0.0000680510358113125	-0.00145285661182411	-0.00258079354009423	Plaque	Mic_Immune_Mic
CBFA2T2	0	0	3	1	6	-0.0000661154935833328	-0.00203999199322218	-0.00383673006203831	Plaque	Mic_Immune_Mic
ZSWIM6	0	0	3	2	6	-0.0000171447582140554	-0.001761959492615	-0.00462474215781557	Plaque	Mic_Immune_Mic
LRRK2	2	5	0	0	6	-0.0000108825546545134	0.00617895175350101	0.0101798827917941	Plaque	Mic_Immune_Mic
ZNF277	0	3	0	0	6	0.00000477688444400029	0.00186400251688796	0.00305918296441415	Plaque	Mic_Immune_Mic
GPBP1	0	0	3	1	6	0.0000192896412602218	-0.00214634384737113	-0.00327380526820857	Plaque	Mic_Immune_Mic
KDM2B	0	0	4	0	6	0.0000582032729743259	-0.00210820819462295	-0.00426666043474657	Plaque	Mic_Immune_Mic
FRMD4A	0	0	3	1	6	0.000110556639114442	-0.00218949105904312	-0.00492831571681805	Plaque	Mic_Immune_Mic
MACF1	0	0	3	2	6	0.00012259904860318	-0.00101496657015895	-0.00271520381356814	Plaque	Mic_Immune_Mic
ZNF33A	0	3	0	0	6	0.0001770040241536	0.00224390869085909	0.00332226777534169	Plaque	Mic_Immune_Mic
POGZ	0	0	3	1	6	0.000211011002236602	-0.00142870993515342	-0.00310118185214015	Plaque	Mic_Immune_Mic
EFR3A	2	3	0	0	6	0.000258582147395158	0.00222968553247114	0.00369322899110364	Plaque	Mic_Immune_Mic
ZKSCAN1	0	0	3	1	6	0.000266129160125322	-0.00178668626061281	-0.00421642028944623	Plaque	Mic_Immune_Mic
RAP1A	0	3	0	0	6	0.000270017357153641	0.00161100943340494	0.00239940638193983	Plaque	Mic_Immune_Mic
MRC2	0	0	4	2	6	0.00027329329997668	-0.00428284472116637	-0.00823036860210237	Plaque	Mic_Immune_Mic
PPARGC1B	1	3	0	0	5	0.000279507348343771	0.00252993434870077	0.00268004236009224	Plaque	Mic_Immune_Mic
ARHGAP17	0	0	5	2	6	0.000286096588298082	-0.00366006693254636	-0.0074363533487784	Plaque	Mic_Immune_Mic
UBE2E3	0	0	3	0	6	0.000288719069039427	-0.000948544349538314	-0.0029340435343082	Plaque	Mic_Immune_Mic
CASK	0	3	0	0	6	0.000332990474121889	0.00216252653777104	0.00308889215784062	Plaque	Mic_Immune_Mic
ROCK2	0	0	3	1	6	0.00035144908443493	-0.000663930093243653	-0.00255497320829364	Plaque	Mic_Immune_Mic
TRAF3	0	0	4	2	6	0.000393306085611246	-0.00388743243845158	-0.00844429687655375	Plaque	Mic_Immune_Mic
LPAR1	0	0	3	2	6	0.000424990472814627	-0.00209534160466308	-0.00491570553751727	Plaque	Mic_Immune_Mic
KDM7A	0	0	3	0	6	0.000443558452695192	-0.002034183717969	-0.00410574025579495	Plaque	Mic_Immune_Mic
PIBF1	2	3	0	0	6	0.000446842681464073	0.00210825253007349	0.00268381254165504	Plaque	Mic_Immune_Mic
PIP5K1B	0	0	4	2	6	0.00044869638143213	-0.00265169415016926	-0.00624944001546879	Plaque	Mic_Immune_Mic
STK17A	2	3	0	0	5	0.000448871821112204	0.00237761683351709	0.00333822165125327	Plaque	Mic_Immune_Mic
CLEC2D	1	3	0	0	6	0.000531605624884925	0.00398950116900863	0.007192920447019	Plaque	Mic_Immune_Mic
UBE2H	0	0	3	0	6	0.000546010286651441	-0.00134434516521242	-0.00387625824752251	Plaque	Mic_Immune_Mic
UBE2G2	1	3	0	0	6	0.000556775674777837	0.00208293156659064	0.00263805467729101	Plaque	Mic_Immune_Mic
SCARB1	0	0	4	2	6	0.000591215737345798	-0.0024372564150541	-0.00620218498930319	Plaque	Mic_Immune_Mic
NLRP1	0	0	4	1	6	0.000607991998096423	-0.00394467570062968	-0.00846085464966603	Plaque	Mic_Immune_Mic
CMSS1	0	4	0	0	6	0.000617810458320476	0.0034059671840105	0.0040222726286285	Plaque	Mic_Immune_Mic
FMNL3	0	0	4	1	6	0.000640986424147799	-0.00189922272153459	-0.00541915498005158	Plaque	Mic_Immune_Mic
SNX18	0	0	5	2	6	0.000643018422944445	-0.00272216138255877	-0.00704896098815533	Plaque	Mic_Immune_Mic
SND1	1	4	0	1	6	0.00070383696705254	0.00270973529224599	0.00269586361566935	Plaque	Mic_Immune_Mic
MBP	2	3	0	0	6	0.000722690807156324	0.00278900023786139	0.00415637364039854	Plaque	Mic_Immune_Mic
FARP1	2	4	0	0	6	0.000752773448732752	0.00378171159460368	0.0057447365076893	Plaque	Mic_Immune_Mic
TBC1D1	2	4	0	0	6	0.000814476349155552	0.00259280218683545	0.00290970473601855	Plaque	Mic_Immune_Mic
STAG1	1	4	0	0	6	0.000815946551717825	0.00202473281678999	0.00192761434775347	Plaque	Mic_Immune_Mic
ATP2B1	0	0	3	1	6	0.000858869324611415	-0.00114170634115989	-0.00335425483461766	Plaque	Mic_Immune_Mic
AIG1	0	0	4	2	6	0.00090669897667799	-0.00127514377927675	-0.00424819188515888	Plaque	Mic_Immune_Mic
SLC39A11	1	3	0	1	6	0.000913226049553565	0.00209670958965861	0.00145801576754644	Plaque	Mic_Immune_Mic
CPPED1	1	3	0	0	4	0.000947055500791692	0.0041849768398777	0.00584000453029672	Plaque	Mic_Immune_Mic
TRPS1	2	5	0	0	6	0.00096403844290532	0.00411226886395449	0.004423631322624	Plaque	Mic_Immune_Mic
SF3B1	0	0	3	0	6	0.000983933144965842	-0.00068816903436756	-0.00280931467179539	Plaque	Mic_Immune_Mic
ULK2	0	0	4	1	6	0.000986696637343451	-0.00202699486079319	-0.00547920692972088	Plaque	Mic_Immune_Mic
FNDC3B	1	3	0	0	6	0.00101192450049981	0.00367120525863726	0.00433541297943127	Plaque	Mic_Immune_Mic
STOM	2	3	0	0	5	0.0010259688172516	0.00361863625912157	0.00389666455338752	Plaque	Mic_Immune_Mic
BCAS3	0	0	4	1	6	0.00105098472706168	-0.00100134250957504	-0.00330938553304097	Plaque	Mic_Immune_Mic
RABEP1	1	3	0	0	6	0.00109979083574105	0.00217052504151079	0.00137406378287387	Plaque	Mic_Immune_Mic
SUCO	0	0	3	0	5	0.00110094302429582	-0.00128204930982307	-0.00422034604844498	Plaque	Mic_Immune_Mic
FBXO28	2	3	0	0	6	0.00110108044130152	0.00245750703257856	0.00200378016957167	Plaque	Mic_Immune_Mic
ALG13	0	0	3	0	6	0.00113598071726433	-0.000893448982934042	-0.00442479087973523	Plaque	Mic_Immune_Mic
GAB1	2	3	0	0	6	0.00124695830402473	0.00385781361576151	0.00540176988136409	Plaque	Mic_Immune_Mic
MCM3AP	0	0	3	2	6	0.00127012626970344	-0.00113229458273736	-0.00498031330864839	Plaque	Mic_Immune_Mic
ACYP2	0	0	5	2	6	0.00127870926239607	-0.00154331017275651	-0.00607450168928835	Plaque	Mic_Immune_Mic
GALNT10	0	4	0	0	6	0.00129897987332837	0.00545076160512024	0.00676360918571033	Plaque	Mic_Immune_Mic
NMT1	1	3	0	0	6	0.00131338379992181	0.00306677709838141	0.00425344574456779	Plaque	Mic_Immune_Mic
OTULIN	0	0	3	0	4	0.00132725449149711	-0.00101974342594559	-0.00468947201473721	Plaque	Mic_Immune_Mic
HNRNPK	2	3	0	0	6	0.00133890381864285	0.00304321239601566	0.00400875953233714	Plaque	Mic_Immune_Mic
STRBP	0	0	5	1	6	0.00135324364002004	-0.00195832862414728	-0.00607441214105856	Plaque	Mic_Immune_Mic
DOPEY1	0	0	3	0	6	0.00138443391065634	-0.000248286770554649	-0.00298990056014718	Plaque	Mic_Immune_Mic
ZNF710	0	0	3	2	6	0.00138808305473024	-0.000637404410659738	-0.00381379661291195	Plaque	Mic_Immune_Mic
NCK1	0	0	3	0	6	0.00141165521136218	-0.000217206073974761	-0.00351695122618067	Plaque	Mic_Immune_Mic
CCDC50	0	0	3	1	6	0.00144941517587406	-0.000666287501004208	-0.00467627819316614	Plaque	Mic_Immune_Mic
MAD1L1	2	4	0	0	6	0.00153802075786033	0.00399487035672163	0.00442700990984377	Plaque	Mic_Immune_Mic
ECHDC2	0	0	3	1	3	0.00161574168225199	-0.00228501835689985	-0.0100050337911403	Plaque	Mic_Immune_Mic
RALGPS2	0	0	3	0	6	0.00169902897585068	-0.00096982052134882	-0.00436874216142899	Plaque	Mic_Immune_Mic
PLPP1	0	0	3	2	6	0.00174257836030582	-0.00124135454098877	-0.00535211780140109	Plaque	Mic_Immune_Mic
TPCN1	0	0	3	0	6	0.00178462777069451	-0.00156549216777678	-0.00688520276581493	Plaque	Mic_Immune_Mic
MAP3K5	1	0	3	2	6	0.00183311091752197	0.000272056331545736	-0.00382068555087364	Plaque	Mic_Immune_Mic
NCKAP5	0	0	4	1	6	0.00187766299801785	-0.00152955788698385	-0.00689962537597036	Plaque	Mic_Immune_Mic
OXR1	2	4	0	0	6	0.00191289056288586	0.00522251636793827	0.00590276138449613	Plaque	Mic_Immune_Mic
ZNF518A	0	0	3	1	6	0.00195100580446768	-0.000539858212458673	-0.00469023901976068	Plaque	Mic_Immune_Mic
GNG7	0	0	3	2	6	0.00196554724402465	-0.000427321175209289	-0.00413599896986693	Plaque	Mic_Immune_Mic
DNAJC3	2	3	0	0	6	0.00203080891595616	0.00396514064837306	0.00324485380087359	Plaque	Mic_Immune_Mic
MYO5A	0	0	3	0	6	0.0020632536071334	0.000298862587171745	-0.0037682815034202	Plaque	Mic_Immune_Mic
HTRA1	0	0	5	2	6	0.00208582009165706	-0.00146613974183163	-0.00710068055393451	Plaque	Mic_Immune_Mic
ARHGAP21	0	0	5	2	6	0.00215459636615253	-0.000793379652967102	-0.00616734115513928	Plaque	Mic_Immune_Mic
ASPH	2	3	0	0	6	0.00217320426074835	0.00527622009454444	0.00611181706487838	Plaque	Mic_Immune_Mic
ST8SIA4	2	3	0	0	6	0.00226686821039923	0.00401471017587742	0.00230906026450909	Plaque	Mic_Immune_Mic
APBA1	0	0	3	2	6	0.0023298238820207	0.000721473810527225	-0.00300583314576652	Plaque	Mic_Immune_Mic
ITPR2	0	0	4	2	6	0.00237933502291038	-0.000381256035416433	-0.00535760009816572	Plaque	Mic_Immune_Mic
TMEM51	2	3	0	0	6	0.00260788206065902	0.00513440130809679	0.00653088957598913	Plaque	Mic_Immune_Mic
OSBPL6	0	0	5	2	5	0.00267162806058906	-0.00294663619100846	-0.0122542876719123	Plaque	Mic_Immune_Mic
ARHGAP5	0	0	5	2	6	0.00279205202674868	0.00049368806331394	-0.00489070411148342	Plaque	Mic_Immune_Mic
TACC1	0	0	3	0	6	0.00306062961482445	0.00098522153726024	-0.00390632853310183	Plaque	Mic_Immune_Mic
ASCC3	2	3	0	0	6	0.0030670380696969	0.0050663646141794	0.00325179433917524	Plaque	Mic_Immune_Mic
ZMAT1	0	0	3	0	6	0.00315478596847042	-0.0000641112522300403	-0.00574413383307987	Plaque	Mic_Immune_Mic
BICD1	0	3	0	0	6	0.00326261076677914	0.00622251576727807	0.00481294427291596	Plaque	Mic_Immune_Mic
SLC9A9	1	0	4	0	6	0.00339115648080276	0.00171738798800833	-0.00374701404837248	Plaque	Mic_Immune_Mic
CYTH3	0	0	3	0	6	0.00346926051209564	0.000934014022298348	-0.00375713958222626	Plaque	Mic_Immune_Mic
EML1	0	0	3	1	5	0.00348340419087342	0.000979765433634069	-0.00473819940569324	Plaque	Mic_Immune_Mic
CLIP2	0	0	4	0	6	0.00349120688567529	0.000687011599002105	-0.00495012114164684	Plaque	Mic_Immune_Mic
P2RY12	0	0	3	2	6	0.00351784828803822	0.000291718073422055	-0.00602966325238056	Plaque	Mic_Immune_Mic
SNCA	2	3	0	0	6	0.00369202764644928	0.00690522056095016	0.00566838990340076	Plaque	Mic_Immune_Mic
ATP6V0A1	0	0	4	0	6	0.00406229776312787	0.00164271387600379	-0.00383706562495335	Plaque	Mic_Immune_Mic
STK32B	1	3	0	0	6	0.00406313618266395	0.00646736509418416	0.00369568386322345	Plaque	Mic_Immune_Mic
NRIP1	0	0	3	0	6	0.00412852732249399	0.00135578477785239	-0.00422092324967757	Plaque	Mic_Immune_Mic
NRP2	0	0	5	0	6	0.00423988995708798	0.000649075513207612	-0.00788513971357502	Plaque	Mic_Immune_Mic
A2M	0	0	4	1	6	0.00441863934754386	-0.000128275517965697	-0.0083912752688732	Plaque	Mic_Immune_Mic
C6orf62	0	0	4	0	6	0.00445972123774549	0.000494191413513985	-0.00791162515481105	Plaque	Mic_Immune_Mic
P3H2	0	0	3	1	6	0.00495097915289972	0.00224301918621949	-0.00605403283336949	Plaque	Mic_Immune_Mic
UBC	2	1	4	0	6	0.00579743201093243	0.00146798818137692	-0.00335835156110036	Plaque	Mic_Immune_Mic
NAV2	0	0	4	2	6	0.00625437436906355	0.0000610944337004114	-0.0100220073571028	Plaque	Mic_Immune_Mic
PLD1	1	0	3	1	6	0.00699816494606514	0.00338086164085313	-0.00680880055080131	Plaque	Mic_Immune_Mic
ARID5B	2	4	0	0	6	0.00716741895613663	0.0124960373981708	0.0108267735622821	Plaque	Mic_Immune_Mic
FSCN1	0	0	3	1	5	0.0073052707856612	0.00372660531216431	-0.00581308503646705	Plaque	Mic_Immune_Mic
CX3CR1	1	0	4	1	6	0.00809542741941205	0.0035260179991599	-0.0096161292889377	Plaque	Mic_Immune_Mic
MT-ND3	5	2	0	0	6	0.0219007095392351	0.0326089751560105	0.0167673830230133	NFT	Ast_Ast
MT-ND4	4	0	0	0	6	0.0133931785080121	0.0177932219843986	0.00806453883238736	NFT	Ast_Ast
SLC27A6	3	2	0	0	4	0.0129264228026791	0.0196735766564174	0.0179141024464225	NFT	Ast_Ast
MT-ND1	5	2	0	0	6	0.0123912847137262	0.0190494285452484	0.0111369759561823	NFT	Ast_Ast
CSPG5	3	2	0	0	4	0.0113677959966055	0.0164207925222793	0.00594575061868379	NFT	Ast_Ast
PLCG2	3	1	0	0	5	0.0109514725185047	0.0195262122431289	0.0142640688185799	NFT	Ast_Ast
LRRN2	4	2	0	0	4	0.0106502031735364	0.0143035554142036	0.0046289906834263	NFT	Ast_Ast
MT-ATP6	4	1	0	0	6	0.0103968896874909	0.0159610080458748	0.00973197010096543	NFT	Ast_Ast
MT-CYB	5	1	0	0	6	0.00995590043960009	0.0158801296408633	0.00991145079841236	NFT	Ast_Ast
LRRN1	5	1	0	0	6	0.00987962108251747	0.0121403141230155	0.00184108990458061	NFT	Ast_Ast
DNAJB1	3	0	0	0	5	0.0089847276310303	0.0113924153436572	0.00716610633786276	NFT	Ast_Ast
CRYAB	3	1	0	0	6	0.0088043241882295	0.0105506545315332	0.00682823750824137	NFT	Ast_Ast
MT-CO3	4	1	0	0	6	0.0085770769338188	0.0134035296989644	0.00808680891941883	NFT	Ast_Ast
COLGALT2	3	0	0	0	6	0.00847022604833254	0.00948519731709372	0.00065565223201336	NFT	Ast_Ast
SLC26A3	3	0	0	0	6	0.00762659503205301	0.0125116249066321	0.0129433551221379	NFT	Ast_Ast
EZR	4	1	0	0	6	0.00746110465285658	0.00785150175690881	-0.0000391109172294735	NFT	Ast_Ast
TMEM47	6	2	0	0	6	0.00744589021189047	0.0103204985125815	0.00403781024605196	NFT	Ast_Ast
SEMA3A	3	0	0	0	6	0.00707880310038737	0.00846744576748095	0.00166625187735517	NFT	Ast_Ast
GATM	4	2	1	0	6	0.00707420346125265	0.00692553930261154	0.00174240321286781	NFT	Ast_Ast
HSPA1A	3	2	0	0	6	0.00673926714532892	0.0149913980552911	0.0152024067308986	NFT	Ast_Ast
COL21A1	3	2	0	0	6	0.0067276641171029	0.012090389732369	0.00813965921428295	NFT	Ast_Ast
DNAJB2	4	1	0	0	6	0.00671773112393432	0.00680421264227024	0.00282283508170877	NFT	Ast_Ast
UTP23	4	2	0	0	5	0.00667042007192445	0.0100126533742915	0.00433401036442644	NFT	Ast_Ast
CACNA1B	3	2	0	0	6	0.00644353638574125	0.00903877877226302	0.00291109247430136	NFT	Ast_Ast
POU3F2	4	1	2	0	6	0.00641847719798132	0.00546694499137654	-0.00179772612665411	NFT	Ast_Ast
CAMK2B	4	1	0	0	6	0.00637768939125766	0.00739645471296886	0.00161586589343833	NFT	Ast_Ast
TMEM184B	4	2	0	0	6	0.00615520645832282	0.00865418780154208	0.00302769538017482	NFT	Ast_Ast
MKNK2	3	0	0	0	5	0.00604864636882685	0.00730663634883212	0.00261394244890595	NFT	Ast_Ast
TOB1	4	1	0	0	6	0.0060392970582599	0.00853021885177805	0.00365651466556703	NFT	Ast_Ast
GPR37L1	4	2	0	0	6	0.0057840467463868	0.00965906509205009	0.00578135501840775	NFT	Ast_Ast
BSG	3	0	0	0	6	0.0056437572643304	0.00636081769957183	0.00213291534312883	NFT	Ast_Ast
SNTA1	5	0	1	0	6	0.00563798529054233	0.00531023887047217	0.000309306021459283	NFT	Ast_Ast
CLDN10	3	1	0	0	6	0.00551310331038708	0.00636083429451624	-0.000313184678247675	NFT	Ast_Ast
PSMG2	3	0	3	0	6	0.00545403116687086	0.00374771107484945	-0.00171489301256608	NFT	Ast_Ast
AK4	3	2	0	0	6	0.00544123069918825	0.0062439703768873	0.000774390370018908	NFT	Ast_Ast
HSP90AB1	3	0	0	0	6	0.00534352716541481	0.00608646941416324	0.00356722282003019	NFT	Ast_Ast
JDP2	4	0	0	0	6	0.00531395262470446	0.00548918896735312	0.00208600219914166	NFT	Ast_Ast
MEGF10	4	0	0	0	6	0.00512307315233451	0.00617356410669829	0.000628652405202506	NFT	Ast_Ast
SUGT1	4	0	0	0	6	0.00509617969236939	0.00507646363185012	0.001654289056378	NFT	Ast_Ast
PTGES3	4	1	0	0	6	0.00505685627165919	0.00484684676286527	0.00322103287090113	NFT	Ast_Ast
SLC7A11	3	0	0	0	6	0.00504054209467811	0.00553933838509785	0.00148089214200923	NFT	Ast_Ast
LRRC4B	4	2	0	0	6	0.00503884599403419	0.00753801019709814	0.00399127537750887	NFT	Ast_Ast
PTAR1	3	2	0	0	6	0.00495806642355764	0.00680714218662398	0.00153740405814203	NFT	Ast_Ast
SPOCK2	3	2	0	0	6	0.00480950103636702	0.00461130529359026	0.000955438746576931	NFT	Ast_Ast
TOB2	5	1	1	0	6	0.00470775060525845	0.00479473540807066	0.000854187876026729	NFT	Ast_Ast
MICAL3	3	0	2	0	6	0.0046982852033694	0.00245430737606731	-0.00184936220139719	NFT	Ast_Ast
MIB1	4	0	0	0	6	0.00468993407758061	0.00511596595100651	0.000882443184634356	NFT	Ast_Ast
FUT9	3	0	0	0	6	0.00465380822829321	0.00507300076259179	0.00021598149321956	NFT	Ast_Ast
RMND5A	3	2	0	0	5	0.00464588513088301	0.00743284414651251	0.00370983567586927	NFT	Ast_Ast
MPP6	4	2	0	0	6	0.00464393771780114	0.00773731994749071	0.00444783993235834	NFT	Ast_Ast
POU3F3	5	2	0	0	6	0.00458369780330143	0.00666003959112949	0.00302119271310078	NFT	Ast_Ast
INO80D	4	2	0	0	6	0.0045661765652694	0.00885390819202018	0.00839518174068629	NFT	Ast_Ast
RFX2	4	2	0	0	6	0.00455429354264823	0.00598096717819533	0.0022291611416358	NFT	Ast_Ast
PCDH17	3	1	0	0	6	0.00443207977163417	0.007210590996826	0.00422958894594912	NFT	Ast_Ast
KIFC2	3	1	0	0	5	0.004390892036672	0.00607752544230236	0.00336126849197725	NFT	Ast_Ast
PTPRK	3	2	0	0	6	0.00437221962833	0.00591401588177579	0.00127890209644032	NFT	Ast_Ast
SEM1	4	2	0	0	6	0.00436489500327859	0.0070661609044645	0.00401918034260118	NFT	Ast_Ast
ADAM22	3	1	0	0	6	0.00428833679231989	0.00577738556024318	0.0019542378202535	NFT	Ast_Ast
HIP1	3	1	0	0	6	0.00428567368484966	0.00453429996744728	0.00000476805936429405	NFT	Ast_Ast
DAG1	3	0	0	0	6	0.00423049636449484	0.00518514259928024	0.00197439440056388	NFT	Ast_Ast
EYA2	5	1	0	0	6	0.00421292815565309	0.00486201074234085	0.0016581372121628	NFT	Ast_Ast
NAT8L	3	2	0	0	6	0.00420747361564496	0.00744340556041877	0.00452418574628784	NFT	Ast_Ast
AGAP3	4	2	0	0	4	0.00416474046376409	0.00620085082006419	0.00272785931411879	NFT	Ast_Ast
GLB1	3	2	0	0	6	0.00407352198179813	0.00533084351548261	0.00152262159258328	NFT	Ast_Ast
ZNF24	4	2	0	0	5	0.00405106472327588	0.00588947673170347	0.00262270772053758	NFT	Ast_Ast
PTPRS	4	1	0	0	6	0.00405076396981768	0.0050106275665971	0.000600808949047617	NFT	Ast_Ast
WNK2	4	2	0	0	6	0.0039271786481244	0.0065041116580312	0.00425145002952741	NFT	Ast_Ast
MARCKS	3	2	0	0	6	0.00391319206511823	0.00743529006709176	0.00546841761087716	NFT	Ast_Ast
UBC	4	1	0	0	6	0.00389400283256316	0.00523075743628794	0.00425738872721975	NFT	Ast_Ast
RGMA	3	2	0	0	6	0.00377079684088547	0.00673052804364335	0.00517853243426301	NFT	Ast_Ast
VOPP1	3	0	0	0	6	0.00365818380507778	0.00267381802400605	-0.000378626291164565	NFT	Ast_Ast
SALL3	3	2	0	0	6	0.00361175452286661	0.00582128171167384	0.0030001537176781	NFT	Ast_Ast
PDSS2	3	1	0	0	6	0.00360814928262588	0.00390044664759389	-0.000431509354221005	NFT	Ast_Ast
DCLK1	3	2	0	0	3	0.00359828405458965	0.0104640244503569	0.0136494815040418	NFT	Ast_Ast
MIPOL1	3	0	0	0	6	0.00359675911158038	0.00201426771882071	-0.00105861502471594	NFT	Ast_Ast
RGS9	3	0	1	0	3	0.00359647786208214	0.00380780049915652	0.00216062395085571	NFT	Ast_Ast
QSER1	3	0	1	0	6	0.00355628830731466	0.00453364214449461	0.000967941135824071	NFT	Ast_Ast
NME5	4	1	0	0	6	0.00346574612139863	0.00623066455575821	0.00487732571961171	NFT	Ast_Ast
TAPBP	4	2	0	0	6	0.00344550419612633	0.0053388416150478	0.00328295865183982	NFT	Ast_Ast
ARAP1	3	2	0	0	6	0.00339978844790823	0.00524092716955443	0.00275016195795998	NFT	Ast_Ast
SLC44A1	3	1	1	0	6	0.00332987593377375	0.00428660488409176	0.00275484197950136	NFT	Ast_Ast
CASP8AP2	4	2	0	0	6	0.00327539937737557	0.00442302152510429	0.00108584475902608	NFT	Ast_Ast
PRRC2C	3	2	0	0	6	0.00327373966947469	0.00549321284285587	0.00263641256311871	NFT	Ast_Ast
KCTD1	3	0	0	0	6	0.00318592270567619	0.00367346153029607	-0.000257598911723688	NFT	Ast_Ast
GPM6B	3	1	1	0	6	0.0031296316077836	0.0027890292196142	-0.000974962945007652	NFT	Ast_Ast
ATP2B4	3	1	0	0	6	0.00307984050244259	0.0034348116189373	0.000900335042016947	NFT	Ast_Ast
KIF1A	3	1	0	0	6	0.00304467610955876	0.00348514353079674	0.00208834305711441	NFT	Ast_Ast
ELP4	3	0	0	0	6	0.00302602486803972	0.0034496057784846	-0.0000191140765979078	NFT	Ast_Ast
LARP1	3	2	0	0	6	0.00299563718005374	0.00410180867088345	0.00205243692231923	NFT	Ast_Ast
ZBTB44	4	2	0	0	6	0.00290164834354144	0.00450826469354296	0.00249591458179904	NFT	Ast_Ast
FAM217B	3	2	0	0	6	0.00286533271680434	0.00496693344443964	0.00323578315002005	NFT	Ast_Ast
EFHD1	4	0	0	0	6	0.00285537360356761	0.00389718778157218	0.00197765882841312	NFT	Ast_Ast
ITGB5	3	0	0	0	6	0.00283840131905105	0.00344836321311456	0.0020315741696543	NFT	Ast_Ast
UBL3	4	0	0	0	6	0.00277053736932806	0.00366385845815976	0.00171231668057454	NFT	Ast_Ast
IQCK	3	1	1	0	6	0.00270870868760281	0.00304747041636011	0.00096887574625872	NFT	Ast_Ast
ACAP3	3	2	0	0	5	0.00268085785330737	0.00494876341254303	0.00448020570733234	NFT	Ast_Ast
GNA13	3	0	0	0	6	0.00255836368661595	0.0036214691972558	0.00155099323999238	NFT	Ast_Ast
ZBTB7A	4	2	0	0	6	0.00252640994754849	0.00512556431951507	0.00464301571198842	NFT	Ast_Ast
GFPT2	3	2	0	0	3	0.00251123803536081	0.00625654112355577	0.0115346623248253	NFT	Ast_Ast
TPD52L1	4	2	0	0	6	0.00247433076528669	0.00392406682733277	0.00210610271973932	NFT	Ast_Ast
FXR1	4	1	0	0	6	0.0024309605962122	0.00288049769670696	0.00117909887281727	NFT	Ast_Ast
MATN2	3	2	0	0	3	0.00242300146607178	0.00864860292922558	0.0125324494953427	NFT	Ast_Ast
CCDC57	3	2	0	0	6	0.00240150963150996	0.00399854722751725	0.00283967124278065	NFT	Ast_Ast
KANSL1L	4	0	0	0	6	0.00238946550018246	0.00269973875988509	0.000414572623655885	NFT	Ast_Ast
ENO1	3	2	0	0	6	0.00221705065243776	0.00386523862406994	0.0037967497920395	NFT	Ast_Ast
CASK	3	2	0	0	6	0.00220238405260706	0.00386527628538666	0.00222924451563899	NFT	Ast_Ast
TRPS1	3	1	1	0	6	0.00218939516938635	0.00219835574734774	-0.000353005579399565	NFT	Ast_Ast
LRRC37B	3	2	0	0	6	0.00218389134530386	0.00388325287941473	0.00199642844043862	NFT	Ast_Ast
PKNOX1	3	2	0	0	6	0.00217288729785812	0.00378593757481486	0.00227727280763163	NFT	Ast_Ast
MYO9B	3	2	0	0	6	0.00216036216926525	0.003697972341457	0.00256971785088463	NFT	Ast_Ast
PRKD1	4	1	0	0	6	0.00213167697593505	0.00264321059336701	0.00117141207087163	NFT	Ast_Ast
RHOJ	0	0	2	3	6	0.0020732985063176	-0.00013958467963424	-0.00629598625149886	NFT	Ast_Ast
DNAJC5	3	0	0	0	6	0.00204455519448265	0.0015983659123011	0.000529235677132746	NFT	Ast_Ast
LGI1	3	1	0	0	6	0.00201713646182839	0.00298950366509032	0.00178081623104401	NFT	Ast_Ast
NMT1	3	2	0	0	6	0.00199108985436857	0.00509160185725992	0.00565850778909525	NFT	Ast_Ast
KLHL24	3	2	0	0	6	0.00198122880218609	0.00366999950148459	0.00224593141644641	NFT	Ast_Ast
SOS1	4	0	0	0	6	0.00196937775081884	0.00306064087863672	0.002446314894979	NFT	Ast_Ast
CLK1	3	2	0	0	6	0.0019514739470465	0.00325236989349807	0.00359562663310555	NFT	Ast_Ast
RTN3	3	0	0	0	6	0.00189957347504551	0.00240641621011527	0.00138093905702181	NFT	Ast_Ast
ZFHX2	3	2	0	0	6	0.00185245061208578	0.00330442944238525	0.00181633534499427	NFT	Ast_Ast
POU2F1	1	0	1	3	6	0.00180548983688453	0.00120146706056441	-0.00202391134071842	NFT	Ast_Ast
FEZ1	3	2	0	0	6	0.00179256316503145	0.00292753974239737	0.00257240670200252	NFT	Ast_Ast
ALDH2	3	2	0	0	6	0.0017684671548941	0.00269355489474043	0.00177158676312513	NFT	Ast_Ast
ANP32A	3	0	0	0	6	0.00170784316663182	0.0015725777153805	0.00043890679099611	NFT	Ast_Ast
KLHL21	3	2	0	0	6	0.00157646041878446	0.00383064616036105	0.00414147987364617	NFT	Ast_Ast
BAG3	3	1	0	0	6	0.00152058161847479	0.00263839352039163	0.00414900511203654	NFT	Ast_Ast
ZER1	3	2	0	0	6	0.00148938836843226	0.00288054492253848	0.0022051916140516	NFT	Ast_Ast
ZNF397	3	0	0	0	6	0.00142453485133738	0.00246494761555641	0.00138039823188829	NFT	Ast_Ast
FAM19A1	0	0	1	3	6	0.00138892706588432	0.000268807216703067	-0.00548013922690066	NFT	Ast_Ast
ECE1	3	2	0	0	6	0.00138495929686372	0.00355743349765908	0.00331117645437426	NFT	Ast_Ast
ACTN4	3	2	0	0	6	0.00137338499278553	0.00249600270220518	0.0024488745274068	NFT	Ast_Ast
FTO	3	2	0	0	6	0.00119353248205954	0.00204085084438888	0.00133009780720939	NFT	Ast_Ast
TOGARAM1	0	0	1	3	6	0.00114125510156026	0.000547486462909242	-0.00157036216206908	NFT	Ast_Ast
USP24	0	1	1	3	6	0.00111684164324383	0.000334418373670953	-0.00281110094090558	NFT	Ast_Ast
PHYHIPL	3	2	0	0	6	0.00109074637696177	0.00292471953369998	0.00313697658098528	NFT	Ast_Ast
PSIP1	3	2	0	0	5	0.00106477282563876	0.00406794447237234	0.00460992668170349	NFT	Ast_Ast
MRPS25	0	0	2	3	6	0.00101433559263252	-0.0020473874070724	-0.00570044869053073	NFT	Ast_Ast
SLC6A1	0	0	2	3	6	0.00094315675167634	-0.00127722085517851	-0.00473322851963996	NFT	Ast_Ast
NCOA2	3	2	0	0	6	0.000812332874499233	0.00194812886913384	0.00107414240860571	NFT	Ast_Ast
CTBP2	3	0	0	0	6	0.000808296408736855	0.000449405365102625	-0.000210284077540272	NFT	Ast_Ast
MBNL2	3	2	0	0	6	0.000773146371913243	0.00254065366327311	0.00268570825751175	NFT	Ast_Ast
WDR78	3	2	0	0	3	0.000527626415689046	0.00537434885754695	0.010808194990922	NFT	Ast_Ast
GLI3	0	0	2	3	6	0.000483807013905188	-0.0022858100964249	-0.00584302634685591	NFT	Ast_Ast
SRGAP1	3	2	0	0	6	0.000443404964263015	0.00151726375045481	0.00294591475093974	NFT	Ast_Ast
FAM227A	3	2	0	0	3	0.000284802283840148	0.00417932998176857	0.00859581564436068	NFT	Ast_Ast
RXRA	4	2	0	0	6	0.000284321394197043	0.00125954206778002	0.00192002724442568	NFT	Ast_Ast
GABRG1	3	0	0	0	6	0.000270924588626814	0.000167745771315207	0.000450080544632691	NFT	Ast_Ast
CASD1	0	1	1	3	6	0.00026655453866661	-0.000294150995856561	-0.00279678323699549	NFT	Ast_Ast
CYTH1	0	0	2	3	6	0.000206421622708322	-0.00167782107387205	-0.00370625731899077	NFT	Ast_Ast
TLK1	0	0	1	3	6	0.0000769714587752123	-0.000927389141802422	-0.00249034206065053	NFT	Ast_Ast
RAB11FIP2	0	0	2	3	6	0.0000526944748357005	-0.00178049678145939	-0.00404917967186111	NFT	Ast_Ast
LCNL1	0	0	2	3	6	0.0000449565395990365	-0.00315375441675792	-0.00789823799710614	NFT	Ast_Ast
ZFYVE16	0	0	2	3	6	-0.000162763611637113	-0.00122482270939628	-0.00279757688006168	NFT	Ast_Ast
NAPEPLD	1	0	1	3	6	-0.000203443348486688	-0.00105240717861895	-0.00254344902643308	NFT	Ast_Ast
GOLGA4	0	0	1	3	6	-0.00021522383171982	-0.00146601965755944	-0.00218028148919409	NFT	Ast_Ast
CCNT2	0	0	2	4	6	-0.000217164089689951	-0.00222307143870739	-0.00416973778816942	NFT	Ast_Ast
UQCC1	0	1	1	3	6	-0.000249488358790837	-0.000546588010786804	-0.00139436591432807	NFT	Ast_Ast
ADARB2	3	2	0	0	6	-0.00030300081453432	0.00646111899968053	0.011743284413486	NFT	Ast_Ast
IBTK	0	0	1	3	6	-0.000305926585916137	-0.00194553270468755	-0.00298420386862644	NFT	Ast_Ast
MTERF1	0	0	1	3	6	-0.000308586152917594	-0.0018344110925355	-0.00237301433578597	NFT	Ast_Ast
WAPL	0	0	2	3	6	-0.000424077022892532	-0.00168254584439511	-0.00332235385537821	NFT	Ast_Ast
GNAQ	0	1	1	4	6	-0.000564896721654221	-0.00132755066296968	-0.0027562554246772	NFT	Ast_Ast
AP1B1	0	0	1	3	6	-0.000633707600453682	-0.0018702657829521	-0.00321816552051219	NFT	Ast_Ast
ATAD1	0	0	2	3	6	-0.000722524305113634	-0.00222270594888945	-0.00229681780779128	NFT	Ast_Ast
ZNF207	0	0	1	3	6	-0.000764359273531249	-0.00163237931873764	-0.00215734857180007	NFT	Ast_Ast
CSGALNACT1	0	0	2	3	6	-0.000799902452322184	-0.00296521159895994	-0.00473450804848144	NFT	Ast_Ast
RAF1	0	0	1	3	6	-0.000822311942104524	-0.00164864497907452	-0.00269491073887229	NFT	Ast_Ast
TM9SF3	0	0	1	3	6	-0.000838778761962185	-0.00136960478756705	-0.00196275781061657	NFT	Ast_Ast
CAB39	0	0	1	3	6	-0.000894153512099672	-0.00253188149518416	-0.00287166650887434	NFT	Ast_Ast
VPS54	0	0	1	3	6	-0.00093678341558208	-0.00160502136637362	-0.0023051661164197	NFT	Ast_Ast
ESYT2	0	0	2	3	6	-0.000940057738429472	-0.00441083848523359	-0.00519636428919338	NFT	Ast_Ast
WDR59	0	0	0	3	6	-0.000943683616956843	-0.00128585036148032	-0.000886223174358859	NFT	Ast_Ast
DIDO1	0	0	2	3	6	-0.000958591732787541	-0.00248800637978226	-0.00290936873164033	NFT	Ast_Ast
RBM39	0	1	2	3	6	-0.000960311507098426	-0.00195588480310992	-0.00195275852740971	NFT	Ast_Ast
CAPRIN2	0	0	1	3	6	-0.000971744576587281	-0.00274636977581672	-0.00260290240888794	NFT	Ast_Ast
NDUFS4	0	0	1	3	6	-0.000972222556715336	-0.00257560500145355	-0.0033180426922395	NFT	Ast_Ast
PCSK7	0	0	1	3	6	-0.000988955555867445	-0.00230503296170416	-0.00247026625885562	NFT	Ast_Ast
NDRG4	0	0	2	3	6	-0.000991670428563212	-0.00326741252264262	-0.0023530676607025	NFT	Ast_Ast
NKTR	0	0	0	3	6	-0.00108141078154239	-0.00208583123888636	-0.00185153826942621	NFT	Ast_Ast
ICE1	0	1	0	3	6	-0.00108625419692862	-0.000934008488495062	-0.000423357615490533	NFT	Ast_Ast
KATNBL1	0	0	2	3	6	-0.00113676935551767	-0.00314846041624434	-0.00385950283996649	NFT	Ast_Ast
SUCO	0	1	2	4	6	-0.00123505325745069	-0.00220139233662085	-0.0030090594958867	NFT	Ast_Ast
PHC3	0	0	1	3	6	-0.00124174887369431	-0.00215548764371517	-0.00209606148521803	NFT	Ast_Ast
PSMD14	0	1	1	3	6	-0.00129810542785521	-0.000795194417673748	-0.000369923046283035	NFT	Ast_Ast
FBXW11	0	0	2	4	6	-0.00133262358233469	-0.00256544079993781	-0.00290504258517197	NFT	Ast_Ast
GNB1	0	0	1	3	6	-0.00134677628674732	-0.00243978743492022	-0.0017050851558055	NFT	Ast_Ast
DHX29	0	0	1	3	5	-0.00135304740572851	-0.00289674148601631	-0.00155822781906824	NFT	Ast_Ast
ZNF721	0	0	1	3	6	-0.00137403287494984	-0.00161326955170952	-0.00183149993124024	NFT	Ast_Ast
SLC30A9	0	0	2	4	6	-0.00138350273531888	-0.00313372354271779	-0.00345794855677121	NFT	Ast_Ast
MMS19	0	0	2	3	6	-0.0014983663985553	-0.0029237746309911	-0.0021554414633954	NFT	Ast_Ast
ADAM23	0	0	2	3	6	-0.0015116089904857	-0.00473981664096763	-0.00651501328085774	NFT	Ast_Ast
SLC9A8	0	0	0	3	6	-0.00151757318715031	-0.00216452186222998	-0.00182934392813529	NFT	Ast_Ast
TAF1	0	0	1	3	6	-0.00158072283259755	-0.00315934699035492	-0.00264238834081739	NFT	Ast_Ast
STOX1	0	0	0	3	6	-0.00159732861061138	-0.00268517805171923	-0.00288637560046436	NFT	Ast_Ast
SLC1A2	0	0	2	3	6	-0.00162094502195721	-0.003298340326224	-0.00224679155519923	NFT	Ast_Ast
FOXJ3	0	1	2	4	6	-0.00162710813789339	-0.00334459636007001	-0.00314678618143039	NFT	Ast_Ast
SLC25A46	0	0	2	3	6	-0.00162865990768914	-0.00296756519359123	-0.00355306402139305	NFT	Ast_Ast
SCMH1	0	0	1	3	6	-0.00165054719425296	-0.00313035929700265	-0.00395830298313363	NFT	Ast_Ast
DZIP1	0	0	2	3	6	-0.00166521454856299	-0.00368202942720496	-0.00383247141983995	NFT	Ast_Ast
GALNT1	0	0	0	3	6	-0.00167277867869027	-0.00265515476328451	-0.00215987652556246	NFT	Ast_Ast
ATP9B	0	0	2	3	6	-0.00167961010646917	-0.00292774102993483	-0.00257917827571435	NFT	Ast_Ast
E2F3	0	0	1	3	6	-0.00168416421953927	-0.00198677293360241	-0.00184054751325366	NFT	Ast_Ast
MON2	0	0	2	4	6	-0.00168836421850896	-0.00264989617913712	-0.00222294584987131	NFT	Ast_Ast
FNBP1	0	0	1	3	6	-0.00170404896438828	-0.00331108597212891	-0.0022462879896567	NFT	Ast_Ast
PIGL	0	0	2	3	6	-0.00171984961803134	-0.00269016724944657	-0.0031820011011688	NFT	Ast_Ast
HS2ST1	0	0	1	4	6	-0.0018093294669508	-0.00270069246998659	-0.00271589511163207	NFT	Ast_Ast
BTAF1	0	0	2	4	6	-0.00181168966138518	-0.00445555101696387	-0.00413517757195039	NFT	Ast_Ast
NRCAM	0	0	1	3	6	-0.00183984042894259	-0.00338329076018275	-0.0022170108192726	NFT	Ast_Ast
C4orf19	0	1	0	3	6	-0.00184336538328716	-0.00151060231732878	-0.000645536161126875	NFT	Ast_Ast
SUPT6H	0	0	1	3	6	-0.00184749397458103	-0.00233542731302926	-0.00184103031599332	NFT	Ast_Ast
CCDC84	0	0	2	3	6	-0.00185601118023995	-0.00370543121402146	-0.00379618388720869	NFT	Ast_Ast
ABHD18	0	0	2	4	6	-0.00188666318996605	-0.00364740609860001	-0.00281624020957766	NFT	Ast_Ast
NRDC	0	1	1	4	6	-0.00189225981364099	-0.00316683722492099	-0.00283245662953404	NFT	Ast_Ast
EDEM3	0	1	1	3	6	-0.00190632610229636	-0.00270692051476645	-0.00239746144198323	NFT	Ast_Ast
NSD3	0	0	0	3	6	-0.00192570319873334	-0.00249006523585017	-0.00109742290779506	NFT	Ast_Ast
LRRFIP2	0	0	2	3	6	-0.00193183192732101	-0.00367203215934832	-0.00261341831029897	NFT	Ast_Ast
PHIP	0	0	2	3	6	-0.00193243609097131	-0.00290565291949732	-0.00125315601711738	NFT	Ast_Ast
WTAP	0	0	1	3	6	-0.00194999647172371	-0.00257907648547974	-0.00262224668016971	NFT	Ast_Ast
SH3D19	0	0	1	3	3	-0.00197237026736666	-0.00424739767942922	-0.00711279933657016	NFT	Ast_Ast
CAMSAP2	0	2	1	3	6	-0.00200350212492845	-0.000895586464896192	0.000714770643180629	NFT	Ast_Ast
HECTD1	0	0	2	3	6	-0.00200455744327996	-0.00332059185970625	-0.0026595083577941	NFT	Ast_Ast
CEP126	3	2	0	0	6	-0.00200895234591618	0.00123472392355784	0.00558682310554548	NFT	Ast_Ast
STAT2	0	0	2	3	6	-0.00201016734066858	-0.00493262965476076	-0.00501557366563531	NFT	Ast_Ast
SPRED1	0	1	2	3	6	-0.00204623141338971	-0.00341175450346275	-0.00297918294352718	NFT	Ast_Ast
GPR107	0	0	2	4	6	-0.00205754681801754	-0.00351598511690811	-0.00284250606244663	NFT	Ast_Ast
FGFR1OP	0	0	2	3	6	-0.00206213783999067	-0.00470353743592268	-0.00409603638990048	NFT	Ast_Ast
EFR3A	0	2	1	3	6	-0.00206307777451642	-0.000638581404418513	0.000619658454319898	NFT	Ast_Ast
EMC3	0	0	1	3	6	-0.00211309292154185	-0.00409461696714877	-0.0023975868636725	NFT	Ast_Ast
CA8	0	0	2	3	6	-0.00211481367534835	-0.00477113704234754	-0.00620492739881921	NFT	Ast_Ast
TRAPPC10	0	0	2	3	6	-0.00213979508302329	-0.00340722785066827	-0.00336264220700156	NFT	Ast_Ast
PITPNA	0	0	2	3	6	-0.00215155727512844	-0.00531972280541484	-0.00458812561165722	NFT	Ast_Ast
RBFOX2	0	0	1	3	6	-0.00222146730799244	-0.00425321558399184	-0.00418421795474599	NFT	Ast_Ast
HDAC7	0	1	1	3	6	-0.00223378875655382	-0.00475930684659264	-0.00339939330920211	NFT	Ast_Ast
VMP1	0	0	2	3	6	-0.00223778751704786	-0.00382223245159867	-0.00330025125396684	NFT	Ast_Ast
CMC2	0	0	0	3	6	-0.00226955229272746	-0.00188581665469002	-0.0000560734295856844	NFT	Ast_Ast
AVL9	0	1	0	3	6	-0.0022817896954357	-0.00316057569313235	-0.0012230675690698	NFT	Ast_Ast
GLYR1	0	0	2	3	6	-0.00229421202505988	-0.00341673571574132	-0.00194850998526447	NFT	Ast_Ast
MAP1B	3	1	0	0	6	-0.00231070764501047	-0.000490980082999276	0.00416161522104034	NFT	Ast_Ast
DZIP3	0	0	2	3	6	-0.00236180891333047	-0.00527802647652793	-0.0041783468598661	NFT	Ast_Ast
SLC25A36	0	0	2	4	6	-0.00241954722363556	-0.00429350817440192	-0.00271456798676289	NFT	Ast_Ast
MAGI1	0	2	1	3	6	-0.00242066687934764	-0.00138232322218094	-0.000372203863703544	NFT	Ast_Ast
ZNF326	0	0	1	3	6	-0.00242485739337115	-0.00246255784869732	-0.00123926236484447	NFT	Ast_Ast
SLF2	0	0	2	4	6	-0.0024306952808455	-0.00525515760472346	-0.00474511872866895	NFT	Ast_Ast
GSPT1	0	1	0	3	6	-0.0024950655196125	-0.00271911768564064	-0.00119091959246919	NFT	Ast_Ast
STK38L	0	0	1	3	6	-0.00260850181296209	-0.00503189032361516	-0.00415708128721411	NFT	Ast_Ast
ZNF302	0	1	2	3	6	-0.00261006653054262	-0.00414988302065332	-0.00220878676355276	NFT	Ast_Ast
CCDC66	0	0	1	4	6	-0.00261199466796251	-0.0049459678219421	-0.00387703126548713	NFT	Ast_Ast
DAP3	0	1	1	3	6	-0.00266179689179375	-0.00269642628331989	-0.000562078613585184	NFT	Ast_Ast
USP9X	0	1	0	3	6	-0.00272591757383974	-0.00233838381633956	-0.000269735940372321	NFT	Ast_Ast
SMURF1	0	0	1	3	6	-0.00273979492608286	-0.00297358325122581	-0.0015313868721022	NFT	Ast_Ast
RABGAP1	0	0	1	4	6	-0.00275410848497659	-0.00350783169584571	-0.00250710122423447	NFT	Ast_Ast
RAB5A	0	1	1	3	6	-0.00276586471739852	-0.00304162724491901	-0.00113883413576376	NFT	Ast_Ast
ARFGEF2	0	0	2	3	6	-0.00280162356086691	-0.00374636279055575	-0.00221009487444052	NFT	Ast_Ast
PDHX	0	1	1	3	6	-0.00281183568858091	-0.00281828253486547	-0.00123987208707114	NFT	Ast_Ast
CYB5B	0	1	2	3	6	-0.00281855282500951	-0.00423798081779362	-0.00339415180746265	NFT	Ast_Ast
MPZL1	0	1	0	3	6	-0.00282945862019021	-0.00333757475739361	-0.000629674499073488	NFT	Ast_Ast
CREM	0	1	2	4	6	-0.00282974423173796	-0.00471886745806166	-0.00365483432932799	NFT	Ast_Ast
TMEM259	0	0	0	4	6	-0.00283182413821889	-0.00407625698921914	-0.00259635792186834	NFT	Ast_Ast
CDK5RAP3	0	0	2	3	6	-0.00283775456751008	-0.00466074561895691	-0.00359486839008043	NFT	Ast_Ast
ILF3	0	0	0	3	5	-0.00284107785378836	-0.00464386004147934	-0.00200020017471582	NFT	Ast_Ast
PPM1A	0	0	0	4	6	-0.0028489564237453	-0.00397088125589273	-0.00177886765731079	NFT	Ast_Ast
UBE2E1	0	0	1	4	6	-0.00293085482665752	-0.00383538321589312	-0.0022211408283111	NFT	Ast_Ast
JAK1	0	1	0	3	6	-0.00294493448299671	-0.00207117321203446	0.000443447120840082	NFT	Ast_Ast
SECISBP2L	0	0	2	3	6	-0.00296093830410862	-0.00411927264132885	-0.00320637319651756	NFT	Ast_Ast
CMIP	0	1	2	3	6	-0.00296229234075708	-0.00483249529375531	-0.00375667521119672	NFT	Ast_Ast
TAF15	0	0	1	4	6	-0.00297926944266256	-0.00361431402070836	-0.0019310369010183	NFT	Ast_Ast
CD46	0	1	2	3	6	-0.00303496857667203	-0.00337896917768587	-0.00184527194984986	NFT	Ast_Ast
PPP2R2D	0	1	1	3	6	-0.0030385344312697	-0.00297610296682776	-0.00135460418990229	NFT	Ast_Ast
WASF2	0	0	1	3	6	-0.0030679585348503	-0.00391695305501682	-0.00127087404157205	NFT	Ast_Ast
MTMR3	0	0	1	5	6	-0.00310111558920051	-0.00345302153772208	-0.00175786585786879	NFT	Ast_Ast
DDX50	0	0	1	3	5	-0.00312231344882673	-0.00514275740475886	-0.00230388919917356	NFT	Ast_Ast
MYO6	0	0	1	3	6	-0.00313056147512329	-0.00527144839251495	-0.00393024444271469	NFT	Ast_Ast
RC3H2	0	0	2	3	6	-0.00314653842908117	-0.00367533507195102	-0.00241179098832433	NFT	Ast_Ast
RGS20	0	0	1	4	6	-0.00315509434473586	-0.00541158842378396	-0.00334244381153673	NFT	Ast_Ast
ARL13B	0	0	2	3	6	-0.00316304140502234	-0.00404151346787221	-0.00210639279927913	NFT	Ast_Ast
RAB3GAP2	0	1	0	3	6	-0.0031939565685033	-0.00314795846428603	-0.00011698204687177	NFT	Ast_Ast
TNS1	0	0	2	3	6	-0.00322320076598613	-0.00666674270312661	-0.00440889474915033	NFT	Ast_Ast
STK33	0	0	2	3	6	-0.00323073414947742	-0.00433795524198103	-0.00275668858819227	NFT	Ast_Ast
RTF1	0	0	1	3	6	-0.00326760282492891	-0.00526280101778761	-0.00272123672819141	NFT	Ast_Ast
WDR37	0	1	1	5	6	-0.00326934906581932	-0.00477092311442546	-0.00332536714618447	NFT	Ast_Ast
KIAA1328	0	0	2	4	6	-0.00328805663617245	-0.00473979035235809	-0.00304675844382048	NFT	Ast_Ast
HABP4	0	0	2	4	6	-0.00330515579130088	-0.00565723510023716	-0.00415020625781718	NFT	Ast_Ast
XRN2	0	1	0	3	6	-0.00334855953106068	-0.00269052495036191	-0.000176635409959567	NFT	Ast_Ast
ZZEF1	0	0	1	4	6	-0.00335169702815987	-0.00424531954663947	-0.00338624772096702	NFT	Ast_Ast
CSNK1D	0	0	0	3	6	-0.00341178651969106	-0.00439467312763033	-0.00204942015782982	NFT	Ast_Ast
SPTLC1	0	0	1	3	5	-0.00345986907905228	-0.00484404365756892	-0.00156922657972999	NFT	Ast_Ast
SOGA1	0	0	1	3	6	-0.00347134083739873	-0.00434881734955909	-0.00229900731225279	NFT	Ast_Ast
PTPN11	0	0	0	3	6	-0.00347367389465285	-0.00451626587821381	-0.00167152284241037	NFT	Ast_Ast
SEMA6D	0	0	0	3	6	-0.00348462007354564	-0.00386306050756637	-0.00117356580138152	NFT	Ast_Ast
GBF1	0	0	2	5	6	-0.0035238739234165	-0.00466422815089547	-0.0025307954899072	NFT	Ast_Ast
UBE2H	0	1	1	4	6	-0.00359352024870665	-0.00472617889570257	-0.00271149128396854	NFT	Ast_Ast
PNPLA8	0	1	1	4	6	-0.00361261550902129	-0.00421412272880056	-0.00203685802156434	NFT	Ast_Ast
DPY19L3	0	0	2	4	6	-0.00363505936222819	-0.00661018369016056	-0.00387140287866803	NFT	Ast_Ast
DICER1	0	1	0	5	6	-0.00367586615111129	-0.00453537074264954	-0.00188412293321037	NFT	Ast_Ast
CCNL1	0	1	1	4	6	-0.00372509703014674	-0.0039924330710485	-0.000724601084314406	NFT	Ast_Ast
ABCD4	0	1	2	3	6	-0.00372613078164716	-0.00521260236844011	-0.00330892363316533	NFT	Ast_Ast
YY1AP1	0	1	1	4	6	-0.00377585531103765	-0.00365770325876797	-0.000989047946410428	NFT	Ast_Ast
OPHN1	0	0	1	3	6	-0.00378061907659342	-0.00572561584754254	-0.00415228593197624	NFT	Ast_Ast
F3	0	1	2	4	6	-0.00386095600611122	-0.00741937587362076	-0.00556593655165054	NFT	Ast_Ast
MRVI1	0	1	1	3	6	-0.00387904980116684	-0.00570143302350548	-0.00423250076523886	NFT	Ast_Ast
MAP2K1	0	1	1	3	6	-0.00391044598893412	-0.00510500299406147	-0.00189839404160088	NFT	Ast_Ast
ACSS3	0	0	1	4	6	-0.00391119240707158	-0.00530182420619174	-0.00298679779144454	NFT	Ast_Ast
ETFDH	0	1	1	3	6	-0.00392624868905693	-0.0048640631363973	-0.00211293078207662	NFT	Ast_Ast
USP3	0	0	0	5	6	-0.00393459279079117	-0.00528001179928785	-0.00281616463537383	NFT	Ast_Ast
RECK	0	0	2	3	6	-0.0039455563951542	-0.00581970216166404	-0.0042410275655276	NFT	Ast_Ast
SRSF5	0	0	2	4	6	-0.00398895059052222	-0.00562494151711434	-0.00246761385047974	NFT	Ast_Ast
TMEM165	0	0	0	4	6	-0.00401182018680129	-0.0049235751985846	-0.00172872549174003	NFT	Ast_Ast
MCF2L2	0	0	1	3	6	-0.00404455969844419	-0.00802103297644037	-0.00827213339317999	NFT	Ast_Ast
FOXP1	0	0	2	3	6	-0.00406499400688922	-0.00554621419607443	-0.00224811196720751	NFT	Ast_Ast
CDHR3	0	0	1	5	6	-0.0041037561323973	-0.00510693184117094	-0.00140125662329939	NFT	Ast_Ast
TMEM87A	0	1	1	5	6	-0.00421214729287884	-0.00517942748515591	-0.00205939489278485	NFT	Ast_Ast
RAB4A	0	0	0	4	6	-0.00428761377622868	-0.0063944464510765	-0.00378906634187793	NFT	Ast_Ast
SMAD3	0	1	0	3	6	-0.00433806118417473	-0.00482990327134258	-0.00146211260050106	NFT	Ast_Ast
MFHAS1	0	1	0	3	6	-0.00434301957352067	-0.00445828574750215	-0.000428986973799495	NFT	Ast_Ast
BTBD10	0	0	0	3	5	-0.00434683791463915	-0.00532405192992904	-0.00125803831821109	NFT	Ast_Ast
SCARA3	0	1	2	3	6	-0.00436350412193798	-0.00698007811377454	-0.00486053956743664	NFT	Ast_Ast
HGSNAT	0	0	2	4	6	-0.0044910838165534	-0.00614740682698834	-0.00449783622443204	NFT	Ast_Ast
ZSCAN18	0	0	2	3	6	-0.00451048758735209	-0.00795682321791649	-0.00497429104566178	NFT	Ast_Ast
SNX9	0	0	0	4	6	-0.00452833935172124	-0.0054537115610169	-0.00173256682476606	NFT	Ast_Ast
FAM213A	0	0	0	3	6	-0.00461051258672814	-0.0054905766677618	-0.00163829048057843	NFT	Ast_Ast
GALNT10	0	0	1	4	6	-0.00465009963901167	-0.00660567822358271	-0.00269722423314289	NFT	Ast_Ast
MKL2	0	0	0	3	6	-0.00473264250887648	-0.00477968228365375	-0.000434220042768845	NFT	Ast_Ast
ARHGEF11	0	1	1	4	6	-0.00481375202507547	-0.00432360230488521	-0.000774397061020935	NFT	Ast_Ast
ETFA	0	0	1	4	6	-0.00484006970645456	-0.00606075341373451	-0.0037736703404167	NFT	Ast_Ast
CHSY1	0	0	2	3	6	-0.00484553580241001	-0.0082154597871422	-0.00534362698083415	NFT	Ast_Ast
NEO1	0	2	1	3	6	-0.00488138199663152	-0.00332911703370941	0.000944380771081559	NFT	Ast_Ast
SMURF2	0	1	1	4	6	-0.00494058351731668	-0.00581965619932524	-0.00443635559682378	NFT	Ast_Ast
ASRGL1	0	1	1	3	6	-0.00502073933473095	-0.0048453523283053	-0.00187206054047658	NFT	Ast_Ast
DNHD1	0	0	0	3	6	-0.00503098621691384	-0.00555739745102316	-0.0012887766924284	NFT	Ast_Ast
ULK2	0	0	0	3	6	-0.00512155247891123	-0.00688956923507418	-0.00310933535965663	NFT	Ast_Ast
CLEC16A	0	0	0	3	6	-0.00515549700869986	-0.00520924281419796	-0.000281836511364615	NFT	Ast_Ast
BAALC	0	1	2	4	6	-0.00521995364408714	-0.00762781112230565	-0.00370284079179312	NFT	Ast_Ast
MGST1	0	0	2	3	6	-0.0052276503963331	-0.00812017666510033	-0.00420560740034948	NFT	Ast_Ast
RASA3	0	1	1	3	6	-0.00525468902318102	-0.00754442769243839	-0.00135441162144864	NFT	Ast_Ast
UBAC2	0	1	2	5	6	-0.00526601649246739	-0.0053560458162881	-0.00120402936282362	NFT	Ast_Ast
AKAP13	0	0	2	5	6	-0.00534962441176898	-0.00707880865262961	-0.00307098384495982	NFT	Ast_Ast
INTS10	0	1	1	5	6	-0.00550775257162815	-0.00584185458933101	-0.00156350629170509	NFT	Ast_Ast
IDH2	0	0	1	5	6	-0.00559560226047004	-0.00761609788928206	-0.00565844118001957	NFT	Ast_Ast
RANBP9	0	1	1	3	6	-0.0057571023606014	-0.00462224517542493	0.000401185241526901	NFT	Ast_Ast
HIPK3	0	3	0	3	6	-0.00583334444787068	-0.00458827637690887	0.00165001612903213	NFT	Ast_Ast
FBXO21	0	1	1	4	6	-0.0059700152424429	-0.00599266656308564	-0.00134542530397483	NFT	Ast_Ast
AHCYL1	0	0	2	4	6	-0.0060755264126102	-0.00793238841113469	-0.00306715727530291	NFT	Ast_Ast
CALD1	0	0	0	3	6	-0.00631703893984485	-0.00799289485730512	-0.00188717713874719	NFT	Ast_Ast
ZFYVE28	0	1	1	3	6	-0.006322674310245	-0.00668861563086479	0.000782679553939291	NFT	Ast_Ast
C1S	0	0	0	4	6	-0.00634895774612813	-0.00737537472480226	-0.00221517674128584	NFT	Ast_Ast
STK24	0	1	0	3	6	-0.00643088669532216	-0.00650207329504475	-0.000367716870439308	NFT	Ast_Ast
PIP4K2A	0	1	0	5	6	-0.00644417882628683	-0.00663333955705861	-0.000935332760567126	NFT	Ast_Ast
CABLES1	0	0	2	6	6	-0.00659381672015645	-0.009266123560825	-0.00699430393759286	NFT	Ast_Ast
FADS1	0	0	0	4	6	-0.0066093809042583	-0.00894888695906595	-0.00321764799270246	NFT	Ast_Ast
MARCH3	0	1	1	3	6	-0.00669204817133591	-0.0075893271956673	-0.000674996209663547	NFT	Ast_Ast
ZNF708	0	0	2	4	6	-0.00694023749551192	-0.0103146261920255	-0.0064001258140751	NFT	Ast_Ast
LIMS1	0	1	1	4	6	-0.00695812802703299	-0.00822170174084007	-0.00104484910567737	NFT	Ast_Ast
RAB11A	0	1	1	4	6	-0.00707689624476308	-0.0083915572651305	-0.000811089322460672	NFT	Ast_Ast
TIPARP	0	1	1	4	6	-0.00732418244662303	-0.00793695091080497	-0.00179909835533963	NFT	Ast_Ast
OTUD7B	0	3	0	3	6	-0.00760732078018055	-0.00636916726663224	0.00217036504229029	NFT	Ast_Ast
PKNOX2	0	1	0	5	6	-0.00776143597263125	-0.00861995071140995	-0.00187227011910286	NFT	Ast_Ast
KCNQ3	0	0	2	3	6	-0.00784708380736075	-0.0120996285967098	-0.0106718961372655	NFT	Ast_Ast
HIF1A	0	1	2	5	6	-0.00790170753087546	-0.00891202775382757	-0.00330570072564301	NFT	Ast_Ast
FAM189A2	0	1	0	4	6	-0.00810082613288944	-0.00737814734001448	0.00167711297125487	NFT	Ast_Ast
C3orf70	0	1	0	4	6	-0.00813052660537188	-0.00702207794128767	0.000316100974386569	NFT	Ast_Ast
GNA14	0	1	1	5	6	-0.00825626125842867	-0.00997968003637674	-0.00620588924556823	NFT	Ast_Ast
PKIG	0	0	0	3	6	-0.0090745262889829	-0.00926925039873689	-0.000349362016246564	NFT	Ast_Ast
NDRG1	0	1	1	4	6	-0.00918470553577707	-0.0107298781816726	-0.00238228617995568	NFT	Ast_Ast
KCTD3	0	0	0	4	6	-0.00942304718015609	-0.00834493001576724	0.000664990959631767	NFT	Ast_Ast
ELL2	0	0	2	4	6	-0.0117167488682092	-0.0157435792018936	-0.00569270576577261	NFT	Ast_Ast
MT1X	0	5	0	0	6	-0.0127162984914598	-0.00113339807156018	0.0194360246761284	Plaque	Ast_Ast
MT1M	0	5	0	0	6	-0.0113216554240885	0.00178094755956238	0.0201508775377077	Plaque	Ast_Ast
RHOU	0	3	0	1	4	-0.00990105453613412	-0.00569363037274482	0.00630295552831854	Plaque	Ast_Ast
MAN1C1	0	3	0	0	6	-0.00944722100376871	-0.00487705565933391	0.00983596478287172	Plaque	Ast_Ast
OSMR	0	3	0	0	6	-0.00880171839436943	-0.00420931631082216	0.00817221679418169	Plaque	Ast_Ast
OTUD7B	0	3	0	3	6	-0.00760732078018055	-0.00636916726663224	0.00217036504229029	Plaque	Ast_Ast
FKBP5	1	5	0	0	6	-0.00747685639121039	-0.0012553064193199	0.00850061281255306	Plaque	Ast_Ast
ALDH1L1	0	3	0	1	6	-0.00623954268626831	-0.00353192264836144	0.00348381015872055	Plaque	Ast_Ast
HIPK3	0	3	0	3	6	-0.00583334444787068	-0.00458827637690887	0.00165001612903213	Plaque	Ast_Ast
SMTN	1	4	0	0	4	-0.00576101322531878	0.00681104566111853	0.0160287018221415	Plaque	Ast_Ast
CD99	0	3	0	1	6	-0.00573659439554064	-0.00218887998414704	0.00689001910761551	Plaque	Ast_Ast
OSBPL11	0	3	0	0	6	-0.00569631745729001	-0.0018753444696793	0.00534815274884322	Plaque	Ast_Ast
CEP350	1	3	0	0	6	-0.00557249298287594	-0.00307653607335691	0.00268065297309565	Plaque	Ast_Ast
CHST3	0	3	0	0	5	-0.00539213793207913	-0.00276403148948324	0.00373299385037621	Plaque	Ast_Ast
CLIC4	0	3	0	0	6	-0.0053416956555099	-0.00360107699455707	0.00324672773124482	Plaque	Ast_Ast
MT2A	0	3	0	0	6	-0.00531355579345717	0.0028344284224033	0.0149924017899128	Plaque	Ast_Ast
BCL6	1	3	0	0	6	-0.00497789982215085	0.000526932660633352	0.00831293017742561	Plaque	Ast_Ast
MT1E	2	6	0	0	6	-0.00488428567282335	0.008941367463398	0.0230479185085035	Plaque	Ast_Ast
DENND4A	0	3	0	1	6	-0.00483757444110465	-0.00233207649764337	0.00321755665404419	Plaque	Ast_Ast
ULK1	0	3	0	0	3	-0.00474649873003979	-0.000574418309800218	0.00604003957338955	Plaque	Ast_Ast
SYBU	0	4	0	0	6	-0.00461240546016717	-0.000566084258674239	0.0068803870970252	Plaque	Ast_Ast
RAP1B	0	3	0	2	6	-0.00452924992784309	-0.00306695912594215	0.00134579294735876	Plaque	Ast_Ast
MED13L	0	4	0	2	6	-0.00420958694192712	-0.00240480258687493	0.00266303047662845	Plaque	Ast_Ast
USP54	2	3	0	1	6	-0.00402813994861954	-0.000878980494534056	0.0040143927203762	Plaque	Ast_Ast
PLSCR4	0	3	0	0	6	-0.0039048560141584	-0.00225538438783509	0.00203780743392537	Plaque	Ast_Ast
SESTD1	0	3	0	0	6	-0.00383838405140428	-0.00152518181789679	0.00323270885104165	Plaque	Ast_Ast
FGF1	0	0	4	2	6	-0.0036868543900064	-0.0102106563772457	-0.00857485843874436	Plaque	Ast_Ast
DLG5	0	3	1	1	6	-0.0036715428244411	-0.0034096849073688	0.00097669005598445	Plaque	Ast_Ast
ANOS1	0	4	0	0	6	-0.00363006413113394	-0.000401420744488147	0.00307114891934962	Plaque	Ast_Ast
TANC1	1	3	0	0	6	-0.00359802432334913	-0.000728492944959529	0.00383223464653409	Plaque	Ast_Ast
SLC20A2	0	3	0	0	6	-0.00354203165100853	0.000111333360228742	0.00564375920199818	Plaque	Ast_Ast
PPFIA1	0	3	0	1	6	-0.00351814992708311	-0.00210350651156582	0.00206151045935514	Plaque	Ast_Ast
HMBOX1	2	5	0	0	6	-0.00350535122426762	0.00218535972845831	0.00751332433943395	Plaque	Ast_Ast
NT5C2	1	3	0	0	6	-0.00348269775002137	-0.00203901729039518	0.00190738754948896	Plaque	Ast_Ast
RNF19A	2	4	0	0	6	-0.00330714017004553	0.000275301167803556	0.00595408241213042	Plaque	Ast_Ast
SMARCA1	1	5	0	0	6	-0.00328191837102438	0.00267504732271509	0.00861535338293005	Plaque	Ast_Ast
ZDHHC2	0	3	0	0	6	-0.00327945604061041	-0.00224529466416814	0.000998418478754481	Plaque	Ast_Ast
FGF2	0	4	0	0	6	-0.00320238447077459	-0.000499252899923811	0.00302336718095843	Plaque	Ast_Ast
KLHDC2	1	3	0	0	4	-0.00308777914477221	0.00119862636305476	0.00544582915635899	Plaque	Ast_Ast
EYA1	0	0	3	1	6	-0.00308327318798541	-0.00508909317369209	-0.00395733425551402	Plaque	Ast_Ast
CCDC6	1	3	0	0	6	-0.0030001629780572	-0.00164866054774033	0.00237190545848207	Plaque	Ast_Ast
USP6NL	0	3	0	0	6	-0.00293262669232331	-0.00190682655483586	0.000924131716859738	Plaque	Ast_Ast
TMEM135	0	4	0	0	6	-0.0029022151288578	0.000640668133249554	0.00375437461105724	Plaque	Ast_Ast
PPP1CB	1	3	0	0	6	-0.00287543014110742	-0.0000468158563173408	0.0044747987536345	Plaque	Ast_Ast
PAPLN	0	0	3	2	6	-0.0028477093630546	-0.00550632327772249	-0.00410532562054476	Plaque	Ast_Ast
AHCTF1	0	3	0	1	6	-0.0028374403896373	-0.00120996686434345	0.001132562421982	Plaque	Ast_Ast
JARID2	0	3	0	1	6	-0.0027906215766373	-0.00105698915419032	0.00158761545611341	Plaque	Ast_Ast
CCS	0	0	4	2	6	-0.00276529161566425	-0.00676321478364497	-0.00507506480062813	Plaque	Ast_Ast
MED15	0	1	3	2	6	-0.00275015037071266	-0.00471721184864262	-0.00271183296217669	Plaque	Ast_Ast
PRKCE	0	3	0	0	6	-0.00270249111227197	-0.000364489213577209	0.0032657992221753	Plaque	Ast_Ast
RHOB	2	4	0	0	6	-0.00265462759727711	0.00130603006201467	0.00612818907428914	Plaque	Ast_Ast
TERF2IP	0	4	0	0	6	-0.00260512409088367	0.000506199146686739	0.00445081628128077	Plaque	Ast_Ast
ARID1A	0	3	0	0	6	-0.00258076732384188	-0.000999222547638019	0.00189977738148823	Plaque	Ast_Ast
C2CD2	2	3	0	0	6	-0.00253028201231165	-0.0000834117904759844	0.00490480120996845	Plaque	Ast_Ast
TRAF3IP1	0	0	3	2	6	-0.00245873831646099	-0.00483431866621651	-0.00371600300936757	Plaque	Ast_Ast
DPYSL3	1	3	0	0	6	-0.00243774593594832	0.000628105642348423	0.00485199552416554	Plaque	Ast_Ast
FGF14	0	0	3	0	6	-0.00241277318570016	-0.00560571473356125	-0.00467456659524326	Plaque	Ast_Ast
ARHGAP26	1	3	0	0	6	-0.00239960486891621	-0.000889935706474212	0.00142241377818147	Plaque	Ast_Ast
CDK17	0	3	0	0	6	-0.00238707433894146	-0.000853940507668199	0.00167624172806152	Plaque	Ast_Ast
TMTC1	2	4	0	0	6	-0.00236510323968457	-0.0000388924904276937	0.0038745786428083	Plaque	Ast_Ast
DPYSL2	0	3	0	0	6	-0.00236067646704812	-0.000439147753635211	0.003200680835302	Plaque	Ast_Ast
WLS	0	3	0	0	6	-0.00235823790780154	-0.000207466431865944	0.00345642913277977	Plaque	Ast_Ast
FAM13C	2	3	0	0	6	-0.00230412871562889	0.00139138433605702	0.00651271431794875	Plaque	Ast_Ast
ZNF718	2	5	0	0	6	-0.00229558022748152	0.00339044345884919	0.00840804977058263	Plaque	Ast_Ast
TBC1D15	0	3	0	0	6	-0.00227444598947254	-0.0000684605801151051	0.0028422155007754	Plaque	Ast_Ast
EMC2	0	3	0	0	6	-0.00227218925041511	-0.000907668202868086	0.00204072442294931	Plaque	Ast_Ast
MKLN1	1	3	0	0	6	-0.00223661771672518	-0.00071434477654189	0.00193555087538666	Plaque	Ast_Ast
MCM3AP	0	0	3	2	5	-0.00223456207630979	-0.00538886276136303	-0.00620570175664763	Plaque	Ast_Ast
RIC8B	1	3	0	0	6	-0.00221079683956098	-0.0000321849010201276	0.00292497016408323	Plaque	Ast_Ast
RHPN2	0	0	3	2	6	-0.00219454228775571	-0.00522321555909351	-0.00367428668420549	Plaque	Ast_Ast
PDGFRB	1	3	0	0	6	-0.00212517345463701	0.00230369150654045	0.0048370160512698	Plaque	Ast_Ast
KREMEN1	0	0	3	2	6	-0.00210929340738949	-0.00604227064617511	-0.00486906571110997	Plaque	Ast_Ast
KMT2E	0	1	3	2	6	-0.00207845432573275	-0.00344152943889799	-0.00269842559867239	Plaque	Ast_Ast
BMPR1A	1	4	0	0	6	-0.00206758637566109	0.000756941590239411	0.00324577622846931	Plaque	Ast_Ast
PARD3	2	4	0	0	6	-0.00206661233020237	0.00167411604555333	0.00496144178870466	Plaque	Ast_Ast
TMEM65	0	3	0	0	6	-0.00206378014324124	0.00184160952826708	0.00430198345591724	Plaque	Ast_Ast
ADAM10	0	3	0	0	6	-0.00201778507099797	-0.000356835670195289	0.00183973355011787	Plaque	Ast_Ast
PKD2	0	0	3	1	6	-0.00200736293279362	-0.00503154127727082	-0.00570763762729292	Plaque	Ast_Ast
VPS13D	0	3	0	1	6	-0.0019646000039893	-0.00104261259780117	0.000442531803143087	Plaque	Ast_Ast
C9orf3	0	0	3	2	6	-0.00196449987907711	-0.00366416925386103	-0.00245221464768004	Plaque	Ast_Ast
SORT1	2	4	0	0	6	-0.00196348483703641	0.00103870217672214	0.00439598500839667	Plaque	Ast_Ast
SPATA6	0	0	3	2	6	-0.00195974457425836	-0.00441076555819737	-0.00349429832440527	Plaque	Ast_Ast
MTM1	0	3	1	0	6	-0.0019573845762784	-0.00117609484827905	-0.000282914384654789	Plaque	Ast_Ast
SCYL2	0	3	1	2	6	-0.00194361957435559	-0.0012801240844447	-0.00035182356943438	Plaque	Ast_Ast
KIF27	2	4	0	0	6	-0.00193843628720075	0.00172476896663328	0.00511535173456363	Plaque	Ast_Ast
IQCE	0	3	0	0	3	-0.00192697690243074	0.00155258166328952	0.00465530855461749	Plaque	Ast_Ast
SUN2	0	3	0	0	6	-0.00192052759625411	0.00109518858420582	0.0052790500750401	Plaque	Ast_Ast
TYW1	0	0	3	2	6	-0.00188830476992366	-0.00364347424815597	-0.00358266271308038	Plaque	Ast_Ast
POLA1	1	3	0	0	6	-0.00187533647789866	-0.000551955039622396	0.0016192180870739	Plaque	Ast_Ast
JAZF1	0	3	0	0	6	-0.00185236951343792	0.00116033866482784	0.00366497448854023	Plaque	Ast_Ast
VSIR	0	3	0	0	6	-0.00185017099052695	0.00109765037554748	0.00565188909254611	Plaque	Ast_Ast
KBTBD11	2	4	0	0	6	-0.00184380222781665	0.00116571947684163	0.00661714502438635	Plaque	Ast_Ast
ADCY2	2	3	0	0	6	-0.00183425590925859	-0.00055640384795466	0.00197513711091333	Plaque	Ast_Ast
LRRC1	2	5	0	0	6	-0.0018126088755985	0.00293691115483577	0.00609288381047028	Plaque	Ast_Ast
MGAT4C	0	0	3	2	6	-0.00175384022050395	-0.00534304926481822	-0.0061703442342275	Plaque	Ast_Ast
GPT2	2	4	0	0	6	-0.00174114733668538	0.000972155455364001	0.00553087413495435	Plaque	Ast_Ast
TACC1	0	3	0	0	6	-0.00172271752026116	-0.000505871279585852	0.000610220906688296	Plaque	Ast_Ast
C20orf194	0	0	3	2	6	-0.00171832675150584	-0.00335290742054332	-0.00325674583600015	Plaque	Ast_Ast
CNTRL	0	3	0	1	6	-0.00169316447928269	0.000841505166554556	0.00243887012245423	Plaque	Ast_Ast
MARCH5	0	3	1	1	6	-0.00168846855033926	-0.000205463936555612	0.000784673491383372	Plaque	Ast_Ast
SMG6	0	0	3	2	6	-0.00168415416001799	-0.00340292596692647	-0.0024164713982342	Plaque	Ast_Ast
DPY19L1	0	3	0	0	6	-0.00164324803245487	0.0000415832519081676	0.00286143991327432	Plaque	Ast_Ast
DDR2	1	5	0	0	6	-0.00158410362065477	0.00204978295851536	0.0070366997753632	Plaque	Ast_Ast
H3F3B	0	0	3	1	6	-0.00154478475032099	-0.00612643366981767	-0.00685138473698347	Plaque	Ast_Ast
ATE1	0	3	0	0	6	-0.00152663197610057	-0.000387051499657778	0.00135201689397439	Plaque	Ast_Ast
ATG7	0	3	0	0	6	-0.00151516666136234	-0.00059370923123941	0.000457744083438622	Plaque	Ast_Ast
DNAJC6	0	0	3	2	6	-0.00149802416430032	-0.00725642231999628	-0.00866394086332198	Plaque	Ast_Ast
DENND6A	0	0	3	2	6	-0.00149041511434723	-0.00340741490188531	-0.00325072446646845	Plaque	Ast_Ast
TTBK2	0	5	0	0	6	-0.00147650246243087	0.000909140426349135	0.00312191157451015	Plaque	Ast_Ast
ITM2B	1	4	0	0	6	-0.00147084844889527	0.00232399853451697	0.0053814491045592	Plaque	Ast_Ast
ARHGEF17	0	3	0	0	6	-0.00146028416572622	0.00115774090510125	0.0035353681148765	Plaque	Ast_Ast
GFAP	1	3	0	0	6	-0.00145744075358481	0.00415186898870288	0.00977295586886455	Plaque	Ast_Ast
SSBP2	0	3	0	0	6	-0.00145605999847615	0.00143884034873058	0.00290231054857049	Plaque	Ast_Ast
SHISA5	0	3	0	0	5	-0.00144750769225933	0.00208967903555377	0.0052235996886964	Plaque	Ast_Ast
GMDS	0	0	4	2	6	-0.00143637798161675	-0.00478604076687885	-0.00489407646929398	Plaque	Ast_Ast
HS6ST1	1	4	0	0	6	-0.00141434061569528	0.00212986850303746	0.00584887761544967	Plaque	Ast_Ast
PER1	0	3	0	0	6	-0.00137045813082609	0.00246692999276799	0.00494852229528918	Plaque	Ast_Ast
PARP9	0	3	0	0	3	-0.00136922560241944	0.00348315487614689	0.00650262685776933	Plaque	Ast_Ast
KLC1	0	4	0	0	6	-0.00136269102889777	0.000398950845417929	0.00208309328027406	Plaque	Ast_Ast
HIBADH	0	0	4	2	6	-0.00133708044207543	-0.00304914718687274	-0.00344452990664486	Plaque	Ast_Ast
UBR5	0	3	0	0	6	-0.00133149360692124	-0.00011741186185497	0.00111016868249998	Plaque	Ast_Ast
B4GALNT4	1	4	0	0	6	-0.00133077831127875	0.00355158001414815	0.00612366333117783	Plaque	Ast_Ast
IREB2	0	4	0	0	6	-0.00132624439163304	0.000227119221859235	0.00119419415854883	Plaque	Ast_Ast
TNFRSF1A	2	3	0	0	6	-0.00132594176936271	0.0017367277531346	0.00581896313646368	Plaque	Ast_Ast
SMARCC2	2	3	1	0	6	-0.00132428463827598	0.0013863559646166	0.00208230618734776	Plaque	Ast_Ast
STAT3	1	4	0	0	6	-0.00131347859453036	0.00119589575961672	0.00365193426160181	Plaque	Ast_Ast
GLIS3	1	3	0	0	6	-0.00129287679014367	-0.00017764782087058	0.00179356532675601	Plaque	Ast_Ast
DHX9	1	4	0	0	6	-0.00127683854628961	0.000488142167659657	0.00180529839732282	Plaque	Ast_Ast
CLYBL	0	0	3	2	6	-0.00126855548430953	-0.00400034863824005	-0.00404071354722931	Plaque	Ast_Ast
MARC2	0	4	1	1	6	-0.00125762828452011	0.000876663536167936	0.000607758990149885	Plaque	Ast_Ast
CEP112	2	4	0	0	6	-0.00124023021172981	0.00203103300626228	0.00403519530787916	Plaque	Ast_Ast
TTLL5	0	4	0	0	6	-0.00123994231310321	0.000260950367292628	0.000926066259616335	Plaque	Ast_Ast
NEK1	0	0	3	1	6	-0.00123964118661025	-0.00319330659381463	-0.00225758346895278	Plaque	Ast_Ast
MBOAT2	0	0	3	2	6	-0.00123898331935908	-0.00448423913411753	-0.00486608704433102	Plaque	Ast_Ast
RIN2	2	4	0	0	6	-0.0012312054551899	0.00160496860411653	0.00333342283045779	Plaque	Ast_Ast
IRS2	2	3	0	0	6	-0.00122256933346297	0.00333424364586656	0.0071922894955811	Plaque	Ast_Ast
ASXL1	0	3	0	0	6	-0.00120468513399211	0.000942598206530451	0.00284730414469778	Plaque	Ast_Ast
SLC9A9	1	3	0	0	6	-0.00115178283883408	0.00107907284777013	0.00258789604653591	Plaque	Ast_Ast
HIF3A	2	5	0	0	6	-0.00110511784871746	0.0044687525160525	0.00750976328870024	Plaque	Ast_Ast
CCAR1	1	3	0	0	6	-0.00109853218568179	0.000764696277093812	0.0021851074758144	Plaque	Ast_Ast
ARID2	1	5	0	0	6	-0.00109394982414226	0.00167917177369215	0.00339972819173564	Plaque	Ast_Ast
STAU1	0	3	0	0	6	-0.00109232040664746	0.000751639801468613	0.00167433366712294	Plaque	Ast_Ast
TAB2	2	3	0	0	6	-0.00108047707985524	0.00191531985128675	0.00591670338436581	Plaque	Ast_Ast
POM121	0	0	3	2	6	-0.00107759249890698	-0.00312172675862626	-0.0035873300175169	Plaque	Ast_Ast
MYH10	0	0	3	1	6	-0.00107310411344356	-0.00338673807561582	-0.00420097776110573	Plaque	Ast_Ast
ZNF608	1	3	0	0	6	-0.001046241683218	0.00145575531656488	0.00294592914871258	Plaque	Ast_Ast
HOOK2	0	4	0	0	6	-0.00104105096758757	0.00384608062721064	0.0067773366992466	Plaque	Ast_Ast
CDC16	0	0	3	2	6	-0.00104078223518879	-0.00312353946661832	-0.00311690524396262	Plaque	Ast_Ast
GPC4	2	3	0	0	6	-0.00103886969983676	0.00428930290069115	0.00818486942356478	Plaque	Ast_Ast
CEP164	0	0	3	2	6	-0.000995003193771986	-0.00361356219015354	-0.00445637421518323	Plaque	Ast_Ast
SRBD1	1	3	0	0	4	-0.000980293373954165	0.00134147652580719	0.00216069723787575	Plaque	Ast_Ast
TASP1	0	0	3	2	6	-0.000964563328906821	-0.00295776478008939	-0.0033726233458875	Plaque	Ast_Ast
NALCN	0	0	3	1	6	-0.00095467334916569	-0.00292750643316446	-0.00268127612772646	Plaque	Ast_Ast
CUEDC1	1	3	0	0	6	-0.000937869699354741	0.000296722971364161	0.00202387669041612	Plaque	Ast_Ast
SEPT8	2	4	0	0	6	-0.000937072270491104	0.00284367234759146	0.00517956166133482	Plaque	Ast_Ast
PCCA	0	0	3	2	6	-0.00093083472888427	-0.00300292750131051	-0.00345122560128788	Plaque	Ast_Ast
PFKFB3	1	4	0	0	6	-0.000927796691040914	0.00230640404066706	0.00483930617733565	Plaque	Ast_Ast
DENND2A	0	0	3	0	6	-0.000911184409366591	-0.00295226852523123	-0.0023568851121523	Plaque	Ast_Ast
SARAF	1	3	0	0	6	-0.000902419558666251	0.00231203956431778	0.00440350590609719	Plaque	Ast_Ast
CNOT6L	0	3	1	0	6	-0.000837970077899647	-0.000310754648285547	-0.0000243661838090266	Plaque	Ast_Ast
LIN52	0	0	3	2	6	-0.000832879961106898	-0.00254294381430508	-0.00368790919125194	Plaque	Ast_Ast
PURG	1	4	0	0	6	-0.000818979393827947	0.00295657742796838	0.00328610659053982	Plaque	Ast_Ast
EVA1C	0	4	0	1	6	-0.000797361463209061	0.00227113393511734	0.00427323542367981	Plaque	Ast_Ast
LMNA	0	3	0	0	6	-0.000785404852099562	0.000879652129137536	0.00338434755289162	Plaque	Ast_Ast
ATXN1	0	0	3	0	6	-0.000769348341700087	-0.00270509659399231	-0.00282090055139399	Plaque	Ast_Ast
TLE4	1	3	0	0	6	-0.000753072576690854	0.000823644961932131	0.00280998593566157	Plaque	Ast_Ast
NR2C1	0	4	0	1	6	-0.0007422441416926	0.00139667907012369	0.00222738101555963	Plaque	Ast_Ast
STXBP3	1	3	0	0	6	-0.000724398062422624	0.00110139753159497	0.00177228061398074	Plaque	Ast_Ast
WDR35	0	0	3	2	6	-0.00072124848979805	-0.00394511646724934	-0.00607026462981345	Plaque	Ast_Ast
ASH1L	0	3	0	0	6	-0.000712968355961467	-0.0000513574904185066	0.000603011729087439	Plaque	Ast_Ast
SAMD4A	0	4	0	0	6	-0.000712568162428125	0.00380853701480309	0.006284360578048	Plaque	Ast_Ast
SMIM8	0	0	3	2	6	-0.000695744362330657	-0.00420493923474074	-0.00636207439198613	Plaque	Ast_Ast
PON2	1	3	0	0	6	-0.000678139294628225	0.00189408012431707	0.00320476237116865	Plaque	Ast_Ast
USP34	0	3	0	0	6	-0.00067196271971142	0.00110187344689253	0.00199287044664778	Plaque	Ast_Ast
FAM193A	1	3	0	0	6	-0.000651903471353276	0.000847625253266273	0.0019422567863923	Plaque	Ast_Ast
SPAG1	2	3	0	0	6	-0.000648495197102996	0.00268310817313007	0.00483153687044676	Plaque	Ast_Ast
NCOA1	0	3	0	0	6	-0.000644133128838555	0.000686535329305895	0.00123687705399179	Plaque	Ast_Ast
PHKB	0	0	3	1	6	-0.00063865822184573	-0.00224390239985299	-0.00351138879822212	Plaque	Ast_Ast
MAGI2	0	0	3	2	6	-0.000621426758980562	-0.00275260931485876	-0.00363022909644789	Plaque	Ast_Ast
CAPN7	0	3	0	0	6	-0.000614296855678682	0.0016516321249816	0.00274914755072064	Plaque	Ast_Ast
DAB1	0	3	0	0	6	-0.000600168459180986	0.00706718057401914	0.0108329988899582	Plaque	Ast_Ast
APPL2	0	0	4	2	6	-0.000598074701267116	-0.00397379720192674	-0.00548988400787297	Plaque	Ast_Ast
ARID4A	0	4	0	0	6	-0.000591061004275609	0.00130049779581656	0.00235697801666911	Plaque	Ast_Ast
FOXO1	1	4	0	0	6	-0.000579152355909784	0.00131479841599539	0.00239233762393744	Plaque	Ast_Ast
RNMT	0	0	4	0	6	-0.00056024320892093	-0.004231121664813	-0.0054138028281449	Plaque	Ast_Ast
NEDD4	2	5	0	0	6	-0.000554060289652058	0.0035293254269843	0.00534954234287463	Plaque	Ast_Ast
PPME1	0	0	3	1	6	-0.000553757955434881	-0.00285909060808362	-0.00417770948406447	Plaque	Ast_Ast
PLEKHA5	2	3	0	0	6	-0.000552789683108652	0.00283989765553045	0.0055364306285809	Plaque	Ast_Ast
PIAS1	0	4	0	0	6	-0.000547150636682637	0.00104257703481781	0.00108874852232861	Plaque	Ast_Ast
ECHDC2	0	0	3	2	6	-0.000539148656152499	-0.00365956461921019	-0.00554576747278933	Plaque	Ast_Ast
PPP4R4	1	4	0	0	6	-0.000539104491866392	0.00300708152465725	0.00467333781644988	Plaque	Ast_Ast
GABRB1	0	0	4	1	6	-0.00052438507543214	-0.00406831938602044	-0.0054737565243803	Plaque	Ast_Ast
SMC5	1	3	0	0	6	-0.000521957880277122	0.000251647509654493	0.00188656122073209	Plaque	Ast_Ast
CC2D1A	2	3	0	0	6	-0.000501544129861281	0.00287915502417606	0.00491796542095113	Plaque	Ast_Ast
SLC18B1	1	5	0	0	6	-0.000495564747730247	0.00269102408408324	0.00288395321324875	Plaque	Ast_Ast
TMED10	1	3	0	0	6	-0.000478732533793054	0.00123955708147221	0.00309189085333186	Plaque	Ast_Ast
HLTF	0	0	4	2	6	-0.000477777668010268	-0.00385403763254236	-0.0045728559188152	Plaque	Ast_Ast
ITSN1	0	3	1	0	6	-0.000473687543277556	0.000297565297181701	-0.000943192320292346	Plaque	Ast_Ast
ACSS1	0	0	3	1	6	-0.000468574101428528	-0.00292361493457439	-0.00337467692715401	Plaque	Ast_Ast
CREBBP	0	3	0	0	6	-0.000452497655556372	0.000554492346573065	0.00117117848033757	Plaque	Ast_Ast
DNM2	1	3	0	0	6	-0.000435499166148059	0.000467198379234117	0.000911759262206125	Plaque	Ast_Ast
PSMD1	1	4	0	0	6	-0.00043520994877779	0.00172673335713519	0.00280987033222234	Plaque	Ast_Ast
OSBPL9	0	0	3	2	6	-0.000430039121288023	-0.00318513521412316	-0.00419642814702384	Plaque	Ast_Ast
PTPN14	0	0	4	2	6	-0.000426690043538574	-0.00359296711213295	-0.00571998108629878	Plaque	Ast_Ast
AGO2	1	4	0	0	6	-0.000425692313726116	0.00156914332273278	0.00307026443393732	Plaque	Ast_Ast
HDHD3	0	0	3	2	4	-0.000401077160165935	-0.00873913495077321	-0.00929894065184693	Plaque	Ast_Ast
ZNF462	0	0	3	2	6	-0.000400819348581181	-0.00212851725271713	-0.00364157728789803	Plaque	Ast_Ast
CDC27	0	3	0	0	6	-0.00040017866632549	0.00113394410104425	0.00197749116914685	Plaque	Ast_Ast
FTCDNL1	0	0	4	1	6	-0.000397590037066222	-0.00506259121564996	-0.00579055984027181	Plaque	Ast_Ast
ZBTB38	0	3	0	0	6	-0.000390099589102958	0.000611867639855242	0.00128922981389854	Plaque	Ast_Ast
FAM208A	2	3	0	0	6	-0.000385309118633728	0.00233790090640825	0.00404038492996266	Plaque	Ast_Ast
KIAA0825	0	0	3	0	6	-0.000385201118396628	-0.00340868618083928	-0.00464687553031294	Plaque	Ast_Ast
ARFGEF3	0	0	3	2	6	-0.000384144345410415	-0.00468432855092536	-0.00503892993015232	Plaque	Ast_Ast
PLCG1	0	0	5	2	6	-0.000381528507130499	-0.00400405573825233	-0.00641615147089087	Plaque	Ast_Ast
EPC1	0	4	0	0	6	-0.000378811264859322	0.00131402555649938	0.00257622606517684	Plaque	Ast_Ast
KLHDC1	2	4	0	0	6	-0.00037468929776776	0.00164031771473172	0.00261421339392477	Plaque	Ast_Ast
DMXL2	0	0	4	2	6	-0.0003636097331211	-0.00307703697942551	-0.00534135826973218	Plaque	Ast_Ast
BRD4	1	3	0	0	6	-0.000348526797531695	0.00123987440537655	0.00203987996589529	Plaque	Ast_Ast
ERI3	0	3	0	0	6	-0.00033766334965383	0.0011204177317834	0.00124771474872514	Plaque	Ast_Ast
DAPK1	2	3	0	0	6	-0.000302961129826688	0.000872865917261233	0.00262124058316123	Plaque	Ast_Ast
FAM120B	0	0	3	0	6	-0.000292507470086027	-0.00209416987068004	-0.00287429872632357	Plaque	Ast_Ast
PURA	0	4	0	0	6	-0.000279541395761588	0.00221798422273129	0.00258963057796789	Plaque	Ast_Ast
ROCK2	0	3	0	0	6	-0.00027005800387323	0.00125435228445901	0.00163137026910871	Plaque	Ast_Ast
GLUL	1	3	1	0	6	-0.000225357797242127	0.00203719947385387	0.000260671296942479	Plaque	Ast_Ast
BSDC1	2	4	0	0	6	-0.000189572463642992	0.00214025863158248	0.00344381981922337	Plaque	Ast_Ast
STAG2	2	3	0	0	6	-0.000185080097775085	0.00179248913472816	0.00275937470629345	Plaque	Ast_Ast
C9orf85	0	0	3	0	5	-0.000184911438235465	-0.00333360202125033	-0.00575604908039392	Plaque	Ast_Ast
EFHC1	1	3	0	0	6	-0.000181606700133087	0.00248972797623001	0.00439619374471175	Plaque	Ast_Ast
RALY	1	3	0	0	6	-0.000173057732170104	0.000678131197327316	0.000207164982613788	Plaque	Ast_Ast
DTNB	0	3	0	0	6	-0.000140260101329279	0.00112666865452248	0.000814538025281567	Plaque	Ast_Ast
FAM69A	2	4	0	0	6	-0.000126604289349875	0.00358226390954272	0.00489626390874476	Plaque	Ast_Ast
ZBTB7C	1	3	0	1	6	-0.000116892981289793	0.00162565714234171	0.00184567068626839	Plaque	Ast_Ast
GPHN	0	0	3	2	6	-0.0000901168757824828	-0.00245545847307666	-0.00392314168912765	Plaque	Ast_Ast
UBXN7	0	3	0	0	6	-0.0000624456961210987	0.00145067847434583	0.00157262169120723	Plaque	Ast_Ast
AHDC1	0	3	0	0	6	-0.0000585369532485929	0.00205715694579049	0.00263537692172988	Plaque	Ast_Ast
ZNF235	2	5	0	0	6	-0.00005635266072001	0.00464696990467206	0.00779924389964669	Plaque	Ast_Ast
MTHFD1L	0	4	0	0	6	-0.0000553947525173119	0.00370440729682138	0.00572373163841047	Plaque	Ast_Ast
RCN2	0	0	3	1	6	-0.0000479108674609539	-0.00235113128294814	-0.00448610302543424	Plaque	Ast_Ast
GPBP1	0	0	4	2	6	-0.0000472687012334602	-0.00275519873950928	-0.00396387860564162	Plaque	Ast_Ast
PPP1R10	1	3	0	0	6	-0.0000203571422182199	0.000820884102613714	0.00039283101088824	Plaque	Ast_Ast
ABCA3	1	3	0	0	6	-0.0000200604558088512	0.00291741199307172	0.00367226431607571	Plaque	Ast_Ast
SOS2	0	3	1	1	6	-0.0000183396768779979	0.00128202323707828	0.00018215614986528	Plaque	Ast_Ast
PARG	0	0	4	2	6	-0.000017146994278079	-0.00258310312584549	-0.00464031906198914	Plaque	Ast_Ast
ZMYM4	0	0	3	1	6	-0.000013854794122539	-0.00164412471116322	-0.00303375909986212	Plaque	Ast_Ast
ADCY9	1	3	0	0	6	-0.0000124714405340902	0.000537998824118038	0.000461677418657453	Plaque	Ast_Ast
STK38	1	3	1	0	6	0.00000660407415777315	0.0016250027384075	0.000662681594560441	Plaque	Ast_Ast
ZNF704	2	4	0	0	6	0.00000757324070461335	0.0044227597173978	0.00705233013055742	Plaque	Ast_Ast
LDAH	0	0	4	1	6	0.0000208690229237474	-0.00362046036268222	-0.00560416656247633	Plaque	Ast_Ast
KDM3B	0	4	0	0	6	0.0000228677266769722	0.0022120942392807	0.00237444766278896	Plaque	Ast_Ast
MED12L	0	3	0	0	6	0.0000387859708480316	0.00138670600971689	0.000843479889000246	Plaque	Ast_Ast
BRWD1	0	3	1	0	6	0.0000400721321600145	0.00107937470119727	0.000444837563047365	Plaque	Ast_Ast
CCDC91	0	3	0	0	6	0.0000414233390303804	0.00181790343263174	0.00249763866641078	Plaque	Ast_Ast
TCAF1	2	4	0	0	6	0.0000428024269005148	0.0024007601206701	0.00281170057003907	Plaque	Ast_Ast
ANKRD26	0	0	3	2	6	0.0000609436466345519	-0.00230252262803124	-0.00437942526095394	Plaque	Ast_Ast
INTU	0	0	3	1	6	0.0000849640859680541	-0.00242222767820631	-0.004192529078363	Plaque	Ast_Ast
EPC2	1	3	0	0	6	0.0000938041743093697	0.00139699827033321	0.00103489796602814	Plaque	Ast_Ast
ELOVL6	0	0	3	2	6	0.00011448016155947	-0.00286558630070847	-0.00503051067237434	Plaque	Ast_Ast
ZNF621	1	4	0	1	6	0.000126030741048541	0.00323933077738732	0.00353652028672031	Plaque	Ast_Ast
ZBTB20	2	4	0	0	6	0.000133331228403755	0.00143459475003945	0.00118723346919728	Plaque	Ast_Ast
AKAP12	0	1	3	2	6	0.000133857895893964	-0.00312066080575288	-0.00862035672673978	Plaque	Ast_Ast
TIAL1	0	3	0	0	4	0.000141730265724226	0.00304110150270365	0.00376597373383071	Plaque	Ast_Ast
EMX2	0	3	0	0	6	0.000161068007721629	0.00345254860709466	0.00543277712150507	Plaque	Ast_Ast
RHPN1	2	4	0	0	6	0.00017517367371148	0.00552675579800019	0.00978158401262949	Plaque	Ast_Ast
TRRAP	0	3	0	0	6	0.000202621541046291	0.0017445956525252	0.00181020375924489	Plaque	Ast_Ast
GRAMD1C	1	3	0	0	6	0.000204432960352484	0.00154448527614416	0.00126159805335906	Plaque	Ast_Ast
MLEC	0	0	3	0	5	0.000246171548418551	-0.00335201415092515	-0.00419611504622025	Plaque	Ast_Ast
BAZ2A	0	3	0	0	6	0.000260351895574761	0.00202571965358535	0.00127137886930936	Plaque	Ast_Ast
PRDM5	0	0	3	1	6	0.000313200861268737	-0.00108251883425797	-0.00366726500056453	Plaque	Ast_Ast
YLPM1	0	3	0	1	6	0.000319779250395228	0.00161261452472763	0.00112016041194517	Plaque	Ast_Ast
MBNL1	2	3	0	0	6	0.000324403238755546	0.00194119124507284	0.00184158707693465	Plaque	Ast_Ast
WDR17	0	0	4	2	6	0.000326152410447354	-0.0016416668189834	-0.002681804762484	Plaque	Ast_Ast
ENSA	1	3	0	0	6	0.000328777991744865	0.00171752931919592	0.00197777107466633	Plaque	Ast_Ast
NACC2	2	3	0	0	6	0.000329310986241734	0.00219936046193861	0.0042246691019429	Plaque	Ast_Ast
MTMR2	1	3	0	0	6	0.000344573686975459	0.00241877957570042	0.00254023081089247	Plaque	Ast_Ast
ATAD2B	2	3	0	1	6	0.000354266492140666	0.00170682592243004	0.00117903157450106	Plaque	Ast_Ast
NUP214	0	0	4	2	6	0.000364002114168101	-0.00265639506709417	-0.00547084340810137	Plaque	Ast_Ast
TSGA10	0	0	3	0	6	0.000368589710724485	-0.00292706366740094	-0.00400953589274037	Plaque	Ast_Ast
ZC3H14	0	4	0	0	6	0.000381777082476777	0.00250441490705497	0.00300202699881195	Plaque	Ast_Ast
G3BP1	0	3	0	0	6	0.000384736606917528	0.00250986655547467	0.00241916831010659	Plaque	Ast_Ast
ZFAND3	0	3	1	0	6	0.000426096084400171	0.000722288727561979	-0.000518327159705423	Plaque	Ast_Ast
SF3B2	1	3	0	0	5	0.000428261905944559	0.0046656711687062	0.00564101959725811	Plaque	Ast_Ast
FAT3	0	0	3	2	6	0.000440851749952472	-0.00457115594502558	-0.00872394145165889	Plaque	Ast_Ast
YY1	0	4	0	0	6	0.000464190770375448	0.00264081787139995	0.00233704158218235	Plaque	Ast_Ast
ZBTB37	2	3	0	0	6	0.000482624891679927	0.00314382574773115	0.00311282731861123	Plaque	Ast_Ast
NAIP	2	4	0	0	6	0.000488345166629619	0.00677210142136588	0.00974682884441206	Plaque	Ast_Ast
NRF1	0	3	1	0	6	0.000494407843004249	0.00193040236984864	0.00125409673356582	Plaque	Ast_Ast
PIK3C3	1	3	0	0	6	0.000511587595053276	0.00266642640139849	0.00233937299923085	Plaque	Ast_Ast
BRD2	1	4	0	0	6	0.000514458135891307	0.0043051164297509	0.00557908380065031	Plaque	Ast_Ast
BCL7C	0	0	3	2	6	0.000520566583349727	-0.00246866779889819	-0.00476283536966995	Plaque	Ast_Ast
FBXL17	1	4	0	0	6	0.000522363390658282	0.00249968214356271	0.00191029818287463	Plaque	Ast_Ast
TGFBR3	2	4	0	0	6	0.000540209717957807	0.00429109249118232	0.0056073965594881	Plaque	Ast_Ast
GRAMD1B	0	0	3	1	6	0.000547981741869101	-0.00278614526732011	-0.0043666859150188	Plaque	Ast_Ast
SLC13A3	0	0	3	2	6	0.000558021854750889	-0.00315733862816137	-0.00531716088802739	Plaque	Ast_Ast
HNRNPA3	0	3	0	0	6	0.000575025309471139	0.00217913505396528	0.0021236201127839	Plaque	Ast_Ast
ATP6V0A1	0	0	5	1	6	0.000591473145342722	-0.00220733832277748	-0.00379172641633658	Plaque	Ast_Ast
RALGPS1	0	0	3	0	6	0.00059468350760625	-0.00119895575911905	-0.00273325260481316	Plaque	Ast_Ast
CMTM4	2	3	0	0	6	0.000607985161000362	0.00355209969221159	0.00503525809176158	Plaque	Ast_Ast
MEIS1	0	0	3	2	5	0.000636384314786038	-0.00339743641434578	-0.00516451719159649	Plaque	Ast_Ast
ATP8B2	2	3	0	0	6	0.000655271276426021	0.00391368973467796	0.00426961107313158	Plaque	Ast_Ast
GOLPH3	1	4	0	0	6	0.000681516843121766	0.00334912114744546	0.00348537750786076	Plaque	Ast_Ast
PPP3CB	2	3	0	0	6	0.000690915348890107	0.00193690396037045	0.00105270796778012	Plaque	Ast_Ast
ANO10	0	0	5	2	6	0.000694824203515241	-0.00250144554892741	-0.00520177798100217	Plaque	Ast_Ast
OPA1	0	0	3	1	6	0.000700352667759633	-0.000998344733246503	-0.00309754798151992	Plaque	Ast_Ast
MNAT1	0	0	3	1	6	0.000710118385750954	-0.000461759723608928	-0.00251846755720314	Plaque	Ast_Ast
SPOP	0	0	3	1	6	0.000717546165242466	-0.00110876453103401	-0.00292832130018253	Plaque	Ast_Ast
PHF3	0	3	0	0	6	0.000729068599495882	0.004337154707427	0.00480746167440056	Plaque	Ast_Ast
CATSPER2	0	0	3	0	6	0.000745799956804222	-0.00141924090747704	-0.00294015213415193	Plaque	Ast_Ast
MTMR12	0	0	3	1	6	0.000761787285237753	-0.00187129416535164	-0.0044938977621208	Plaque	Ast_Ast
FOXG1	0	3	0	0	6	0.000764521823550673	0.00361489497997304	0.00291737517230179	Plaque	Ast_Ast
BNIP3L	2	3	0	0	6	0.000782389160998987	0.00507380523552451	0.00825269272058055	Plaque	Ast_Ast
IL6ST	1	4	0	0	6	0.000793629629716965	0.0028902838877696	0.0030715636783323	Plaque	Ast_Ast
ATP6V0E1	0	3	0	0	6	0.000797891664523736	0.00216495886612714	0.00161549098410548	Plaque	Ast_Ast
NHLRC2	2	3	0	0	6	0.000804631493550433	0.00252035120333963	0.00131421667752985	Plaque	Ast_Ast
AHNAK	2	3	0	0	6	0.00080639668197589	0.00647939112908258	0.00834625969595853	Plaque	Ast_Ast
DGKZ	1	3	0	0	5	0.000806753200349857	0.00486330291966409	0.00558411339944215	Plaque	Ast_Ast
HEPH	1	4	0	0	6	0.000828480873365483	0.002987279115937	0.00211648044158458	Plaque	Ast_Ast
NAV2	2	3	0	0	6	0.000831352999243305	0.00298265832007717	0.00364839297330316	Plaque	Ast_Ast
ABHD2	0	3	0	0	6	0.000842411187553724	0.00191019954553065	0.000682619921975976	Plaque	Ast_Ast
TTC28	1	4	0	0	6	0.000845614661701569	0.0029110751544184	0.00174742156801425	Plaque	Ast_Ast
MLLT6	2	3	0	0	6	0.000866572501549852	0.00326434556037435	0.00382802551193907	Plaque	Ast_Ast
TMED8	0	0	4	2	6	0.000874476502809211	-0.00190388697152404	-0.00493171994681631	Plaque	Ast_Ast
ABL1	0	0	3	2	6	0.000913112715295096	-0.000944246401463484	-0.00265489536284815	Plaque	Ast_Ast
KIAA0232	2	4	0	0	6	0.000918266528333779	0.003298320682526	0.00219855470301181	Plaque	Ast_Ast
SRGAP3	0	0	4	1	6	0.000928907428943015	-0.0026765327612915	-0.00663765447341872	Plaque	Ast_Ast
RPRD2	0	0	3	0	6	0.000935469451524442	-0.000394743221575282	-0.00309620269355749	Plaque	Ast_Ast
IGSF11	2	3	0	0	6	0.000965889142619021	0.00287059909669022	0.00228932108488917	Plaque	Ast_Ast
TSEN2	0	0	5	2	6	0.000988964456494038	-0.00209134598586238	-0.00543678948760793	Plaque	Ast_Ast
PUM3	0	0	3	2	6	0.000997024338184067	-0.00204582297097278	-0.00535553764433144	Plaque	Ast_Ast
ERBIN	2	3	0	0	6	0.000997644290934422	0.00350183879654443	0.00442131284594047	Plaque	Ast_Ast
ZC3H6	0	3	0	1	6	0.00100689804499748	0.00333313589411462	0.00182689651461838	Plaque	Ast_Ast
SIPA1L1	0	3	0	0	6	0.00103772220123234	0.00270213188782886	0.0025846266781483	Plaque	Ast_Ast
FER	2	3	0	0	6	0.00104742776382427	0.00328993225835312	0.00236277334549184	Plaque	Ast_Ast
WWOX	1	3	0	0	6	0.00105975654064557	0.00345992905228272	0.00326667630634084	Plaque	Ast_Ast
TMPRSS5	1	3	0	0	5	0.00106095781258802	0.00281611864029682	0.00303363954157304	Plaque	Ast_Ast
PLEKHA8	1	4	0	0	6	0.00106645652645732	0.00321107375472271	0.0020331044775808	Plaque	Ast_Ast
TAMM41	0	0	3	2	6	0.00107279396137376	-0.000432549852144361	-0.0032490834065554	Plaque	Ast_Ast
SPTBN1	0	0	4	0	6	0.00108448292514059	-0.00128987496753094	-0.00409361159080903	Plaque	Ast_Ast
TRAPPC12	1	1	3	0	6	0.00110588869571558	-0.000336080873597836	-0.00273142504393171	Plaque	Ast_Ast
DNAJC3	1	3	0	0	6	0.00112044430957948	0.00241456095285312	0.00209218758915164	Plaque	Ast_Ast
SCARB2	0	0	3	2	6	0.00113074259517663	-0.0011481831481843	-0.00368522629619997	Plaque	Ast_Ast
PDE4D	0	0	3	0	6	0.0011360120103782	-0.00239987471157094	-0.00672423979559086	Plaque	Ast_Ast
ZHX2	0	0	4	0	6	0.00114248690520937	-0.00164873991530231	-0.00379208835323061	Plaque	Ast_Ast
FAT1	1	3	0	0	6	0.00114379611437725	0.00272316445639146	0.00188302104223995	Plaque	Ast_Ast
CLSTN1	1	3	0	0	6	0.00118604110819181	0.00277117213561343	0.00125191833561778	Plaque	Ast_Ast
C6orf62	0	0	3	0	6	0.0011999972979164	-0.00185822263575979	-0.00366253747017452	Plaque	Ast_Ast
AK3	2	3	0	0	6	0.00121018028831631	0.00374360110569632	0.00311481658211188	Plaque	Ast_Ast
RSF1	2	3	0	0	6	0.00121471274827123	0.00250219132176819	0.00149502065837052	Plaque	Ast_Ast
ITM2C	2	3	0	0	6	0.0012168248236262	0.00561971281166511	0.00730163998330447	Plaque	Ast_Ast
ZMYND11	2	3	0	0	6	0.00121718352276965	0.00292182701746552	0.00194579456551222	Plaque	Ast_Ast
ATG10	0	3	0	0	6	0.00122958202624646	0.003515358711477	0.00270114485638148	Plaque	Ast_Ast
ADK	0	0	4	2	6	0.00123809545205852	-0.000692310906400288	-0.00367657191778742	Plaque	Ast_Ast
SNCAIP	0	0	3	1	6	0.00124631541533158	-0.00275036479712185	-0.00693996395622209	Plaque	Ast_Ast
AQP4	2	3	0	0	6	0.001254040718038	0.00409951506576769	0.00382671530968421	Plaque	Ast_Ast
SSPN	0	3	0	0	6	0.00125661758237777	0.00411358191159473	0.00329098080868142	Plaque	Ast_Ast
DSE	0	0	3	0	6	0.0012634710506507	-0.0000714467006303401	-0.00245021781537373	Plaque	Ast_Ast
CRADD	2	3	0	0	6	0.00127485285001487	0.0036848955447734	0.00309061996018555	Plaque	Ast_Ast
AP3B1	0	0	4	0	6	0.00127798611273519	-0.00266171365930068	-0.00657388132062111	Plaque	Ast_Ast
MTMR10	2	4	1	0	6	0.00128570253489812	0.00386314329067839	0.00173640201526252	Plaque	Ast_Ast
ATP2A2	0	0	3	2	6	0.00128630900713256	-0.00119437694032459	-0.00411324041371341	Plaque	Ast_Ast
MKRN3	0	0	4	2	6	0.00129226993849215	-0.00236084976585927	-0.00563366009260019	Plaque	Ast_Ast
NECTIN3	1	3	0	0	6	0.00131919633870534	0.00368173305886299	0.0022935668635955	Plaque	Ast_Ast
GAPDH	2	3	0	0	6	0.00132245873707607	0.00421053591252995	0.00741088856932466	Plaque	Ast_Ast
NR3C2	0	0	3	0	6	0.00132458849152314	-0.000823455206490269	-0.00473122970443518	Plaque	Ast_Ast
SYNRG	1	3	0	0	6	0.00132506973428194	0.00294275003548684	0.00209195257356111	Plaque	Ast_Ast
CCDC130	0	0	4	2	5	0.00135284251006505	-0.00333557336015255	-0.00588843039880002	Plaque	Ast_Ast
DCAKD	0	0	3	0	6	0.0013627991552008	-0.00176494236084203	-0.00339966339334715	Plaque	Ast_Ast
VPS45	2	4	0	0	6	0.00138347205999324	0.00343372090398903	0.00162515538335364	Plaque	Ast_Ast
KAT2A	2	3	0	0	6	0.00140913641354057	0.00390669019889681	0.00434822873936603	Plaque	Ast_Ast
IARS	0	0	3	1	6	0.00142248835969995	-0.00127303246290135	-0.00318295366296793	Plaque	Ast_Ast
WDR26	1	3	0	0	6	0.00142774156521738	0.00343406295009054	0.00207788702831377	Plaque	Ast_Ast
MAP2K5	0	0	3	0	6	0.00142904213603168	-0.000508880245176407	-0.00357145407908944	Plaque	Ast_Ast
ENAH	2	3	0	0	6	0.0014311070583376	0.00392795484070375	0.00388434886853291	Plaque	Ast_Ast
GNAI2	2	3	0	0	6	0.00152998128478437	0.00344483685187899	0.00241930006356527	Plaque	Ast_Ast
BBS2	2	3	1	0	6	0.00154819216184458	0.00294263789354458	0.000662042925079236	Plaque	Ast_Ast
SPTBN4	0	0	3	0	6	0.00155405398210173	0.0000724187763541497	-0.00273599865747571	Plaque	Ast_Ast
FAM49A	0	0	4	0	6	0.00156478045789157	-0.00172007540146932	-0.00454231489098948	Plaque	Ast_Ast
FAM181B	1	3	0	0	6	0.00157985097011346	0.0034085736812848	0.00265749262639481	Plaque	Ast_Ast
ASAP1	1	3	0	0	6	0.001584085700751	0.00257879442460115	0.000913886392594463	Plaque	Ast_Ast
SGIP1	0	0	4	0	6	0.00158760080232811	-0.000503689991312173	-0.00403090790853198	Plaque	Ast_Ast
SPEN	1	3	0	0	6	0.0015932877481602	0.00235032664334803	0.000890530578680856	Plaque	Ast_Ast
CHKA	0	0	5	2	6	0.00164076417268387	-0.00217331182935446	-0.00536985044765878	Plaque	Ast_Ast
TRAK2	0	0	3	0	6	0.00165434900978402	-0.000055945800902247	-0.00268681467573941	Plaque	Ast_Ast
NCAM1	0	0	3	0	6	0.0016566084340583	0.0000733425943565409	-0.0029296856845454	Plaque	Ast_Ast
RNF216	2	3	0	0	6	0.00167066656175286	0.00230547487551659	0.000709301542890249	Plaque	Ast_Ast
SEMA4D	0	0	4	0	6	0.00168749936282824	-0.00025746708915874	-0.00222608672899728	Plaque	Ast_Ast
ZCCHC7	0	0	3	0	6	0.00169908422710091	-0.0000599190536379529	-0.00270220235741809	Plaque	Ast_Ast
MAPK10	2	3	0	0	6	0.00171178406261102	0.00230515929023955	0.000505014614799004	Plaque	Ast_Ast
CYP4V2	0	0	3	2	6	0.00171908462285876	-0.00132260136183885	-0.00611965310591794	Plaque	Ast_Ast
SIL1	0	0	3	0	6	0.00173169435364104	-0.00017210786241764	-0.00230219186260181	Plaque	Ast_Ast
NHSL1	0	0	5	1	6	0.00173482972184692	-0.00122277151829575	-0.00532334491323233	Plaque	Ast_Ast
NAP1L1	2	3	0	0	6	0.00174618686963333	0.00383532423464403	0.00279447300250758	Plaque	Ast_Ast
NUFIP2	2	3	0	0	6	0.00174794964347823	0.00252130834349178	0.000819053124266582	Plaque	Ast_Ast
ATP1A2	2	4	0	0	6	0.00178174773920052	0.00464635398208169	0.0032772945182038	Plaque	Ast_Ast
TIAM2	0	3	0	0	6	0.00180840038737616	0.00341230133847517	0.00106113758996265	Plaque	Ast_Ast
HOMER2	0	0	3	1	6	0.00190119965868744	-0.000719966040084832	-0.00429235757306377	Plaque	Ast_Ast
SLC35F1	0	0	4	2	6	0.0019186319892375	-0.000598170016406898	-0.00559167446364197	Plaque	Ast_Ast
FAM204A	0	0	3	0	6	0.00192282583030427	0.00072359169489753	-0.00280898176345123	Plaque	Ast_Ast
ZNF337	0	0	3	0	5	0.00193850359917757	-0.00178849340387941	-0.00457351758377774	Plaque	Ast_Ast
GPM6A	0	0	3	0	6	0.00200564011396371	-0.000289900808082729	-0.0030361100584017	Plaque	Ast_Ast
ZFYVE21	0	0	3	0	6	0.0020119084468655	-0.00243627200165186	-0.00665776184694669	Plaque	Ast_Ast
ATP1B2	1	3	0	0	6	0.00202927669111939	0.00446531195351934	0.00341848669421942	Plaque	Ast_Ast
PPM1K	0	0	3	0	6	0.0020380964994563	-0.000889573884080537	-0.00367910071838002	Plaque	Ast_Ast
AMER2	1	3	0	0	6	0.00204184907330326	0.00534180925827584	0.00335387244355855	Plaque	Ast_Ast
SMAD9	2	3	0	0	3	0.00209120213923727	0.00698697167539503	0.0114665923610532	Plaque	Ast_Ast
FAM135B	2	3	0	0	6	0.0021013958450422	0.00390832862457214	0.00404666879722169	Plaque	Ast_Ast
CCDC7	0	0	3	0	6	0.00211540016622003	-0.000331040056455181	-0.00398390210315546	Plaque	Ast_Ast
PCDH7	2	4	0	0	6	0.00214970003953728	0.0048037561547723	0.00209560436073886	Plaque	Ast_Ast
IQGAP1	0	3	0	0	6	0.00215000206503203	0.00568801084010829	0.00410199912067854	Plaque	Ast_Ast
DAAM2	0	0	3	0	6	0.00215424376348674	-0.00111353175929599	-0.0045053138725123	Plaque	Ast_Ast
ADGRL3	0	0	3	0	6	0.00216489302654786	-0.000203911173308097	-0.0051294137227357	Plaque	Ast_Ast
PPP2R2B	0	0	3	0	6	0.00219050643943092	-0.00132553565147102	-0.00561489895374922	Plaque	Ast_Ast
FGD6	0	0	3	0	6	0.00219551791942833	-0.000226791833672119	-0.00360350840475266	Plaque	Ast_Ast
HSPD1	0	0	3	1	6	0.00220658415795803	-0.00209044045317404	-0.00381769419062001	Plaque	Ast_Ast
KLF12	0	0	4	1	6	0.00222375904080858	0.000266416842913258	-0.0038256338427007	Plaque	Ast_Ast
TAOK3	0	0	4	1	6	0.00223907634918916	-0.00036207468179859	-0.00533250406748578	Plaque	Ast_Ast
NR3C1	0	0	3	0	6	0.00232489878227595	0.000689663833315131	-0.00372927744762752	Plaque	Ast_Ast
WDR33	1	3	0	0	6	0.00234639894805567	0.00344839443291263	0.000526034530425897	Plaque	Ast_Ast
DLGAP4	1	0	3	2	6	0.00238930687231983	-0.000725809276228353	-0.0052039340529015	Plaque	Ast_Ast
PPCDC	1	3	0	0	6	0.00240887676604763	0.00379706872224725	0.00253642455134807	Plaque	Ast_Ast
PTPN4	1	3	1	0	6	0.00248888244712105	0.00379772618913761	0.000876654098813488	Plaque	Ast_Ast
SLC30A10	0	0	3	0	6	0.00251144229749702	-0.00118759481535851	-0.00666087723364568	Plaque	Ast_Ast
IL17D	0	0	3	0	6	0.00251855594854446	-0.00108136336823812	-0.00433185663311815	Plaque	Ast_Ast
SLC25A33	0	0	3	0	6	0.00251957674458591	-0.000422655751063055	-0.00434162992950251	Plaque	Ast_Ast
GNAO1	1	0	3	1	6	0.00254778061167332	0.000366602572913377	-0.00355431232821446	Plaque	Ast_Ast
ST3GAL5	0	0	3	0	6	0.00257808904526096	-0.000370956190654098	-0.00361063179699691	Plaque	Ast_Ast
UNK	0	0	4	0	6	0.00257862812503085	-0.0000679177271714834	-0.00267279200874749	Plaque	Ast_Ast
KIAA0930	2	3	0	0	6	0.00262758909796842	0.00507236404168688	0.00380885023906622	Plaque	Ast_Ast
MSANTD4	1	3	0	0	5	0.00263867803232158	0.00480881769940131	0.00290554224470328	Plaque	Ast_Ast
NRXN1	0	0	5	2	6	0.00275126428034098	-0.00128311484838482	-0.0087501046508931	Plaque	Ast_Ast
PBX1	0	0	3	0	6	0.00286436482143689	0.000638590827765375	-0.00370856668516421	Plaque	Ast_Ast
FUT10	0	0	4	2	6	0.0029740059032432	-0.00200466746626235	-0.00761260360632418	Plaque	Ast_Ast
CDH10	0	0	4	2	6	0.00311605651691563	-0.00118517606970799	-0.00653993170945499	Plaque	Ast_Ast
RAI14	0	0	3	0	3	0.00325223830459925	-0.00602695157771158	-0.0108664761536287	Plaque	Ast_Ast
CHD9	1	0	3	0	6	0.00327470894833892	0.00141097662523947	-0.00380279921579671	Plaque	Ast_Ast
GLDC	0	0	3	1	3	0.00327803713198695	-0.00313818926307195	-0.00758287404871411	Plaque	Ast_Ast
TTPA	0	0	3	1	6	0.0033133151093754	0.0000834982143533579	-0.00464591730380768	Plaque	Ast_Ast
RNF24	2	3	0	0	6	0.0033606548639368	0.00674064899907274	0.00348830735156968	Plaque	Ast_Ast
SCG3	0	0	3	1	6	0.0035741939212647	0.000406940124567686	-0.00430092590871923	Plaque	Ast_Ast
NCKAP5	0	0	3	0	6	0.00358995456875518	0.000593726743036625	-0.00541838294703258	Plaque	Ast_Ast
FAM102A	0	0	3	0	6	0.00365759547490807	0.000334473863115732	-0.00393513326468069	Plaque	Ast_Ast
SERP1	0	0	3	0	6	0.00375874977168429	0.00105471619752518	-0.00350747656159509	Plaque	Ast_Ast
PPP2R2C	1	0	4	0	6	0.00387954116630323	-0.000384164263739003	-0.00663808101529608	Plaque	Ast_Ast
XPO1	0	0	4	0	6	0.00388577077792505	-0.000504758908586336	-0.00641654762466061	Plaque	Ast_Ast
DNM3	2	3	0	0	6	0.00391183924235239	0.00623585890273861	0.00276922466652898	Plaque	Ast_Ast
EPHB1	0	0	3	2	6	0.00400420039761772	-0.000363831636913835	-0.00925996438026892	Plaque	Ast_Ast
TMEM178B	1	0	3	0	6	0.00406276428656798	0.00184184384878787	-0.00340496566949809	Plaque	Ast_Ast
PELI2	0	0	3	0	6	0.00412766140220465	0.00137524333827871	-0.00336966978774971	Plaque	Ast_Ast
NFATC4	1	4	0	0	4	0.00427002457149307	0.0103279568147533	0.00796271875556259	Plaque	Ast_Ast
LEPR	0	0	3	0	4	0.00465857634288742	-0.00176936475915804	-0.00803514680990534	Plaque	Ast_Ast
RGS7	0	0	3	0	6	0.0048060307263486	0.00109582080826664	-0.00475621541040963	Plaque	Ast_Ast
HSPA4L	0	0	3	1	4	0.0048995128061823	-0.00119508045106452	-0.00688087805791055	Plaque	Ast_Ast
SLC24A3	0	0	6	1	6	0.00495864773438553	-0.00156829637994694	-0.0111529251476288	Plaque	Ast_Ast
KNDC1	1	0	4	0	6	0.00509894371999993	0.00113914072386309	-0.0035573965486773	Plaque	Ast_Ast
COL6A1	2	3	0	0	3	0.00521461749496445	0.0100761089906554	0.00672258959955136	Plaque	Ast_Ast
MMD2	0	0	3	1	6	0.0052197173839255	0.000881578161151724	-0.00761921863629781	Plaque	Ast_Ast
CASKIN1	2	3	0	0	6	0.00523831108077047	0.00699623919541559	0.00159263037245846	Plaque	Ast_Ast
SGCD	2	3	1	0	6	0.00526284494873802	0.00841609502191209	0.00230431352769698	Plaque	Ast_Ast
SH3RF3	1	0	3	0	6	0.00542249278687555	0.00243890949466234	-0.00562847512472908	Plaque	Ast_Ast
JAM2	2	3	0	0	6	0.00543598734811239	0.00871730367056245	0.00357846308366531	Plaque	Ast_Ast
PSMG2	3	0	3	0	6	0.00545403116687086	0.00374771107484945	-0.00171489301256608	Plaque	Ast_Ast
SEL1L3	1	0	3	1	5	0.00565789435818048	0.00137604052527112	-0.00500733500605418	Plaque	Ast_Ast
JUND	2	3	0	0	6	0.00572453525983994	0.00941289455731297	0.00577106036838416	Plaque	Ast_Ast
HS3ST5	1	0	4	2	5	0.00651428910944848	-0.000673502082694811	-0.00893733828180565	Plaque	Ast_Ast
PPARGC1A	1	0	3	0	6	0.006921431643686	0.00500324354965618	-0.00347642341349301	Plaque	Ast_Ast
PLEKHA6	2	0	4	0	6	0.00723123930387818	0.00380394830039638	-0.00546031617822135	Plaque	Ast_Ast
HSPH1	1	0	3	0	6	0.00821803335716698	0.00394182850906596	-0.00420100773315291	Plaque	Ast_Ast
RIMS1	2	3	0	0	4	0.0177466127197318	0.0302783524528689	0.0160176326501218	Plaque	Ast_Ast
MT-ND4L	4	2	0	0	5	0.0104854972224783	0.0158872506685294	0.00907829640808882	NFT	Opc_Opc
HSPA1A	3	0	0	0	6	0.00997301381419517	0.0145266773611362	0.00832074623316171	NFT	Opc_Opc
MT-ND2	5	2	0	0	6	0.0099716028298387	0.0138510519967518	0.00630825236142542	NFT	Opc_Opc
GPR17	4	1	0	0	6	0.00870283109971209	0.0116815612456399	0.00484783665708415	NFT	Opc_Opc
ITGB3BP	3	0	0	0	6	0.00867537352636118	0.00925054647236993	0.00171960728083219	NFT	Opc_Opc
SLC26A3	4	1	0	0	6	0.0073676352370731	0.0138052806241898	0.0138243122930599	NFT	Opc_Opc
DNAJA1	4	0	0	0	6	0.00691173509086694	0.00827821864409983	0.0023337996208419	NFT	Opc_Opc
SCG2	4	2	0	0	5	0.00683765872513117	0.00906790952479754	0.0038395696606128	NFT	Opc_Opc
THBS2	3	0	1	0	6	0.00677367697574361	0.00557833582416756	-0.00245459954234621	NFT	Opc_Opc
C2orf80	5	2	0	0	6	0.00669685124493493	0.00916916407708911	0.00397744850153762	NFT	Opc_Opc
MAP2K6	5	1	0	0	6	0.00656291368979506	0.00851427088581895	0.00217926942756491	NFT	Opc_Opc
LGI1	3	0	0	0	5	0.00652291278915709	0.00792239576702902	0.00325102325354077	NFT	Opc_Opc
OLIG1	3	2	0	0	6	0.00643804715697915	0.00854636222676985	0.0031854674941371	NFT	Opc_Opc
ALDH2	3	2	0	0	3	0.0061295484840872	0.0108889209390255	0.00549895604810548	NFT	Opc_Opc
AC093157.1	3	0	0	0	4	0.00610594645137851	0.00756219455183234	0.0024422838822942	NFT	Opc_Opc
LINGO1	4	1	0	0	6	0.00601182722717311	0.00826966371997322	0.00611634182357423	NFT	Opc_Opc
CALCRL	4	0	0	0	6	0.00601003274412477	0.00696712517512892	0.00105452883986877	NFT	Opc_Opc
ZFP36L1	3	0	0	0	6	0.00599846831533389	0.00655510630585917	0.000332600493026683	NFT	Opc_Opc
ZMAT3	6	2	0	0	6	0.00591061761194369	0.00801349313482943	0.0028200058918762	NFT	Opc_Opc
SCG3	5	2	0	0	6	0.0059092697349184	0.00904784314348979	0.00563908926794363	NFT	Opc_Opc
EEF2	6	1	0	0	6	0.00572235515835808	0.00764444663433916	0.00257226546713934	NFT	Opc_Opc
JUND	4	2	0	0	6	0.00561599447909873	0.00757145095253818	0.00238094913086001	NFT	Opc_Opc
BSG	6	2	0	0	6	0.00558944291601557	0.00894083141293426	0.00576495719969433	NFT	Opc_Opc
PTOV1	4	0	0	0	6	0.00547348148953139	0.00686576653240769	0.00294221880616176	NFT	Opc_Opc
LGR5	4	1	0	0	6	0.00543635593956322	0.00736465988349041	0.00310820167929547	NFT	Opc_Opc
PCSK1N	5	2	0	0	6	0.00539393109099003	0.00761225493500347	0.00374050080128953	NFT	Opc_Opc
PCBP4	3	0	0	0	6	0.00537404129392163	0.00475296983782144	-0.000277042595208172	NFT	Opc_Opc
STIP1	4	0	1	0	6	0.00536889368297239	0.00612309966660187	0.00117396501875791	NFT	Opc_Opc
B3GAT2	5	2	0	0	6	0.00530217977459647	0.00793670006606136	0.00407561101031161	NFT	Opc_Opc
ADAMTS6	3	0	0	0	6	0.00524533179191783	0.00439779865465823	-0.000919994004305362	NFT	Opc_Opc
CRTAC1	4	1	0	0	6	0.00515746883696128	0.0062468099655433	0.00184850050782387	NFT	Opc_Opc
HSP90B1	3	0	0	0	6	0.00512208505928401	0.00603776783235097	0.00290515769235059	NFT	Opc_Opc
EIF4G2	4	1	0	0	6	0.00508879372398226	0.00678385262373241	0.00258090127333218	NFT	Opc_Opc
ANO4	3	0	0	0	6	0.00504355008086209	0.00440495303184153	-0.00129559729660611	NFT	Opc_Opc
INO80D	3	1	0	0	6	0.00501700395664713	0.00682841801181468	0.00346811557381042	NFT	Opc_Opc
SRSF6	4	0	0	0	6	0.00499118357456328	0.00566941558496825	0.0017063017586168	NFT	Opc_Opc
AP2M1	5	2	0	0	6	0.00493383347067968	0.0068593740593201	0.00265712179354527	NFT	Opc_Opc
PPP1R12A	4	1	0	0	6	0.00489243955676236	0.00609357138286898	0.00221496703537587	NFT	Opc_Opc
CROCC	5	2	0	0	6	0.00477743970930059	0.00808134008451373	0.00556893043452112	NFT	Opc_Opc
HNMT	5	2	0	0	6	0.00472046183890631	0.0068829835670166	0.00339780662996281	NFT	Opc_Opc
NHSL1	5	2	0	0	6	0.0047174542622437	0.00633750130909384	0.00289113753828233	NFT	Opc_Opc
HRASLS	4	1	0	0	6	0.00469026363470907	0.00625942123224995	0.00242990141121909	NFT	Opc_Opc
CSNK1E	5	2	0	0	6	0.00468187639782409	0.00700015781656483	0.00436089224901185	NFT	Opc_Opc
SIRT2	3	0	0	0	6	0.00459622522719755	0.00451700196388785	-0.00116288823568495	NFT	Opc_Opc
LRRTM2	5	1	0	0	6	0.00459406700948208	0.00611608138705393	0.00215500669587064	NFT	Opc_Opc
BCHE	3	2	0	0	6	0.00458284538209535	0.00766716893210139	0.00438931246420138	NFT	Opc_Opc
RASGEF1B	4	1	0	0	6	0.00453894534143555	0.00770144633838747	0.00705542228787522	NFT	Opc_Opc
CYHR1	4	2	0	0	5	0.00449891420939933	0.00697128272916255	0.00296041290876439	NFT	Opc_Opc
CDH10	4	0	0	0	6	0.00449039326703467	0.00530294325791598	0.0013838749498781	NFT	Opc_Opc
CCT3	4	2	0	0	6	0.00443111979236049	0.00612414710124147	0.00299923184301772	NFT	Opc_Opc
RAB9A	3	0	0	0	6	0.0044136532383981	0.00512741800859266	0.00127655634262325	NFT	Opc_Opc
HSPA5	3	0	0	0	6	0.00437141624136664	0.00453158136506402	0.000254080342840167	NFT	Opc_Opc
AES	3	2	0	0	6	0.00437052009846692	0.0059010158287512	0.00171288761562342	NFT	Opc_Opc
GRIK1	4	0	0	0	6	0.00435994471108288	0.0052511563915096	0.00134507707811696	NFT	Opc_Opc
KCNJ10	5	0	0	0	6	0.00431638201199443	0.00564317517767973	0.00170466452262128	NFT	Opc_Opc
PPP2R1A	4	2	0	0	6	0.00427292154724207	0.00632203631061067	0.00296453715425562	NFT	Opc_Opc
COL27A1	3	2	0	0	6	0.00423858854147103	0.0079040401333396	0.00740926681630666	NFT	Opc_Opc
S100B	4	2	0	0	6	0.0042266295606588	0.00623111058531685	0.00232006073397257	NFT	Opc_Opc
BANP	3	0	0	0	6	0.00414825900270208	0.00285901788012505	-0.002562585762014	NFT	Opc_Opc
ELAVL4	5	0	0	0	6	0.00412833457979194	0.00473513616010691	0.000835851748960561	NFT	Opc_Opc
P4HB	3	1	0	0	6	0.00412346034869965	0.00524627840086193	0.000442934288427546	NFT	Opc_Opc
POU3F3	3	2	0	0	6	0.00408194013862707	0.00556372077193256	0.00147456451117224	NFT	Opc_Opc
SUGT1	3	0	1	0	6	0.00403494834821925	0.00481694073733733	0.00187125740545875	NFT	Opc_Opc
SOX2	4	0	0	0	6	0.00403234323920453	0.00540169696672293	0.00119414341873222	NFT	Opc_Opc
ADGRA1	5	0	0	0	6	0.00402018943606212	0.00471206730436043	0.00179630624360096	NFT	Opc_Opc
POLN	4	2	0	0	6	0.00401700645080562	0.00697078546322126	0.00352976041249769	NFT	Opc_Opc
CALM1	4	0	0	0	6	0.00401230506651438	0.00430389797340401	0.000234401967705888	NFT	Opc_Opc
HEPACAM	3	0	0	0	6	0.00398258919516274	0.00399868604944038	-0.00033907124907302	NFT	Opc_Opc
ZEB2	4	0	0	0	6	0.00396561677297449	0.00434202077503128	0.000500932657174029	NFT	Opc_Opc
CLDND1	3	2	0	0	4	0.00394909668312512	0.00703300981940806	0.00777736853594992	NFT	Opc_Opc
PAPOLA	4	0	0	0	6	0.00394386989591978	0.00473445773025816	0.000891417405473139	NFT	Opc_Opc
CTNNA2	3	0	0	0	6	0.00392937518427824	0.00403009479736265	-0.000896184691889472	NFT	Opc_Opc
IL17RB	3	1	0	0	6	0.00389432624696668	0.0058980619496297	0.00363611206746538	NFT	Opc_Opc
TOX	4	0	0	0	6	0.00388100696579193	0.00392359373176083	-0.000622083118623262	NFT	Opc_Opc
ZBTB7A	4	1	0	0	6	0.00387358442884744	0.00482990493591994	0.000788398365244886	NFT	Opc_Opc
UTP23	4	0	0	0	6	0.00387254766752982	0.00513977258179455	0.00228467660273983	NFT	Opc_Opc
CANX	5	1	0	0	6	0.00384843260534443	0.00569220901048099	0.00313378679403469	NFT	Opc_Opc
EEF1A1	3	2	0	0	6	0.00383353043125575	0.00692182769713693	0.00549459348008187	NFT	Opc_Opc
STIM2	3	1	0	0	6	0.00381694111398673	0.00489519778569006	0.00055841667369203	NFT	Opc_Opc
ZNF195	4	1	0	0	6	0.00376890557580048	0.00509872780110302	0.000729888529303711	NFT	Opc_Opc
POU3F2	3	1	0	0	6	0.00375216196569228	0.00498799004795265	0.000765363946870303	NFT	Opc_Opc
MAP2	3	1	0	0	6	0.0037487469840984	0.00436850849800394	0.00105698958838841	NFT	Opc_Opc
HSP90AB1	4	2	0	0	6	0.00374164137819253	0.00573547405985669	0.00358276535123258	NFT	Opc_Opc
SALL3	4	1	0	0	6	0.00370042534085012	0.00459051354354318	-0.000314729326014014	NFT	Opc_Opc
RBPJ	3	0	0	0	6	0.00369887961863962	0.00391518742774471	0.0000178484157885028	NFT	Opc_Opc
ZDHHC21	3	0	0	0	6	0.00369855538308114	0.00464065696861213	0.000939061796936981	NFT	Opc_Opc
LRP1	4	0	0	0	6	0.0036959528678355	0.00389633184305489	-0.000578951019689964	NFT	Opc_Opc
RAB11B	4	1	0	0	5	0.00368223836024497	0.00729761009022561	0.00462540982254231	NFT	Opc_Opc
PODXL2	3	0	0	0	6	0.00365803374684551	0.00442993663341855	0.00104113622550726	NFT	Opc_Opc
PSAT1	4	2	0	0	6	0.00365427238600284	0.00514659259091223	0.00146672534114994	NFT	Opc_Opc
PON2	5	2	0	0	6	0.00364721152536934	0.00635961135632052	0.00425815393183381	NFT	Opc_Opc
GNPDA2	3	2	0	0	5	0.00364288975079488	0.00527296418144466	0.00196155991783755	NFT	Opc_Opc
UNC80	3	0	0	0	6	0.00361552094007875	0.00477313118430289	0.00291934876111351	NFT	Opc_Opc
CEP97	3	1	0	0	6	0.00360269843391938	0.00439289581817669	0.00018399028545768	NFT	Opc_Opc
THY1	4	2	0	0	6	0.00359667114708385	0.00586728932238556	0.0023310360639425	NFT	Opc_Opc
STK32A	4	1	0	0	6	0.00356554018753807	0.00550157605860409	0.00352397148629792	NFT	Opc_Opc
PRKG2	4	2	0	0	6	0.00356477784368201	0.00519529799648396	0.00249075416472677	NFT	Opc_Opc
LAMP1	3	1	0	0	6	0.00356054096268432	0.00516359154811505	0.0025501271024012	NFT	Opc_Opc
ZNF280D	4	0	0	0	6	0.00354067420897162	0.00423241067072164	0.001707017936164	NFT	Opc_Opc
PTAR1	3	1	0	0	6	0.003514616934575	0.00433855686640635	0.000192393293701195	NFT	Opc_Opc
PGRMC1	5	1	0	0	6	0.00349696700108676	0.00568113928401809	0.00311742583695243	NFT	Opc_Opc
PRNP	5	2	0	0	6	0.00347037905704208	0.00558292956441858	0.00343293151518566	NFT	Opc_Opc
SEC61A1	3	1	0	0	6	0.00345952285915654	0.00488405342488275	0.00200790274384759	NFT	Opc_Opc
TMEM68	3	1	0	0	6	0.00343073118121638	0.00534594698060294	0.00251477182330106	NFT	Opc_Opc
MPDZ	4	2	0	0	6	0.00342317006046451	0.00501368014082146	0.0016255254724144	NFT	Opc_Opc
SNX3	4	0	0	0	6	0.00339287025011717	0.00472849004832114	0.00236163867650187	NFT	Opc_Opc
SCN1A	4	2	0	0	6	0.0033756983440543	0.00503565535194412	0.00252403270516586	NFT	Opc_Opc
FLRT2	3	0	0	0	6	0.00332296788594262	0.00233455880403314	-0.00247928790945728	NFT	Opc_Opc
LMO3	4	2	0	0	6	0.00331209505621106	0.00652878374011242	0.00494831049806912	NFT	Opc_Opc
PLPPR4	3	0	0	0	6	0.00326056496814729	0.00254047061762718	-0.0016776900508608	NFT	Opc_Opc
TRERF1	4	0	0	0	6	0.00324488842050201	0.00370648904468452	0.000299918763362622	NFT	Opc_Opc
SH3BGRL	4	1	0	0	6	0.00324402047410479	0.00442482979792921	0.00168726602386757	NFT	Opc_Opc
PTGES3	3	0	1	0	6	0.00322490742777689	0.00335869636309319	0.00197906009071943	NFT	Opc_Opc
STAMBPL1	3	1	0	0	6	0.00318600139164848	0.00485184109479772	0.00142345128849606	NFT	Opc_Opc
CRB1	3	0	0	0	6	0.00314267627685964	0.00343524321335839	-0.000449017278968954	NFT	Opc_Opc
LRRC4B	3	1	0	0	6	0.00308763509203372	0.00355208604311476	0.000332791891413819	NFT	Opc_Opc
DYNLL1	4	0	0	0	6	0.00308630790483394	0.00421487331737086	0.0025808973348114	NFT	Opc_Opc
NR3C1	3	1	0	0	6	0.0030663118712349	0.00308051474119822	-0.000872459212589552	NFT	Opc_Opc
ADD3	3	2	0	0	6	0.0030374473229968	0.00396409583483838	0.000387497025712525	NFT	Opc_Opc
TUBB2B	3	2	0	0	6	0.00303223078924748	0.00524639102137324	0.00288264482068255	NFT	Opc_Opc
WDR6	3	0	0	0	6	0.00300562655586364	0.00372227487150707	0.00143308437731168	NFT	Opc_Opc
ATP6AP1	3	1	0	0	5	0.00299008349661344	0.00566269712599342	0.00341731260477122	NFT	Opc_Opc
SRI	4	2	0	0	6	0.0029796651985052	0.00555234214855358	0.00458854252901953	NFT	Opc_Opc
GUCY1A2	4	0	0	0	6	0.00296371933734912	0.00327198645038756	0.000135348604867888	NFT	Opc_Opc
UQCRC2	3	0	0	0	6	0.00296259117369793	0.00299096525970611	-0.00045988090585007	NFT	Opc_Opc
FASTKD1	5	0	0	0	6	0.00295938129484016	0.00436846149194965	0.00302264332665409	NFT	Opc_Opc
GDI1	5	2	0	0	6	0.00292594726182391	0.00556471474883501	0.00471301159891822	NFT	Opc_Opc
FAM13A	5	2	0	0	6	0.00292564104587996	0.00467272753378055	0.00279835170218539	NFT	Opc_Opc
NCAM2	4	2	0	0	6	0.00290895666785106	0.00434507683627698	0.00176530058755031	NFT	Opc_Opc
AASDHPPT	4	1	0	0	6	0.00290828892423332	0.00528197724628733	0.00385673167234334	NFT	Opc_Opc
HNRNPH1	3	0	0	0	6	0.00290152394496989	0.00437165261632856	0.00270101226586251	NFT	Opc_Opc
PLXNB1	5	2	0	0	6	0.00285397773915628	0.00542080571151749	0.00426219780375372	NFT	Opc_Opc
FXR1	4	0	0	0	6	0.00282243821751402	0.00352718084177197	0.00115828259308122	NFT	Opc_Opc
JMY	3	2	0	0	6	0.00280045989714084	0.00435001335829592	0.00186372301794852	NFT	Opc_Opc
GNAS	4	2	0	0	6	0.00278651309661437	0.00436343578088899	0.00255176375782491	NFT	Opc_Opc
ST13	4	0	0	0	6	0.00276329373723546	0.00334895298254215	0.00124399916005126	NFT	Opc_Opc
GLRB	3	1	0	0	6	0.00274718889829021	0.00419428853871105	0.00201559979618074	NFT	Opc_Opc
SOX5	3	0	0	0	6	0.00274477122151093	0.00323829921891031	0.000349073372955299	NFT	Opc_Opc
USP40	3	1	0	0	6	0.00273317231868855	0.00369593319401298	0.00125731836061497	NFT	Opc_Opc
PCDH10	4	1	0	0	6	0.00272934544948731	0.00427313965409433	0.00179257505283881	NFT	Opc_Opc
GTF3C3	3	0	0	0	6	0.00272520020514859	0.00335803302191433	0.00198375589001516	NFT	Opc_Opc
PEA15	3	1	0	0	3	0.00271632914022639	0.00570223299624154	0.00617141922452776	NFT	Opc_Opc
EMC10	3	1	0	0	6	0.0026983901236186	0.00488429127890285	0.00386592006013387	NFT	Opc_Opc
ARPP21	4	2	0	0	6	0.00269562137338241	0.0033483654332158	0.000616033274780182	NFT	Opc_Opc
PAIP2	4	1	0	0	6	0.00269118905901702	0.00411918408557085	0.00249655115784635	NFT	Opc_Opc
FNBP1L	3	2	0	0	6	0.00268815391738284	0.00517723868711982	0.00305139473083072	NFT	Opc_Opc
ACIN1	5	1	0	0	6	0.00266312636427973	0.00401884652407257	0.00229310327478185	NFT	Opc_Opc
DMTF1	3	1	0	0	6	0.00265761720891375	0.00363486495002726	0.00107791512281507	NFT	Opc_Opc
MDGA2	3	0	0	0	6	0.00265691339330255	0.00306992149937133	0.0000664767254185132	NFT	Opc_Opc
GRIA2	4	0	0	0	6	0.00263737710893548	0.00345069562737537	0.000909510227816109	NFT	Opc_Opc
NR3C2	3	0	0	0	6	0.00263693103105368	0.00339359521361825	0.000215206902968388	NFT	Opc_Opc
PMPCB	3	1	0	0	6	0.00260106353169375	0.00411767893950219	0.00227882168803627	NFT	Opc_Opc
OAT	3	0	0	0	6	0.00258688694880934	0.0040380981346374	0.00250311456758988	NFT	Opc_Opc
LRRC37B	3	0	0	0	6	0.00258530468475981	0.00311800877604397	0.000412902391636019	NFT	Opc_Opc
FTL	4	2	0	0	6	0.00258393598548697	0.0061360411083298	0.00624730454945613	NFT	Opc_Opc
RCN2	5	2	0	0	6	0.00258319599851121	0.00409307904541537	0.00159398676940883	NFT	Opc_Opc
RAB14	3	1	0	0	6	0.00257776504257491	0.00375904373627707	0.0011023417302779	NFT	Opc_Opc
P2RX7	3	2	0	0	6	0.00256997859846347	0.00425006301222333	0.00230506298615975	NFT	Opc_Opc
CCDC30	3	0	0	0	6	0.00255020844437941	0.00316635139642762	0.00168435602580575	NFT	Opc_Opc
MRPS31	3	0	0	0	6	0.00254791311595285	0.00282224367410504	0.000592066659188962	NFT	Opc_Opc
CKB	3	2	0	0	6	0.00253915979227344	0.00499375811190378	0.00358540042586919	NFT	Opc_Opc
LRP2BP	3	0	1	1	6	0.00253243670042725	0.00203467170926705	0.000619942322127303	NFT	Opc_Opc
CHORDC1	3	0	0	0	6	0.00251401807587931	0.00275554178800421	-0.00001444942860762	NFT	Opc_Opc
EIF1	4	2	0	0	6	0.00251389664424295	0.00534783201632751	0.00441040594759708	NFT	Opc_Opc
MFF	3	0	0	0	6	0.00246919841388588	0.00310086094453966	0.000221062522464835	NFT	Opc_Opc
U2SURP	3	0	0	0	6	0.00246725734415486	0.00326360977015313	0.00160827320023862	NFT	Opc_Opc
DIAPH2	3	2	0	0	6	0.00246449759688728	0.00419806317467879	0.00197876907331947	NFT	Opc_Opc
TMEM255A	3	1	0	0	6	0.00245561411369886	0.0041170435246252	0.00214932622093591	NFT	Opc_Opc
CPNE3	3	1	0	0	6	0.00245117081095112	0.00421652921811693	0.0021935243815032	NFT	Opc_Opc
SRSF3	3	2	0	0	6	0.00245012352012444	0.00467598979790613	0.00278140695545838	NFT	Opc_Opc
CLSTN1	3	1	0	0	6	0.00244132344907669	0.00384395065443836	0.00132936570419809	NFT	Opc_Opc
MAST1	4	2	0	0	6	0.00239385987683738	0.00343006480335468	0.0013205072542331	NFT	Opc_Opc
RICTOR	5	2	0	0	6	0.00236345579688369	0.00349659540518069	0.001216096799453	NFT	Opc_Opc
PCDH17	4	2	0	0	6	0.00235199679445158	0.00321010464137205	0.000249534636801856	NFT	Opc_Opc
ATRNL1	3	1	0	0	6	0.0022960175026548	0.00407182032824881	0.00269548167008289	NFT	Opc_Opc
UCHL1	3	1	0	0	6	0.00227511278396084	0.00486106420341552	0.00492287533742491	NFT	Opc_Opc
SOS1	3	0	1	0	6	0.0022687135662543	0.00235048922880654	0.0000844864169148405	NFT	Opc_Opc
KCNAB1	3	0	0	0	6	0.00225002433221766	0.00282947355163263	0.000474478513325779	NFT	Opc_Opc
ZBTB20	3	1	0	0	6	0.0022495335078306	0.00351791808074268	0.001834526431992	NFT	Opc_Opc
SON	3	2	0	0	6	0.00223728186832061	0.00363914055422791	0.00220093370531385	NFT	Opc_Opc
MYO5A	3	2	0	0	6	0.00222635883329741	0.00299967951032007	0.00101103421205762	NFT	Opc_Opc
DPY19L2	3	0	0	0	6	0.00220779309887785	0.00306744562248382	0.00159874114685238	NFT	Opc_Opc
TBC1D19	3	2	0	0	6	0.00219969375628906	0.00344065542741095	0.00143681101436608	NFT	Opc_Opc
MT-CYB	3	2	0	0	6	0.00216799011986748	0.00514913462822543	0.00299102910461332	NFT	Opc_Opc
ARFGAP2	3	2	0	0	6	0.00212725041805528	0.00340124414984632	0.00122904099955915	NFT	Opc_Opc
CEP126	3	1	0	0	6	0.00212505921003195	0.00301483704378415	0.00118872367353344	NFT	Opc_Opc
RUNX1T1	4	1	0	0	6	0.00205540980354387	0.0032713903302992	0.00159626014880422	NFT	Opc_Opc
HERC4	3	0	0	0	6	0.00205054043580041	0.00200233599462239	-0.000519182584869248	NFT	Opc_Opc
PCSK5	3	1	0	0	6	0.00202939044496915	0.00229830691964492	0.000118843557917874	NFT	Opc_Opc
LRRTM3	3	0	0	0	6	0.00202509267969422	0.00253471047762313	0.00047869488097901	NFT	Opc_Opc
GPSM2	3	0	1	0	6	0.00201634849307806	0.0018080968081655	-0.000667768286604425	NFT	Opc_Opc
SMARCAD1	3	2	0	0	6	0.00200381202008882	0.0034796330335071	0.0020512519429699	NFT	Opc_Opc
WASHC4	3	0	0	0	6	0.0019758690059564	0.0030574337733093	0.00161266731890565	NFT	Opc_Opc
CPNE1	3	2	0	0	6	0.00194344885581702	0.00352461364676762	0.00339360399409708	NFT	Opc_Opc
BTG1	3	2	0	0	6	0.00191677828910006	0.00306545607676248	0.000463130018262226	NFT	Opc_Opc
UBE2B	4	0	1	0	6	0.0018691824504447	0.00207849462925293	0.000816213864321771	NFT	Opc_Opc
METTL21A	3	0	0	0	6	0.00186645470099685	0.00311087395556289	0.00247975261570371	NFT	Opc_Opc
FAM171B	3	1	0	0	6	0.00186358969874399	0.0032285854074604	0.00123457064361355	NFT	Opc_Opc
CEP290	3	0	0	0	6	0.00185913090754242	0.0031051290043719	0.00206575117723539	NFT	Opc_Opc
GPALPP1	3	1	0	0	6	0.00184619210318963	0.00302896461943578	0.00228455722912309	NFT	Opc_Opc
CRBN	4	1	0	0	6	0.00183597679005609	0.004192171727589	0.00367969801109732	NFT	Opc_Opc
TAB2	3	0	0	0	6	0.00182671486642971	0.00281888300222072	0.00135730545836272	NFT	Opc_Opc
UBL3	3	0	0	0	6	0.00182317980656478	0.00272252316334066	0.000572272341216816	NFT	Opc_Opc
DTWD1	3	1	0	0	6	0.00181787151733839	0.00332911371277428	0.00215810314599159	NFT	Opc_Opc
CCT4	3	0	0	0	6	0.00181575424748792	0.00228797639221151	0.00103614178768225	NFT	Opc_Opc
DNASE1	3	0	0	0	6	0.00181283421015901	0.00247893433137608	0.00111986521195582	NFT	Opc_Opc
HBP1	4	2	0	0	6	0.0017849480849273	0.00390879501755745	0.00295676149694777	NFT	Opc_Opc
HACL1	3	0	0	0	6	0.00177476828817168	0.00186582802401511	0.000585875839961172	NFT	Opc_Opc
CCP110	3	0	0	0	6	0.00172168648377952	0.00282346014753351	0.0016401744410685	NFT	Opc_Opc
MEGF9	3	1	0	0	6	0.00172054915880053	0.00254085014283067	0.000826207533461475	NFT	Opc_Opc
MAPK10	3	0	0	0	6	0.00171960370597195	0.00205058309812294	0.000410826132247888	NFT	Opc_Opc
AC091948.1	3	2	0	0	6	0.00171422837416447	0.00345355240751443	0.00314056937922919	NFT	Opc_Opc
DMD	3	1	0	0	6	0.00168468849191756	0.00243355389274221	0.000561949314807452	NFT	Opc_Opc
ATM	3	1	0	0	6	0.00167131479961751	0.00294302501280426	0.0019685943370855	NFT	Opc_Opc
EWSR1	3	2	0	0	6	0.00167000267545275	0.00389413537204631	0.0036907173658982	NFT	Opc_Opc
HDAC9	3	2	0	0	6	0.0016098698672419	0.00454194408175552	0.00327300856322507	NFT	Opc_Opc
CXXC5	3	2	0	0	6	0.00160529066015901	0.00437142775510949	0.00486790068495228	NFT	Opc_Opc
FGFR1OP2	3	2	0	0	6	0.00158648439062355	0.00347440916385705	0.00269633188473087	NFT	Opc_Opc
C12orf4	3	0	0	0	6	0.00157448544325935	0.00273660062482049	0.00192799767708848	NFT	Opc_Opc
ST8SIA1	3	1	0	0	6	0.00155877611269422	0.00309287484873352	0.00270844823270203	NFT	Opc_Opc
PDCD4	3	0	0	0	6	0.00150732327540687	0.00311268583946428	0.00294510232132356	NFT	Opc_Opc
PRPF39	3	1	0	0	6	0.00150076236141563	0.00286919874207593	0.00231462020161978	NFT	Opc_Opc
ANAPC5	4	2	0	0	6	0.00149385511085894	0.00292446256888584	0.00222811706306452	NFT	Opc_Opc
EIF4A2	4	0	0	0	6	0.00146145354858777	0.00282217716344556	0.00244572733251544	NFT	Opc_Opc
TRIP11	3	1	0	0	6	0.00145697397868062	0.0026683676031637	0.00162743784798944	NFT	Opc_Opc
IRAK1BP1	3	2	0	0	6	0.00141197213911434	0.00313717375278453	0.00269845528875891	NFT	Opc_Opc
GKAP1	3	1	0	0	6	0.00137897955980694	0.00307736008725759	0.00309755193075022	NFT	Opc_Opc
FBXO3	3	2	0	0	6	0.00136771938935583	0.0036731381371986	0.0040714843581342	NFT	Opc_Opc
SERP1	3	0	0	0	6	0.0013635763298117	0.00203267013542264	0.00130176529300681	NFT	Opc_Opc
STAG2	3	0	0	0	6	0.00134690103736477	0.00235651774815535	0.00175741943753721	NFT	Opc_Opc
TROVE2	3	1	0	0	6	0.00132651097144559	0.00241135631504227	0.00185231585287736	NFT	Opc_Opc
VSTM2B	3	1	0	0	6	0.00132104747576878	0.00269859865979629	0.0021235773254357	NFT	Opc_Opc
ARID4A	3	2	0	0	6	0.00128315636451089	0.00261729359919547	0.00223625201086094	NFT	Opc_Opc
RNPC3	4	1	1	0	6	0.00128170821944401	0.00212115569798393	0.00149294438018065	NFT	Opc_Opc
NAA16	3	1	0	1	6	0.0012211320912722	0.00102410563007908	-0.000904736657215863	NFT	Opc_Opc
DNAH11	3	1	0	0	6	0.00121863618952014	0.00320333761694955	0.00304752876368394	NFT	Opc_Opc
NBEA	3	2	0	0	6	0.00120895391516381	0.00229394533618542	0.00107415571189553	NFT	Opc_Opc
CSMD3	3	1	0	0	6	0.00117774476457588	0.0021891823366841	0.00152142913071017	NFT	Opc_Opc
YTHDC1	3	0	0	0	6	0.00117134166491576	0.00201234130624593	0.00150132189671382	NFT	Opc_Opc
PNPT1	3	1	0	0	6	0.00114771702040805	0.00308273563120393	0.0033687040289158	NFT	Opc_Opc
MCPH1	3	2	0	0	6	0.00110429137913164	0.00277421569702696	0.00249499383952459	NFT	Opc_Opc
SPOCK2	3	2	0	0	6	0.00108564426935483	0.00379742788199925	0.00418093277918386	NFT	Opc_Opc
CCNH	3	2	0	0	6	0.00107702185731461	0.00283763965390583	0.00285980504738948	NFT	Opc_Opc
QDPR	3	2	0	0	6	0.00106356819441932	0.00402212090104159	0.00609085256016741	NFT	Opc_Opc
TMEM59	3	2	0	0	6	0.00105266797454973	0.00301168635736391	0.00302887620965105	NFT	Opc_Opc
TPP2	3	1	0	0	6	0.0010443626726307	0.00228648084602587	0.00211241682127324	NFT	Opc_Opc
KIAA1109	3	2	0	0	6	0.00101212337044025	0.00223410829411378	0.00134143246256345	NFT	Opc_Opc
TIAL1	3	2	0	0	6	0.000991289894051059	0.00238957209357554	0.00158221710319318	NFT	Opc_Opc
NFIX	3	1	1	0	6	0.000987978827003821	0.0014850056106003	0.000935007907693604	NFT	Opc_Opc
STXBP5	3	0	0	0	6	0.000982686614174769	0.00146607715540177	0.0000140112166915453	NFT	Opc_Opc
DEK	3	1	0	0	6	0.00093374581055518	0.00273849490589089	0.00293139076390204	NFT	Opc_Opc
MBNL1	3	2	0	0	6	0.000907700452156628	0.00220560002460959	0.00184203673379169	NFT	Opc_Opc
CHPT1	3	1	0	0	6	0.000891753654537441	0.00226036837458647	0.00229396329941358	NFT	Opc_Opc
SNAP23	3	0	0	0	6	0.000878634598953883	0.00178754783325541	0.000574796818606886	NFT	Opc_Opc
BAMBI	3	1	0	1	6	0.000838732151021112	0.00183148139560448	0.000646957484898382	NFT	Opc_Opc
CDH20	3	2	0	0	6	0.000821425044387491	0.00210666299913376	0.00244516222698254	NFT	Opc_Opc
STK33	0	0	1	3	6	0.000794147130615173	-0.000464585261216915	-0.0043039300766291	NFT	Opc_Opc
ZCCHC8	3	2	0	0	6	0.000743173832966756	0.00162130235242201	0.00139095510228422	NFT	Opc_Opc
DIXDC1	3	0	0	0	6	0.000719282358848648	0.00151921105412997	0.00151922131982219	NFT	Opc_Opc
ZBTB1	3	1	0	0	6	0.00071907967748224	0.00236704587155564	0.00216247663905941	NFT	Opc_Opc
FUBP1	3	2	0	0	6	0.000631912752856095	0.00150249270475487	0.00134784762576587	NFT	Opc_Opc
MRPS5	3	1	0	0	6	0.000604947453523645	0.00218372782784347	0.00256675788508438	NFT	Opc_Opc
JPH4	4	2	0	0	6	0.0005808527532015	0.00283378128745325	0.00346562007084967	NFT	Opc_Opc
STX7	3	0	0	0	6	0.000550322512618995	0.00162935776223359	0.00208477913241718	NFT	Opc_Opc
ADK	0	0	2	3	6	0.000512680873223595	-0.0006955924493292	-0.00257750724647296	NFT	Opc_Opc
SPRY2	3	0	0	0	6	0.000500646454008811	0.000972500491741216	0.00117871907169369	NFT	Opc_Opc
CDH4	0	0	2	3	6	0.000499566233364952	-0.00137855796896655	-0.00483647264729074	NFT	Opc_Opc
FUBP3	0	0	2	3	6	0.000405616293233289	-0.00121476549276951	-0.00375801133895791	NFT	Opc_Opc
FER	3	2	0	0	6	0.000404794044474798	0.00162197401420334	0.00171719093117336	NFT	Opc_Opc
TUSC3	1	0	0	3	6	0.000375455736857466	-0.000041727771975137	-0.00192604388634602	NFT	Opc_Opc
AMPH	0	0	2	3	6	0.000369810347030027	-0.00120919122812006	-0.00345075272263722	NFT	Opc_Opc
PEPD	3	2	0	0	6	0.000363894200384084	0.00342683820785365	0.00368187974033273	NFT	Opc_Opc
CWF19L2	3	0	0	0	6	0.000349813641214822	0.0011234580991778	0.00159746781726695	NFT	Opc_Opc
EFR3A	3	2	0	0	6	0.000341419729328924	0.00183618331278431	0.00190816412395483	NFT	Opc_Opc
MIA3	3	0	0	0	6	0.000196396507432256	0.00104561300070818	0.000707068622066403	NFT	Opc_Opc
RNGTT	0	0	1	3	6	0.000146158627807355	-0.000605426949040722	-0.00203618138083294	NFT	Opc_Opc
HNRNPC	0	0	2	4	6	0.0000970924268904131	-0.000734343418803602	-0.0022115885432521	NFT	Opc_Opc
LRP4	3	2	0	0	6	0.0000889314024279429	0.00249101754612073	0.0040103887823457	NFT	Opc_Opc
SLC25A13	0	0	2	3	6	0.0000599287089187795	-0.00129332911805205	-0.0028605342716545	NFT	Opc_Opc
DTWD2	0	0	1	3	6	0.0000347229726216844	-0.00192357307803696	-0.0039360641035397	NFT	Opc_Opc
SEC31A	0	0	2	3	6	0.0000281599031499626	-0.00102805750102401	-0.00189427812329764	NFT	Opc_Opc
DNAJC7	0	0	2	3	6	0.0000260177554314371	-0.00183346059376215	-0.003391556106784	NFT	Opc_Opc
MTUS1	3	2	0	0	6	0.0000110024349407	0.0025146566210348	0.00350567337279701	NFT	Opc_Opc
BDH1	0	0	0	3	6	-0.0000178656667343056	-0.000613856315819071	-0.00246227660534351	NFT	Opc_Opc
EXOC7	0	0	2	3	6	-0.0000291844699213274	-0.0021923562837924	-0.00455788343720636	NFT	Opc_Opc
H2AFY	0	0	1	3	6	-0.0000447899237313846	-0.00126709811020447	-0.00271256986853196	NFT	Opc_Opc
PTPRN2	0	0	2	3	6	-0.000088680098156441	-0.00182640531763903	-0.00427454953951573	NFT	Opc_Opc
ORC3	0	0	2	4	6	-0.000169632161623616	-0.00201627880177216	-0.00369150312415143	NFT	Opc_Opc
GAPVD1	0	0	1	3	6	-0.000239356459446177	-0.00108147822944666	-0.00217331465680161	NFT	Opc_Opc
UVRAG	0	0	0	3	6	-0.00037711897045718	-0.000470652079011259	-0.00105600074900973	NFT	Opc_Opc
ATG12	3	2	0	0	6	-0.000420139161838445	0.00120586764765503	0.00284816777158972	NFT	Opc_Opc
SPECC1	3	1	0	0	6	-0.000437497383262023	0.0018860641777395	0.00438818094871673	NFT	Opc_Opc
CMSS1	1	0	0	3	6	-0.000445585637356268	-0.000979389476091627	-0.00240858584931035	NFT	Opc_Opc
CFDP1	0	0	1	3	6	-0.000468121951080212	-0.00210474363842963	-0.00346672551428369	NFT	Opc_Opc
RFC1	3	2	0	0	6	-0.000469429176578923	0.00178720389303519	0.00364261953036811	NFT	Opc_Opc
LRPPRC	0	0	2	3	6	-0.000487630471539884	-0.00151249859174485	-0.00239380804298899	NFT	Opc_Opc
TMEM163	0	0	2	4	6	-0.0005027609718073	-0.00185436431332095	-0.00394378277728575	NFT	Opc_Opc
GLMN	0	0	2	3	6	-0.000512876176066667	-0.00170969042399805	-0.00265874361865834	NFT	Opc_Opc
EIF3H	0	0	1	3	6	-0.000530957153953741	-0.00182208841909549	-0.00271095211659235	NFT	Opc_Opc
PHC3	0	0	0	3	6	-0.000537448578558957	-0.000725534212991693	-0.00146739754052876	NFT	Opc_Opc
UBAC2	0	0	2	3	6	-0.000551462366262416	-0.00218595777688396	-0.00358643727674542	NFT	Opc_Opc
MSI2	0	0	2	3	6	-0.00056170319349015	-0.00196355026707271	-0.00283733914659953	NFT	Opc_Opc
DOCK1	0	0	0	3	6	-0.000565561851761336	-0.00105380714518477	-0.00207157594736407	NFT	Opc_Opc
FHOD3	0	0	2	3	6	-0.000579181641485064	-0.00252645956682696	-0.00430770525359261	NFT	Opc_Opc
IMMT	0	0	1	3	6	-0.000581212994764901	-0.00145884559809468	-0.00315123523423662	NFT	Opc_Opc
OPCML	0	0	2	3	6	-0.000592576550572139	-0.00187575936650487	-0.00292591514711614	NFT	Opc_Opc
IP6K1	0	0	1	3	6	-0.000654834272792258	-0.00155844489444606	-0.00194632128782346	NFT	Opc_Opc
USP13	0	0	2	3	6	-0.000663188926927616	-0.00236105655407042	-0.00418872434280883	NFT	Opc_Opc
RHOBTB3	3	0	0	1	6	-0.000753249617444283	-0.000189574934678682	0.00182045672031419	NFT	Opc_Opc
KIAA0319L	0	0	2	3	6	-0.000797094093433877	-0.00201488691093229	-0.00286296384074109	NFT	Opc_Opc
SUCLG2	0	0	0	3	6	-0.000800440656952221	-0.00150726855257686	-0.00205336060556161	NFT	Opc_Opc
DNAJC6	0	0	0	3	6	-0.000802650385246495	-0.00184985898817599	-0.0021601226766871	NFT	Opc_Opc
UQCC1	0	0	2	3	6	-0.000814827756104394	-0.0022263238910201	-0.00325651523530613	NFT	Opc_Opc
KDM6A	0	0	1	3	6	-0.000852338661451107	-0.00170793764303416	-0.00210153838938434	NFT	Opc_Opc
MTCH2	0	0	0	3	6	-0.000971256618599178	-0.00190493238835354	-0.00280615153658058	NFT	Opc_Opc
NUP214	0	0	2	3	6	-0.000980755937548417	-0.00211664368375259	-0.00271121210325992	NFT	Opc_Opc
ATG5	0	0	0	3	6	-0.000989920468349921	-0.00145315398444998	-0.00279775377562601	NFT	Opc_Opc
FNIP2	0	0	2	3	6	-0.000993958844062372	-0.00236446288169313	-0.0029310558999983	NFT	Opc_Opc
RPRD1A	0	0	0	3	6	-0.00102317347116903	-0.00151303274095895	-0.00215814703569582	NFT	Opc_Opc
ANO10	0	0	1	4	6	-0.00103962822771108	-0.00239246198604589	-0.00320972207622321	NFT	Opc_Opc
SMARCC1	0	0	2	3	6	-0.00107697901207293	-0.00230801363855373	-0.00291123541519416	NFT	Opc_Opc
HS2ST1	0	0	1	3	6	-0.00108967870590436	-0.0021421649857066	-0.00363073954893424	NFT	Opc_Opc
MTMR12	0	0	2	3	6	-0.00109225982435276	-0.00305052209811056	-0.00326714740012381	NFT	Opc_Opc
ALDH18A1	0	0	1	3	6	-0.00109506443522995	-0.00247436468894393	-0.0037602019775994	NFT	Opc_Opc
GALNT11	0	0	2	3	6	-0.00109710782252549	-0.00300518180500769	-0.0039739986707801	NFT	Opc_Opc
PIAS2	0	0	1	3	6	-0.00111388465107437	-0.00223676468501703	-0.00240392644123738	NFT	Opc_Opc
ABL2	0	0	2	3	6	-0.00114077689011595	-0.00276219357047308	-0.00360701658421343	NFT	Opc_Opc
VEZT	0	0	2	3	6	-0.00114292403959054	-0.00182930355339588	-0.00226816224333689	NFT	Opc_Opc
MED27	0	0	2	3	6	-0.00116214124556858	-0.00255101195697958	-0.00341243886413535	NFT	Opc_Opc
LPGAT1	0	0	0	3	6	-0.00116239572995562	-0.00158346561964324	-0.00190280941528989	NFT	Opc_Opc
UIMC1	0	0	1	4	6	-0.00117633626101619	-0.00260633458118489	-0.00319338021869825	NFT	Opc_Opc
STAU1	0	0	0	3	6	-0.00117656942976415	-0.00207648849990545	-0.00263456594056438	NFT	Opc_Opc
EML4	0	0	2	3	6	-0.00119714367335231	-0.00260777540538562	-0.00376567592138236	NFT	Opc_Opc
FBXW11	0	0	2	3	6	-0.00121483232635715	-0.00232700766664672	-0.00315366711951176	NFT	Opc_Opc
LARP4B	0	0	2	4	6	-0.00123714191479285	-0.00281211388107015	-0.00413429448776192	NFT	Opc_Opc
SYN2	0	0	1	3	6	-0.00129872017194825	-0.00217898402973889	-0.00300333843855215	NFT	Opc_Opc
UBE3C	0	0	1	3	6	-0.00131775137857275	-0.00230147783301489	-0.00252409478142334	NFT	Opc_Opc
SRP54	0	0	2	3	6	-0.0013259835320042	-0.00399341120064419	-0.00467928735052283	NFT	Opc_Opc
SULT1A1	0	0	0	3	6	-0.00133261721535266	-0.00191662332873766	-0.00163353147441611	NFT	Opc_Opc
ARIH1	0	0	2	3	6	-0.00133510195870572	-0.00214119768965625	-0.00248638220294288	NFT	Opc_Opc
WWC2	0	0	1	3	6	-0.00137805800135866	-0.0017937895010029	-0.00241433070009222	NFT	Opc_Opc
LMBR1	0	0	1	3	6	-0.00138080609154901	-0.00228998813540905	-0.00253690669238869	NFT	Opc_Opc
ZNF248	0	0	2	3	6	-0.00138587005314516	-0.00198945759455019	-0.00269842364705511	NFT	Opc_Opc
HTT	0	0	0	3	6	-0.00138663168547139	-0.00195634451079415	-0.00150223478071784	NFT	Opc_Opc
BCL9	0	0	2	4	6	-0.00142457122739203	-0.00352866669534384	-0.00528100639382253	NFT	Opc_Opc
UBE2D2	0	0	2	3	6	-0.00143165092624359	-0.00342110879385535	-0.0043368954114499	NFT	Opc_Opc
FBXW4	0	0	1	3	6	-0.00143826255788733	-0.00274744391421096	-0.00287936734462949	NFT	Opc_Opc
HNRNPM	0	0	2	4	6	-0.00144318171764234	-0.00328006192440483	-0.00398577493245233	NFT	Opc_Opc
SPG7	0	0	1	3	6	-0.00145478192551684	-0.00325095014406399	-0.00403070742893656	NFT	Opc_Opc
SPIRE1	0	0	2	3	6	-0.00146865982341417	-0.00252228133716157	-0.00265036364293169	NFT	Opc_Opc
PEX14	0	0	2	4	6	-0.00147502409684785	-0.00380469420158329	-0.00523216430773291	NFT	Opc_Opc
HIPK2	0	0	2	4	6	-0.00150170883343747	-0.00326407530908365	-0.00382721054105408	NFT	Opc_Opc
TRIM33	0	0	1	4	6	-0.00150268966605173	-0.00218714886492117	-0.00171990525882454	NFT	Opc_Opc
WRN	0	0	1	3	6	-0.00150491279112111	-0.00190651280050882	-0.00139381763406896	NFT	Opc_Opc
VKORC1L1	0	0	1	3	6	-0.00151853901963517	-0.00292759034373543	-0.00340107345893501	NFT	Opc_Opc
KDM1A	0	0	1	3	6	-0.00152295419126672	-0.00156756557467567	-0.00135440359970117	NFT	Opc_Opc
PARN	0	0	0	3	6	-0.00154902750459435	-0.00217296982698898	-0.00123585225401884	NFT	Opc_Opc
RIC3	0	1	1	3	6	-0.00154954696818825	-0.00219334918494486	-0.00197354744032884	NFT	Opc_Opc
HIVEP3	0	0	2	3	6	-0.00155719167702434	-0.00297511693431259	-0.00307637725858083	NFT	Opc_Opc
SEC63	0	0	0	3	6	-0.00155741843445089	-0.00249156826991809	-0.0026872910966901	NFT	Opc_Opc
GATAD2B	0	0	2	3	6	-0.00156942715999897	-0.00254900963859166	-0.00203351818020342	NFT	Opc_Opc
EEFSEC	0	0	1	3	6	-0.00158880205765534	-0.00281675987413262	-0.00388388884464135	NFT	Opc_Opc
RABGAP1	0	0	2	3	6	-0.00159455319591731	-0.00243672047979648	-0.00218235695127791	NFT	Opc_Opc
KIAA1328	0	0	2	3	6	-0.00161564009911985	-0.0030494593741783	-0.00311755091556684	NFT	Opc_Opc
ANKFY1	0	0	1	3	6	-0.00162070866131557	-0.00298629746594756	-0.00280606248182676	NFT	Opc_Opc
RCOR1	0	0	0	3	6	-0.00163481566392227	-0.0021029665033353	-0.0026709052208604	NFT	Opc_Opc
DDX60	0	0	2	3	6	-0.00166093571481953	-0.00427420500516727	-0.00515625437688725	NFT	Opc_Opc
ABHD18	0	0	0	3	6	-0.00166659664901206	-0.00267541506279231	-0.0028293641960588	NFT	Opc_Opc
UBP1	0	0	0	3	6	-0.00171419670133951	-0.00265189923409553	-0.00297592129050841	NFT	Opc_Opc
UBE2G1	0	0	1	3	6	-0.00172261098159423	-0.00261991197829513	-0.00319042831769682	NFT	Opc_Opc
SCMH1	0	0	2	4	6	-0.00172596570538645	-0.00339732045130615	-0.00325991891701933	NFT	Opc_Opc
CRLS1	0	0	1	3	6	-0.00173774543338954	-0.00282994794799856	-0.00281130938043916	NFT	Opc_Opc
BTAF1	0	0	2	3	6	-0.00176987463560064	-0.00284589667819485	-0.00186228959037503	NFT	Opc_Opc
SEC23IP	0	0	0	3	6	-0.00179108776533792	-0.00246672037235866	-0.00167016893405633	NFT	Opc_Opc
HECW1	0	0	2	3	6	-0.00179944018223268	-0.00247024243207852	-0.00256098205102555	NFT	Opc_Opc
USO1	0	0	2	3	6	-0.00180242521587668	-0.00269326426747544	-0.0019120457731075	NFT	Opc_Opc
FBXW8	0	0	2	3	6	-0.00181150630036959	-0.00323272379131875	-0.0031740608389669	NFT	Opc_Opc
TMEM206	0	0	1	3	6	-0.00181324268134533	-0.0030390545039935	-0.00351634040336397	NFT	Opc_Opc
LCMT1	0	0	2	3	6	-0.00186886398096401	-0.00407957318588385	-0.00438011257997893	NFT	Opc_Opc
XXYLT1	0	0	0	3	6	-0.00188080641551166	-0.00160962728066585	-0.000568785187142855	NFT	Opc_Opc
TRIM24	0	0	1	3	6	-0.00188556647154064	-0.00186199558740829	-0.00135241921480222	NFT	Opc_Opc
SHISA6	0	0	2	3	6	-0.0018899088909383	-0.00385036953791652	-0.00488983547419166	NFT	Opc_Opc
INO80	0	0	2	3	6	-0.00189814764760544	-0.00303099793495692	-0.00176323756724544	NFT	Opc_Opc
ENAH	0	0	2	3	6	-0.00192412157355266	-0.00262567715730704	-0.00255087203910615	NFT	Opc_Opc
ABR	0	0	2	3	6	-0.00193569544772586	-0.00425205823923123	-0.00426747242917099	NFT	Opc_Opc
GAB2	0	0	1	3	6	-0.00193948165123328	-0.00286791544106185	-0.00260552600090672	NFT	Opc_Opc
PTBP3	0	0	1	3	6	-0.00196239179318454	-0.00277052216921968	-0.00324473000282907	NFT	Opc_Opc
LUC7L	0	0	2	3	6	-0.00196477238578647	-0.00353849535244078	-0.00340177495168845	NFT	Opc_Opc
IARS	0	0	2	3	6	-0.00200723479526693	-0.00366347353161489	-0.00338865321311459	NFT	Opc_Opc
SLC9A8	0	0	1	3	5	-0.0020208989577945	-0.00351008731145485	-0.00242729535835831	NFT	Opc_Opc
WDR75	0	0	1	3	6	-0.00203551062783969	-0.00300814662460172	-0.00155459262845007	NFT	Opc_Opc
ZNF821	0	0	2	3	6	-0.00203567932452818	-0.00438406072109896	-0.00479230870915719	NFT	Opc_Opc
DDHD1	0	0	0	3	6	-0.0020358801876178	-0.00270726506966145	-0.00197560571898765	NFT	Opc_Opc
MED15	0	0	2	4	6	-0.00203833283584874	-0.00405192072597273	-0.00361002978031406	NFT	Opc_Opc
SAP30BP	0	0	1	3	6	-0.00204375135691926	-0.00376941416251803	-0.00389628291190995	NFT	Opc_Opc
SLC20A2	0	1	1	4	6	-0.00207519415336356	-0.00269694685342134	-0.00196654316685223	NFT	Opc_Opc
TYW1	0	0	2	3	6	-0.00207901382033258	-0.00345342793055948	-0.00309672840064249	NFT	Opc_Opc
MAP3K2	0	0	0	3	6	-0.0021075543908196	-0.00296531189559997	-0.00212612865061866	NFT	Opc_Opc
PDZD8	0	0	2	4	6	-0.00210787082346413	-0.00367183691776522	-0.00359399741344554	NFT	Opc_Opc
WDR43	0	0	1	3	6	-0.00210968883271441	-0.00345158305246021	-0.00317811027750873	NFT	Opc_Opc
ZBTB38	0	0	2	3	6	-0.00211224982979766	-0.00314009409654497	-0.00313952116178243	NFT	Opc_Opc
PCSK7	0	0	2	3	6	-0.00212041018387438	-0.00420686572935746	-0.00446217048999782	NFT	Opc_Opc
UNC13B	0	0	0	3	6	-0.00213862619408	-0.00338001413396605	-0.00356225618667082	NFT	Opc_Opc
NFX1	0	0	2	3	6	-0.00214772556881096	-0.00376916575902154	-0.00318874393250194	NFT	Opc_Opc
BCL7C	0	0	2	4	6	-0.00216462989234995	-0.00501409504904173	-0.00567926887171627	NFT	Opc_Opc
TET3	0	0	2	3	6	-0.00218167531959405	-0.00442599445440919	-0.00400931060830587	NFT	Opc_Opc
TMEM165	0	0	0	3	6	-0.00221064971153248	-0.0024089645207748	-0.0015693138735286	NFT	Opc_Opc
RGS17	0	0	2	4	6	-0.00221466639654114	-0.00449249231666842	-0.00586796492365188	NFT	Opc_Opc
SPSB4	0	0	1	3	6	-0.00224170898210706	-0.00232355411131491	-0.00156882347272731	NFT	Opc_Opc
HERC6	0	0	2	3	6	-0.00224480311722885	-0.0063067349640109	-0.00947042299705859	NFT	Opc_Opc
SND1	0	0	1	3	6	-0.00233880334966014	-0.00357404257201647	-0.00386568889270577	NFT	Opc_Opc
DNMT3A	0	0	2	3	6	-0.00234049165276103	-0.00366839883403362	-0.00340705555827735	NFT	Opc_Opc
USP14	0	0	2	3	6	-0.00235019634777306	-0.00328886211731825	-0.00275937759876653	NFT	Opc_Opc
VAPB	0	0	0	3	5	-0.00236829796711979	-0.00387998077082291	-0.00378611309850348	NFT	Opc_Opc
TARBP1	0	0	0	3	6	-0.00237588635918179	-0.00293571096951386	-0.00111556740916285	NFT	Opc_Opc
IMMP1L	0	0	2	3	6	-0.00239224575919735	-0.00359874595532276	-0.0027264284195281	NFT	Opc_Opc
CCDC84	0	0	2	4	6	-0.00241021163251976	-0.00419914937874643	-0.00363665618161455	NFT	Opc_Opc
CASC3	0	0	1	3	6	-0.00241407268632171	-0.00402177148455741	-0.00289821617410663	NFT	Opc_Opc
CDC42BPB	0	0	0	4	6	-0.00244104667244978	-0.00279814987959223	-0.0014690710698665	NFT	Opc_Opc
AHI1	0	0	2	3	6	-0.00245058757039051	-0.00419224703369556	-0.00313905433045935	NFT	Opc_Opc
ATRN	0	0	1	3	6	-0.00246107748533321	-0.00336270820236921	-0.00248994507028963	NFT	Opc_Opc
ZNF586	0	0	2	3	6	-0.00246663617180862	-0.00396382338624143	-0.00293697790887073	NFT	Opc_Opc
KIAA1211	0	0	2	4	6	-0.00252329416281358	-0.00364102469720963	-0.00328597293656483	NFT	Opc_Opc
WDFY2	0	0	1	5	6	-0.0025438620754838	-0.00344458345263392	-0.00258579970607096	NFT	Opc_Opc
ELOVL6	0	0	1	3	6	-0.00254712814577042	-0.00382300111407653	-0.00234988460199919	NFT	Opc_Opc
CMC2	0	0	2	3	6	-0.00256497074564032	-0.00374271300331025	-0.00264079722876652	NFT	Opc_Opc
COPG2	0	0	0	3	6	-0.00256903509702155	-0.00278827379668436	-0.000544703964106817	NFT	Opc_Opc
TRIO	0	0	2	3	6	-0.00258000837888979	-0.00349595071527223	-0.00213796229721736	NFT	Opc_Opc
KCNMA1	0	0	2	5	6	-0.00258968322494581	-0.0054853135615888	-0.00570618620357331	NFT	Opc_Opc
STK4	0	0	2	3	6	-0.00259145369202354	-0.00431448316748464	-0.00488836271398579	NFT	Opc_Opc
EHMT1	0	0	0	3	6	-0.00260774755155941	-0.00314643210661035	-0.00208863580072456	NFT	Opc_Opc
SUSD1	0	0	2	3	6	-0.0026077970641104	-0.00420298582233178	-0.00438682391794983	NFT	Opc_Opc
AGO2	0	0	2	3	6	-0.00264678901000044	-0.00387399657025312	-0.00256980305576807	NFT	Opc_Opc
DNAJC10	0	0	0	3	6	-0.00264926329259662	-0.00303509553076437	-0.00134011708351974	NFT	Opc_Opc
ZNF721	0	0	0	3	6	-0.00265583679435285	-0.00300222438716454	-0.00158628137189065	NFT	Opc_Opc
MRPS25	0	0	0	3	6	-0.0026572742669507	-0.00373121954829646	-0.00319416299792281	NFT	Opc_Opc
CDH11	0	0	2	4	6	-0.00266547366882351	-0.00470582395857672	-0.00396809435147695	NFT	Opc_Opc
HIPK3	0	0	0	4	6	-0.00269267235825258	-0.0029189384345315	-0.00136782456011551	NFT	Opc_Opc
LRIG1	0	0	2	3	6	-0.00270031756210769	-0.00419760034809409	-0.00362680477437501	NFT	Opc_Opc
GOPC	0	0	2	3	6	-0.00270992993765685	-0.00407959137811704	-0.00334603210936825	NFT	Opc_Opc
VPS53	0	0	2	5	6	-0.00272193225948122	-0.00384827331366595	-0.00259702952760841	NFT	Opc_Opc
CCM2	0	0	1	3	6	-0.00273244062279479	-0.00355085291866618	-0.00331812365398213	NFT	Opc_Opc
TECPR2	0	0	2	3	6	-0.00273911794211099	-0.00392241350638514	-0.00240048676696388	NFT	Opc_Opc
MPRIP	0	0	2	4	6	-0.00275432197530005	-0.00449840634660282	-0.00350167140917639	NFT	Opc_Opc
DNM1L	0	0	0	4	6	-0.00275540913838576	-0.00304219307371446	-0.00108875068467464	NFT	Opc_Opc
WDR37	0	0	2	3	6	-0.00275957374529748	-0.00370129848368588	-0.00221907396298099	NFT	Opc_Opc
KANSL3	0	0	2	4	6	-0.00276308442948937	-0.00479595954397476	-0.00536177385498126	NFT	Opc_Opc
PPP2R3A	0	0	0	3	6	-0.00277108232748846	-0.00370679694796009	-0.00278932972898097	NFT	Opc_Opc
NDUFA10	0	0	1	3	6	-0.00278106640491702	-0.00350944634432621	-0.00227142811143493	NFT	Opc_Opc
ZNF346	0	0	2	4	6	-0.00278743329446021	-0.00422063562823438	-0.00366698270969333	NFT	Opc_Opc
MLXIP	0	0	2	3	6	-0.00282673061322379	-0.00531297172582349	-0.00580151119947877	NFT	Opc_Opc
CAB39	0	0	0	4	6	-0.00283101062077922	-0.00366554653577016	-0.00276587974859486	NFT	Opc_Opc
RCAN1	0	0	1	3	6	-0.00283929980596454	-0.00441764936613653	-0.00400853041075737	NFT	Opc_Opc
PPARD	0	0	2	3	6	-0.00285349744026466	-0.00481845051494669	-0.00361731075875865	NFT	Opc_Opc
CLIP1	0	0	2	3	6	-0.00287279265759576	-0.00429251978135695	-0.00324844326531548	NFT	Opc_Opc
LONRF1	0	0	1	4	6	-0.00288466855019477	-0.00448036622939241	-0.00320157456388733	NFT	Opc_Opc
ZNF621	0	0	0	3	6	-0.00288766251867349	-0.00289693710894245	-0.00205146338120091	NFT	Opc_Opc
ARPC2	0	0	1	4	6	-0.0029155432589486	-0.00432550422210414	-0.00273522101240375	NFT	Opc_Opc
LRRC8B	0	0	0	3	6	-0.00292759898014698	-0.00412110265472135	-0.00345439785774883	NFT	Opc_Opc
PCGF3	0	0	2	3	6	-0.00293141693650068	-0.00483793400729331	-0.00404479755055123	NFT	Opc_Opc
CSNK1D	0	0	0	3	6	-0.00296481356552209	-0.0036073126275938	-0.00228776252242288	NFT	Opc_Opc
EPB41L3	0	0	2	5	6	-0.00303330498173197	-0.00708731261386704	-0.00719668199922628	NFT	Opc_Opc
WDR44	0	0	2	3	6	-0.00305624701475533	-0.00493123951797792	-0.00440818871446074	NFT	Opc_Opc
MSH2	0	0	2	3	6	-0.00314314308869129	-0.00484711639638122	-0.00391339083865524	NFT	Opc_Opc
NOL10	0	0	0	4	6	-0.00319436881003637	-0.0038580630908121	-0.0012386441648503	NFT	Opc_Opc
ATP13A3	0	0	1	5	6	-0.00319909944934764	-0.00391550530695097	-0.0028944276658306	NFT	Opc_Opc
MAP2K1	0	0	1	3	6	-0.00320289079143245	-0.00464148206972019	-0.00223149785885763	NFT	Opc_Opc
MED14	0	0	0	3	6	-0.00322773856704706	-0.00301282755491639	-0.0000531301654639875	NFT	Opc_Opc
PRRC2B	0	0	2	4	6	-0.00323773896238764	-0.00422922603910049	-0.00234587357248527	NFT	Opc_Opc
CRY2	0	0	1	3	6	-0.00325121649082585	-0.00502035217075019	-0.00361947035955982	NFT	Opc_Opc
ZNRF3	0	0	0	3	6	-0.00325600284138359	-0.00351821690093097	-0.00177097674508306	NFT	Opc_Opc
DPYSL3	0	0	2	4	6	-0.00326636309943164	-0.00456635243011758	-0.00228377875102697	NFT	Opc_Opc
PXDN	0	0	1	3	6	-0.00326718481066043	-0.00394423023118096	-0.00321887302845097	NFT	Opc_Opc
GTF2IRD1	0	0	1	3	6	-0.00328512964816982	-0.00460559126405356	-0.00305856590407648	NFT	Opc_Opc
ME3	0	0	1	5	6	-0.00332781344051828	-0.00449690981483561	-0.00318604145742056	NFT	Opc_Opc
SUPT6H	0	0	2	4	6	-0.00332929268543122	-0.00471668567678656	-0.00262164942523974	NFT	Opc_Opc
KIF13B	0	1	0	3	6	-0.00336291847416382	-0.00366872741094585	-0.00151734509284078	NFT	Opc_Opc
OSBPL5	0	0	0	3	6	-0.00336475984673072	-0.00397578934786005	-0.00175898537450322	NFT	Opc_Opc
ZC3H7B	0	0	2	4	6	-0.00339462576971355	-0.00530219847366388	-0.00323750743115966	NFT	Opc_Opc
LIMS1	0	0	2	3	6	-0.0034208895392811	-0.00475598404063006	-0.0034045744097472	NFT	Opc_Opc
NAV2	0	0	1	3	6	-0.00342562880435119	-0.00541667161365812	-0.00398734887084422	NFT	Opc_Opc
SERGEF	0	0	2	5	6	-0.00342760333433695	-0.00495959253846578	-0.00275525501284841	NFT	Opc_Opc
SEC24D	0	0	0	4	6	-0.00344161717250615	-0.00498808318142963	-0.0040907082773908	NFT	Opc_Opc
PXYLP1	0	0	2	6	6	-0.00348161122627035	-0.00599992658285812	-0.00540715875084696	NFT	Opc_Opc
ENOX1	0	0	2	3	6	-0.00349887532778547	-0.00526710849308926	-0.00323785278872138	NFT	Opc_Opc
MAP3K3	0	0	1	3	6	-0.00354332134034344	-0.0046253567608238	-0.00285444907632731	NFT	Opc_Opc
ZNF565	0	1	0	3	6	-0.00356016798723989	-0.00417253135713828	-0.00138660749331107	NFT	Opc_Opc
EPB41L2	0	1	2	3	6	-0.00356728110620918	-0.00481542375253422	-0.00443486757400441	NFT	Opc_Opc
ABCA5	0	0	2	3	6	-0.00358915888156105	-0.00492304618197474	-0.00290318818915517	NFT	Opc_Opc
MTMR1	0	0	0	3	6	-0.00361595805670974	-0.00333110219352241	0.0003892415165464	NFT	Opc_Opc
DNAJC17	0	0	1	3	6	-0.00364224972387189	-0.00477773311593182	-0.00184432362852763	NFT	Opc_Opc
IFNGR2	0	0	0	3	6	-0.00366077070637787	-0.00443243828550028	-0.00283175716570042	NFT	Opc_Opc
PLXNA4	0	0	0	3	6	-0.00368773074417709	-0.00414764434005796	-0.00221284637592297	NFT	Opc_Opc
FNDC3B	0	0	2	5	6	-0.00370659413448906	-0.00479381227391623	-0.00343388184590075	NFT	Opc_Opc
ARFGEF2	0	0	0	3	6	-0.00374639936962472	-0.00358014000165447	-0.000429494443066214	NFT	Opc_Opc
TSHZ2	0	0	1	3	3	-0.00374868794179008	-0.0112092437574199	-0.00930872643094106	NFT	Opc_Opc
PTPN1	0	0	1	5	6	-0.0038162678690552	-0.00548046711035332	-0.00340876109089569	NFT	Opc_Opc
CAMTA1	0	0	0	4	6	-0.00381777448846814	-0.00367964314870266	-0.000750977037540233	NFT	Opc_Opc
CHFR	0	0	0	3	6	-0.00382496434172147	-0.00357492259922874	-0.00061241928933092	NFT	Opc_Opc
ZFP90	0	0	1	4	6	-0.00387455582574162	-0.00488523379414254	-0.00299508887529005	NFT	Opc_Opc
PTPN11	0	0	2	3	6	-0.00392218263032738	-0.00565476180201661	-0.00412916877698632	NFT	Opc_Opc
SENP5	0	0	1	5	6	-0.00396155214660994	-0.00465063070724061	-0.00243296134485617	NFT	Opc_Opc
BRD1	0	0	1	3	6	-0.0039996942620703	-0.00463643888838679	-0.00228187157334664	NFT	Opc_Opc
SUMF1	0	0	1	3	6	-0.00400950982053989	-0.00466692838596686	-0.00133783200623693	NFT	Opc_Opc
AGO1	0	0	2	5	6	-0.00409149856784198	-0.00573277886575732	-0.0033419208108144	NFT	Opc_Opc
TRAPPC10	0	0	1	3	6	-0.00411788076230857	-0.00511757578063411	-0.00294725825964234	NFT	Opc_Opc
PNN	0	0	1	3	6	-0.00414502560831627	-0.00544156875248296	-0.0023984369610905	NFT	Opc_Opc
PPP1R13B	0	0	0	3	6	-0.00415535737832924	-0.00572605316566847	-0.00358196944268635	NFT	Opc_Opc
CAST	0	0	2	3	6	-0.00419025199295314	-0.00571980987069789	-0.00312891599081852	NFT	Opc_Opc
TRANK1	0	0	0	3	6	-0.00428305489523805	-0.0046002721284063	-0.0021631680887434	NFT	Opc_Opc
SYN3	0	0	1	3	6	-0.00432474051422365	-0.00592848997075476	-0.00358402604559109	NFT	Opc_Opc
VAV2	0	0	0	3	6	-0.00453895346206294	-0.00520074510144865	-0.00264253034862428	NFT	Opc_Opc
B3GALNT2	0	0	0	4	6	-0.00454288491338168	-0.00461798047915709	-0.00179461927987311	NFT	Opc_Opc
VAT1L	0	0	0	3	6	-0.00454322482161472	-0.0043271411356457	-0.00131355059466454	NFT	Opc_Opc
TMEM132B	0	1	0	4	6	-0.0046010834870664	-0.00432968707527624	-0.00148434654961999	NFT	Opc_Opc
MAP1B	0	0	2	3	6	-0.00463620069105847	-0.00662568755021951	-0.00380264919806966	NFT	Opc_Opc
COL4A3	3	2	0	0	6	-0.00475380997300251	-0.00061528554213442	0.00733877814079138	NFT	Opc_Opc
LMNA	0	0	0	3	6	-0.00481181732783903	-0.00432948229113025	-0.000550688546183515	NFT	Opc_Opc
SH3BP4	0	0	1	4	6	-0.004834923619555	-0.00538980345886121	-0.00174849785543342	NFT	Opc_Opc
HABP4	0	0	1	5	6	-0.00484108585319235	-0.00648548422222548	-0.00364878171037548	NFT	Opc_Opc
USP36	0	0	1	3	4	-0.00489132167635568	-0.00639708150040828	-0.00374534471401236	NFT	Opc_Opc
PIP4K2A	0	2	0	3	6	-0.00491131929731123	-0.00357890245689133	0.000841215576124217	NFT	Opc_Opc
OGFR	0	0	0	4	6	-0.00493531873614917	-0.00594681382626477	-0.00297852343265381	NFT	Opc_Opc
TMCO3	0	0	0	4	6	-0.00505024614605153	-0.00558689044153856	-0.00124538232045533	NFT	Opc_Opc
SEPT10	0	0	1	4	6	-0.00505808642882653	-0.00643270389764069	-0.00450192684869496	NFT	Opc_Opc
EVA1C	0	0	0	3	6	-0.00506186950978772	-0.00454078396315409	-0.000617218722359466	NFT	Opc_Opc
ASIC2	0	1	0	6	6	-0.00516271442353095	-0.00533836019457685	-0.00143690764786869	NFT	Opc_Opc
KCNIP1	0	0	1	4	6	-0.00517056867845646	-0.0063583740026218	-0.0026086682795211	NFT	Opc_Opc
PPP1R16B	0	0	1	4	6	-0.00526554188263947	-0.00656653116338672	-0.00444856945559538	NFT	Opc_Opc
GATAD1	0	0	1	3	6	-0.00528778284067389	-0.00556263753322052	-0.00331710155119877	NFT	Opc_Opc
ABHD6	0	1	0	3	6	-0.00538794030779992	-0.00427385698033067	0.00116280804916873	NFT	Opc_Opc
CDYL	0	0	1	5	6	-0.00545178663070482	-0.00565915145686185	-0.0024215216909132	NFT	Opc_Opc
APBA2	0	1	0	3	6	-0.00554432893534372	-0.0054931249627671	-0.000135978942638773	NFT	Opc_Opc
AFAP1	0	1	0	4	6	-0.00562216242815649	-0.00529950871619989	-0.000418148263913863	NFT	Opc_Opc
ZNF708	0	0	1	6	6	-0.00565598201725879	-0.00626954927397929	-0.00234379154508398	NFT	Opc_Opc
FADS3	0	0	0	3	6	-0.00575887656346519	-0.0060861370069891	-0.0018955611826488	NFT	Opc_Opc
RANBP17	0	0	2	3	5	-0.00578229062398312	-0.010168283776906	-0.00612127057229917	NFT	Opc_Opc
ZCCHC17	0	0	0	4	6	-0.00580320812709688	-0.00714728769518668	-0.00299921124580658	NFT	Opc_Opc
DPYD	0	0	2	4	6	-0.00587843265507756	-0.00925999546291169	-0.00618170145981055	NFT	Opc_Opc
LPCAT3	0	0	0	3	6	-0.00596568024249268	-0.00611353104916221	-0.000311731678636954	NFT	Opc_Opc
GNPTAB	0	0	1	4	6	-0.00606129591245456	-0.00705269685177521	-0.00354949607286714	NFT	Opc_Opc
SUSD6	0	1	0	4	6	-0.00616288901058367	-0.00517424572686492	0.000846339569718504	NFT	Opc_Opc
DTNBP1	0	1	1	4	6	-0.00624808991966153	-0.00607650419094965	-0.00149240675864046	NFT	Opc_Opc
DNHD1	0	0	1	5	6	-0.00631696635537421	-0.00809861967167199	-0.00341289578917612	NFT	Opc_Opc
ADHFE1	0	0	1	4	6	-0.00675122179743488	-0.00753843110157744	-0.0037922928582612	NFT	Opc_Opc
ZSCAN18	0	0	2	5	6	-0.00685857073260323	-0.00869270909786073	-0.00342996084806482	NFT	Opc_Opc
PCLO	0	0	1	5	6	-0.00693493417071746	-0.0093378535220788	-0.00436340353500912	NFT	Opc_Opc
KDM7A	0	1	1	4	6	-0.00715273528217091	-0.00823367738476823	-0.00232402424059619	NFT	Opc_Opc
UBASH3B	0	1	1	5	6	-0.00717835828403005	-0.00687722862287884	-0.00197526028296477	NFT	Opc_Opc
ELL2	0	0	2	5	6	-0.00737099714727692	-0.010073882700004	-0.00478703924650722	NFT	Opc_Opc
GAREM1	0	0	2	4	5	-0.00743088517293061	-0.00983342209315153	-0.00505851217682346	NFT	Opc_Opc
BMPER	0	0	0	3	6	-0.00865377006046654	-0.00888367576662123	-0.00173113054209025	NFT	Opc_Opc
CARS	0	0	2	3	4	-0.00884477882868254	-0.0104720203089636	-0.00564549060763772	NFT	Opc_Opc
HAP1	0	1	1	4	6	-0.00903236140842197	-0.00987744166757601	-0.00156808527432648	NFT	Opc_Opc
ALDH1L1	0	2	0	3	6	-0.00926527429746423	-0.00717478832717604	0.00226712123631534	NFT	Opc_Opc
COL5A1	0	0	0	3	6	-0.010203861855273	-0.0099716373146635	-0.000439456127311906	NFT	Opc_Opc
ARHGEF3	0	1	0	4	6	-0.0120989966031094	-0.0120654375777583	-0.00188766004383743	NFT	Opc_Opc
PFKFB3	0	0	2	5	5	-0.012355112861703	-0.0143961919819296	-0.00487721149152481	NFT	Opc_Opc
SLCO5A1	0	0	1	3	3	-0.0140844176423082	-0.0163460180842588	-0.00313745270971706	NFT	Opc_Opc
KIF19	2	6	0	2	6	-0.0150390386601062	-0.00417763694058106	0.0170348979343241	Plaque	Opc_Opc
CLTCL1	0	3	0	0	4	-0.00963809811054197	-0.00546740408212383	0.00517032294867574	Plaque	Opc_Opc
FMNL3	0	3	0	2	6	-0.00935293203207014	-0.00585101950779175	0.0037188711014219	Plaque	Opc_Opc
FKBP5	1	6	0	0	6	-0.00888887433377641	0.0009983483143399	0.0154502006357353	Plaque	Opc_Opc
CRISPLD2	0	4	0	0	6	-0.00795260413334237	-0.00132707620935945	0.00909658032825407	Plaque	Opc_Opc
BCL6	1	4	0	0	6	-0.00756729097060466	-0.00262577177521218	0.0065672544724514	Plaque	Opc_Opc
HIF3A	0	5	0	1	6	-0.00745767984983412	-0.00248877190103482	0.00730014633720601	Plaque	Opc_Opc
RELL1	0	3	0	0	6	-0.00719522025528511	-0.00207616639941765	0.00683251790932804	Plaque	Opc_Opc
KLF13	0	3	0	1	4	-0.00646542763876945	-0.00395972959548705	0.00200625275708521	Plaque	Opc_Opc
HDAC4	1	4	0	1	6	-0.00637260548417999	-0.00311487765299778	0.00403539069667268	Plaque	Opc_Opc
PDK4	2	4	0	0	6	-0.00636280231436184	0.000123750772212232	0.00966583350959427	Plaque	Opc_Opc
MGLL	1	4	0	0	6	-0.0062675587727425	-0.0000225310911083635	0.00904461873481113	Plaque	Opc_Opc
IFI16	0	3	0	0	6	-0.00591686501524523	-0.00189200181586863	0.00639481169517543	Plaque	Opc_Opc
EEF2K	0	4	0	0	6	-0.00557420589930118	-0.000265659474819607	0.00804565460599811	Plaque	Opc_Opc
CHST3	2	4	0	0	6	-0.00540888792053735	0.000323056304020601	0.00877644706159782	Plaque	Opc_Opc
KCND3	0	3	0	0	6	-0.0053824456930792	-0.00366799877209835	0.000883835271859633	Plaque	Opc_Opc
TSPYL2	1	4	0	0	6	-0.00534010397363779	-0.00163709544909043	0.00551528658515585	Plaque	Opc_Opc
BCR	1	4	0	0	6	-0.00505538700917986	-0.00186493953723336	0.00444331738122871	Plaque	Opc_Opc
ADIPOR2	1	4	0	0	6	-0.00498230904970652	-0.00140245746376173	0.00490147122426795	Plaque	Opc_Opc
TERF2IP	1	3	0	0	6	-0.00494051316784212	-0.00199329315330828	0.00353643374658134	Plaque	Opc_Opc
KLF15	2	5	0	0	6	-0.00493366276380943	0.00147923367121595	0.0106010676385231	Plaque	Opc_Opc
AGMO	0	3	0	0	6	-0.00492153083684301	-0.000252228609834622	0.00452494544582011	Plaque	Opc_Opc
TTYH2	0	3	0	0	6	-0.00476213298285861	-0.00121895652502955	0.00568856176124882	Plaque	Opc_Opc
SLC24A2	0	3	0	0	6	-0.00453877211473546	-0.000103330675285343	0.00721761607249097	Plaque	Opc_Opc
OTUD7B	1	4	0	0	6	-0.004465520173978	-0.0018079038906462	0.00312708937096194	Plaque	Opc_Opc
HAGH	0	3	0	0	6	-0.00443163145850034	-0.0018149000947538	0.00275113979028518	Plaque	Opc_Opc
KCTD3	1	4	0	0	6	-0.00436636302673392	-0.00131082297390038	0.00379937159568769	Plaque	Opc_Opc
CHST12	0	3	0	0	6	-0.00434267869919417	-0.00225969374096465	0.00136410626626609	Plaque	Opc_Opc
IVD	0	3	0	0	6	-0.00433356536068363	-0.00214588930551533	0.00302036269423938	Plaque	Opc_Opc
SPON1	0	0	3	2	6	-0.00420683993321063	-0.0073548320876187	-0.00748055972054207	Plaque	Opc_Opc
FAM213A	1	4	0	0	6	-0.00414095582752297	-0.00108428116119041	0.00373555605654842	Plaque	Opc_Opc
PXDC1	1	3	0	0	6	-0.00409561963766857	-0.00168469439745966	0.00358431139145325	Plaque	Opc_Opc
RHOU	2	4	0	0	6	-0.00401459392459171	0.000787232365089618	0.0056723741175295	Plaque	Opc_Opc
BARD1	2	4	0	0	6	-0.00400583041955451	0.000639103571115547	0.00709086567707689	Plaque	Opc_Opc
GRAMD1C	0	3	0	0	6	-0.00389225619240489	-0.00129349226180122	0.00322572076853178	Plaque	Opc_Opc
KCNQ3	0	4	0	0	6	-0.00380490650484635	0.00045372251550877	0.00545101643979463	Plaque	Opc_Opc
ACACB	0	3	0	1	6	-0.00373333664762627	-0.000996115819337765	0.00264070497004878	Plaque	Opc_Opc
DDX24	0	3	1	1	6	-0.00370394345462184	-0.00233776963649539	0.00113591620155055	Plaque	Opc_Opc
LIFR	1	4	0	0	6	-0.00359537282302974	0.00119144480799592	0.00706078430745791	Plaque	Opc_Opc
DGKG	0	3	0	0	6	-0.00345634626281345	-0.00197265647305939	0.00152448896058663	Plaque	Opc_Opc
FOXO1	0	3	0	0	6	-0.0034161728202298	-0.0012864460939331	0.00229729701951264	Plaque	Opc_Opc
ZNF445	0	0	4	2	5	-0.00326264337701679	-0.00584609320882676	-0.00624778220892892	Plaque	Opc_Opc
CD9	0	0	3	2	5	-0.00309135118858095	-0.00715364546845732	-0.00690217453551439	Plaque	Opc_Opc
SUDS3	0	0	3	2	6	-0.00308982686049329	-0.00482136186113919	-0.0039435254770555	Plaque	Opc_Opc
ZFPM2	1	4	0	0	6	-0.00307349821873137	0.00174361032308653	0.00729426471688655	Plaque	Opc_Opc
PCNT	2	3	0	0	6	-0.00301246024711794	0.00028065751838205	0.00375725299226002	Plaque	Opc_Opc
ACAT1	1	4	0	0	6	-0.00281854138767766	0.0000728032731066998	0.00254919513680122	Plaque	Opc_Opc
TSEN2	0	0	3	2	6	-0.0027771969037436	-0.00436489415260024	-0.00245009863810667	Plaque	Opc_Opc
COG2	2	4	0	0	6	-0.00275380482946006	0.000455401672276211	0.00447438671437502	Plaque	Opc_Opc
GFOD1	0	0	3	2	6	-0.00271085384214055	-0.00446582013922494	-0.00333272525011152	Plaque	Opc_Opc
FAM19A5	0	3	0	1	6	-0.00270462827062981	-0.00174903712871756	0.000762871372110659	Plaque	Opc_Opc
EHD3	0	3	0	0	6	-0.00260942091567108	0.00212414802737624	0.00603088048750554	Plaque	Opc_Opc
RTKN	1	4	0	0	6	-0.00256887401437305	0.000408567749445681	0.00384447464289416	Plaque	Opc_Opc
ZBTB16	2	3	0	0	6	-0.00249464147463507	0.00100678136209881	0.00556316234147105	Plaque	Opc_Opc
PRKX	2	4	0	0	6	-0.00245423675406929	0.0019599812882533	0.00644852454070094	Plaque	Opc_Opc
ZNF718	0	4	0	0	6	-0.0023022328086705	0.000730154839074544	0.00415542269535195	Plaque	Opc_Opc
FBXL5	0	3	0	0	6	-0.00223594323226138	-0.000458347868087442	0.00196177080189244	Plaque	Opc_Opc
TACC2	2	3	0	0	6	-0.00213873261243617	-0.000293106177724342	0.00246378330091779	Plaque	Opc_Opc
APCDD1	2	5	0	0	6	-0.00212883626797424	0.0020757395740209	0.00584637026759284	Plaque	Opc_Opc
PGP	1	3	0	0	6	-0.00210519505672539	0.00159923351511199	0.00437873268134847	Plaque	Opc_Opc
AHCTF1	0	3	0	0	6	-0.00209597341696415	-0.00084694899702419	0.000967573798587056	Plaque	Opc_Opc
PRPF38B	0	3	0	1	6	-0.0020801477873356	-0.00099954309989984	0.0000839708863878894	Plaque	Opc_Opc
USPL1	0	0	3	2	5	-0.00207035220581392	-0.00527989227540329	-0.00547569357194598	Plaque	Opc_Opc
MYO9B	0	0	3	2	6	-0.00204090786200508	-0.00489119078882025	-0.00471703698497006	Plaque	Opc_Opc
STARD13	0	0	3	1	6	-0.00203091849440466	-0.00545798484807558	-0.00637397777531155	Plaque	Opc_Opc
ZNF69	2	3	0	0	6	-0.00202575094570378	0.00161561483937507	0.00523130778049161	Plaque	Opc_Opc
PLSCR4	0	3	0	0	6	-0.00200904280135091	0.00116242570490441	0.00438557920362923	Plaque	Opc_Opc
CSPG4	0	3	0	0	6	-0.00200169868945491	0.000316484918455112	0.00246251187033596	Plaque	Opc_Opc
SESN1	1	4	0	0	6	-0.0019937243206464	0.00139170959329403	0.00499519309477815	Plaque	Opc_Opc
COPS4	0	0	4	1	6	-0.00191583265805908	-0.00392140826818284	-0.00440794760003206	Plaque	Opc_Opc
FAM184B	0	0	3	1	6	-0.00188619742064646	-0.00417628633153956	-0.00295304433021252	Plaque	Opc_Opc
WDR11	1	4	0	0	6	-0.00184218722144773	0.00145359890140182	0.00461208467617507	Plaque	Opc_Opc
RAD18	2	5	0	0	6	-0.0018222515468936	0.00236828566648502	0.00603087708225386	Plaque	Opc_Opc
PAXBP1	0	3	0	0	6	-0.00175887237310214	-0.000358723757160345	0.00195102718758786	Plaque	Opc_Opc
SORBS1	0	0	3	1	6	-0.00173845860323607	-0.00361427951417865	-0.00280282224289274	Plaque	Opc_Opc
CALN1	2	4	0	0	6	-0.00170868825343731	0.00305168832029992	0.00820041253577122	Plaque	Opc_Opc
PARD3	2	5	0	0	6	-0.00170093802643702	0.00225556555425711	0.0053933403404624	Plaque	Opc_Opc
SLC25A18	2	4	0	0	6	-0.00169908427262205	0.00575756384755719	0.0119989602098728	Plaque	Opc_Opc
INTS12	0	3	0	0	6	-0.00169527507383177	0.00078141705213092	0.00370326879331537	Plaque	Opc_Opc
GGA2	0	0	3	2	6	-0.00167046161834797	-0.00301985847775682	-0.00182952445868479	Plaque	Opc_Opc
SGMS1	0	3	0	0	6	-0.00166606187082509	-0.000544755982279385	0.00089716843323797	Plaque	Opc_Opc
BCCIP	0	0	3	2	6	-0.00165944853619018	-0.00395480952315494	-0.00432407470425202	Plaque	Opc_Opc
CNTN3	2	3	0	0	6	-0.0016552263708294	0.00236159647759806	0.00597100182503069	Plaque	Opc_Opc
OPHN1	0	3	0	0	6	-0.00163960813540803	-0.000208679488508731	0.00147177218870904	Plaque	Opc_Opc
L3MBTL4	0	3	0	0	6	-0.00162299931655721	-0.00016060210598251	0.000445708621925459	Plaque	Opc_Opc
PSMF1	0	0	3	2	6	-0.00160237586686929	-0.00330169744570461	-0.00216171417663226	Plaque	Opc_Opc
OGFRL1	1	3	0	0	4	-0.00159374962621083	0.00256352178807116	0.00517506970114343	Plaque	Opc_Opc
RAB10	1	3	0	0	6	-0.00159313046970418	0.00127976612144522	0.00448993761824961	Plaque	Opc_Opc
C7orf50	0	0	3	2	6	-0.00158744677074865	-0.00341066043090696	-0.00329571728611247	Plaque	Opc_Opc
LMO4	2	4	0	0	6	-0.00157686179440484	0.00276045379972582	0.00613092451809216	Plaque	Opc_Opc
PTPN21	0	0	3	1	5	-0.00150693435799984	-0.00395695574646073	-0.00428224719637038	Plaque	Opc_Opc
BTBD1	0	0	3	1	6	-0.0014898714173278	-0.00310881605968435	-0.00328365037464478	Plaque	Opc_Opc
VRK2	2	3	0	0	6	-0.00147962657826385	0.00258546935889263	0.00526809269946753	Plaque	Opc_Opc
STXBP1	0	0	3	2	6	-0.00146417252095132	-0.00335958219914225	-0.00377291524673412	Plaque	Opc_Opc
RNF19A	1	3	0	0	6	-0.00146112430435591	0.000808879140038408	0.00366967428398113	Plaque	Opc_Opc
USP10	0	0	3	2	6	-0.00145906246329184	-0.00297446319403457	-0.00298400525286006	Plaque	Opc_Opc
ITGA8	2	3	0	0	6	-0.00144121053877128	0.0020870931103696	0.00426098169810234	Plaque	Opc_Opc
CUEDC1	0	0	3	2	6	-0.00143072583638107	-0.00317932043913287	-0.00408638690728318	Plaque	Opc_Opc
XYLT1	0	0	5	2	6	-0.00143056322701212	-0.00429928197446311	-0.00572808179127785	Plaque	Opc_Opc
ZBED5	2	3	0	0	6	-0.00141533279852452	0.00219059305914088	0.00417884914417133	Plaque	Opc_Opc
MPP6	0	4	0	0	6	-0.00140169966086425	0.00251037412590856	0.00572828990367793	Plaque	Opc_Opc
SYTL4	2	4	0	0	5	-0.00139501143282864	0.00394429735978538	0.00860887589319544	Plaque	Opc_Opc
SIPA1L3	0	0	3	2	6	-0.00137927429566889	-0.00311362415251139	-0.00364673257589395	Plaque	Opc_Opc
TAF1D	1	0	3	2	6	-0.00137781689799085	-0.00254391456214698	-0.00122800021364519	Plaque	Opc_Opc
ARHGEF6	2	4	0	0	6	-0.00134110822374246	0.00445497537084487	0.00943432673681202	Plaque	Opc_Opc
WBP4	0	3	0	0	6	-0.001316125862577	0.000818609429596817	0.00335074780727507	Plaque	Opc_Opc
FARSB	0	0	3	2	6	-0.00128664070443165	-0.00356652215880016	-0.00457226469951146	Plaque	Opc_Opc
CEP57	0	0	3	2	6	-0.00127674209499736	-0.00279984682744008	-0.00325710521041954	Plaque	Opc_Opc
ZFHX3	0	0	3	2	6	-0.00122183213955816	-0.00354461356994502	-0.00396305147421817	Plaque	Opc_Opc
WDR20	0	0	3	2	6	-0.0012171319563136	-0.00300978811866811	-0.00384974621566762	Plaque	Opc_Opc
HMGXB4	0	0	4	2	6	-0.00121368995441007	-0.00423313354583367	-0.00646790734274867	Plaque	Opc_Opc
GAK	0	0	3	0	6	-0.00115035986994472	-0.00302336327686989	-0.00354941001774745	Plaque	Opc_Opc
ZNF146	0	0	3	2	6	-0.00111368895654911	-0.0031729714392346	-0.00435191658092048	Plaque	Opc_Opc
HOOK3	0	0	3	1	6	-0.00109810998165849	-0.00241191367649346	-0.00350170140219205	Plaque	Opc_Opc
FAM69A	2	5	0	0	6	-0.00109795762469629	0.00202690470108436	0.00488408998036327	Plaque	Opc_Opc
CALCOCO2	0	4	0	0	6	-0.00108283433486435	0.00157615617912649	0.00329503553603997	Plaque	Opc_Opc
[truncated: 2,556 more rows]
