# Supplementary material for: Single-cell multiregion dissection of Alzheimer’s disease
Source: Nature. 2024 Jul 24;632(8026):858–68. doi: 10.1038/s41586-024-07606-7 (PMC11338834; doi:10.1038/s41586-024-07606-7)
Supplement: Supplementary file 3 — Supplementary Tables 1–10 and a Supplementary Table guide. [file 41586_2024_7606_MOESM3_ESM.zip › Supplementary_Table_2_Gene_expression_marker_lists.xlsx]

## Sheet: Marker_genes_major_cell_types
Column1	p_val	avg_logFC	pct.1	pct.2	p_val_adj	cluster	gene
SLC1A2	0	354.258821353555	0.915	0.341	0	Ast	SLC1A2
FAM189A2	0	202.265534128147	0.707	0.041	0	Ast	FAM189A2
SLC14A1	0	197.392340989422	0.706	0.026	0	Ast	SLC14A1
SLC1A3	0	181.265545106544	0.926	0.354	0	Ast	SLC1A3
ANGPTL4	0	164.265535870232	0.425	0.017	0	Ast	ANGPTL4
AC002429.2	0	154.197336191349	0.577	0.102	0	Ast	AC002429.2
SORBS1	0	129.265201295672	0.974	0.598	0	Ast	SORBS1
FGF2	0	125.137592682186	0.582	0.076	0	Ast	FGF2
ZNF98	0	123.258423581778	0.404	0.067	0	Ast	ZNF98
GPM6A	0	116.265536396142	0.972	0.602	0	Ast	GPM6A
RNF219-AS1	0	111.95183070169	0.845	0.048	0	Ast	RNF219-AS1
LINC01094	0	104.906397598778	0.363	0.041	0	Ast	LINC01094
ABLIM1	0	93.1145809441846	0.892	0.459	0	Ast	ABLIM1
HEPACAM	0	81.2655361189523	0.63	0.236	0	Ast	HEPACAM
BCL6	0	78.2655182534861	0.734	0.224	0	Ast	BCL6
PALLD	0	69.2655367020444	0.692	0.311	0	Ast	PALLD
RANBP3L	0	65.2655344415121	0.738	0.042	0	Ast	RANBP3L
LINC00499	0	62.2836411184951	0.533	0.014	0	Ast	LINC00499
SAMD4A	0	61.9165201512266	0.766	0.394	0	Ast	SAMD4A
SLC7A11	0	61.2655367020444	0.753	0.073	0	Ast	SLC7A11
AHCYL1	0	58.2926968411851	0.835	0.407	0	Ast	AHCYL1
CNN3	0	58.2664481333165	0.56	0.182	0	Ast	CNN3
ADGRA3	0	55.2168513991999	0.694	0.149	0	Ast	ADGRA3
ATP13A4	0	50.2260693395759	0.726	0.152	0	Ast	ATP13A4
IQCA1	0	49.1977688663103	0.66	0.264	0	Ast	IQCA1
CD44	0	48.2655367020447	0.392	0.024	0	Ast	CD44
ZNRF3	0	45.2655389775993	0.872	0.358	0	Ast	ZNRF3
DDR2	0	40.9522733615539	0.404	0.074	0	Ast	DDR2
LINC00299	0	38.2654812905356	0.686	0.122	0	Ast	LINC00299
TPD52L1	0	37.2732873164988	0.718	0.133	0	Ast	TPD52L1
ETNPPL	0	37.2692351549084	0.585	0.011	0	Ast	ETNPPL
COL5A3	0	35.2655367021471	0.669	0.104	0	Ast	COL5A3
RHOBTB3	0	35.2651019152181	0.752	0.381	0	Ast	RHOBTB3
OSMR-AS1	0	32.2160752449825	0.33	0.03	0	Ast	OSMR-AS1
ITGB4	0	31.2655367020444	0.565	0.048	0	Ast	ITGB4
RGS20	0	30.2631179042331	0.607	0.084	0	Ast	RGS20
GJA1	0	30.1351836540154	0.736	0.038	0	Ast	GJA1
ACACB	0	28.9522864979597	0.737	0.197	0	Ast	ACACB
GNA14	0	28.1386086912455	0.565	0.107	0	Ast	GNA14
CABLES1	0	27.2655287779782	0.619	0.26	0	Ast	CABLES1
AQP4	0	23.3141262090307	0.819	0.072	0	Ast	AQP4
DOCK7	0	23.265241294908	0.792	0.431	0	Ast	DOCK7
GLI3	0	22.2655574768878	0.674	0.03	0	Ast	GLI3
AC073941.1	0	21.4684271904162	0.359	0.015	0	Ast	AC073941.1
IL17RB	0	17.2383847656649	0.357	0.059	0	Ast	IL17RB
AC091826.2	0	17.0620496130401	0.468	0.089	0	Ast	AC091826.2
F3	0	16.2653988868375	0.487	0.026	0	Ast	F3
ATP1B2	0	16.1992985167522	0.611	0.139	0	Ast	ATP1B2
OAF	0	15.4501361228602	0.363	0.059	0	Ast	OAF
PREX2	0	14.2655812692958	0.824	0.266	0	Ast	PREX2
AL160272.2	0	14.1267823879696	0.408	0.025	0	Ast	AL160272.2
EYA2	0	13.9519574720302	0.698	0.068	0	Ast	EYA2
CDC42EP4	0	13.6104475874032	0.427	0.055	0	Ast	CDC42EP4
CLDN10	0	13.283561049032	0.326	0.031	0	Ast	CLDN10
AC027117.2	0	12.7597148373028	0.605	0.061	0	Ast	AC027117.2
ALDH1L1	0	12.2664478476306	0.64	0.051	0	Ast	ALDH1L1
OPHN1	0	11.2663255991367	0.837	0.476	0	Ast	OPHN1
SYP	0	11.2655367020444	0.119	0.45	0	Ast	SYP
SCARA3	0	10.8909356239782	0.489	0.077	0	Ast	SCARA3
C1orf61	0	10.5671024546304	0.695	0.272	0	Ast	C1orf61
ECHDC2	0	10.2678782746133	0.667	0.281	0	Ast	ECHDC2
AC099792.1	0	10.1181785622212	0.536	0.044	0	Ast	AC099792.1
MTSS1L	0	10.0546735024868	0.648	0.236	0	Ast	MTSS1L
ARHGEF26	0	9.26553883600054	0.712	0.095	0	Ast	ARHGEF26
SDC4	0	9.25690913755164	0.531	0.013	0	Ast	SDC4
RGMA	0	9.08777313557747	0.588	0.108	0	Ast	RGMA
FGFR3	0	8.36456740799674	0.665	0.035	0	Ast	FGFR3
SYTL4	0	7.26540403174976	0.367	0.038	0	Ast	SYTL4
RFX4	0	6.26587794127582	0.888	0.096	0	Ast	RFX4
PHYHD1	0	5.77866572833999	0.38	0.023	0	Ast	PHYHD1
PALM2-AKAP2	0	5.67728146024574	0.013	0.377	0	Ast	PALM2-AKAP2
GRIN2C	0	5.21534651204739	0.437	0.013	0	Ast	GRIN2C
STOX1	0	5.19891799637588	0.519	0.126	0	Ast	STOX1
PLXNB1	0	4.87279046985841	0.521	0.164	0	Ast	PLXNB1
BBOX1	0	4.30828866914714	0.38	0.015	0	Ast	BBOX1
EMX2OS	0	4.26561248451283	0.508	0.018	0	Ast	EMX2OS
MLC1	0	3.96344511628996	0.463	0.011	0	Ast	MLC1
GRAMD2B	0	3.95229644432839	0.827	0.219	0	Ast	GRAMD2B
GLI2	0	3.8894074924535	0.419	0.026	0	Ast	GLI2
TTYH1	0	3.27847338859019	0.694	0.312	0	Ast	TTYH1
EMX2	0	2.07764999557514	0.285	0.006	0	Ast	EMX2
PSD2	0	0.946789258479988	0.603	0.125	0	Ast	PSD2
NDRG2	0	0.6051593587189	0.673	0.25	0	Ast	NDRG2
MYBPC1	0	0.265536702044429	0.337	0.046	0	Ast	MYBPC1
AL445426.1	1.09772e-292	9.61160475787164	0.338	0.045	7.68403e-289	Ast	AL445426.1
ARHGEF10L	1.60951e-282	30.209644558735	0.576	0.24	1.12665e-278	Ast	ARHGEF10L
AC234582.1	6.30684e-280	85.1203549781864	0.261	0.014	4.41479e-276	Ast	AC234582.1
LINC01088	7.33713e-280	30.2652012959505	0.4	0.111	5.13599e-276	Ast	LINC01088
LGR4	1.25523e-278	53.2655366868145	0.627	0.31	8.78663e-275	Ast	LGR4
MMP28	3.94677e-275	21.2655367020444	0.321	0.056	2.76274e-271	Ast	MMP28
MRAS	1.59829e-269	8.26462525461956	0.618	0.306	1.1188e-265	Ast	MRAS
MYRF	2.85035e-269	218.126001441065	0.028	0.279	1.99524e-265	Ast	MYRF
OGFRL1	1.28344e-268	11.7082916756881	0.649	0.319	8.98408e-265	Ast	OGFRL1
AL137145.2	1.81231e-267	10.0205641537356	0.285	0.032	1.26862e-263	Ast	AL137145.2
ELOVL2	3.58614e-267	20.8870990302076	0.293	0.036	2.5103e-263	Ast	ELOVL2
FGD6	1.37956e-263	24.2655367020437	0.476	0.153	9.6569e-260	Ast	FGD6
ADGRG1	5.09929e-258	9.28841154779364	0.489	0.157	3.5695e-254	Ast	ADGRG1
RREB1	5.87872e-255	65.6029799372012	0.363	0.077	4.1151e-251	Ast	RREB1
CDH23	8.99815e-255	51.2655344415011	0.357	0.085	6.2987e-251	Ast	CDH23
TMEM220-AS1	7.93038e-249	52.2654870103717	0.296	0.039	5.55126e-245	Ast	TMEM220-AS1
HSPB8	4.37125e-246	19.2630549499498	0.36	0.088	3.05988e-242	Ast	HSPB8
AHCYL2	1.60135e-243	156.952270522757	0.799	0.533	1.12094e-239	Ast	AHCYL2
MGAT4A	9.89219e-242	388.081937948236	0.164	0.449	6.92453e-238	Ast	MGAT4A
VSIR	7.4797e-238	1.84678991366336	0.327	0.066	5.23579e-234	Ast	VSIR
RASSF8	6.40876e-235	147.265536702044	0.601	0.284	4.48613e-231	Ast	RASSF8
CD109	1.20464e-233	100.086705378409	0.281	0.043	8.4325e-230	Ast	CD109
EMID1	6.79396e-233	2.33450959911266	0.377	0.101	4.75577e-229	Ast	EMID1
NCAN	1.29464e-230	7.86378307265299	0.495	0.196	9.06249e-227	Ast	NCAN
SLC44A3	2.54148e-230	60.291885066738	0.274	0.034	1.77904e-226	Ast	SLC44A3
ZNF521	1.91407e-228	0.265413291536589	0.561	0.245	1.33985e-224	Ast	ZNF521
AC069368.1	6.97226e-215	6.00435464400933	0.257	0.037	4.88058e-211	Ast	AC069368.1
SH3BP2	8.12149e-213	0.826456428161597	0.253	0.039	5.68505e-209	Ast	SH3BP2
ZHX2	2.75308e-207	15.2646252167314	0.768	0.478	1.92715e-203	Ast	ZHX2
MROH7-TTC4	4.17701e-202	0.709374825702457	0.261	0.045	2.92391e-198	Ast	MROH7-TTC4
C4orf19	1.00407e-198	5.06789062833277	0.298	0.067	7.02851e-195	Ast	C4orf19
CDH4	1.78818e-197	55.2655366999833	0.633	0.324	1.25173e-193	Ast	CDH4
FGD4	1.47166e-196	305.265536702044	0.672	0.394	1.03016e-192	Ast	FGD4
ANOS1	1.47812e-196	47.2655367012862	0.375	0.118	1.03468e-192	Ast	ANOS1
LRRC3B	3.51257e-192	21.2588213525166	0.404	0.151	2.4588e-188	Ast	LRRC3B
KIAA1671	4.71482e-188	19.2655367019418	0.629	0.318	3.30037e-184	Ast	KIAA1671
CAPN2	1.60255e-187	90.2560384257168	0.518	0.243	1.12179e-183	Ast	CAPN2
SRGAP1	4.19671e-185	9.26553670204443	0.687	0.396	2.9377e-181	Ast	SRGAP1
ZDHHC9	2.39972e-173	17.1081207426024	0.061	0.269	1.6798e-169	Ast	ZDHHC9
FADS2	2.04915e-172	17.2644801820031	0.399	0.164	1.43441e-168	Ast	FADS2
BMP2K	3.0186e-170	0.264579875939432	0.646	0.378	2.11302e-166	Ast	BMP2K
RAB31	2.38819e-169	98.2655367020384	0.516	0.233	1.67174e-165	Ast	RAB31
RNF19A	3.28169e-164	42.2627191676372	0.678	0.442	2.29718e-160	Ast	RNF19A
MYLK	1.00032e-160	2.13318246200673	0.341	0.12	7.00221e-157	Ast	MYLK
KCNJ10	1.57225e-158	4.45167078091172	0.395	0.145	1.10058e-154	Ast	KCNJ10
DPYSL3	1.52168e-157	14.2655366964365	0.406	0.169	1.06518e-153	Ast	DPYSL3
HEPN1	2.49513e-143	7.74032854918907	0.327	0.114	1.74659e-139	Ast	HEPN1
TMBIM1	5.41807e-126	9.55907717366908	0.251	0.082	3.79265e-122	Ast	TMBIM1
FUT10	5.64762e-119	28.2655366628004	0.355	0.161	3.95333e-115	Ast	FUT10
OLFM2	1.53278e-117	300.265536702044	0.473	0.243	1.07295e-113	Ast	OLFM2
UST	4.23903e-110	Inf	0.434	0.222	2.96732e-106	Ast	UST
SORBS3	1.51696e-106	1.66772716454497	0.299	0.111	1.06188e-102	Ast	SORBS3
TBC1D14	8.31892e-106	2.67173668180129	0.214	0.394	5.82325e-102	Ast	TBC1D14
PSAT1	2.99482e-100	5.26552725603488	0.386	0.192	2.09637e-96	Ast	PSAT1
CYBRD1	5.93733e-100	4.26396932601895	0.29	0.115	4.15613e-96	Ast	CYBRD1
ZFP36L2	3.84362e-99	19.2305701798194	0.319	0.139	2.69053e-95	Ast	ZFP36L2
PDZRN3	1.16575e-92	116.265534441704	0.692	0.393	8.16028e-89	Ast	PDZRN3
FGGY	2.40885e-87	130.265536702044	0.466	0.3	1.6862e-83	Ast	FGGY
HS3ST5	2.57534e-82	39.9472706703509	0.243	0.396	1.80274e-78	Ast	HS3ST5
NCOA3	1.16618e-67	63.2643778313303	0.247	0.403	8.16325e-64	Ast	NCOA3
ID2	2.7875e-67	4.26553476019593	0.32	0.167	1.95125e-63	Ast	ID2
MGLL	8.5434e-67	90.2655367020418	0.453	0.281	5.98038e-63	Ast	MGLL
RASGEF1B	2.4002e-65	96.2588182844426	0.476	0.607	1.68014e-61	Ast	RASGEF1B
LIMK2	1.4123e-64	64.2655366433157	0.293	0.159	9.88611e-61	Ast	LIMK2
MAP3K20	2.88265e-61	9.13858818488576	0.286	0.163	2.01786e-57	Ast	MAP3K20
GSN	2.80935e-59	18.2655366550281	0.609	0.438	1.96654e-55	Ast	GSN
RAD51B	1.534e-55	78.2642901162824	0.58	0.427	1.0738e-51	Ast	RAD51B
ZNF708	2.09813e-55	28.265536706889	0.298	0.435	1.46869e-51	Ast	ZNF708
STAT3	1.04932e-49	101.265536702044	0.543	0.403	7.34524e-46	Ast	STAT3
ZNRF2	3.27896e-47	9.13844161742655	0.18	0.298	2.29527e-43	Ast	ZNRF2
HRH1	3.53916e-47	Inf	0.281	0.171	2.47741e-43	Ast	HRH1
ST5	3.1358e-46	23.2655366868145	0.449	0.3	2.19506e-42	Ast	ST5
FGF1	5.58623e-45	52.2655366868138	0.36	0.233	3.91036e-41	Ast	FGF1
SHLD2	1.36125e-44	273.265536702034	0.248	0.368	9.52878e-41	Ast	SHLD2
EAF2	1.49365e-43	72.2655363808348	0.263	0.149	1.04555e-39	Ast	EAF2
ENO1	1.46022e-41	15.0272829630435	0.449	0.314	1.02215e-37	Ast	ENO1
MTHFD1L	3.05031e-40	51.5447840788664	0.368	0.447	2.13522e-36	Ast	MTHFD1L
LINC01376	5.62385e-40	23.26525292757	0.261	0.17	3.9367e-36	Ast	LINC01376
TMOD3	1.39281e-37	Inf	0.218	0.309	9.74966e-34	Ast	TMOD3
EEF2K	1.40569e-34	13.2655367020444	0.415	0.289	9.83985e-31	Ast	EEF2K
AK4	2.8403e-34	101.265536702036	0.279	0.177	1.98821e-30	Ast	AK4
PLEKHA2	4.54936e-34	100.265201139571	0.209	0.287	3.18455e-30	Ast	PLEKHA2
ABR	1.67447e-33	128.265519985245	0.757	0.537	1.17213e-29	Ast	ABR
RHOQ	1.13347e-30	14.9495197837678	0.406	0.292	7.93427e-27	Ast	RHOQ
ST3GAL2	1.69547e-30	514.929580177356	0.18	0.264	1.18683e-26	Ast	ST3GAL2
GSAP	2.04505e-28	1.79962848075298	0.183	0.259	1.43153e-24	Ast	GSAP
SLC43A2	2.43773e-28	168.265536702044	0.18	0.267	1.70641e-24	Ast	SLC43A2
TMEM63A	1.18439e-16	8.26553670204444	0.213	0.257	8.29076e-13	Ast	TMEM63A
CEP162	7.0612e-16	389.216949345134	0.241	0.302	4.94284e-12	Ast	CEP162
LINC00609	1.49837e-14	21.4374131543	0.369	0.293	1.04886e-10	Ast	LINC00609
CLIC4	1.76832e-14	120.265536702043	0.352	0.275	1.23783e-10	Ast	CLIC4
ST3GAL1	1.98847e-08	73.2655366833523	0.272	0.225	0.000139193	Ast	ST3GAL1
PREX1	3.1031e-07	113.265534426444	0.541	0.452	0.00217217	Ast	PREX1
GPSM2	1.21971e-05	354.919044630312	0.337	0.289	0.0853795	Ast	GPSM2
ZNF710	0.00106766	10.2603550353147	0.279	0.241	1	Ast	ZNF710
F13A1	0	122.724788063377	0.788	0.046	0	CAMs	F13A1
TGFBI	0	42.7733924078689	0.444	0.014	0	CAMs	TGFBI
CD163	0	36.7733754146776	0.844	0.018	0	CAMs	CD163
FCGR2A	0	26.5126699120425	0.613	0.034	0	CAMs	FCGR2A
MS4A4A	0	20.5434729628481	0.469	0.014	0	CAMs	MS4A4A
MERTK	0	17.7244706171644	0.78	0.189	0	CAMs	MERTK
LYVE1	0	14.7803380373884	0.479	0.041	0	CAMs	LYVE1
MS4A4E	0	14.7694937921584	0.344	0.01	0	CAMs	MS4A4E
MS4A6A	0	13.7723887184073	0.746	0.044	0	CAMs	MS4A6A
STAB1	0	12.7551585957658	0.62	0.036	0	CAMs	STAB1
RAB20	0	12.4160758762949	0.427	0.034	0	CAMs	RAB20
LCP1	0	11.7606974069523	0.364	0.045	0	CAMs	LCP1
MGAT1	0	9.75503448660143	0.516	0.171	0	CAMs	MGAT1
TYMP	0	9.66565456340489	0.314	0.028	0	CAMs	TYMP
SAMSN1	0	7.77337341904403	0.466	0.061	0	CAMs	SAMSN1
BMP2K1	0	7.76632718038205	0.795	0.402	0	CAMs	BMP2K
CLEC7A	0	7.45319073784924	0.465	0.032	0	CAMs	CLEC7A
TFEC	0	6.38510492052608	0.558	0.048	0	CAMs	TFEC
DOCK2	0	4.76087247166219	0.866	0.126	0	CAMs	DOCK2
CIITA	0	4.5753158266618	0.49	0.06	0	CAMs	CIITA
SIGLEC1	0	4.39659306970686	0.384	0.007	0	CAMs	SIGLEC1
LAIR1	0	3.72172940326096	0.331	0.032	0	CAMs	LAIR1
IFI44L	0	3.67257534689789	0.335	0.026	0	CAMs	IFI44L
ITGAM	0	3.13626970713105	0.352	0.041	0	CAMs	ITGAM
RCSD1	0	2.69667097176311	0.593	0.097	0	CAMs	RCSD1
FKBP5	0	2.45944712371382	0.89	0.506	0	CAMs	FKBP5
CYTH4	0	2.41678161824385	0.345	0.031	0	CAMs	CYTH4
IL10RA	0	2.40646883726798	0.482	0.036	0	CAMs	IL10RA
FCGR2B	0	1.7890288108862	0.298	0.004	0	CAMs	FCGR2B
GAB3	0	1.57986225517793	0.381	0.045	0	CAMs	GAB3
FGD2	0	1.45279255896377	0.581	0.048	0	CAMs	FGD2
NCKAP1L	0	1.35367214692026	0.496	0.051	0	CAMs	NCKAP1L
SIRPB2	0	1.11372329818618	0.318	0.021	0	CAMs	SIRPB2
TLR1	0	1.06514539452636	0.367	0.051	0	CAMs	TLR1
SMAP2	0	0.997182259111522	0.758	0.409	0	CAMs	SMAP2
CD84	0	0.931754314176269	0.339	0.032	0	CAMs	CD84
TLR2	0	0.895153472922406	0.74	0.054	0	CAMs	TLR2
SLCO2B1	0	0.835156403888728	0.856	0.098	0	CAMs	SLCO2B1
RIN3	0	0.779121996245674	0.673	0.136	0	CAMs	RIN3
SH3TC1	0	0.425614845479612	0.43	0.041	0	CAMs	SH3TC1
TLR5	1.31606e-287	2.54328059489631	0.325	0.037	9.21239e-284	CAMs	TLR5
HLA-DMB	1.09324e-282	1.0249273276456	0.29	0.026	7.65269e-279	CAMs	HLA-DMB
TRIM38	1.45333e-282	3.9532505524821	0.3	0.029	1.01733e-278	CAMs	TRIM38
GIMAP8	3.54678e-259	1.0094020153275	0.26	0.017	2.48275e-255	CAMs	GIMAP8
FGD3	1.22943e-258	0.955165150385179	0.311	0.041	8.60603e-255	CAMs	FGD3
ITGB2	1.34676e-256	4.3627856277674	0.298	0.036	9.42731e-253	CAMs	ITGB2
SPI1	1.53822e-252	0.939925734629374	0.308	0.043	1.07676e-248	CAMs	SPI1
HLA-DPB1	1.20714e-251	6.78223274758001	0.278	0.034	8.45e-248	CAMs	HLA-DPB1
CD4	6.76209e-247	0.59805338609658	0.284	0.035	4.73346e-243	CAMs	CD4
VSIR1	3.67892e-244	0.653485781910184	0.383	0.089	2.57524e-240	CAMs	VSIR
PARP4	2.07263e-232	0.787791836084997	0.447	0.146	1.45084e-228	CAMs	PARP4
NAIP	2.1773e-206	2.32092642011816	0.681	0.431	1.52411e-202	CAMs	NAIP
THEMIS2	2.18872e-203	1.13814113692284	0.29	0.056	1.5321e-199	CAMs	THEMIS2
RNF135	5.7917e-202	1.11477549930063	0.253	0.036	4.05419e-198	CAMs	RNF135
AC012368.1	2.23979e-191	0.628713448188307	0.263	0.05	1.56785e-187	CAMs	AC012368.1
TGFB1	1.35605e-180	8.07233827125071	0.354	0.11	9.49232e-177	CAMs	TGFB1
C1orf162	1.95542e-161	0.993474728078884	0.26	0.057	1.36879e-157	CAMs	C1orf162
STAT6	7.67345e-160	0.898119607335355	0.358	0.124	5.37142e-156	CAMs	STAT6
SH3BP21	1.55728e-156	0.466548719990109	0.259	0.058	1.0901e-152	CAMs	SH3BP2
C5AR1	1.18425e-155	9.77193887851405	0.268	0.07	8.28972e-152	CAMs	C5AR1
GNA13	5.92023e-142	4.74939221544458	0.489	0.256	4.14416e-138	CAMs	GNA13
CD58	6.49333e-136	2.35549895543439	0.265	0.068	4.54533e-132	CAMs	CD58
AL158071.4	7.2234e-116	12.7442599640952	0.312	0.126	5.05638e-112	CAMs	AL158071.4
RCBTB2	1.97194e-105	0.586335877066753	0.309	0.138	1.38036e-101	CAMs	RCBTB2
COLGALT1	2.01643e-101	0.47745773594631	0.358	0.169	1.4115e-97	CAMs	COLGALT1
RPS6KA1	4.82708e-96	0.667401765939542	0.254	0.088	3.37896e-92	CAMs	RPS6KA1
MYO15B	1.27442e-64	0.261955304535161	0.284	0.141	8.92093e-61	CAMs	MYO15B
LGMN	1.11917e-57	8.77337538517364	0.355	0.229	7.8342e-54	CAMs	LGMN
DUSP22	1.73106e-57	0.450853085413737	0.287	0.164	1.21174e-53	CAMs	DUSP22
HSP90AA1	4.9836e-57	Inf	0.625	0.783	3.48852e-53	CAMs	HSP90AA1
PTPN18	2.57442e-46	0.544925022612523	0.327	0.205	1.80209e-42	CAMs	PTPN18
MMP24OS	3.18e-44	0.835322711990554	0.257	0.153	2.226e-40	CAMs	MMP24OS
PRIM2	7.6797e-15	1.4238935461926	0.387	0.311	5.37579e-11	CAMs	PRIM2
HTR2C	0	Inf	0.892	0.082	0	CPEC	HTR2C
TRPM3	0	Inf	0.936	0.354	0	CPEC	TRPM3
AC016152.1	0	Inf	0.723	0.039	0	CPEC	AC016152.1
CP	0	384.341899928206	0.695	0.035	0	CPEC	CP
SLC24A4	0	199.341809132467	0.73	0.207	0	CPEC	SLC24A4
ISPD	0	176.341899928206	0.687	0.396	0	CPEC	ISPD
IGFBP7	0	167.3418999282	0.79	0.078	0	CPEC	IGFBP7
TRMT9B	0	150.021921024554	0.862	0.263	0	CPEC	TRMT9B
DNAH11	0	148.013550713985	0.744	0.065	0	CPEC	DNAH11
LINC00276	0	139.341899928206	0.518	0.173	0	CPEC	LINC00276
PRLR	0	139.339415858586	0.834	0.038	0	CPEC	PRLR
ENPP2	0	118.341897667082	0.807	0.333	0	CPEC	ENPP2
FAM160A1	0	113.341899928205	0.624	0.094	0	CPEC	FAM160A1
LINC00598	0	113.167720851553	0.458	0.097	0	CPEC	LINC00598
SERPINF1	0	113.104380284935	0.591	0.064	0	CPEC	SERPINF1
RBM47	0	108.341899927299	0.82	0.095	0	CPEC	RBM47
NWD1	0	93.013222685241	0.858	0.077	0	CPEC	NWD1
PCAT1	0	79.3418999261306	0.701	0.095	0	CPEC	PCAT1
SFRP1	0	78.6389600691871	0.655	0.067	0	CPEC	SFRP1
CLIC6	0	73.8304373791216	0.825	0.018	0	CPEC	CLIC6
MRPS6	0	67.3418990966772	0.581	0.278	0	CPEC	MRPS6
SLC13A4	0	64.3264210314916	0.854	0.029	0	CPEC	SLC13A4
SLC39A12	0	60.2268305314676	0.749	0.066	0	CPEC	SLC39A12
CRYBG1	0	58.1795883365426	0.697	0.047	0	CPEC	CRYBG1
FOLR1	0	57.1897138520448	0.292	0.001	0	CPEC	FOLR1
SNTB1	0	56.2148788658509	0.676	0.073	0	CPEC	SNTB1
AL161757.4	0	56.0349675658821	0.396	0.008	0	CPEC	AL161757.4
C2orf40	0	55.9659001175927	0.297	0.021	0	CPEC	C2orf40
ROR2	0	54.9852350014375	0.758	0.059	0	CPEC	ROR2
SLC16A6	0	50.3237499993668	0.414	0.051	0	CPEC	SLC16A6
LINC00880	0	46.3825760347087	0.609	0.013	0	CPEC	LINC00880
FYB2	0	44.3884191367538	0.623	0.023	0	CPEC	FYB2
AC004052.1	0	41.233386433686	0.439	0.015	0	CPEC	AC004052.1
ABCA4	0	34.2542750347283	0.652	0.017	0	CPEC	ABCA4
RARRES2	0	32.9208376190282	0.309	0.017	0	CPEC	RARRES2
POU2AF1	0	32.0260570289996	0.52	0.028	0	CPEC	POU2AF1
TGFBR2	0	32.0152482167725	0.602	0.085	0	CPEC	TGFBR2
DCDC2	0	31.5221787430409	0.436	0.082	0	CPEC	DCDC2
TRPV4	0	31.3419025100252	0.7	0.013	0	CPEC	TRPV4
MAP3K15	0	30.8117079113119	0.46	0.025	0	CPEC	MAP3K15
EFEMP1	0	29.3351844676245	0.484	0.088	0	CPEC	EFEMP1
F5	0	29.0664191110901	0.545	0.029	0	CPEC	F5
PRDM16	0	28.3280079218496	0.64	0.095	0	CPEC	PRDM16
SLCO1C1	0	28.028638240687	0.449	0.063	0	CPEC	SLCO1C1
SLC28A3	0	27.9694689666859	0.388	0.005	0	CPEC	SLC28A3
VAT1L	0	27.2029641228973	0.707	0.181	0	CPEC	VAT1L
SYTL3	0	26.3418999274849	0.487	0.071	0	CPEC	SYTL3
DSG2-AS1	0	26.1824135513302	0.253	0.001	0	CPEC	DSG2-AS1
SLC16A12	0	25.3422353340155	0.597	0.014	0	CPEC	SLC16A12
SLC4A2	0	24.8825625049417	0.556	0.052	0	CPEC	SLC4A2
SOD3	0	24.4696328951856	0.402	0.011	0	CPEC	SOD3
CA12	0	24.3418522141666	0.647	0.039	0	CPEC	CA12
HPD	0	24.3418069536855	0.459	0.013	0	CPEC	HPD
AQP1	0	23.4624072711538	0.408	0.051	0	CPEC	AQP1
LINC00982	0	22.9423921827745	0.45	0.03	0	CPEC	LINC00982
ATP13A5	0	21.8608757046837	0.422	0.046	0	CPEC	ATP13A5
FBLN1	0	21.3600502670329	0.656	0.034	0	CPEC	FBLN1
STK33	0	21.3351652122531	0.673	0.154	0	CPEC	STK33
DAP	0	20.9629330354002	0.442	0.111	0	CPEC	DAP
FRK	0	20.479461236746	0.427	0.08	0	CPEC	FRK
PBXIP1	0	20.339585095661	0.394	0.078	0	CPEC	PBXIP1
SYNE2	0	20.3100177885977	0.78	0.15	0	CPEC	SYNE2
CGNL1	0	18.4481950319296	0.499	0.065	0	CPEC	CGNL1
ISYNA1	0	18.3658851752404	0.525	0.033	0	CPEC	ISYNA1
MAP3K8	0	18.3406191093524	0.378	0.076	0	CPEC	MAP3K8
MSX1	0	18.2319451102772	0.352	0.027	0	CPEC	MSX1
COL9A1	0	18.2154998754999	0.599	0.07	0	CPEC	COL9A1
GCNT2	0	17.6744782866717	0.526	0.083	0	CPEC	GCNT2
KCNJ13	0	16.6167716759028	0.283	0.008	0	CPEC	KCNJ13
TFCP2L1	0	16.341902233509	0.556	0.014	0	CPEC	TFCP2L1
SINHCAF	0	15.76357667108	0.372	0.024	0	CPEC	SINHCAF
KCNE1	0	15.3863698453283	0.379	0.026	0	CPEC	KCNE1
FAM81B	0	13.1930965106351	0.329	0.013	0	CPEC	FAM81B
FBP2	0	11.2175077676546	0.291	0.007	0	CPEC	FBP2
AC007906.2	0	10.3423990825802	0.382	0.006	0	CPEC	AC007906.2
LOXL1	0	10.1980107622739	0.371	0.017	0	CPEC	LOXL1
TNFAIP8	0	9.64931912160342	0.523	0.043	0	CPEC	TNFAIP8
LMX1A	0	9.412556567665	0.47	0.002	0	CPEC	LMX1A
SCNN1A	0	8.675414943107	0.509	0.006	0	CPEC	SCNN1A
FGFR2	0	7.34189992810303	0.735	0.383	0	CPEC	FGFR2
CPXM2	0	7.34092222292535	0.534	0.052	0	CPEC	CPXM2
PROS1	0	6.94328309655788	0.677	0.153	0	CPEC	PROS1
TMCO4	0	6.10684802960279	0.357	0.05	0	CPEC	TMCO4
AP003500.2	0	5.90431789597871	0.289	0	0	CPEC	AP003500.2
PDK4	0	5.34189992820632	0.594	0.171	0	CPEC	PDK4
TMEM72	0	4.83421639783996	0.321	0.004	0	CPEC	TMEM72
SLC19A1	0	4.70962134664112	0.412	0.07	0	CPEC	SLC19A1
SLC5A5	0	4.40545696480509	0.434	0.008	0	CPEC	SLC5A5
MAPK15	0	3.29837546021476	0.342	0.014	0	CPEC	MAPK15
STOX11	0	2.40826119229293	0.523	0.161	0	CPEC	STOX1
LCAT	0	1.74752959742737	0.32	0.028	0	CPEC	LCAT
LAMB2	0	1.31057388969163	0.312	0.027	0	CPEC	LAMB2
VWA5B1	0	0.987585437563645	0.434	0.014	0	CPEC	VWA5B1
PPARA	0	0.391064403743645	0.495	0.181	0	CPEC	PPARA
DOCK8	0	0.341899928205635	0.724	0.101	0	CPEC	DOCK8
FSTL1	0	0.310448795576796	0.475	0.103	0	CPEC	FSTL1
C1orf158	1.95227e-306	1.83014044679342	0.253	0.005	1.36659e-302	CPEC	C1orf158
DNAI2	3.00039e-306	0.591651804827118	0.267	0.014	2.10027e-302	CPEC	DNAI2
NT5DC1	1.11397e-287	58.3417794017995	0.694	0.464	7.79778e-284	CPEC	NT5DC1
NPC2	1.27585e-265	27.7166801931923	0.358	0.083	8.93094e-262	CPEC	NPC2
MYO7A	3.80885e-264	5.1297286951495	0.289	0.035	2.66619e-260	CPEC	MYO7A
C21orf62	1.66099e-263	9.1456438761359	0.257	0.023	1.16269e-259	CPEC	C21orf62
CHST11	1.3193e-258	62.3418999282056	0.733	0.449	9.2351e-255	CPEC	CHST11
AC019197.1	1.62036e-256	27.0268574631506	0.373	0.105	1.13425e-252	CPEC	AC019197.1
SH3D19	1.73246e-253	57.3388682796898	0.773	0.587	1.21272e-249	CPEC	SH3D19
HSD17B14	6.01238e-252	7.73849536581093	0.383	0.101	4.20867e-248	CPEC	HSD17B14
FABP5	3.6862e-250	30.1897381547625	0.344	0.086	2.58034e-246	CPEC	FABP5
C4orf191	3.98049e-242	1.38567744063788	0.355	0.088	2.78634e-238	CPEC	C4orf19
EEF1B2	2.74766e-230	44.9148459091495	0.355	0.104	1.92336e-226	CPEC	EEF1B2
FCGRT	1.35618e-224	4.56434608973198	0.274	0.049	9.49329e-221	CPEC	FCGRT
PRR5	1.60836e-221	2.46438935345405	0.269	0.05	1.12585e-217	CPEC	PRR5
SERF2	2.90517e-201	79.3418544854524	0.517	0.275	2.03362e-197	CPEC	SERF2
CDKN2A	6.93206e-198	1.83701259222138	0.252	0.043	4.85244e-194	CPEC	CDKN2A
GSTP1	2.92536e-197	23.309051361363	0.38	0.131	2.04775e-193	CPEC	GSTP1
STEAP1B	8.28567e-187	25.3216276441757	0.434	0.196	5.79997e-183	CPEC	STEAP1B
SLC30A10	8.49454e-186	23.3130712792927	0.349	0.137	5.94618e-182	CPEC	SLC30A10
CST3	3.08287e-183	18.2957723075184	0.467	0.204	2.15801e-179	CPEC	CST3
CA2	1.42975e-173	19.3216541807411	0.476	0.21	1.00082e-169	CPEC	CA2
KCNK13	1.6085e-172	3.02867823020322	0.307	0.093	1.12595e-168	CPEC	KCNK13
CYP27A1	1.03753e-151	5.74174035768731	0.437	0.222	7.26274e-148	CPEC	CYP27A1
BMP7	1.36919e-138	4.34161415269897	0.337	0.126	9.58433e-135	CPEC	BMP7
PLXNB11	7.23709e-136	0.55045492444352	0.387	0.196	5.06596e-132	CPEC	PLXNB1
RPL41	4.07279e-132	10.3418999129756	0.402	0.21	2.85096e-128	CPEC	RPL41
LLGL2	8.3477e-130	5.64732720767288	0.26	0.086	5.84339e-126	CPEC	LLGL2
AFF1	5.24396e-123	13.3419447418447	0.632	0.491	3.67077e-119	CPEC	AFF1
REST	1.37592e-119	3.22723574924748	0.251	0.079	9.63146e-116	CPEC	REST
MITF	3.50723e-119	11.3278429713523	0.493	0.308	2.45506e-115	CPEC	MITF
RPL13A	1.85642e-109	9.62847427427911	0.424	0.255	1.29949e-105	CPEC	RPL13A
BAIAP2L1	3.10633e-108	2.34189919307948	0.317	0.154	2.17443e-104	CPEC	BAIAP2L1
EPHX1	1.31203e-103	0.809452170813644	0.316	0.153	9.18424e-100	CPEC	EPHX1
AC006978.2	6.37923e-96	3.24060660133268	0.444	0.292	4.46546e-92	CPEC	AC006978.2
RPS12	3.64466e-86	7.32827831812039	0.297	0.146	2.55126e-82	CPEC	RPS12
EEF1A1	4.15828e-84	91.2149719171627	0.497	0.363	2.91079e-80	CPEC	EEF1A1
RPS19	1.43539e-81	31.0020335194376	0.44	0.297	1.00477e-77	CPEC	RPS19
RPS27	5.46748e-81	14.5155310723573	0.252	0.112	3.82724e-77	CPEC	RPS27
RPS27A	2.37638e-77	13.0279715645133	0.386	0.233	1.66347e-73	CPEC	RPS27A
RPL35	6.1851e-71	2.34244142905216	0.294	0.169	4.32957e-67	CPEC	RPL35
RPL3	3.38752e-66	15.3360960872411	0.341	0.204	2.37126e-62	CPEC	RPL3
FAM107B	2.52044e-64	26.6050306959725	0.504	0.324	1.76431e-60	CPEC	FAM107B
CD63	3.19141e-61	8.06841643600065	0.279	0.153	2.23399e-57	CPEC	CD63
RPL13	1.21217e-57	45.3405301100816	0.523	0.423	8.48517e-54	CPEC	RPL13
FOXN3	6.0188e-50	5.32131878861303	0.695	0.667	4.21316e-46	CPEC	FOXN3
PLEKHG3	6.54326e-47	2.84876256334609	0.324	0.209	4.58028e-43	CPEC	PLEKHG3
RPS11	5.69971e-45	14.2090495638233	0.288	0.183	3.9898e-41	CPEC	RPS11
FTH1	1.06681e-44	58.3418996223033	0.562	0.677	7.46765e-41	CPEC	FTH1
RPS23	2.96892e-42	39.9042436971379	0.334	0.23	2.07824e-38	CPEC	RPS23
ARHGEF4	9.27758e-40	2.34189992820052	0.56	0.454	6.49431e-36	CPEC	ARHGEF4
MTUS1	4.68618e-36	5.3418999473875	0.577	0.492	3.28033e-32	CPEC	MTUS1
TGFBR3	2.76507e-33	3.3418999267998	0.258	0.166	1.93555e-29	CPEC	TGFBR3
CTSB	9.69221e-32	16.2071577114928	0.2	0.308	6.78454e-28	CPEC	CTSB
RPS15	6.85322e-27	33.921837180252	0.383	0.296	4.79725e-23	CPEC	RPS15
TPT1	1.58793e-25	26.3418998865996	0.416	0.337	1.11155e-21	CPEC	TPT1
RPS24	1.23424e-21	10.3237508195416	0.334	0.263	8.63967e-18	CPEC	RPS24
RPL28	8.23829e-21	17.3219605919971	0.394	0.334	5.7668e-17	CPEC	RPL28
RPL32	4.23369e-19	2.33932551172919	0.305	0.242	2.96359e-15	CPEC	RPL32
RPL19	4.37109e-18	21.3351678721353	0.302	0.243	3.05976e-14	CPEC	RPL19
RPS9	9.16603e-18	19.3393328270422	0.326	0.263	6.41622e-14	CPEC	RPS9
EGFR	1.57545e-12	36.2086057496599	0.263	0.193	1.10281e-08	CPEC	EGFR
HIF1A	2.32071e-09	46.3418999282056	0.407	0.388	1.6245e-05	CPEC	HIF1A
CBR1	3.39379e-06	2.3056311442764	0.265	0.22	0.0237565	CPEC	CBR1
SRBD1	0.000197376	9.90744431369925	0.255	0.229	1	CPEC	SRBD1
TBC1D141	0.000267502	4.93413336240441	0.387	0.377	1	CPEC	TBC1D14
RPL18	0.00198905	5.33795825807503	0.259	0.249	1	CPEC	RPL18
HSP90B1	0.00234168	78.3418996222656	0.357	0.358	1	CPEC	HSP90B1
FLT1	0	157.441149726049	0.91	0.027	0	End	FLT1
ITM2A	0	151.119745485377	0.536	0.05	0	End	ITM2A
MECOM	0	122.43867331304	0.859	0.093	0	End	MECOM
CLDN5	0	119.400363375768	0.876	0.006	0	End	CLDN5
VWF	0	93.4386740429962	0.869	0.042	0	End	VWF
ANO2	0	89.304785163337	0.82	0.072	0	End	ANO2
ELOVL7	0	81.3900804681951	0.88	0.227	0	End	ELOVL7
CRIM1	0	75.3900866769013	0.778	0.386	0	End	CRIM1
BSG	0	72.4411496866697	0.692	0.377	0	End	BSG
EPAS1	0	72.1251648423604	0.885	0.046	0	End	EPAS1
IFI27	0	71.4383324770921	0.525	0.019	0	End	IFI27
PLEKHG1	0	68.4351660050964	0.784	0.231	0	End	PLEKHG1
ZNF366	0	66.2557640489427	0.452	0.005	0	End	ZNF366
HLA-B	0	60.2942751084914	0.548	0.064	0	End	HLA-B
PODXL	0	55.3828950116976	0.751	0.082	0	End	PODXL
EMCN	0	52.371912289532	0.536	0.024	0	End	EMCN
MSN	0	50.7450615276299	0.53	0.113	0	End	MSN
TMSB10	0	48.3117440343571	0.727	0.274	0	End	TMSB10
HIF1A-AS2	0	47.3877305397812	0.419	0.069	0	End	HIF1A-AS2
B2M	0	46.3901161818643	0.797	0.258	0	End	B2M
KLF2	0	43.3877198996353	0.537	0.018	0	End	KLF2
SLC9A3R2	0	41.8342848317741	0.476	0.051	0	End	SLC9A3R2
HLA-E	0	39.4469008188743	0.763	0.06	0	End	HLA-E
SMAD6	0	38.9896476655253	0.442	0.025	0	End	SMAD6
SLC2A1	0	38.4386693568043	0.675	0.082	0	End	SLC2A1
ST6GALNAC3	0	36.4386740430577	0.916	0.589	0	End	ST6GALNAC3
HERPUD1	0	35.4386740429829	0.593	0.248	0	End	HERPUD1
ID1	0	35.4349157795352	0.55	0.019	0	End	ID1
HLA-A	0	35.4341567825926	0.519	0.122	0	End	HLA-A
SLCO4A1	0	34.852009244179	0.592	0.053	0	End	SLCO4A1
SLC16A1	0	34.4386732106445	0.51	0.124	0	End	SLC16A1
SOX18	0	33.685076662393	0.364	0.001	0	End	SOX18
EDN1	0	33.3099414412029	0.329	0.019	0	End	EDN1
IL4R	0	33.1313633178139	0.615	0.049	0	End	IL4R
FLI1	0	32.4386740429829	0.791	0.068	0	End	FLI1
GNG11	0	32.3592056469686	0.364	0.003	0	End	GNG11
ID3	0	31.9973780444164	0.545	0.03	0	End	ID3
CAVIN2	0	28.4386287414531	0.448	0.002	0	End	CAVIN2
TAGLN2	0	28.2369526029367	0.473	0.018	0	End	TAGLN2
ADGRL4	0	25.1089201668586	0.665	0.007	0	End	ADGRL4
DLL4	0	23.2662465144242	0.276	0.008	0	End	DLL4
ATP10A	0	22.1247300749303	0.841	0.047	0	End	ATP10A
EMP2	0	21.5542916225522	0.565	0.036	0	End	EMP2
A2M	0	21.4389487435731	0.669	0.109	0	End	A2M
ITGA6	0	21.4386744613156	0.664	0.109	0	End	ITGA6
SLC7A1	0	21.4386737378458	0.675	0.23	0	End	SLC7A1
SLC38A5	0	21.3120616795326	0.309	0.006	0	End	SLC38A5
SRARP	0	20.3230483305909	0.412	0.001	0	End	SRARP
TMEM123	0	19.9846135833106	0.53	0.175	0	End	TMEM123
HLA-C	0	19.7299140333969	0.441	0.082	0	End	HLA-C
PLA1A	0	19.3815241517856	0.279	0.004	0	End	PLA1A
LRRC32	0	18.1968051869503	0.421	0.001	0	End	LRRC32
RNF144B	0	18.1262546771918	0.608	0.066	0	End	RNF144B
MYCT1	0	17.4005098144579	0.271	0.001	0	End	MYCT1
RAMP2	0	17.3106035239569	0.281	0.006	0	End	RAMP2
PON2	0	17.2216545622622	0.652	0.253	0	End	PON2
ICAM2	0	16.438499555252	0.43	0.003	0	End	ICAM2
BST2	0	16.1544646610077	0.424	0.022	0	End	BST2
HYAL2	0	15.7541979754902	0.37	0.021	0	End	HYAL2
ITIH5	0	15.6394943042074	0.432	0.023	0	End	ITIH5
KLF6	0	15.4386740280256	0.563	0.159	0	End	KLF6
TM4SF1	0	14.4454293629164	0.431	0.003	0	End	TM4SF1
ACSL5	0	14.2750987258261	0.408	0.021	0	End	ACSL5
TGM2	0	13.6053148658799	0.676	0.006	0	End	TGM2
NOSTRIN	0	13.5257500612066	0.537	0.01	0	End	NOSTRIN
SOCS3	0	13.4384841731706	0.284	0.012	0	End	SOCS3
CD34	0	13.2072054856043	0.464	0.002	0	End	CD34
GATA2	0	13.0367649409389	0.256	0.001	0	End	GATA2
ANXA3	0	13.0336440012096	0.496	0.01	0	End	ANXA3
PCAT19	0	12.6391920039722	0.442	0.001	0	End	PCAT19
ESAM	0	12.4962801902169	0.434	0.012	0	End	ESAM
GIMAP7	0	12.3070619261585	0.38	0.006	0	End	GIMAP7
S100A10	0	12.1253761762069	0.325	0.018	0	End	S100A10
TBX3	0	11.8764289142227	0.293	0.002	0	End	TBX3
AHNAK	0	11.4431077161953	0.46	0.086	0	End	AHNAK
PECAM1	0	10.938994882341	0.748	0.053	0	End	PECAM1
LIMS2	0	10.5844619551105	0.501	0.026	0	End	LIMS2
RHOC	0	10.2904902340498	0.344	0.03	0	End	RHOC
TUBB6	0	9.51058411045281	0.337	0.026	0	End	TUBB6
CDH5	0	9.50441128501991	0.423	0.005	0	End	CDH5
HEG1	0	9.44114972740199	0.622	0.124	0	End	HEG1
ACVRL1	0	8.347655553923	0.31	0.001	0	End	ACVRL1
SLC19A3	0	8.11252924418735	0.388	0.023	0	End	SLC19A3
TM4SF18	0	8.03675710882133	0.333	0.002	0	End	TM4SF18
GGT5	0	7.81249321083532	0.372	0.013	0	End	GGT5
MT1E	0	7.63981646494332	0.372	0.062	0	End	MT1E
TMEM204	0	7.40233858315741	0.329	0.01	0	End	TMEM204
TIE1	0	7.33531525413375	0.47	0.01	0	End	TIE1
ETS1	0	6.39407610573237	0.483	0.071	0	End	ETS1
IRAK3	0	6.383190218001	0.664	0.068	0	End	IRAK3
PLSCR1	0	6.26099176723436	0.562	0.12	0	End	PLSCR1
MFSD2A	0	5.4543701307613	0.475	0.038	0	End	MFSD2A
C22orf34	0	5.29498966799243	0.395	0.055	0	End	C22orf34
S1PR1	0	5.22392354925301	0.364	0.016	0	End	S1PR1
PARP14	0	4.89011035629637	0.523	0.092	0	End	PARP14
CLIC1	0	4.86610141401296	0.271	0.009	0	End	CLIC1
MMRN2	0	4.56885362456554	0.293	0.018	0	End	MMRN2
ADGRF5	0	4.48818720899422	0.638	0.051	0	End	ADGRF5
ETS2	0	4.44416475276846	0.647	0.194	0	End	ETS2
PARP9	0	4.43865116447139	0.397	0.082	0	End	PARP9
STARD8	0	4.33998049334597	0.305	0.012	0	End	STARD8
PXN	0	4.32476901926146	0.469	0.134	0	End	PXN
ITPR3	0	4.05083132642769	0.341	0.015	0	End	ITPR3
KANK3	0	3.96228716471092	0.409	0.016	0	End	KANK3
SPARC	0	3.90806874793055	0.495	0.137	0	End	SPARC
NOTCH4	0	3.84678717687306	0.419	0.004	0	End	NOTCH4
NOS3	0	3.54627549426177	0.279	0.002	0	End	NOS3
LEF1	0	3.46107208286126	0.636	0.02	0	End	LEF1
CLEC14A	0	3.37580238900443	0.303	0.016	0	End	CLEC14A
FENDRR	0	3.05373045918805	0.28	0	0	End	FENDRR
STOM	0	2.46188825063091	0.663	0.089	0	End	STOM
TNFRSF10D	0	2.27479610055707	0.376	0.018	0	End	TNFRSF10D
GALNT15	0	2.12552895104943	0.623	0.133	0	End	GALNT15
TINAGL1	0	1.22086281856601	0.294	0.002	0	End	TINAGL1
GATA2-AS1	0	1.14006748914239	0.288	0.007	0	End	GATA2-AS1
EPSTI1	0	1.02494425839925	0.373	0.044	0	End	EPSTI1
GRAPL	0	0.900202648391714	0.277	0.01	0	End	GRAPL
FOXC1	0	0.438935137748501	0.392	0.005	0	End	FOXC1
NEDD9	0	0.438674043104626	0.657	0.11	0	End	NEDD9
MT1M	6.63465e-306	3.43899191430265	0.324	0.036	4.64425e-302	End	MT1M
RBMS3-AS3	2.90378e-300	1.84940113246848	0.352	0.055	2.03265e-296	End	RBMS3-AS3
MYL12A	3.57297e-300	8.1236546181271	0.303	0.03	2.50108e-296	End	MYL12A
KCTD12	3.78735e-300	0.438654893015922	0.423	0.106	2.65114e-296	End	KCTD12
IFI44L1	2.5085e-299	6.83313805672165	0.3	0.026	1.75595e-295	End	IFI44L
HSPG2	4.89295e-299	36.4361977911093	0.313	0.04	3.42506e-295	End	HSPG2
TMEM131L	1.86631e-297	38.2684400640811	0.029	0.308	1.30642e-293	End	TMEM131L
NECTIN2	6.54092e-294	5.20152335002109	0.374	0.069	4.57864e-290	End	NECTIN2
RAMP3	4.29269e-293	16.2674194948147	0.278	0.017	3.00488e-289	End	RAMP3
LINC02147	8.02747e-292	120.438544384542	0.274	0.018	5.61923e-288	End	LINC02147
ADIPOR2	4.42912e-288	2.43867849265931	0.77	0.489	3.10039e-284	End	ADIPOR2
CLEC2B	1.61034e-287	31.3314667882215	0.254	0.009	1.12724e-283	End	CLEC2B
CASP10	5.22726e-287	1.61372064786694	0.279	0.02	3.65908e-283	End	CASP10
PERP	5.57828e-282	8.64562312929218	0.264	0.017	3.9048e-278	End	PERP
NES	6.66321e-279	11.9493166604286	0.285	0.027	4.66425e-275	End	NES
GBP4	1.57181e-276	40.2509912629185	0.264	0.015	1.10027e-272	End	GBP4
SMIM3	1.26915e-260	3.11403078082841	0.257	0.02	8.88407e-257	End	SMIM3
SMAD9	2.01024e-255	4.09424862330097	0.475	0.151	1.40717e-251	End	SMAD9
GPCPD1	8.20627e-255	37.395373780479	0.528	0.234	5.74439e-251	End	GPCPD1
MLKL	1.3443e-250	11.9439032069794	0.277	0.03	9.41013e-247	End	MLKL
IL13RA1	5.56829e-250	7.98860816674928	0.337	0.062	3.8978e-246	End	IL13RA1
BHLHE40	2.57559e-242	0.529216205231464	0.42	0.132	1.80291e-238	End	BHLHE40
VSIR2	7.78842e-231	0.634883578621098	0.358	0.089	5.45189e-227	End	VSIR
MAOA	2.07777e-212	1.43867404288554	0.335	0.079	1.45444e-208	End	MAOA
FAM129B	7.46624e-205	4.00557115157746	0.256	0.042	5.22637e-201	End	FAM129B
SH3BP4	2.9263e-193	3.28393259777749	0.418	0.16	2.04841e-189	End	SH3BP4
JUNB	1.61085e-192	2.43867404184022	0.313	0.084	1.12759e-188	End	JUNB
RIMKLB	1.09068e-188	173.390086287472	0.531	0.28	7.63473e-185	End	RIMKLB
AL136164.2	2.6403e-184	1.97108929777875	0.271	0.053	1.84821e-180	End	AL136164.2
NOTCH1	1.51395e-179	8.16169048633049	0.371	0.12	1.05976e-175	End	NOTCH1
TNS2	2.88414e-176	1.39215496892789	0.406	0.15	2.01889e-172	End	TNS2
IFNGR1	5.65986e-174	46.1393677862351	0.501	0.262	3.9619e-170	End	IFNGR1
ELF1	2.06657e-168	15.4201944226567	0.561	0.31	1.4466e-164	End	ELF1
LY6E	1.2752e-164	0.613989750883034	0.372	0.139	8.92639e-161	End	LY6E
ADAMTS1	5.26937e-164	26.3900707819276	0.257	0.059	3.68856e-160	End	ADAMTS1
BTG2	6.77867e-149	1.42949453635881	0.282	0.088	4.74507e-145	End	BTG2
CLIC2	1.18924e-140	13.5151593880627	0.266	0.078	8.32469e-137	End	CLIC2
ANXA5	7.23477e-134	0.458773860730652	0.334	0.129	5.06434e-130	End	ANXA5
PLA2G4A	1.32786e-124	1.75193375271818	0.259	0.087	9.29502e-121	End	PLA2G4A
MGST2	2.00796e-124	1.07728084176355	0.365	0.164	1.40557e-120	End	MGST2
ABCC4	3.84012e-124	81.4361983578451	0.392	0.19	2.68808e-120	End	ABCC4
LAPTM4A	9.5713e-122	5.11062959270252	0.349	0.152	6.69991e-118	End	LAPTM4A
HSPA1A	1.30933e-113	89.4386740429828	0.512	0.318	9.16533e-110	End	HSPA1A
TRIOBP	3.80653e-112	2.6278887623548	0.303	0.115	2.66457e-108	End	TRIOBP
JAG1	3.80135e-108	25.0768250024	0.272	0.103	2.66095e-104	End	JAG1
PELI1	1.89583e-105	58.4386740409217	0.504	0.319	1.32708e-101	End	PELI1
BTG1	2.83929e-94	2.5652926159273	0.371	0.198	1.9875e-90	End	BTG1
PARP41	1.73615e-93	0.867339007447305	0.321	0.146	1.2153e-89	End	PARP4
RIPOR2	4.26804e-93	61.4386738848212	0.141	0.285	2.98762e-89	End	RIPOR2
DENND3	2.92292e-86	19.4116745261338	0.446	0.251	2.04604e-82	End	DENND3
CARHSP1	5.97644e-80	10.6462767763156	0.298	0.143	4.18351e-76	End	CARHSP1
HSPA1B	4.85852e-75	11.4386740429829	0.325	0.167	3.40096e-71	End	HSPA1B
WASF2	4.20519e-74	4.4278395592848	0.553	0.406	2.94363e-70	End	WASF2
RGCC	5.09517e-72	15.0461403253702	0.4	0.238	3.56662e-68	End	RGCC
ATP11C	7.09559e-70	34.8584848602588	0.298	0.15	4.96691e-66	End	ATP11C
RPL10	1.04085e-69	41.7209351052929	0.465	0.325	7.28598e-66	End	RPL10
RPL36	2.19693e-61	12.4382117475923	0.312	0.179	1.53785e-57	End	RPL36
ANO6	6.16661e-55	22.4386740421162	0.454	0.296	4.31663e-51	End	ANO6
NDRG21	7.60384e-54	3.19925870818469	0.163	0.29	5.32268e-50	End	NDRG2
RPS16	5.80265e-52	10.4384829336655	0.285	0.176	4.06185e-48	End	RPS16
RHOB	2.99919e-50	20.4367287436053	0.357	0.232	2.09943e-46	End	RHOB
RPL351	9.0392e-46	8.43186197299753	0.269	0.169	6.32744e-42	End	RPL35
RPS4X	3.10533e-45	0.742165918189961	0.287	0.186	2.17373e-41	End	RPS4X
ACTG1	1.44012e-42	25.4386740429829	0.539	0.428	1.00808e-38	End	ACTG1
ARRDC3	1.4083e-33	3.42856332545836	0.27	0.177	9.85808e-30	End	ARRDC3
RPL13A1	2.50373e-32	0.459514118788867	0.36	0.255	1.75261e-28	End	RPL13A
PRIM21	2.28635e-25	1.37567586285712	0.211	0.312	1.60045e-21	End	PRIM2
RPL27A	1.28001e-22	2.63686044944079	0.256	0.181	8.96008e-19	End	RPL27A
PLS3	1.33677e-19	2.43615645808939	0.301	0.22	9.35739e-16	End	PLS3
NDRG1	1.80914e-19	15.4319586944956	0.474	0.373	1.2664e-15	End	NDRG1
RPL181	3.01381e-17	5.43732215780072	0.314	0.249	2.10967e-13	End	RPL18
VRK2	3.68159e-09	15.4386257019333	0.339	0.27	2.57711e-05	End	VRK2
PIK3C2B	5.18125e-06	2.25136261657778	0.306	0.354	0.0362687	End	PIK3C2B
PLOD2	0	508.369369870965	0.577	0.206	0	Epd	PLOD2
CFAP54	0	163.361322988223	0.974	0.204	0	Epd	CFAP54
CAPS	0	142.369367426282	0.771	0.074	0	Epd	CAPS
DNAH9	0	121.41795948135	0.964	0.218	0	Epd	DNAH9
CFAP299	0	116.417957222552	0.977	0.144	0	Epd	CFAP299
TMEM232	0	84.4179572225381	0.959	0.49	0	Epd	TMEM232
BMPR1B	0	84.4179572224816	0.723	0.154	0	Epd	BMPR1B
CFAP43	0	80.2910123588549	0.954	0.169	0	Epd	CFAP43
CFAP47	0	76.4179563896043	0.93	0.08	0	Epd	CFAP47
METRN	0	74.7116062932793	0.649	0.209	0	Epd	METRN
PZP	0	71.1710680062697	0.466	0.03	0	Epd	PZP
DNAH12	0	70.3323059359976	0.909	0.097	0	Epd	DNAH12
COL8A1	0	64.1240572964018	0.701	0.03	0	Epd	COL8A1
DCDC1	0	62.3759673342096	0.939	0.156	0	Epd	DCDC1
SPAG17	0	61.6988129320758	0.947	0.043	0	Epd	SPAG17
DTHD1	0	58.4178779304261	0.909	0.017	0	Epd	DTHD1
CFAP44	0	58.379529483786	0.933	0.291	0	Epd	CFAP44
CFAP52	0	56.6967736999744	0.875	0.093	0	Epd	CFAP52
MYLK3	0	54.4179015190322	0.63	0.034	0	Epd	MYLK3
LMO2	0	52.1044503176651	0.636	0.057	0	Epd	LMO2
ANXA1	0	50.417957222486	0.569	0.02	0	Epd	ANXA1
ARMC3	0	49.4179595951427	0.933	0.081	0	Epd	ARMC3
MSI2	0	49.4179572225383	0.955	0.653	0	Epd	MSI2
ADGB	0	48.4178317317793	0.925	0.011	0	Epd	ADGB
AC019330.1	0	48.1124381516713	0.57	0.051	0	Epd	AC019330.1
GLIS3	0	43.4179563986739	0.936	0.281	0	Epd	GLIS3
DNAAF1	0	43.3777758756763	0.899	0.094	0	Epd	DNAAF1
C8orf37-AS1	0	43.1184562334839	0.71	0.109	0	Epd	C8orf37-AS1
LRRIQ1	0	42.4177378085049	0.929	0.155	0	Epd	LRRIQ1
CRB1	0	42.3798529003343	0.899	0.356	0	Epd	CRB1
FAM216B	0	42.289016489329	0.35	0.004	0	Epd	FAM216B
CASC2	0	38.4273127492753	0.865	0.2	0	Epd	CASC2
TRDN	0	38.399682494423	0.618	0.031	0	Epd	TRDN
CFAP100	0	38.2491228257761	0.801	0.038	0	Epd	CFAP100
CFAP157	0	37.4826634793012	0.894	0.013	0	Epd	CFAP157
AC020718.1	0	37.4188653089105	0.653	0.019	0	Epd	AC020718.1
PPP1R42	0	37.4179160675339	0.842	0.091	0	Epd	PPP1R42
ARMC4	0	36.5187755560862	0.818	0.032	0	Epd	ARMC4
TEKT1	0	35.2449775957741	0.837	0.033	0	Epd	TEKT1
CRISPLD1	0	34.4178315599833	0.592	0.108	0	Epd	CRISPLD1
C1orf87	0	34.4177096560103	0.636	0.01	0	Epd	C1orf87
DNAH6	0	34.1046833075022	0.927	0.312	0	Epd	DNAH6
ZBBX	0	33.5374817421149	0.912	0.166	0	Epd	ZBBX
TOB1	0	32.4179169064287	0.596	0.178	0	Epd	TOB1
SPATA17	0	32.3578279332829	0.883	0.071	0	Epd	SPATA17
FRMPD2	0	32.352580507089	0.876	0.073	0	Epd	FRMPD2
SPAG6	0	32.3452409966937	0.866	0.078	0	Epd	SPAG6
TTC6	0	31.3997830293172	0.888	0.108	0	Epd	TTC6
CFAP70	0	31.0201722915194	0.908	0.259	0	Epd	CFAP70
VWA3B	0	30.6567747115528	0.793	0.028	0	Epd	VWA3B
TTC29	0	29.3394163945019	0.883	0.035	0	Epd	TTC29
HKDC1	0	28.4179569083612	0.384	0.012	0	Epd	HKDC1
SLC47A2	0	28.086025422794	0.78	0.024	0	Epd	SLC47A2
DNAH7	0	27.4177861048705	0.942	0.293	0	Epd	DNAH7
LMNTD1	0	26.4534777256229	0.895	0.055	0	Epd	LMNTD1
NEK5	0	25.7581983181919	0.877	0.075	0	Epd	NEK5
LINC00907	0	25.6767641315639	0.659	0.124	0	Epd	LINC00907
IGFBP7-AS1	0	24.9703004387299	0.392	0.011	0	Epd	IGFBP7-AS1
WDR49	0	24.4182874151858	0.916	0.084	0	Epd	WDR49
CCDC40	0	24.3656535814173	0.835	0.131	0	Epd	CCDC40
AC013470.2	0	22.8208522512044	0.706	0.022	0	Epd	AC013470.2
MARCH10	0	22.0721248282373	0.68	0.046	0	Epd	MARCH10
CABCOCO1	0	21.0543094314783	0.637	0.106	0	Epd	CABCOCO1
DNAH5	0	20.0598687502649	0.852	0.076	0	Epd	DNAH5
C6orf118	0	19.5797100992022	0.829	0.036	0	Epd	C6orf118
EFHC2	0	19.4417676979167	0.804	0.07	0	Epd	EFHC2
GYG2	0	18.4179571745282	0.728	0.067	0	Epd	GYG2
DYNLRB2	0	18.2493648153597	0.687	0.042	0	Epd	DYNLRB2
AL357093.2	0	17.579060669889	0.73	0.011	0	Epd	AL357093.2
SGMS2	0	17.4595089855829	0.6	0.062	0	Epd	SGMS2
CD99	0	16.5480093508523	0.661	0.068	0	Epd	CD99
CCDC60	0	15.2522952453317	0.759	0.032	0	Epd	CCDC60
SPAG8	0	14.6767232346014	0.788	0.036	0	Epd	SPAG8
CROCC2	0	14.4050535815062	0.671	0.006	0	Epd	CROCC2
DNAH10	0	13.5458327189483	0.787	0.072	0	Epd	DNAH10
ZMYND10	0	13.2854236465119	0.479	0.015	0	Epd	ZMYND10
CD24	0	13.1137542518055	0.403	0.028	0	Epd	CD24
RPGR	0	13.1046952827644	0.824	0.203	0	Epd	RPGR
CCDC114	0	12.7279446392995	0.718	0.011	0	Epd	CCDC114
TTLL9	0	12.4629331267947	0.805	0.138	0	Epd	TTLL9
AL645937.2	0	12.3194454632996	0.46	0.002	0	Epd	AL645937.2
TTC34	0	11.3340757799752	0.765	0.031	0	Epd	TTC34
SPATA18	0	10.8218303503217	0.61	0.018	0	Epd	SPATA18
CFAP46	0	10.4189159266856	0.923	0.223	0	Epd	CFAP46
LRRC74B	0	10.3183852203542	0.566	0.013	0	Epd	LRRC74B
PLEKHA7	0	10.2750151304406	0.881	0.265	0	Epd	PLEKHA7
FOXJ1	0	10.2292767725095	0.304	0.005	0	Epd	FOXJ1
DNAI21	0	10.1677807016747	0.799	0.012	0	Epd	DNAI2
SERPINI2	0	10.1450548355595	0.828	0.066	0	Epd	SERPINI2
C11orf88	0	9.61310862092872	0.506	0.002	0	Epd	C11orf88
CDC14A	0	8.41114555662838	0.591	0.127	0	Epd	CDC14A
SUGCT	0	8.39717230946164	0.55	0.204	0	Epd	SUGCT
SLC9C2	0	8.09778885871795	0.708	0.074	0	Epd	SLC9C2
MUSK	0	7.70716289545943	0.463	0.038	0	Epd	MUSK
ENO4	0	7.50256923567191	0.619	0.153	0	Epd	ENO4
AC093689.1	0	7.43877499678007	0.503	0.002	0	Epd	AC093689.1
VWA3A	0	7.41796492959786	0.912	0.186	0	Epd	VWA3A
AGBL2	0	6.6190340117112	0.521	0.013	0	Epd	AGBL2
TEX9	0	6.41802173667285	0.814	0.166	0	Epd	TEX9
BMP71	0	6.4172486633852	0.559	0.126	0	Epd	BMP7
CFAP45	0	6.09096239187894	0.664	0.003	0	Epd	CFAP45
C1orf1581	0	6.03982370324694	0.503	0.004	0	Epd	C1orf158
FAM183A	0	5.72978074535722	0.546	0.002	0	Epd	FAM183A
CAPSL	0	5.55278680630569	0.457	0.005	0	Epd	CAPSL
KIAA2012	0	5.51918380852894	0.882	0.136	0	Epd	KIAA2012
DNAH3	0	5.48390551836159	0.797	0.038	0	Epd	DNAH3
CRB2	0	5.38512643443651	0.447	0.091	0	Epd	CRB2
PRR29	0	4.58240797841124	0.528	0.005	0	Epd	PRR29
ODF3B	0	4.36412451474734	0.362	0.005	0	Epd	ODF3B
DRC7	0	4.10647448429553	0.51	0.01	0	Epd	DRC7
GRAMD2B1	0	3.73119737779712	0.833	0.273	0	Epd	GRAMD2B
PIFO	0	3.69122238071628	0.318	0.008	0	Epd	PIFO
BBOX11	0	3.37399401486223	0.475	0.047	0	Epd	BBOX1
MLC11	0	3.01599532445674	0.384	0.052	0	Epd	MLC1
MAPK151	0	2.80896280352401	0.54	0.013	0	Epd	MAPK15
CFAP73	0	2.60314961630184	0.852	0.022	0	Epd	CFAP73
AP002026.1	0	2.58673845347095	0.383	0.052	0	Epd	AP002026.1
TGIF1	0	2.48265653272489	0.329	0.039	0	Epd	TGIF1
C11orf16	0	2.24458440015012	0.315	0.002	0	Epd	C11orf16
VWA5B11	0	2.08840934322216	0.703	0.013	0	Epd	VWA5B1
RFX41	0	1.41761598330696	0.747	0.167	0	Epd	RFX4
LRRC46	0	1.31435554267813	0.364	0.004	0	Epd	LRRC46
ST6GALNAC2	0	1.15963336818801	0.306	0.013	0	Epd	ST6GALNAC2
LINC00886	0	0.656501994205327	0.507	0.094	0	Epd	LINC00886
NFATC2	0	0.417957222538327	0.575	0.09	0	Epd	NFATC2
AC007906.21	0	0.417451120159289	0.416	0.006	0	Epd	AC007906.2
ATF3	4.44389e-299	1.05904927803058	0.329	0.048	3.11072e-295	Epd	ATF3
RHPN2	7.89307e-295	0.897382903573902	0.371	0.071	5.52515e-291	Epd	RHPN2
TPPP3	9.46702e-283	23.8929525932972	0.308	0.042	6.62692e-279	Epd	TPPP3
TMEM47	1.0119e-281	4.95713422490186	0.438	0.132	7.08333e-278	Epd	TMEM47
AGT	2.37324e-276	29.3464700620581	0.365	0.075	1.66127e-272	Epd	AGT
PPP1R15A	2.4793e-268	12.3953434663312	0.346	0.072	1.73551e-264	Epd	PPP1R15A
AL162511.1	1.57514e-265	2.02408456733395	0.35	0.071	1.1026e-261	Epd	AL162511.1
C19orf18	1.10925e-252	1.2800718239562	0.302	0.055	7.76476e-249	Epd	C19orf18
SOX9	1.09709e-249	8.4151930464644	0.39	0.102	7.6796e-246	Epd	SOX9
PDLIM3	2.05703e-248	2.40877347700057	0.319	0.056	1.43992e-244	Epd	PDLIM3
MYO15B1	6.5395e-245	1.45510765732737	0.433	0.14	4.57765e-241	Epd	MYO15B
PRKX	7.0949e-241	5.25934691207508	0.461	0.185	4.96643e-237	Epd	PRKX
TMCO41	4.48634e-221	1.04422193553626	0.282	0.051	3.14044e-217	Epd	TMCO4
MROH7-TTC41	1.76583e-220	0.74719598162574	0.307	0.064	1.23608e-216	Epd	MROH7-TTC4
CLU	8.24259e-206	31.4179572225383	0.791	0.556	5.76981e-202	Epd	CLU
LIFR	1.20814e-200	15.413011621716	0.739	0.511	8.45696e-197	Epd	LIFR
SH3PXD2B	2.94969e-192	10.0145459159829	0.556	0.298	2.06478e-188	Epd	SH3PXD2B
PHKG1	2.08031e-179	1.13264377790986	0.281	0.067	1.45622e-175	Epd	PHKG1
GPR75-ASB3	8.50661e-172	12.2851022138191	0.675	0.443	5.95463e-168	Epd	GPR75-ASB3
PLXNB12	5.03304e-168	1.70676658157408	0.444	0.196	3.52313e-164	Epd	PLXNB1
SUCLG2	1.07103e-163	2.25267206771494	0.442	0.211	7.49721e-160	Epd	SUCLG2
MMP24OS1	9.86381e-149	3.13137288768464	0.369	0.152	6.90467e-145	Epd	MMP24OS
TLE3	2.85532e-137	0.40847266159167	0.328	0.125	1.99873e-133	Epd	TLE3
SH3BGR	2.12671e-123	1.47176702426825	0.287	0.107	1.4887e-119	Epd	SH3BGR
TUBB2B	1.85361e-115	3.31475659073759	0.292	0.111	1.29753e-111	Epd	TUBB2B
PARP42	3.6778e-82	0.447301154544898	0.293	0.146	2.57446e-78	Epd	PARP4
MFHAS1	1.90701e-53	20.1044157153557	0.459	0.322	1.33491e-49	Epd	MFHAS1
C21orf62-AS1	5.90711e-39	4.60384329778109	0.327	0.222	4.13498e-35	Epd	C21orf62-AS1
NDRG22	4.39333e-27	6.31908473673174	0.401	0.289	3.07533e-23	Epd	NDRG2
WASF21	2.09212e-10	2.07295114220576	0.447	0.407	1.46448e-06	Epd	WASF2
DAB1	0	Inf	0.873	0.41	0	Exc	DAB1
ST6GALNAC5	0	Inf	0.874	0.145	0	Exc	ST6GALNAC5
PKN2-AS1	0	Inf	0.535	0.088	0	Exc	PKN2-AS1
CNTN4	0	Inf	0.866	0.247	0	Exc	CNTN4
FAM19A1	0	Inf	0.797	0.154	0	Exc	FAM19A1
AC092691.1	0	Inf	0.861	0.472	0	Exc	AC092691.1
IQCJ-SCHIP1	0	Inf	0.947	0.427	0	Exc	IQCJ-SCHIP1
MAP1B	0	Inf	0.977	0.559	0	Exc	MAP1B
FSTL4	0	Inf	0.836	0.087	0	Exc	FSTL4
AC011287.1	0	Inf	0.707	0.057	0	Exc	AC011287.1
ZNF804B	0	Inf	0.471	0.113	0	Exc	ZNF804B
PCDH11X	0	Inf	0.543	0.165	0	Exc	PCDH11X
NEFM	0	Inf	0.516	0.06	0	Exc	NEFM
NRG1	0	Inf	0.725	0.126	0	Exc	NRG1
SNTG1	0	Inf	0.938	0.317	0	Exc	SNTG1
RALYL	0	Inf	0.963	0.24	0	Exc	RALYL
PRKG1	0	Inf	0.713	0.272	0	Exc	PRKG1
TRHDE	0	Inf	0.619	0.12	0	Exc	TRHDE
HS6ST3	0	Inf	0.873	0.257	0	Exc	HS6ST3
CALM1	0	Inf	0.947	0.583	0	Exc	CALM1
RORA	0	Inf	0.94	0.57	0	Exc	RORA
ASIC2	0	Inf	0.895	0.222	0	Exc	ASIC2
PPM1E	0	Inf	0.883	0.269	0	Exc	PPM1E
MT-ND1	0	Inf	0.965	0.71	0	Exc	MT-ND1
MT-ND2	0	Inf	0.925	0.655	0	Exc	MT-ND2
NRGN	0	444.743499638164	0.83	0.072	0	Exc	NRGN
HS3ST4	0	425.743497378057	0.621	0.161	0	Exc	HS3ST4
CLSTN2	0	400.743499623154	0.815	0.148	0	Exc	CLSTN2
ZFPM2	0	344.736739194834	0.857	0.325	0	Exc	ZFPM2
SLC35F3	0	343.741017517324	0.892	0.228	0	Exc	SLC35F3
PDE10A	0	338.743499596998	0.73	0.261	0	Exc	PDE10A
NPTXR	0	331.743499638384	0.706	0.183	0	Exc	NPTXR
AJ009632.2	0	326.73564996689	0.317	0.018	0	Exc	AJ009632.2
BRINP3	0	316.743499638384	0.674	0.224	0	Exc	BRINP3
FRAS1	0	315.743499638384	0.612	0.103	0	Exc	FRAS1
GABRA1	0	313.741333867399	0.791	0.14	0	Exc	GABRA1
SORBS2	0	310.743499623154	0.933	0.261	0	Exc	SORBS2
SLIT3	0	304.743499638384	0.739	0.062	0	Exc	SLIT3
NELL2	0	304.056761329998	0.96	0.197	0	Exc	NELL2
TENM3	0	303.743499638384	0.732	0.274	0	Exc	TENM3
LINGO2	0	294.743499638384	0.9	0.171	0	Exc	LINGO2
ATF7IP2	0	293.743516339945	0.68	0.185	0	Exc	ATF7IP2
LRRC9	0	283.69491013328	0.35	0.056	0	Exc	LRRC9
INPP4B	0	275.743499637625	0.801	0.32	0	Exc	INPP4B
MCTP1	0	273.743499638663	0.869	0.228	0	Exc	MCTP1
HDAC9	0	261.743499638267	0.846	0.475	0	Exc	HDAC9
PKM	0	260.721783166449	0.772	0.31	0	Exc	PKM
TUBA1B	0	259.743499638384	0.817	0.304	0	Exc	TUBA1B
RGS6	0	253.743835043858	0.784	0.184	0	Exc	RGS6
COL24A1	0	253.743499332481	0.423	0.039	0	Exc	COL24A1
CHN1	0	252.743499638384	0.968	0.336	0	Exc	CHN1
GHR	0	250.743376188879	0.483	0.146	0	Exc	GHR
TSHZ2	0	246.929793325913	0.49	0.125	0	Exc	TSHZ2
LINC02296	0	241.743474042742	0.335	0.019	0	Exc	LINC02296
ADAMTSL1	0	239.743499638661	0.406	0.06	0	Exc	ADAMTSL1
CHSY3	0	238.743499638379	0.925	0.259	0	Exc	CHSY3
CBLN2	0	238.743499465036	0.639	0.039	0	Exc	CBLN2
CDH18	0	237.743499332482	0.942	0.233	0	Exc	CDH18
DHFR	0	237.448387878783	0.741	0.378	0	Exc	DHFR
PTPRG	0	235.7435000571	0.911	0.395	0	Exc	PTPRG
NEFL	0	234.567988164455	0.595	0.073	0	Exc	NEFL
ZNF385B	0	227.614373320156	0.882	0.165	0	Exc	ZNF385B
GRM7	0	216.743499638384	0.936	0.293	0	Exc	GRM7
CALM3	0	207.4281032515	0.792	0.203	0	Exc	CALM3
OLFM3	0	205.743499653614	0.893	0.106	0	Exc	OLFM3
CDH12	0	200.436644559736	0.832	0.187	0	Exc	CDH12
HS3ST2	0	199.743516340703	0.386	0.036	0	Exc	HS3ST2
ZNF804A	0	197.743499638384	0.628	0.193	0	Exc	ZNF804A
CPNE4	0	194.743499638346	0.734	0.074	0	Exc	CPNE4
AC019211.1	0	187.315284117809	0.577	0.016	0	Exc	AC019211.1
VSNL1	0	185.743499638384	0.907	0.169	0	Exc	VSNL1
ENC1	0	181.698138075143	0.814	0.096	0	Exc	ENC1
GALNT17	0	176.743164232013	0.942	0.207	0	Exc	GALNT17
CKB	0	175.743493381641	0.79	0.482	0	Exc	CKB
EEF1A2	0	174.694503963549	0.618	0.123	0	Exc	EEF1A2
AC090568.2	0	168.743498389084	0.783	0.125	0	Exc	AC090568.2
PDZD2	0	166.736450824257	0.803	0.447	0	Exc	PDZD2
MYO1D	0	163.616571627341	0.779	0.452	0	Exc	MYO1D
LINC01378	0	162.743498778525	0.518	0.019	0	Exc	LINC01378
FAIM2	0	162.428985926189	0.789	0.338	0	Exc	FAIM2
SPARCL1	0	159.743499638384	0.801	0.381	0	Exc	SPARCL1
LY86-AS1	0	156.553910916424	0.722	0.02	0	Exc	LY86-AS1
KCNH7	0	154.743499638384	0.742	0.165	0	Exc	KCNH7
CPE	0	153.743499478554	0.863	0.353	0	Exc	CPE
CADPS2	0	152.743499638384	0.782	0.19	0	Exc	CADPS2
KIAA1217	0	151.743499525849	0.686	0.269	0	Exc	KIAA1217
KCNH5	0	151.743116593621	0.558	0.096	0	Exc	KCNH5
DGKG	0	150.050267205634	0.714	0.308	0	Exc	DGKG
AC093607.1	0	149.572648975577	0.279	0.01	0	Exc	AC093607.1
CASC15	0	148.743499638384	0.575	0.156	0	Exc	CASC15
ADAMTS19	0	144.300973342295	0.516	0.138	0	Exc	ADAMTS19
KCNH8	0	143.742281883484	0.073	0.482	0	Exc	KCNH8
CEMIP2	0	142.743498806855	0.578	0.117	0	Exc	CEMIP2
LINC01322	0	141.740916530264	0.665	0.239	0	Exc	LINC01322
KCNB2	0	140.743454239484	0.827	0.119	0	Exc	KCNB2
UCHL1	0	139.056761325902	0.887	0.291	0	Exc	UCHL1
THY1	0	138.614155522158	0.746	0.165	0	Exc	THY1
HSP90AB1	0	135.743499617448	0.864	0.52	0	Exc	HSP90AB1
MT-ND5	0	135.74258817677	0.842	0.466	0	Exc	MT-ND5
CAMK2G	0	131.694906130351	0.753	0.35	0	Exc	CAMK2G
DDAH1	0	126.415134494609	0.674	0.212	0	Exc	DDAH1
DLGAP2	0	123.741359359619	0.944	0.219	0	Exc	DLGAP2
STMN2	0	120.736782027525	0.714	0.121	0	Exc	STMN2
LINC02306	0	115.743499679783	0.299	0.014	0	Exc	LINC02306
PTCHD1-AS	0	112.743499638069	0.624	0.159	0	Exc	PTCHD1-AS
CUX2	0	111.743499638384	0.538	0.087	0	Exc	CUX2
AC110023.1	0	110.745974241942	0.396	0.067	0	Exc	AC110023.1
YWHAG	0	109.694911493562	0.811	0.29	0	Exc	YWHAG
STMN1	0	108.754931655262	0.686	0.293	0	Exc	STMN1
PDE3B	0	106.743499638384	0.685	0.294	0	Exc	PDE3B
LMO4	0	104.746633067013	0.801	0.213	0	Exc	LMO4
MAOB	0	103.614382593617	0.536	0.122	0	Exc	MAOB
AL117329.1	0	103.361105093118	0.567	0.017	0	Exc	AL117329.1
WWC1	0	102.743499576032	0.568	0.18	0	Exc	WWC1
UNC13C	0	98.7434996324862	0.663	0.098	0	Exc	UNC13C
SPOCK2	0	96.7434542357697	0.597	0.202	0	Exc	SPOCK2
NCDN	0	95.3823144898542	0.7	0.148	0	Exc	NCDN
ADGRL2	0	91.7434996515526	0.909	0.181	0	Exc	ADGRL2
AC008591.1	0	91.6949576857092	0.42	0.062	0	Exc	AC008591.1
CHGA	0	91.6937207164058	0.525	0.07	0	Exc	CHGA
NORAD	0	89.7364319273975	0.729	0.278	0	Exc	NORAD
DIRAS2	0	89.7134393224189	0.56	0.07	0	Exc	DIRAS2
CREG2	0	88.7434996383658	0.755	0.129	0	Exc	CREG2
SEZ6L	0	88.4302102964489	0.869	0.217	0	Exc	SEZ6L
TPI1	0	86.7434996162767	0.468	0.137	0	Exc	TPI1
SCHLAP1	0	86.6952171251078	0.341	0.012	0	Exc	SCHLAP1
IDS	0	85.8035455881422	0.891	0.325	0	Exc	IDS
SLC17A7	0	83.7100006314135	0.757	0.032	0	Exc	SLC17A7
YWHAB	0	83.3763290588718	0.779	0.297	0	Exc	YWHAB
PCSK1N	0	80.6165708931174	0.613	0.191	0	Exc	PCSK1N
PHYHIP	0	80.4789677363585	0.777	0.094	0	Exc	PHYHIP
ATP6V1B2	0	77.7434163350515	0.656	0.205	0	Exc	ATP6V1B2
DIAPH2	0	73.7434999856019	0.808	0.349	0	Exc	DIAPH2
LDLRAD4	0	73.7434996383831	0.862	0.621	0	Exc	LDLRAD4
SYNPO2	0	70.743501886746	0.627	0.099	0	Exc	SYNPO2
NPAS2	0	70.0500377114007	0.816	0.261	0	Exc	NPAS2
SCG5	0	69.7434996383828	0.662	0.207	0	Exc	SCG5
RIT2	0	69.5039610161921	0.552	0.086	0	Exc	RIT2
CHGB	0	68.092511855152	0.388	0.058	0	Exc	CHGB
ITGA9	0	65.7434829360639	0.578	0.194	0	Exc	ITGA9
LRRK1	0	64.7908950995864	0.565	0.116	0	Exc	LRRK1
SYN3	0	64.7434996688814	0.908	0.228	0	Exc	SYN3
RGS4	0	61.7435382636697	0.506	0.043	0	Exc	RGS4
GRM8	0	61.7434996383838	0.495	0.11	0	Exc	GRM8
RARB	0	61.7186150634355	0.491	0.122	0	Exc	RARB
CYFIP1	0	60.4290905909775	0.627	0.265	0	Exc	CYFIP1
TMEM59L	0	60.0503511347556	0.758	0.18	0	Exc	TMEM59L
LINC01725	0	59.6706632488152	0.572	0.084	0	Exc	LINC01725
GHITM	0	59.4999745001008	0.453	0.118	0	Exc	GHITM
OPRM1	0	58.7434996800946	0.405	0.051	0	Exc	OPRM1
ELAVL2	0	57.7434996327807	0.565	0.138	0	Exc	ELAVL2
SORL1	0	57.743482920071	0.852	0.435	0	Exc	SORL1
TSPYL1	0	56.6474782304252	0.726	0.15	0	Exc	TSPYL1
EFNA5	0	55.7434541683538	0.866	0.222	0	Exc	EFNA5
MOB1B	0	52.7431646452114	0.573	0.222	0	Exc	MOB1B
NLRP1	0	51.7434993344038	0.516	0.136	0	Exc	NLRP1
SLC22A10	0	51.053734986365	0.622	0.028	0	Exc	SLC22A10
PGM2L1	0	50.7435450371942	0.731	0.128	0	Exc	PGM2L1
SFXN5	0	49.7434993324815	0.733	0.32	0	Exc	SFXN5
RORB	0	49.0506715173864	0.468	0.141	0	Exc	RORB
FMN1	0	48.7435057818203	0.793	0.272	0	Exc	FMN1
TUBA4A	0	46.4016489475734	0.385	0.06	0	Exc	TUBA4A
RASD1	0	46.0318283262714	0.397	0.062	0	Exc	RASD1
IGSF21	0	45.7615935574949	0.647	0.198	0	Exc	IGSF21
PGAM1	0	44.7460202447337	0.525	0.172	0	Exc	PGAM1
CTXN1	0	43.7416847703684	0.386	0.021	0	Exc	CTXN1
HPCA	0	43.7394973070247	0.404	0.041	0	Exc	HPCA
NPTX1	0	43.7126236663812	0.643	0.022	0	Exc	NPTX1
AQP4-AS1	0	42.7918465908264	0.717	0.167	0	Exc	AQP4-AS1
TSPAN7	0	42.7450922926813	0.705	0.2	0	Exc	TSPAN7
SYN1	0	42.4419425440805	0.729	0.13	0	Exc	SYN1
SHROOM3	0	39.7410217402026	0.481	0.122	0	Exc	SHROOM3
NAP1L2	0	36.5761640729273	0.491	0.078	0	Exc	NAP1L2
LY6H	0	35.9960763470188	0.565	0.121	0	Exc	LY6H
RAB3A	0	34.7425714854459	0.429	0.074	0	Exc	RAB3A
TMSB4X	0	32.7434996387144	0.676	0.333	0	Exc	TMSB4X
DKK3	0	32.7434996383838	0.813	0.253	0	Exc	DKK3
ZMAT4	0	31.7459919838889	0.809	0.142	0	Exc	ZMAT4
DGKB	0	30.0616750676337	0.863	0.277	0	Exc	DGKB
POU6F2	0	29.7435450380439	0.514	0.151	0	Exc	POU6F2
ARL15	0	28.7434542394845	0.872	0.426	0	Exc	ARL15
BEX1	0	27.4366783229442	0.585	0.126	0	Exc	BEX1
FBXO32	0	26.7434996383812	0.64	0.244	0	Exc	FBXO32
SKAP2	0	26.6950251994116	0.595	0.178	0	Exc	SKAP2
CA10	0	25.743499638383	0.686	0.128	0	Exc	CA10
MEF2A	0	23.7435279588141	0.879	0.604	0	Exc	MEF2A
MAN1A1	0	21.7435005113116	0.695	0.136	0	Exc	MAN1A1
HACL1	0	20.7107418678995	0.619	0.246	0	Exc	HACL1
DACH2	0	19.6100669665777	0.407	0.067	0	Exc	DACH2
LRCH1	0	19.0925681283861	0.674	0.267	0	Exc	LRCH1
DCLK2	0	18.7459919990107	0.862	0.372	0	Exc	DCLK2
NEK11	0	18.7434997494024	0.634	0.223	0	Exc	NEK11
DTNA	0	18.7433762340279	0.904	0.595	0	Exc	DTNA
TRPM2	0	18.3348736569929	0.602	0.146	0	Exc	TRPM2
MOAP1	0	17.7411020817569	0.401	0.08	0	Exc	MOAP1
DSCAM	0	17.0503524578158	0.957	0.354	0	Exc	DSCAM
FGF13	0	16.7920869899934	0.55	0.122	0	Exc	FGF13
SEZ6L2	0	16.7435005090446	0.661	0.188	0	Exc	SEZ6L2
LRRK2	0	14.7471393264744	0.616	0.193	0	Exc	LRRK2
CALY	0	14.7436230667378	0.664	0.147	0	Exc	CALY
AC109466.1	0	14.4302382567704	0.342	0.039	0	Exc	AC109466.1
YWHAH	0	14.0574277552901	0.669	0.126	0	Exc	YWHAH
MEGF10	0	12.7434995913018	0.108	0.456	0	Exc	MEGF10
PNMA2	0	11.4614002117201	0.724	0.159	0	Exc	PNMA2
SYT4	0	9.8392181622463	0.534	0.069	0	Exc	SYT4
ARHGDIG	0	9.78582945920463	0.374	0.064	0	Exc	ARHGDIG
MKNK1	0	9.29719992534907	0.644	0.238	0	Exc	MKNK1
ADCY2	0	8.74349963838378	0.845	0.372	0	Exc	ADCY2
SNRPN	0	8.74345460200527	0.635	0.216	0	Exc	SNRPN
CHD7	0	8.74224724246826	0.087	0.524	0	Exc	CHD7
RHPN1	0	5.49907005673148	0.4	0.093	0	Exc	RHPN1
LGI1	0	5.23526175752137	0.652	0.233	0	Exc	LGI1
CENPP	0	5.11275122295211	0.646	0.247	0	Exc	CENPP
MMP16	0	3.74383504681961	0.911	0.238	0	Exc	MMP16
ETS21	0	1.73799942084364	0.433	0.083	0	Exc	ETS2
KIAA20121	0	0.642273052391836	0.377	0.026	0	Exc	KIAA2012
PARVB	8.89562e-307	80.7198195220412	0.411	0.092	6.22693e-303	Exc	PARVB
SYNGR3	9.58955e-305	25.7431711510436	0.388	0.071	6.71268e-301	Exc	SYNGR3
LY6E1	1.40495e-303	5.52575307565686	0.343	0.043	9.83464e-300	Exc	LY6E
NNAT	1.71318e-302	240.430225211385	0.309	0.025	1.19923e-298	Exc	NNAT
LINC00513	7.53274e-296	5.3180707351707	0.538	0.214	5.27292e-292	Exc	LINC00513
SH3RF3	7.87632e-296	23.7434996384863	0.714	0.319	5.51342e-292	Exc	SH3RF3
GSE1	1.06143e-295	14.7218246500917	0.58	0.236	7.43001e-292	Exc	GSE1
TUBB	1.31682e-295	69.7434996378895	0.456	0.138	9.21775e-292	Exc	TUBB
KBTBD12	2.38898e-295	5.919697862259	0.429	0.103	1.67229e-291	Exc	KBTBD12
NCK2	2.28219e-292	19.0159873061497	0.601	0.242	1.59754e-288	Exc	NCK2
LINC00923	1.53401e-289	13.8734127903073	0.357	0.056	1.0738e-285	Exc	LINC00923
NRP1	4.86932e-289	242.416758927366	0.459	0.121	3.40852e-285	Exc	NRP1
CFL1	3.88964e-288	40.7434943235066	0.578	0.246	2.72274e-284	Exc	CFL1
SLC17A6	2.3673e-286	81.7459306189909	0.26	0.007	1.65711e-282	Exc	SLC17A6
DCC	2.76635e-284	Inf	0.609	0.304	1.93644e-280	Exc	DCC
CCBE1	6.34768e-284	229.741356033103	0.324	0.051	4.44337e-280	Exc	CCBE1
PLCB4	1.69479e-279	80.7434996404449	0.569	0.21	1.18635e-275	Exc	PLCB4
TOX	2.48755e-279	94.4302379681585	0.563	0.23	1.74128e-275	Exc	TOX
FOXP2	1.88527e-278	275.74383519864	0.424	0.124	1.31969e-274	Exc	FOXP2
TUBB4B	2.02033e-278	12.8538263364965	0.412	0.101	1.41423e-274	Exc	TUBB4B
USP45	5.04845e-278	216.743499638382	0.528	0.21	3.53392e-274	Exc	USP45
SH3BGRL	8.23805e-278	40.7585750969203	0.681	0.347	5.76663e-274	Exc	SH3BGRL
LHFPL6	4.03379e-277	94.7434996378252	0.628	0.302	2.82365e-273	Exc	LHFPL6
CDHR3	2.40849e-276	19.7435137569464	0.542	0.19	1.68594e-272	Exc	CDHR3
AC091078.1	1.49702e-275	47.7438792165143	0.357	0.077	1.04791e-271	Exc	AC091078.1
ZNF846	8.15687e-274	57.2935686312085	0.494	0.165	5.70981e-270	Exc	ZNF846
GNAL	1.18293e-270	94.7433762306945	0.516	0.205	8.28049e-267	Exc	GNAL
MT-ND4L	1.28801e-270	68.7368911424793	0.578	0.266	9.01607e-267	Exc	MT-ND4L
MGAT4C	1.72144e-270	152.743499638105	0.608	0.254	1.20501e-266	Exc	MGAT4C
PTPRE	2.44563e-267	16.7434829368223	0.756	0.432	1.71194e-263	Exc	PTPRE
ANKDD1A	2.76331e-267	5.74285158113576	0.532	0.195	1.93431e-263	Exc	ANKDD1A
SEMA6D	1.5395e-266	80.7434996383838	0.615	0.33	1.07765e-262	Exc	SEMA6D
CDH13	3.72905e-264	20.7434996383838	0.62	0.308	2.61034e-260	Exc	CDH13
NDUFA4	1.47972e-262	68.7434995237318	0.48	0.167	1.0358e-258	Exc	NDUFA4
ZBTB7C	6.26525e-256	28.746884601777	0.427	0.129	4.38568e-252	Exc	ZBTB7C
SLC8A1-AS1	4.76724e-255	11.0749630537716	0.352	0.074	3.33707e-251	Exc	SLC8A1-AS1
PHACTR2	1.6865e-254	243.415145139941	0.521	0.207	1.18055e-250	Exc	PHACTR2
PID1	2.20778e-250	58.7434996384164	0.586	0.251	1.54545e-246	Exc	PID1
SLC35F1	8.01412e-250	62.7433731447164	0.696	0.354	5.60988e-246	Exc	SLC35F1
TBC1D4	3.32099e-249	112.743498500943	0.564	0.22	2.32469e-245	Exc	TBC1D4
COL5A2	1.3716e-248	116.761649566302	0.305	0.051	9.60117e-245	Exc	COL5A2
CCND3	1.79207e-247	70.6949101252535	0.576	0.241	1.25445e-243	Exc	CCND3
AC008415.1	3.20177e-247	95.7434996373324	0.256	0.025	2.24124e-243	Exc	AC008415.1
SKIL	6.53867e-246	27.3143272909009	0.485	0.177	4.57707e-242	Exc	SKIL
CCDC85B	1.28108e-244	41.8802674183109	0.376	0.098	8.96756e-241	Exc	CCDC85B
PIGN	2.15143e-243	47.7434996383838	0.627	0.331	1.506e-239	Exc	PIGN
AKAP13	1.40239e-240	50.7434996189444	0.624	0.304	9.81672e-237	Exc	AKAP13
AL078639.1	1.52556e-239	2.00805844608506	0.422	0.134	1.06789e-235	Exc	AL078639.1
RHOU	5.23042e-239	15.8351744980541	0.076	0.339	3.66129e-235	Exc	RHOU
GAPDH	1.29033e-238	151.743111574799	0.702	0.419	9.03232e-235	Exc	GAPDH
NAT8L	4.7351e-237	106.712440857654	0.481	0.18	3.31457e-233	Exc	NAT8L
LDHA	7.16086e-236	21.7435450796152	0.355	0.09	5.0126e-232	Exc	LDHA
LRRN1	1.77723e-234	25.3184688250076	0.519	0.202	1.24406e-230	Exc	LRRN1
UGCG	4.28237e-234	51.7433293944159	0.473	0.182	2.99766e-230	Exc	UGCG
LRP2	6.3449e-233	50.743141673709	0.047	0.284	4.44143e-229	Exc	LRP2
ARHGEF41	1.09693e-232	3.74349963828105	0.7	0.338	7.67848e-229	Exc	ARHGEF4
ADGRV1	3.67062e-229	111.743499332482	0.572	0.202	2.56943e-225	Exc	ADGRV1
VWC2L	9.7407e-229	52.7920407581262	0.366	0.091	6.81849e-225	Exc	VWC2L
TLL1	1.18934e-228	158.743499373881	0.262	0.037	8.32537e-225	Exc	TLL1
GNG3	1.94387e-228	5.70279659868139	0.284	0.043	1.36071e-224	Exc	GNG3
SOX5	2.34463e-228	223.742587341158	0.737	0.417	1.64124e-224	Exc	SOX5
LRMP	2.39866e-228	22.7299805242536	0.31	0.064	1.67906e-224	Exc	LRMP
PGRMC1	3.80947e-228	45.7434993735624	0.524	0.234	2.66663e-224	Exc	PGRMC1
FBXO2	3.12654e-224	19.7457671682609	0.371	0.11	2.18858e-220	Exc	FBXO2
CYCS	5.54808e-221	45.0456892564778	0.361	0.104	3.88366e-217	Exc	CYCS
EML4	2.92875e-219	30.7444133622989	0.556	0.256	2.05012e-215	Exc	EML4
P3H2	1.53526e-218	20.7427113015236	0.493	0.189	1.07468e-214	Exc	P3H2
HIPK2	1.12631e-217	21.7232633422055	0.417	0.675	7.88416e-214	Exc	HIPK2
B4GAT1	4.90971e-215	18.7376110044703	0.389	0.124	3.4368e-211	Exc	B4GAT1
KCNMB4	1.66233e-214	14.9956568939004	0.726	0.409	1.16363e-210	Exc	KCNMB4
SIPA1L2	2.6878e-214	42.5569591752985	0.545	0.236	1.88146e-210	Exc	SIPA1L2
HPCAL1	3.71739e-213	11.8704291089885	0.431	0.167	2.60217e-209	Exc	HPCAL1
CACHD1	7.51093e-212	47.7252577829114	0.492	0.193	5.25765e-208	Exc	CACHD1
CDH6	4.85789e-209	60.4090779727941	0.275	0.052	3.40052e-205	Exc	CDH6
PPARG	2.43868e-207	5.75018997743186	0.375	0.106	1.70707e-203	Exc	PPARG
KCNN3	7.39965e-203	6.74292402872084	0.507	0.202	5.17976e-199	Exc	KCNN3
SLC26A3	2.03021e-202	0.743499638383781	0.671	0.426	1.42115e-198	Exc	SLC26A3
RNF220	1.32251e-201	76.7615122815258	0.376	0.57	9.25759e-198	Exc	RNF220
CTTNBP2NL	1.67263e-198	9.47991451396917	0.481	0.208	1.17084e-194	Exc	CTTNBP2NL
AC245060.5	1.08646e-197	19.2747786193601	0.379	0.122	7.60521e-194	Exc	AC245060.5
RHOBTB1	6.13761e-196	68.9673997813733	0.498	0.238	4.29633e-192	Exc	RHOBTB1
MTRNR2L12	1.68573e-195	70.7434996383838	0.564	0.283	1.18001e-191	Exc	MTRNR2L12
PLEKHH1	1.05796e-193	66.5726258769692	0.295	0.517	7.40571e-190	Exc	PLEKHH1
NSG1	1.53806e-192	35.7244297358645	0.278	0.057	1.07664e-188	Exc	NSG1
SAMD5	7.92913e-191	94.7711713676862	0.339	0.086	5.55039e-187	Exc	SAMD5
PEG10	1.38286e-190	39.7920869726657	0.354	0.1	9.68001e-187	Exc	PEG10
NTNG1	6.50539e-190	Inf	0.443	0.176	4.55378e-186	Exc	NTNG1
BHLHE401	7.59337e-190	3.42879241005649	0.287	0.061	5.31536e-186	Exc	BHLHE40
FRMD3	2.00018e-188	52.7367842333672	0.403	0.146	1.40013e-184	Exc	FRMD3
ABCA6	8.53826e-188	20.7436230404111	0.46	0.179	5.97678e-184	Exc	ABCA6
NRIP1	1.01773e-187	38.1284927303855	0.471	0.209	7.12412e-184	Exc	NRIP1
ARID3A	1.09903e-187	50.7434961445263	0.369	0.114	7.69323e-184	Exc	ARID3A
OSCP1	2.65889e-187	12.1169018116262	0.27	0.052	1.86122e-183	Exc	OSCP1
TBC1D2B	9.06979e-187	4.04207540031993	0.464	0.198	6.34885e-183	Exc	TBC1D2B
C8orf34	1.10867e-186	37.7434996383838	0.427	0.169	7.76071e-183	Exc	C8orf34
HHIP	2.18308e-184	155.743482770074	0.137	0.37	1.52816e-180	Exc	HHIP
PTPN181	3.44879e-184	0.728490477350366	0.362	0.131	2.41415e-180	Exc	PTPN18
DNAJA4	7.70449e-184	12.7425879077058	0.392	0.137	5.39314e-180	Exc	DNAJA4
SEPT6	2.48534e-182	42.7434996372425	0.426	0.163	1.73974e-178	Exc	SEPT6
KLRD1	1.21255e-181	10.411446541156	0.32	0.085	8.48783e-178	Exc	KLRD1
MYO1E	2.39572e-181	41.7434996383459	0.166	0.418	1.677e-177	Exc	MYO1E
PDGFC	5.58351e-180	29.7253497104505	0.449	0.186	3.90846e-176	Exc	PDGFC
DNAJC13	1.19067e-178	75.7434996383838	0.537	0.284	8.33468e-175	Exc	DNAJC13
TRPC4	3.78234e-177	41.7291731704888	0.321	0.09	2.64764e-173	Exc	TRPC4
TMCC3	1.19727e-175	4.67488542363985	0.054	0.263	8.38087e-172	Exc	TMCC3
WARS	3.51202e-175	5.74349348212175	0.351	0.107	2.45841e-171	Exc	WARS
ATP5MC3	8.5458e-175	25.0033884842898	0.299	0.096	5.98206e-171	Exc	ATP5MC3
PCP4	4.24742e-174	478.741023890604	0.259	0.056	2.97319e-170	Exc	PCP4
IL1RAP	3.00189e-173	45.7434996383196	0.431	0.173	2.10132e-169	Exc	IL1RAP
CNTN6	9.73488e-173	70.7434996286596	0.303	0.079	6.81441e-169	Exc	CNTN6
HMGCS1	3.47195e-169	34.6106377027475	0.428	0.183	2.43037e-165	Exc	HMGCS1
RAPGEF1	4.145e-168	17.7434993206383	0.635	0.375	2.9015e-164	Exc	RAPGEF1
NBL1	5.63162e-168	6.79174782080244	0.254	0.061	3.94213e-164	Exc	NBL1
COX4I1	6.62901e-168	33.9677484935302	0.443	0.192	4.64031e-164	Exc	COX4I1
AL033504.1	1.86597e-167	80.7897539589168	0.304	0.074	1.30618e-163	Exc	AL033504.1
EIF1	2.12381e-167	14.4302501602503	0.632	0.395	1.48667e-163	Exc	EIF1
SCG2	7.71625e-166	Inf	0.354	0.125	5.40137e-162	Exc	SCG2
NDE1	3.48475e-162	78.7749542217463	0.074	0.281	2.43932e-158	Exc	NDE1
DOCK4	3.86052e-162	268.743164232805	0.927	0.868	2.70236e-158	Exc	DOCK4
TMTC2	6.22744e-162	4.74348293682431	0.521	0.681	4.3592e-158	Exc	TMTC2
PLAGL1	9.87887e-162	71.0566967055418	0.374	0.145	6.91521e-158	Exc	PLAGL1
AC092422.1	9.78605e-161	2.74349963848674	0.271	0.063	6.85023e-157	Exc	AC092422.1
AC006978.21	4.46805e-160	2.78182791915168	0.461	0.213	3.12763e-156	Exc	AC006978.2
UQCR10	8.55065e-160	20.215460820937	0.335	0.113	5.98545e-156	Exc	UQCR10
MROH8	1.3508e-154	297.741023953241	0.304	0.093	9.45561e-151	Exc	MROH8
NDUFS5	1.62844e-153	23.7795076175847	0.322	0.107	1.13991e-149	Exc	NDUFS5
DHRSX	2.00602e-153	29.7434996383837	0.573	0.321	1.40421e-149	Exc	DHRSX
SLC24A2	3.17485e-153	6.74354503728298	0.905	0.659	2.22239e-149	Exc	SLC24A2
ARHGAP18	1.41128e-152	31.7253497093582	0.338	0.116	9.87896e-149	Exc	ARHGAP18
MGMT	2.1034e-151	15.0849782721581	0.431	0.204	1.47238e-147	Exc	MGMT
PRPF38B	4.52772e-151	5.98881475643558	0.518	0.297	3.16941e-147	Exc	PRPF38B
GPR37	7.24098e-151	9.46251540779393	0.092	0.292	5.06869e-147	Exc	GPR37
GPC5	1.02388e-149	Inf	0.571	0.294	7.16714e-146	Exc	GPC5
SDCBP	3.7641e-149	14.6307441479249	0.38	0.148	2.63487e-145	Exc	SDCBP
CREB5	1.66019e-148	11.74258817193	0.312	0.525	1.16213e-144	Exc	CREB5
TUBB4A	3.48466e-147	18.753744597877	0.48	0.249	2.43926e-143	Exc	TUBB4A
ATP8B4	5.07064e-146	46.6948933926206	0.372	0.135	3.54945e-142	Exc	ATP8B4
LRRC1	5.19896e-146	28.7434996383838	0.182	0.403	3.63927e-142	Exc	LRRC1
SPHKAP	3.94855e-143	27.7434829368224	0.281	0.082	2.76399e-139	Exc	SPHKAP
SRP14	9.20539e-143	23.583970839931	0.439	0.21	6.44377e-139	Exc	SRP14
CREM	5.58022e-140	14.7438325764123	0.463	0.234	3.90615e-136	Exc	CREM
COL25A1	1.74547e-136	248.743499638384	0.297	0.096	1.22183e-132	Exc	COL25A1
DNAJA1	6.57182e-136	39.7778619089764	0.477	0.243	4.60028e-132	Exc	DNAJA1
LINC02232	8.75145e-135	33.7444119371415	0.26	0.078	6.12602e-131	Exc	LINC02232
BACE2	1.14186e-132	21.7434996405474	0.291	0.097	7.99304e-129	Exc	BACE2
SLC7A5	5.48919e-129	65.743502593972	0.329	0.117	3.84243e-125	Exc	SLC7A5
AC104123.1	4.43553e-128	6.74349963838365	0.39	0.166	3.10487e-124	Exc	AC104123.1
UBB	6.08664e-125	51.7434995258486	0.505	0.285	4.26065e-121	Exc	UBB
BID	8.04601e-125	45.4303419382347	0.268	0.08	5.6322e-121	Exc	BID
CMYA5	1.28607e-124	1.74349963838279	0.379	0.149	9.00252e-121	Exc	CMYA5
PCDH11Y	1.90755e-123	441.73678427476	0.261	0.088	1.33529e-119	Exc	PCDH11Y
PDE5A	3.4296e-122	9.74250819137432	0.371	0.172	2.40072e-118	Exc	PDE5A
AC010127.1	4.47275e-121	33.8805669160423	0.326	0.118	3.13092e-117	Exc	AC010127.1
MGST1	7.07752e-120	18.7434542394845	0.344	0.138	4.95426e-116	Exc	MGST1
PFKFB3	1.00588e-119	15.6135178495984	0.56	0.326	7.04119e-116	Exc	PFKFB3
MT-ATP8	7.10417e-118	39.7396202433026	0.268	0.087	4.97292e-114	Exc	MT-ATP8
PDLIM5	9.81255e-118	91.7434995290449	0.127	0.313	6.86878e-114	Exc	PDLIM5
ARRB2	1.65092e-117	2.54969695149818	0.339	0.137	1.15564e-113	Exc	ARRB2
PRIM22	4.78238e-113	3.23391479922535	0.458	0.242	3.34767e-109	Exc	PRIM2
FP671120.1	4.41305e-112	62.7425881711724	0.714	0.562	3.08914e-108	Exc	FP671120.1
BCAS2	2.60362e-111	57.6005533842992	0.282	0.098	1.82253e-107	Exc	BCAS2
RYR3	3.2221e-111	105.743499638384	0.474	0.224	2.25547e-107	Exc	RYR3
RASGRP3	1.38226e-110	13.7367793776739	0.092	0.262	9.67581e-107	Exc	RASGRP3
HECA	1.7331e-108	8.89510756359844	0.294	0.119	1.21317e-104	Exc	HECA
SNTA1	3.48064e-107	46.7409434314234	0.33	0.135	2.43645e-103	Exc	SNTA1
LIX1-AS1	5.14529e-107	11.7434995977667	0.314	0.139	3.60171e-103	Exc	LIX1-AS1
SLC25A6	1.64223e-102	8.41141533386147	0.302	0.125	1.14956e-98	Exc	SLC25A6
MGST21	1.75377e-102	3.7718901383834	0.285	0.108	1.22764e-98	Exc	MGST2
ANKRD44	6.87419e-101	13.7162186912546	0.492	0.653	4.81194e-97	Exc	ANKRD44
PTGES3	4.6482e-99	10.7434996383838	0.608	0.41	3.25374e-95	Exc	PTGES3
FSTL5	7.35952e-99	29.7410231078109	0.4	0.2	5.15167e-95	Exc	FSTL5
GBE1	3.14185e-94	93.7434996228747	0.385	0.215	2.19929e-90	Exc	GBE1
AC007262.2	4.41698e-94	9.88512573887732	0.411	0.213	3.09189e-90	Exc	AC007262.2
ARHGAP24	1.35753e-93	117.692197244182	0.146	0.269	9.50271e-90	Exc	ARHGAP24
KLHL4	3.30663e-93	67.9514572373699	0.46	0.27	2.31464e-89	Exc	KLHL4
CTNNA3	5.5013e-92	75.7425794534482	0.537	0.59	3.85091e-88	Exc	CTNNA3
JDP2	5.50643e-91	8.7796003480026	0.365	0.174	3.8545e-87	Exc	JDP2
PLXDC2	3.19782e-89	29.7496347275485	0.821	0.656	2.23847e-85	Exc	PLXDC2
TLE4	3.8983e-89	40.7434999386851	0.627	0.487	2.72881e-85	Exc	TLE4
AC010099.4	5.7949e-89	15.2923035004309	0.297	0.125	4.05643e-85	Exc	AC010099.4
PAG1	1.90484e-88	17.3409962845034	0.533	0.341	1.33339e-84	Exc	PAG1
ARHGAP29	4.65435e-87	52.7428227398924	0.251	0.094	3.25805e-83	Exc	ARHGAP29
ARSB	1.93748e-86	10.8406308541748	0.467	0.283	1.35623e-82	Exc	ARSB
PROX1	3.44175e-85	45.999392396594	0.099	0.259	2.40923e-81	Exc	PROX1
PMEPA1	3.28038e-83	5.79561531388046	0.262	0.119	2.29627e-79	Exc	PMEPA1
GAN	1.19138e-81	110.743499638384	0.468	0.273	8.33964e-78	Exc	GAN
KIF26B	2.6645e-81	229.743499638384	0.45	0.25	1.86515e-77	Exc	KIF26B
ITM2C	2.59584e-79	40.7253497104652	0.4	0.217	1.81709e-75	Exc	ITM2C
PPARD	2.50994e-78	47.7367838955398	0.425	0.248	1.75696e-74	Exc	PPARD
MIR646HG	6.7424e-78	59.7409008564417	0.323	0.166	4.71968e-74	Exc	MIR646HG
PLPPR1	3.39726e-77	61.4284272545555	0.207	0.394	2.37808e-73	Exc	PLPPR1
SHISA6	6.11814e-77	203.761649566302	0.368	0.2	4.2827e-73	Exc	SHISA6
SCN9A	5.50667e-76	9.74349963278097	0.286	0.133	3.85467e-72	Exc	SCN9A
MANBA	1.11465e-75	21.6949115106965	0.484	0.307	7.80258e-72	Exc	MANBA
SERPINE2	1.12811e-75	70.7434996383838	0.347	0.189	7.89674e-72	Exc	SERPINE2
AC138627.1	6.19255e-74	14.6773914341474	0.308	0.151	4.33479e-70	Exc	AC138627.1
DYSF	7.97896e-74	22.07004278001	0.401	0.238	5.58527e-70	Exc	DYSF
FAXDC2	4.98738e-73	61.6481271446644	0.192	0.344	3.49117e-69	Exc	FAXDC2
AC034195.1	2.00051e-72	55.7461221578445	0.292	0.142	1.40036e-68	Exc	AC034195.1
LMCD1-AS1	1.89284e-71	8.72488651439156	0.338	0.501	1.32499e-67	Exc	LMCD1-AS1
STPG2	3.51709e-71	187.7300944763	0.429	0.256	2.46196e-67	Exc	STPG2
ETV6	9.95408e-71	17.3237510407031	0.58	0.385	6.96786e-67	Exc	ETV6
AC244021.1	2.67824e-70	19.5657770129941	0.38	0.21	1.87477e-66	Exc	AC244021.1
ACOT11	5.29744e-70	204.743499638384	0.371	0.207	3.70821e-66	Exc	ACOT11
FANCC	6.83561e-70	13.7435038822869	0.362	0.202	4.78493e-66	Exc	FANCC
SRGAP2B	1.98875e-69	8.73936119576219	0.419	0.23	1.39213e-65	Exc	SRGAP2B
PTPN13	8.21401e-69	79.7347529873408	0.589	0.467	5.74981e-65	Exc	PTPN13
KATNAL2	1.60268e-68	4.08442188347598	0.406	0.239	1.12187e-64	Exc	KATNAL2
LINC00511	4.3867e-68	23.7434996383786	0.471	0.263	3.07069e-64	Exc	LINC00511
LINC00320	1.01589e-67	4.20631209856074	0.179	0.32	7.1112e-64	Exc	LINC00320
GALNT2	1.59019e-64	47.7367820446183	0.58	0.429	1.11314e-60	Exc	GALNT2
DPH6	4.95381e-63	9.45431306802889	0.491	0.342	3.46767e-59	Exc	DPH6
ATP5F1E	9.43543e-62	30.6884998454038	0.271	0.138	6.6048e-58	Exc	ATP5F1E
SLC27A6	7.24267e-61	100.741015553929	0.41	0.266	5.06987e-57	Exc	SLC27A6
STAT1	7.41378e-59	11.548700325838	0.273	0.133	5.18965e-55	Exc	STAT1
FAM149A	2.67115e-55	0.695875366569702	0.263	0.131	1.8698e-51	Exc	FAM149A
APAF1	2.97092e-54	8.24148145498326	0.265	0.133	2.07965e-50	Exc	APAF1
VASH1	2.5181e-52	5.70275515045443	0.272	0.15	1.76267e-48	Exc	VASH1
AC108866.1	1.37098e-51	58.733931150105	0.329	0.183	9.59689e-48	Exc	AC108866.1
AP002370.2	1.5213e-51	23.5820741770224	0.285	0.156	1.06491e-47	Exc	AP002370.2
FAM196B	1.51923e-50	21.0254258231137	0.298	0.177	1.06346e-46	Exc	FAM196B
LRP4	3.24177e-50	38.1059602438921	0.298	0.417	2.26924e-46	Exc	LRP4
SRGAP2C	2.05238e-49	14.5100752944463	0.433	0.277	1.43666e-45	Exc	SRGAP2C
TBL1X	1.62945e-48	28.7435157580251	0.213	0.346	1.14061e-44	Exc	TBL1X
BCL2	6.42102e-46	92.7434996383837	0.635	0.498	4.49471e-42	Exc	BCL2
PCDH15	1.54077e-45	226.743499638384	0.386	0.238	1.07854e-41	Exc	PCDH15
ADAMTSL3	5.87843e-45	5.74349963914202	0.38	0.256	4.1149e-41	Exc	ADAMTSL3
HSPA8	6.25146e-45	3.74437219902391	0.331	0.214	4.37602e-41	Exc	HSPA8
SEMA6A	1.92396e-43	57.7250203356622	0.32	0.46	1.34677e-39	Exc	SEMA6A
SLC15A2	2.16639e-43	40.9432004051664	0.268	0.151	1.51647e-39	Exc	SLC15A2
AC098829.1	1.38578e-42	76.7434996368011	0.302	0.181	9.70049e-39	Exc	AC098829.1
RASGEF1C	4.54354e-42	3.02149825216256	0.254	0.14	3.18048e-38	Exc	RASGEF1C
AMZ1	4.10061e-41	39.8723420521429	0.256	0.157	2.87042e-37	Exc	AMZ1
CYSTM1	1.53079e-40	4.06678228276834	0.287	0.166	1.07155e-36	Exc	CYSTM1
AC096564.1	1.23637e-38	12.6576888316859	0.359	0.243	8.6546e-35	Exc	AC096564.1
ARHGEF6	1.55016e-38	6.66398572232895	0.296	0.185	1.08511e-34	Exc	ARHGEF6
SERPINB9	1.85796e-38	Inf	0.255	0.141	1.30057e-34	Exc	SERPINB9
ARHGAP6	4.11102e-37	20.7434997095196	0.267	0.164	2.87771e-33	Exc	ARHGAP6
SLC25A33	1.42889e-36	8.31707903759868	0.256	0.152	1.00022e-32	Exc	SLC25A33
ETV5	1.78129e-35	32.7799688176971	0.289	0.18	1.2469e-31	Exc	ETV5
ANKUB1	6.11045e-35	461.743499638384	0.278	0.188	4.27731e-31	Exc	ANKUB1
SDK1	7.33619e-35	127.743499638389	0.462	0.319	5.13533e-31	Exc	SDK1
ZNF462	4.34971e-34	116.743164232012	0.319	0.422	3.0448e-30	Exc	ZNF462
CNTLN	1.71682e-33	17.4087848878073	0.331	0.234	1.20177e-29	Exc	CNTLN
PLCG2	2.24805e-32	489.743499638384	0.554	0.456	1.57363e-28	Exc	PLCG2
CYP7B1	1.60104e-30	53.7434996557773	0.412	0.302	1.12073e-26	Exc	CYP7B1
GRAMD1C	3.3376e-30	1.34525606619814	0.285	0.171	2.33632e-26	Exc	GRAMD1C
GSAP1	3.40416e-30	1.15882891754808	0.322	0.218	2.38291e-26	Exc	GSAP
KLHL32	1.69463e-29	7.41866293392512	0.747	0.647	1.18624e-25	Exc	KLHL32
ABHD3	6.68429e-29	20.7459814525228	0.336	0.229	4.679e-25	Exc	ABHD3
AC108062.1	1.82515e-25	10.8575890088087	0.253	0.152	1.27761e-21	Exc	AC108062.1
TCF7L2	7.57407e-24	137.743499638384	0.467	0.353	5.30185e-20	Exc	TCF7L2
SOCS6	1.94725e-23	11.6975767018102	0.286	0.194	1.36308e-19	Exc	SOCS6
KCNMB2-AS1	3.69273e-23	4.74349963838351	0.299	0.21	2.58491e-19	Exc	KCNMB2-AS1
RTTN	4.37879e-23	133.743499630612	0.428	0.329	3.06516e-19	Exc	RTTN
WHRN	2.8981e-22	42.8209724352937	0.171	0.255	2.02867e-18	Exc	WHRN
LINC01505	3.79823e-22	81.7434995258537	0.344	0.25	2.65876e-18	Exc	LINC01505
SYT17	3.28309e-20	28.7435055019125	0.35	0.27	2.29817e-16	Exc	SYT17
PDE1C	4.74587e-19	62.7434995969844	0.498	0.574	3.32211e-15	Exc	PDE1C
OSBPL11	5.52755e-19	64.3778981921791	0.301	0.212	3.86928e-15	Exc	OSBPL11
PALM2	9.90329e-19	29.7108271578491	0.314	0.379	6.9323e-15	Exc	PALM2
ABCA2	1.87348e-18	1.6140444596972	0.518	0.515	1.31143e-14	Exc	ABCA2
TUBA1A	4.23591e-17	24.7502153119685	0.529	0.447	2.96514e-13	Exc	TUBA1A
PCDH9-AS2	4.65606e-17	10.3367097223816	0.333	0.264	3.25924e-13	Exc	PCDH9-AS2
TSC22D3	2.17904e-16	0.69371103131683	0.315	0.238	1.52533e-12	Exc	TSC22D3
SORCS2	1.83523e-14	0.985177510755477	0.437	0.346	1.28466e-10	Exc	SORCS2
ADCY8	7.78477e-14	39.7434996383857	0.344	0.259	5.44934e-10	Exc	ADCY8
CNKSR3	1.72599e-12	46.7616660081217	0.192	0.253	1.2082e-08	Exc	CNKSR3
GATAD2A	2.07759e-12	66.1190848108617	0.261	0.2	1.45431e-08	Exc	GATAD2A
SREBF1	2.63239e-12	4.51423123666127	0.227	0.284	1.84267e-08	Exc	SREBF1
LRMDA	1.14895e-11	88.7410236327916	0.277	0.316	8.04264e-08	Exc	LRMDA
LPGAT1	2.66489e-11	14.4243710648367	0.655	0.568	1.86543e-07	Exc	LPGAT1
CAMKMT	4.17482e-11	143.588440580716	0.506	0.45	2.92237e-07	Exc	CAMKMT
CPPED1	1.61092e-10	1.64736786033732	0.263	0.217	1.12764e-06	Exc	CPPED1
LHFPL3	4.15972e-09	Inf	0.224	0.252	2.9118e-05	Exc	LHFPL3
ENOX2	1.68613e-08	79.7434996383786	0.26	0.318	0.000118029	Exc	ENOX2
KIF13B	2.18174e-08	33.3356461115439	0.451	0.495	0.000152722	Exc	KIF13B
LANCL1	3.82342e-08	64.573653357826	0.62	0.53	0.000267639	Exc	LANCL1
NAALADL2	1.86535e-07	16.7426335611349	0.621	0.567	0.00130575	Exc	NAALADL2
AC091948.1	2.21338e-06	3.66275614235638	0.348	0.305	0.0154937	Exc	AC091948.1
MOB3B	3.00629e-06	39.7434988065742	0.525	0.489	0.0210441	Exc	MOB3B
TMCC2	6.51166e-06	23.7445343946082	0.257	0.213	0.0455816	Exc	TMCC2
SH3RF1	1.1596e-05	69.7435004691402	0.431	0.389	0.0811721	Exc	SH3RF1
RYBP	1.88005e-05	3.42722351876343	0.567	0.509	0.131604	Exc	RYBP
TRPS1	3.62601e-05	134.743499638384	0.595	0.569	0.253821	Exc	TRPS1
STARD13	0.000165732	22.4302382550571	0.583	0.587	1	Exc	STARD13
PBX3	0.000174017	22.8291224579196	0.272	0.296	1	Exc	PBX3
LINC00862	0.000285646	9.47258181788174	0.295	0.257	1	Exc	LINC00862
KNOP1	0.000654104	20.7434996383818	0.273	0.29	1	Exc	KNOP1
COLGALT2	0.0032896	12.9776586414348	0.537	0.502	1	Exc	COLGALT2
DEPTOR	0.0065344	5.74349963840912	0.355	0.342	1	Exc	DEPTOR
NAIP1	0.00826449	3.8533264674728	0.442	0.427	1	Exc	NAIP
CEMIP	0	Inf	0.839	0.221	0	Fib	CEMIP
USP53	0	535.879884088278	0.799	0.312	0	Fib	USP53
LAMA2	0	402.879884088278	0.854	0.266	0	Fib	LAMA2
COL1A2	0	307.566618343221	0.554	0.003	0	Fib	COL1A2
LEPR	0	261.731114417265	0.601	0.227	0	Fib	LEPR
BNC2	0	255.879884088278	0.711	0.105	0	Fib	BNC2
COL3A1	0	206.839975024774	0.295	0.002	0	Fib	COL3A1
APOD	0	173.879884088278	0.583	0.261	0	Fib	APOD
PARD3	0	152.752660646377	0.881	0.347	0	Fib	PARD3
CFH	0	130.928471069527	0.587	0.008	0	Fib	CFH
UACA	0	127.879715166682	0.818	0.137	0	Fib	UACA
SLC7A2	0	115.879542285449	0.573	0.101	0	Fib	SLC7A2
THSD4	0	114.861740304137	0.599	0.133	0	Fib	THSD4
CYP1B1	0	108.879886348605	0.399	0.045	0	Fib	CYP1B1
COL1A1	0	102.879883107589	0.3	0.008	0	Fib	COL1A1
CDH11	0	100.879884088278	0.763	0.385	0	Fib	CDH11
SNED1	0	95.8798849198066	0.73	0.337	0	Fib	SNED1
BMP5	0	91.8798840439536	0.41	0.005	0	Fib	BMP5
COL6A2	0	89.8795483481558	0.352	0.014	0	Fib	COL6A2
EYA1	0	80.8798378578877	0.622	0.1	0	Fib	EYA1
EPS8	0	79.8608226719138	0.643	0.258	0	Fib	EPS8
DCN	0	75.8798818202213	0.431	0.024	0	Fib	DCN
PHLDB2	0	71.8312968492396	0.596	0.055	0	Fib	PHLDB2
BICC1	0	70.8798841042664	0.831	0.28	0	Fib	BICC1
VIM	0	68.8797606853303	0.497	0.049	0	Fib	VIM
C7	0	66.8313058862378	0.428	0.003	0	Fib	C7
ARHGAP10	0	62.882359770708	0.728	0.219	0	Fib	ARHGAP10
MRC2	0	62.292630672931	0.484	0.055	0	Fib	MRC2
TCF7L1	0	57.183112507104	0.497	0.092	0	Fib	TCF7L1
ANXA2	0	51.6666729752074	0.395	0.025	0	Fib	ANXA2
SPTLC3	0	51.2028819663277	0.434	0.036	0	Fib	SPTLC3
COBLL1	0	50.8798840882781	0.457	0.111	0	Fib	COBLL1
NHSL2	0	47.8726561225797	0.617	0.184	0	Fib	NHSL2
CPED1	0	46.8719290749751	0.49	0.08	0	Fib	CPED1
IL1R1	0	45.8798840882782	0.362	0.02	0	Fib	IL1R1
ABCA9	0	45.8798837823759	0.704	0.212	0	Fib	ABCA9
TBX18	0	43.8770363263558	0.472	0.005	0	Fib	TBX18
GPX3	0	42.8797606860865	0.38	0.037	0	Fib	GPX3
SVIL	0	40.880795554732	0.666	0.128	0	Fib	SVIL
SLC6A20	0	39.7497291815108	0.472	0.018	0	Fib	SLC6A20
ABCA8	0	38.8617341199819	0.622	0.25	0	Fib	ABCA8
TBX15	0	36.8343179967828	0.298	0.006	0	Fib	TBX15
WWTR1	0	32.8731676100737	0.622	0.182	0	Fib	WWTR1
ADAMTS9-AS2	0	31.8798840882782	0.755	0.213	0	Fib	ADAMTS9-AS2
ZIC1	0	31.879050322672	0.714	0.125	0	Fib	ZIC1
YAP1	0	30.5641085050103	0.547	0.094	0	Fib	YAP1
BMP6	0	26.8865994006668	0.33	0.031	0	Fib	BMP6
MYOF	0	23.8616107214069	0.43	0.066	0	Fib	MYOF
FMO2	0	21.1713651207966	0.276	0.003	0	Fib	FMO2
C1S	0	20.861543084613	0.498	0.152	0	Fib	C1S
SP100	0	20.4491054016626	0.452	0.078	0	Fib	SP100
WDR86	0	19.0289636206701	0.57	0.042	0	Fib	WDR86
MLPH	0	17.7121824985041	0.302	0.004	0	Fib	MLPH
PDLIM1	0	14.877308327263	0.371	0.008	0	Fib	PDLIM1
PKP2	0	13.8798707125106	0.563	0.073	0	Fib	PKP2
OSMR	0	12.8979106614065	0.364	0.054	0	Fib	OSMR
SLC6A13	0	11.1693716756248	0.442	0.04	0	Fib	SLC6A13
LAMA4	0	10.8798840882782	0.541	0.143	0	Fib	LAMA4
ECM2	0	9.94407488142878	0.384	0.033	0	Fib	ECM2
FOXC11	0	9.87925375016378	0.454	0.004	0	Fib	FOXC1
FSTL11	0	9.76729404944718	0.421	0.102	0	Fib	FSTL1
TGFBR31	0	6.87988408968403	0.711	0.163	0	Fib	TGFBR3
RBMS3-AS31	0	6.62714715593641	0.388	0.054	0	Fib	RBMS3-AS3
SLC22A3	0	6.52845912625454	0.367	0.052	0	Fib	SLC22A3
ARHGAP22	0	5.52392765493695	0.058	0.413	0	Fib	ARHGAP22
OMD	6.91763e-306	15.7765285927407	0.271	0.013	4.84234e-302	Fib	OMD
PAQR5	4.44283e-303	56.8980400906115	0.267	0.012	3.10998e-299	Fib	PAQR5
COL6A3	7.24133e-297	256.73681435809	0.276	0.016	5.06893e-293	Fib	COL6A3
LATS2	3.50579e-296	10.6280460428457	0.355	0.064	2.45405e-292	Fib	LATS2
MYO10	3.10886e-295	32.8798840882782	0.537	0.219	2.1762e-291	Fib	MYO10
RBMS1	5.6169e-294	71.8312907766931	0.689	0.332	3.93183e-290	Fib	RBMS1
PRDM6	1.92839e-288	48.6108357947647	0.331	0.047	1.34987e-284	Fib	PRDM6
TIMP1	8.10938e-288	12.8798840882782	0.265	0.018	5.67656e-284	Fib	TIMP1
IFITM3	2.37696e-284	26.8798611932068	0.289	0.031	1.66387e-280	Fib	IFITM3
CYBRD11	3.01554e-279	2.88126867821664	0.444	0.129	2.11088e-275	Fib	CYBRD1
ENPP6	4.27834e-277	2.47468856918934	0.388	0.091	2.99483e-273	Fib	ENPP6
CPT1A	6.70991e-277	4.52049343810038	0.389	0.096	4.69694e-273	Fib	CPT1A
SRPX2	7.96059e-275	31.8188063948514	0.253	0.012	5.57242e-271	Fib	SRPX2
COL11A1	8.85467e-268	26.8798673867024	0.564	0.233	6.19827e-264	Fib	COL11A1
TIMP3	6.0725e-256	15.566377187985	0.514	0.202	4.25075e-252	Fib	TIMP3
CEBPD	2.65936e-254	65.8798840878874	0.494	0.185	1.86155e-250	Fib	CEBPD
AC027288.3	5.47455e-244	38.0089450715533	0.456	0.168	3.83218e-240	Fib	AC027288.3
AC008014.1	5.66928e-240	259.879884068628	0.554	0.251	3.96849e-236	Fib	AC008014.1
PRRX1	1.26757e-226	139.879884046118	0.385	0.11	8.87302e-223	Fib	PRRX1
IL18	7.70489e-225	28.5515531037922	0.297	0.056	5.39343e-221	Fib	IL18
DHRS3	4.31973e-223	42.6946498440813	0.357	0.097	3.02381e-219	Fib	DHRS3
KCNT2	2.64977e-219	336.879884088278	0.647	0.32	1.85484e-215	Fib	KCNT2
AC092958.1	1.17718e-218	3.82445895616766	0.3	0.072	8.24028e-215	Fib	AC092958.1
FGF10	2.81565e-213	229.831248609638	0.253	0.032	1.97096e-209	Fib	FGF10
MID1	2.14439e-211	68.7600048404249	0.462	0.194	1.50107e-207	Fib	MID1
EDA	1.09807e-202	13.877611387436	0.451	0.189	7.6865e-199	Fib	EDA
SULF1	3.87961e-201	159.879884088277	0.301	0.061	2.71573e-197	Fib	SULF1
LHFPL2	6.20373e-196	47.8584386721873	0.573	0.294	4.34261e-192	Fib	LHFPL2
PTN	5.28151e-189	34.8551391870705	0.537	0.285	3.69706e-185	Fib	PTN
AL136164.21	1.758e-186	6.38276413146905	0.263	0.052	1.2306e-182	Fib	AL136164.2
KIRREL1	1.1558e-181	14.6541968532806	0.253	0.049	8.09057e-178	Fib	KIRREL1
FNDC3B	3.35474e-179	129.861400126752	0.667	0.405	2.34832e-175	Fib	FNDC3B
ABI3BP	4.48947e-178	Inf	0.266	0.059	3.14263e-174	Fib	ABI3BP
CREB3L2	2.66275e-177	20.8606690908915	0.478	0.233	1.86393e-173	Fib	CREB3L2
FOSL2	1.74414e-167	45.8797583935657	0.319	0.098	1.2209e-163	Fib	FOSL2
ELL2	1.61004e-161	51.8798840882781	0.338	0.594	1.12703e-157	Fib	ELL2
AC079298.3	8.03188e-160	85.6549357600254	0.277	0.068	5.62231e-156	Fib	AC079298.3
LDLRAD3	7.44896e-157	56.3268587233739	0.629	0.377	5.21427e-153	Fib	LDLRAD3
GLI21	1.91667e-150	1.88800215763698	0.257	0.061	1.34167e-146	Fib	GLI2
ATP1B3	5.83022e-150	Inf	0.615	0.404	4.08115e-146	Fib	ATP1B3
SAT1	2.5099e-146	48.8749388167318	0.622	0.388	1.75693e-142	Fib	SAT1
CFLAR	1.19725e-143	51.858355852715	0.57	0.333	8.38076e-140	Fib	CFLAR
ABCA1	3.19573e-139	157.831294527665	0.449	0.223	2.23701e-135	Fib	ABCA1
ARHGAP42	5.31591e-139	14.8774063212033	0.382	0.156	3.72114e-135	Fib	ARHGAP42
COCH	4.02173e-128	93.7466435593191	0.26	0.091	2.81521e-124	Fib	COCH
PDE7B	1.35141e-125	210.879531871108	0.572	0.342	9.4599e-122	Fib	PDE7B
FAM114A1	1.73391e-125	17.9975643606059	0.286	0.112	1.21374e-121	Fib	FAM114A1
GNG12	3.88255e-119	1.87632179751623	0.282	0.098	2.71779e-115	Fib	GNG12
AKAP12	5.56058e-119	40.8798840882782	0.565	0.342	3.89241e-115	Fib	AKAP12
PLD1	6.15158e-117	22.8255719447875	0.581	0.348	4.3061e-113	Fib	PLD1
SUCLG21	1.36183e-112	7.77228080700436	0.399	0.211	9.53281e-109	Fib	SUCLG2
TRIOBP1	3.88277e-111	4.80985639486643	0.288	0.114	2.71794e-107	Fib	TRIOBP
ZFP36L1	3.5904e-110	94.1832876617934	0.382	0.174	2.51328e-106	Fib	ZFP36L1
NOTCH2	8.20203e-108	15.8250148531193	0.371	0.166	5.74142e-104	Fib	NOTCH2
B4GALT1	5.11045e-107	78.8798840862094	0.262	0.102	3.57731e-103	Fib	B4GALT1
STAT61	8.50416e-101	6.17366926157481	0.295	0.124	5.95291e-97	Fib	STAT6
NUDT4	2.02419e-99	1.83129684924204	0.426	0.235	1.41693e-95	Fib	NUDT4
GLUL	3.07012e-99	86.8798840879615	0.544	0.354	2.14908e-95	Fib	GLUL
PITPNC1	1.28614e-96	8.87988408817046	0.612	0.45	9.00295e-93	Fib	PITPNC1
TMTC1	2.70434e-96	68.8798839701263	0.631	0.387	1.89304e-92	Fib	TMTC1
FAT4	5.02642e-96	0.878619378467235	0.323	0.156	3.51849e-92	Fib	FAT4
KREMEN1	2.97433e-92	18.8607448724543	0.307	0.14	2.08203e-88	Fib	KREMEN1
IGFBP5	2.12842e-89	14.879884086217	0.273	0.124	1.48989e-85	Fib	IGFBP5
PRKAG2	1.57965e-83	72.8774084031353	0.685	0.48	1.10575e-79	Fib	PRKAG2
KIAA1755	1.93798e-81	18.3038590550105	0.407	0.251	1.35658e-77	Fib	KIAA1755
ZNF331	5.94744e-80	112.879884088278	0.183	0.337	4.16321e-76	Fib	ZNF331
PARP43	3.33153e-76	4.51860947183657	0.296	0.146	2.33207e-72	Fib	PARP4
EVA1C	9.65069e-73	62.8791807338209	0.56	0.44	6.75549e-69	Fib	EVA1C
BACH1	5.07894e-71	69.8789248522464	0.465	0.296	3.55526e-67	Fib	BACH1
JAM2	6.04511e-67	47.8763624624694	0.295	0.152	4.23157e-63	Fib	JAM2
ANTXR1	2.07988e-63	9.19314604082827	0.5	0.326	1.45592e-59	Fib	ANTXR1
SASH1	4.84668e-62	26.8581830626743	0.668	0.567	3.39268e-58	Fib	SASH1
PXN1	1.24181e-61	4.82394426306383	0.261	0.134	8.69267e-58	Fib	PXN
FOXO1	2.1224e-60	26.8798840882789	0.472	0.337	1.48568e-56	Fib	FOXO1
SLC38A2	1.48104e-58	91.8309768988317	0.552	0.439	1.03673e-54	Fib	SLC38A2
TSC22D31	3.20528e-54	4.83243840706655	0.392	0.262	2.2437e-50	Fib	TSC22D3
NAMPT	1.11018e-52	326.879884088278	0.328	0.208	7.77125e-49	Fib	NAMPT
CPQ	4.18473e-49	17.8771345510004	0.575	0.446	2.92931e-45	Fib	CPQ
SLC25A43	7.05652e-48	16.9679891364316	0.286	0.16	4.93956e-44	Fib	SLC25A43
H3F3B	2.26829e-46	14.1870723140841	0.258	0.398	1.5878e-42	Fib	H3F3B
PDZRN4	4.13433e-44	15.8798840882643	0.195	0.315	2.89403e-40	Fib	PDZRN4
TBC1D8	1.09102e-42	13.0779561489826	0.468	0.355	7.63711e-39	Fib	TBC1D8
Z93930.2	6.19699e-42	11.35529219806	0.284	0.175	4.3379e-38	Fib	Z93930.2
SMOC1	2.35552e-41	72.9622997949957	0.262	0.168	1.64887e-37	Fib	SMOC1
GXYLT2	2.30807e-37	36.8186136991054	0.278	0.179	1.61565e-33	Fib	GXYLT2
FAM107A	1.6254e-36	36.8798777609413	0.283	0.165	1.13778e-32	Fib	FAM107A
USP36	7.4249e-34	21.8789726162266	0.231	0.324	5.19743e-30	Fib	USP36
PIEZO2	5.40035e-28	7.87992948717738	0.17	0.258	3.78024e-24	Fib	PIEZO2
SLC4A4	1.88271e-25	328.878955929876	0.35	0.289	1.31789e-21	Fib	SLC4A4
TBC1D2B1	3.3044e-23	1.45457173276036	0.383	0.282	2.31308e-19	Fib	TBC1D2B
ALDH7A1	2.86476e-22	26.752955990875	0.358	0.27	2.00533e-18	Fib	ALDH7A1
SLC1A1	2.76507e-19	105.83128456521	0.209	0.291	1.93555e-15	Fib	SLC1A1
MIR4435-2HG	4.50048e-13	59.8798840826677	0.368	0.276	3.15034e-09	Fib	MIR4435-2HG
RPS8	4.7929e-12	21.8769967953155	0.21	0.272	3.35503e-08	Fib	RPS8
MYRIP	9.75532e-11	170.879884088278	0.389	0.49	6.82872e-07	Fib	MYRIP
SUSD6	7.95996e-10	9.56169101517148	0.365	0.303	5.57197e-06	Fib	SUSD6
METTL7A	9.31477e-10	9.91709727285831	0.254	0.201	6.52034e-06	Fib	METTL7A
RRBP1	2.10934e-09	14.8789596628785	0.259	0.224	1.47653e-05	Fib	RRBP1
CENPP1	5.60992e-06	0.510632497041797	0.419	0.375	0.0392694	Fib	CENPP
ELOVL5	1.03945e-05	349.566531573097	0.328	0.373	0.0727617	Fib	ELOVL5
SLCO1A2	0.00101175	102.861731190555	0.28	0.265	1	Fib	SLCO1A2
SGCZ	0	Inf	0.685	0.249	0	Inh	SGCZ
UNC5D	0	Inf	0.792	0.375	0	Inh	UNC5D
GRIP1	0	Inf	0.973	0.379	0	Inh	GRIP1
GRIK1	0	Inf	0.797	0.173	0	Inh	GRIK1
ZNF536	0	196.696998079611	0.841	0.391	0	Inh	ZNF536
GAD1	0	195.630364270461	0.795	0.076	0	Inh	GAD1
PLD5	0	181.010264256839	0.693	0.298	0	Inh	PLD5
SLC44A5	0	150.010261167029	0.826	0.343	0	Inh	SLC44A5
KCNAB1	0	135.010264258897	0.791	0.381	0	Inh	KCNAB1
GABRG3	0	128.009928852529	0.801	0.306	0	Inh	GABRG3
VWC2	0	128.009335889373	0.682	0.155	0	Inh	VWC2
KCNC2	0	102.076148162659	0.904	0.329	0	Inh	KCNC2
XKR4	0	96.0102641761022	0.921	0.4	0	Inh	XKR4
SYNPR	0	93.0102642588965	0.739	0.218	0	Inh	SYNPR
DLX6-AS1	0	92.0102643866807	0.678	0.013	0	Inh	DLX6-AS1
BTBD11	0	89.0588060961888	0.721	0.077	0	Inh	BTBD11
TENM1	0	84.0102639529994	0.63	0.228	0	Inh	TENM1
UBASH3B	0	79.9616767584707	0.675	0.165	0	Inh	UBASH3B
NXPH1	0	76.6911942276519	0.597	0.104	0	Inh	NXPH1
THSD7A	0	76.0102642589017	0.747	0.263	0	Inh	THSD7A
SLC6A1	0	70.0081533679476	0.825	0.318	0	Inh	SLC6A1
ALK	0	69.0102639529994	0.589	0.194	0	Inh	ALK
NHS	0	68.1371922699444	0.8	0.184	0	Inh	NHS
IGF1	0	66.9921135119539	0.493	0.02	0	Inh	IGF1
FAM110B	0	63.6962419957658	0.673	0.298	0	Inh	FAM110B
RAB3C	0	62.0102642109624	0.844	0.309	0	Inh	RAB3C
KIAA1211	0	60.0111757260753	0.816	0.202	0	Inh	KIAA1211
KCNIP1	0	56.010258112647	0.624	0.178	0	Inh	KCNIP1
SLC35F4	0	55.9092162685405	0.562	0.056	0	Inh	SLC35F4
PTCHD4	0	50.0305722083374	0.616	0.162	0	Inh	PTCHD4
LYPD6	0	44.0102164733131	0.385	0.049	0	Inh	LYPD6
ARL4C	0	39.0102320564537	0.559	0.125	0	Inh	ARL4C
MTSS1	0	39.0077305095546	0.813	0.483	0	Inh	MTSS1
PTPRM	0	37.0102642589017	0.822	0.46	0	Inh	PTPRM
ANK1	0	27.010309657787	0.709	0.076	0	Inh	ANK1
MEIS2	0	24.0102332824588	0.08	0.464	0	Inh	MEIS2
NXPH2	0	21.0031544293657	0.288	0.017	0	Inh	NXPH2
GAD2	0	20.1805367057472	0.714	0.025	0	Inh	GAD2
OSBPL3	0	18.1304595047272	0.636	0.274	0	Inh	OSBPL3
RBMS3	0	16.0102642853353	0.595	0.126	0	Inh	RBMS3
MAF	0	13.8888342305803	0.469	0.107	0	Inh	MAF
AC233296.1	0	11.0102642634666	0.592	0.21	0	Inh	AC233296.1
GRIN3A	0	6.67573804777737	0.527	0.07	0	Inh	GRIN3A
MYO16	0	6.00934665378705	0.565	0.183	0	Inh	MYO16
PWRN1	0	3.29499818296994	0.593	0.166	0	Inh	PWRN1
RGS12	3.38998e-307	12.0103899214182	0.661	0.372	2.37298e-303	Inh	RGS12
ANO4	7.77008e-302	72.0099285467291	0.843	0.551	5.43905e-298	Inh	ANO4
CXCL14	1.82476e-295	Inf	0.309	0.032	1.27733e-291	Inh	CXCL14
TACR1	1.08092e-279	66.0035323163212	0.296	0.034	7.56646e-276	Inh	TACR1
CNTNAP5	3.2104e-270	11.0102619985748	0.858	0.438	2.24728e-266	Inh	CNTNAP5
PLCXD3	2.66023e-266	120.010264258623	0.479	0.152	1.86216e-262	Inh	PLCXD3
KCND2	9.78958e-260	Inf	0.863	0.466	6.85271e-256	Inh	KCND2
NR2F2-AS1	6.50313e-247	95.010177023671	0.389	0.099	4.55219e-243	Inh	NR2F2-AS1
KCNQ3	3.29234e-224	7.01026425890171	0.888	0.513	2.30464e-220	Inh	KCNQ3
MCC	2.91377e-222	43.0102642589017	0.492	0.189	2.03964e-218	Inh	MCC
AC073050.1	1.41856e-220	126.010264258902	0.784	0.44	9.92995e-217	Inh	AC073050.1
KIT	1.31298e-214	34.0345209295193	0.275	0.049	9.19089e-211	Inh	KIT
CDH9	3.6031e-206	71.0102642589017	0.609	0.265	2.52217e-202	Inh	CDH9
CNR1	1.0706e-202	Inf	0.448	0.168	7.49419e-199	Inh	CNR1
NR2F2	2.95873e-195	24.4316365683081	0.282	0.053	2.07111e-191	Inh	NR2F2
FAM19A2	1.80113e-192	Inf	0.77	0.429	1.26079e-188	Inh	FAM19A2
CCDC85A	1.25054e-190	10.0035598362171	0.633	0.305	8.75375e-187	Inh	CCDC85A
RELN	4.17538e-190	Inf	0.335	0.098	2.92276e-186	Inh	RELN
LUZP2	1.34723e-189	185.883336247859	0.512	0.221	9.43063e-186	Inh	LUZP2
NAP1L3	1.68776e-189	40.681785731675	0.497	0.213	1.18144e-185	Inh	NAP1L3
WLS	1.87655e-189	49.0077882948167	0.487	0.211	1.31358e-185	Inh	WLS
THSD7B	2.02744e-186	139.703410608071	0.299	0.064	1.41921e-182	Inh	THSD7B
CHRM2	6.39593e-184	119.961676901991	0.298	0.08	4.47715e-180	Inh	CHRM2
FAR2	3.21769e-181	18.0102021549648	0.621	0.33	2.25239e-177	Inh	FAR2
RUNX2	1.58752e-173	14.0111734615109	0.365	0.15	1.11126e-169	Inh	RUNX2
SOX6	1.02789e-158	80.0102642589017	0.45	0.225	7.19526e-155	Inh	SOX6
SLIT2	1.32533e-158	20.0102642589017	0.582	0.372	9.27734e-155	Inh	SLIT2
CNTNAP3B	4.39106e-154	74.0102642589017	0.493	0.261	3.07374e-150	Inh	CNTNAP3B
CHRM3	9.46179e-154	3.66125204213353	0.719	0.363	6.62325e-150	Inh	CHRM3
PLCE1	1.86445e-153	70.9873286949179	0.35	0.132	1.30511e-149	Inh	PLCE1
NEBL	1.19718e-143	31.0102642589017	0.889	0.534	8.38027e-140	Inh	NEBL
KHDRBS2	1.09625e-142	Inf	0.834	0.46	7.67374e-139	Inh	KHDRBS2
LAMA3	3.06917e-133	12.3201330954692	0.261	0.084	2.14842e-129	Inh	LAMA3
HIP1	1.31665e-127	1.0102642588639	0.302	0.477	9.21655e-124	Inh	HIP1
GRIK3	1.03002e-124	44.009351960876	0.353	0.154	7.21016e-121	Inh	GRIK3
ADAMTS17	2.42907e-111	128.307373726105	0.393	0.209	1.70035e-107	Inh	ADAMTS17
AL078639.11	2.05829e-109	0.745705451200365	0.408	0.203	1.44081e-105	Inh	AL078639.1
RASGRF2	5.61029e-104	131.994222339599	0.648	0.437	3.9272e-100	Inh	RASGRF2
AC105402.3	1.55377e-102	100.961676907607	0.64	0.449	1.08764e-98	Inh	AC105402.3
PRELID2	4.1109e-97	93.0102639529987	0.425	0.248	2.87763e-93	Inh	PRELID2
FBXL7	1.04561e-95	506.010264144305	0.255	0.483	7.31926e-92	Inh	FBXL7
SORCS21	1.12229e-95	1.76858638530609	0.219	0.397	7.85605e-92	Inh	SORCS2
TMEM132C	1.18413e-94	28.0101400245141	0.453	0.285	8.28893e-91	Inh	TMEM132C
SLC25A48	2.40507e-94	35.2746144519836	0.27	0.1	1.68355e-90	Inh	SLC25A48
GPRIN3	3.15853e-89	34.0102611670417	0.319	0.143	2.21097e-85	Inh	GPRIN3
PLS31	3.85907e-80	5.01275674513365	0.351	0.203	2.70135e-76	Inh	PLS3
AC073332.1	1.57746e-78	30.9615513308904	0.354	0.176	1.10422e-74	Inh	AC073332.1
SMAD91	1.96619e-77	3.16479728871596	0.284	0.134	1.37633e-73	Inh	SMAD9
CNTNAP4	8.01345e-76	186.021559674883	0.627	0.475	5.60941e-72	Inh	CNTNAP4
PRR16	5.93627e-73	79.0102665248291	0.454	0.272	4.15539e-69	Inh	PRR16
TMEM132D	9.66328e-66	9.01026393748782	0.63	0.397	6.7643e-62	Inh	TMEM132D
AC022639.1	1.01049e-65	24.0102642588965	0.434	0.249	7.07344e-62	Inh	AC022639.1
SRGAP2	8.21124e-65	16.4582862326488	0.627	0.449	5.74787e-61	Inh	SRGAP2
L3MBTL4	1.24893e-61	43.9921122281983	0.572	0.492	8.7425e-58	Inh	L3MBTL4
FLRT2	3.41671e-61	37.0077885736616	0.744	0.475	2.3917e-57	Inh	FLRT2
HPSE2	1.10671e-58	296.010262554446	0.263	0.128	7.74694e-55	Inh	HPSE2
AC006115.3	3.55138e-58	44.0102642175004	0.344	0.204	2.48597e-54	Inh	AC006115.3
PTPRT	9.77113e-58	Inf	0.545	0.362	6.83979e-54	Inh	PTPRT
TUBB2A	2.17991e-57	4.88242473997678	0.385	0.226	1.52594e-53	Inh	TUBB2A
DENND2A	6.1087e-57	10.9615845622239	0.457	0.321	4.27609e-53	Inh	DENND2A
CCK	1.13744e-54	Inf	0.409	0.264	7.96209e-51	Inh	CCK
CRYBG3	4.45656e-53	21.0102571093133	0.137	0.254	3.11959e-49	Inh	CRYBG3
CARMIL1	3.21016e-46	17.0101408508236	0.353	0.429	2.24711e-42	Inh	CARMIL1
SYNDIG1	9.13354e-44	13.3166379127955	0.449	0.569	6.39348e-40	Inh	SYNDIG1
GPC6	1.45078e-43	170.010264258902	0.444	0.322	1.01555e-39	Inh	GPC6
LRIG1	1.41223e-40	6.01025692619704	0.227	0.338	9.88559e-37	Inh	LRIG1
SPRY4-AS1	1.9034e-36	11.0102448067577	0.28	0.188	1.33238e-32	Inh	SPRY4-AS1
IL1RAPL2	6.29167e-36	153.011175727417	0.267	0.151	4.40417e-32	Inh	IL1RAPL2
CSGALNACT1	9.58198e-34	17.0102642589016	0.395	0.485	6.70739e-30	Inh	CSGALNACT1
FOXN31	1.05896e-31	2.0259385023239	0.755	0.656	7.41271e-28	Inh	FOXN3
SORCS3	7.49748e-31	197.010264258623	0.473	0.335	5.24824e-27	Inh	SORCS3
PCBP3	4.46188e-30	229.008441197595	0.286	0.192	3.12332e-26	Inh	PCBP3
GALNT10	1.04799e-29	25.9552618276572	0.183	0.277	7.33596e-26	Inh	GALNT10
AL359232.1	3.96955e-29	35.006533739828	0.266	0.176	2.77868e-25	Inh	AL359232.1
USP3	3.12202e-28	155.010260979774	0.349	0.249	2.18541e-24	Inh	USP3
UTRN	2.71106e-27	94.8835281564944	0.366	0.284	1.89774e-23	Inh	UTRN
NLGN4Y	7.67098e-27	269.010264258902	0.432	0.318	5.36969e-23	Inh	NLGN4Y
DISC1	1.84896e-26	3.13761133365546	0.191	0.27	1.29427e-22	Inh	DISC1
SGCD	8.28741e-24	274.010264258996	0.457	0.554	5.80119e-20	Inh	SGCD
SVEP1	1.0849e-23	62.0111754194481	0.295	0.217	7.59432e-20	Inh	SVEP1
PARD3B	5.59967e-22	156.028414186059	0.229	0.319	3.91977e-18	Inh	PARD3B
AC007364.1	2.27327e-18	2.29024839678508	0.265	0.193	1.59129e-14	Inh	AC007364.1
GULP1	1.99498e-17	20.0102642568266	0.295	0.226	1.39648e-13	Inh	GULP1
SLC9A9	2.34453e-16	93.0093530888686	0.46	0.597	1.64117e-12	Inh	SLC9A9
SGK1	7.70235e-14	7.01025807114169	0.577	0.639	5.39164e-10	Inh	SGK1
ABCG1	1.8064e-13	18.0811953298662	0.223	0.287	1.26448e-09	Inh	ABCG1
RFX2	4.80766e-13	45.9917684094011	0.198	0.251	3.36536e-09	Inh	RFX2
TSPAN14	3.74263e-12	8.45881217786733	0.2	0.258	2.61984e-08	Inh	TSPAN14
AC120193.1	3.68321e-10	23.0102642589155	0.221	0.269	2.57825e-06	Inh	AC120193.1
CHSY1	7.70801e-08	72.0099113197258	0.363	0.32	0.000539561	Inh	CHSY1
MAMDC2	1.46767e-07	21.9615593177701	0.27	0.229	0.00102737	Inh	MAMDC2
AC087564.1	3.09029e-06	15.0101643942832	0.291	0.27	0.021632	Inh	AC087564.1
BCAR3	2.72732e-05	5.96102856328503	0.265	0.22	0.190912	Inh	BCAR3
IFNGR2	4.30743e-05	11.3209868789948	0.328	0.29	0.30152	Inh	IFNGR2
MAML3	0.00533233	57.0102642589017	0.331	0.368	1	Inh	MAML3
SPP1	0	330.528326006337	0.704	0.319	0	Mic	SPP1
AC074327.1	0	179.507737291658	0.759	0.021	0	Mic	AC074327.1
APBB1IP	0	84.5292369998702	0.917	0.029	0	Mic	APBB1IP
FCGBP	0	67.1162435456728	0.295	0.013	0	Mic	FCGBP
OLR1	0	66.5273917030378	0.326	0.014	0	Mic	OLR1
SCIN	0	56.372141191087	0.525	0.011	0	Mic	SCIN
VSIG4	0	44.1866306088452	0.399	0.005	0	Mic	VSIG4
LPAR6	0	42.5436138981209	0.539	0.034	0	Mic	LPAR6
ARHGAP25	0	39.527061323674	0.587	0.038	0	Mic	ARHGAP25
ENTPD1	0	35.1501966550208	0.629	0.064	0	Mic	ENTPD1
LYN	0	34.5283261187657	0.755	0.048	0	Mic	LYN
B3GNT5	0	31.8224432021153	0.401	0.043	0	Mic	B3GNT5
FYB1	0	30.528352991152	0.86	0.027	0	Mic	FYB1
KYNU	0	30.5283260158133	0.369	0.011	0	Mic	KYNU
KLHL6	0	27.5283172536335	0.307	0.007	0	Mic	KLHL6
ADAM28	0	26.7963834191408	0.815	0.023	0	Mic	ADAM28
CD86	0	24.5191274962118	0.56	0.007	0	Mic	CD86
ST6GAL1	0	21.8885523081312	0.923	0.266	0	Mic	ST6GAL1
FCGR3A	0	21.3832250168194	0.318	0.005	0	Mic	FCGR3A
P2RY12	0	20.5304639140584	0.602	0.03	0	Mic	P2RY12
ITGAX	0	18.4276675915207	0.469	0.006	0	Mic	ITGAX
SYK	0	17.8154490256253	0.779	0.013	0	Mic	SYK
IPCEF1	0	16.4013976771421	0.678	0.265	0	Mic	IPCEF1
LCP2	0	16.1122916396058	0.417	0.022	0	Mic	LCP2
LY86	0	16.0341385800344	0.681	0.032	0	Mic	LY86
HLA-DPA1	0	14.524155513044	0.282	0.013	0	Mic	HLA-DPA1
SLC2A5	0	13.5283272032945	0.581	0.023	0	Mic	SLC2A5
PALD1	0	13.5210995985187	0.79	0.076	0	Mic	PALD1
DLEU7-AS1	0	13.259146374322	0.513	0.025	0	Mic	DLEU7-AS1
PIK3AP1	0	13.1883621395615	0.586	0.018	0	Mic	PIK3AP1
RGS1	0	12.9187099916056	0.285	0.007	0	Mic	RGS1
IRF8	0	12.8347229782407	0.355	0.006	0	Mic	IRF8
RHBDF2	0	12.5169108536163	0.778	0.023	0	Mic	RHBDF2
CX3CR1	0	12.3838509011523	0.437	0.006	0	Mic	CX3CR1
PIK3R5	0	11.5290991483551	0.654	0.011	0	Mic	PIK3R5
LILRB1	0	11.4184737143548	0.291	0.002	0	Mic	LILRB1
SRGN	0	10.5274656757596	0.455	0.019	0	Mic	SRGN
EPB41L2	0	8.52585027985531	0.929	0.672	0	Mic	EPB41L2
RIN31	0	7.51208171937473	0.733	0.09	0	Mic	RIN3
SLCO2B11	0	7.46570626258119	0.848	0.041	0	Mic	SLCO2B1
TLR21	0	7.4065481384417	0.636	0.009	0	Mic	TLR2
SMAP21	0	7.02190681923497	0.751	0.383	0	Mic	SMAP2
BHLHE41	0	5.9308671032142	0.623	0.214	0	Mic	BHLHE41
ALOX5	0	5.68447746878172	0.615	0.027	0	Mic	ALOX5
HCK	0	5.57876232968689	0.52	0.019	0	Mic	HCK
RCSD11	0	5.54003371041803	0.673	0.053	0	Mic	RCSD1
PTPRC	0	5.19944427371605	0.788	0.017	0	Mic	PTPRC
AC079015.1	0	5.18710727514451	0.347	0.003	0	Mic	AC079015.1
FGD21	0	5.08729040754547	0.6	0.006	0	Mic	FGD2
LINC01141	0	4.16255269694504	0.37	0.036	0	Mic	LINC01141
SH3TC11	0	3.93388129353011	0.464	0.008	0	Mic	SH3TC1
NCKAP1L1	0	3.62007581404744	0.555	0.013	0	Mic	NCKAP1L
DOCK21	0	3.54011311699953	0.848	0.071	0	Mic	DOCK2
GPR34	0	3.33733053886841	0.321	0.011	0	Mic	GPR34
CIITA1	0	3.29816651149796	0.556	0.021	0	Mic	CIITA
IL10RA1	0	2.87699154379193	0.348	0.012	0	Mic	IL10RA
WDFY4	0	2.84641263995996	0.633	0.015	0	Mic	WDFY4
FCGR1A	0	2.71018240268206	0.264	0.003	0	Mic	FCGR1A
TMC8	0	2.64039833388207	0.357	0.027	0	Mic	TMC8
VSIR3	0	2.61502563781056	0.499	0.058	0	Mic	VSIR
FAM149A1	0	2.57595027814983	0.626	0.138	0	Mic	FAM149A
GAB31	0	2.5348188569856	0.407	0.017	0	Mic	GAB3
PRAM1	0	2.53463637765116	0.424	0.031	0	Mic	PRAM1
CSF1R	0	2.52894555945517	0.807	0.015	0	Mic	CSF1R
IKZF1	0	2.52823451946775	0.701	0.011	0	Mic	IKZF1
ITGAM1	0	2.39073393696594	0.436	0.011	0	Mic	ITGAM
TLR51	0	2.31937696109549	0.325	0.015	0	Mic	TLR5
CYTH41	0	2.25316399337331	0.356	0.006	0	Mic	CYTH4
CD841	0	2.02546141221368	0.391	0.005	0	Mic	CD84
INPP5D	0	1.90771402821342	0.869	0.041	0	Mic	INPP5D
TMIGD3	0	1.87748145659699	0.326	0.019	0	Mic	TMIGD3
TLR11	0	1.86756428240169	0.426	0.022	0	Mic	TLR1
CD41	0	1.54297836770392	0.336	0.012	0	Mic	CD4
IRAK31	0	1.50797787326343	0.591	0.029	0	Mic	IRAK3
ARHGAP221	0	1.39113164104282	0.829	0.377	0	Mic	ARHGAP22
SIRPB21	0	1.04703922802245	0.265	0.003	0	Mic	SIRPB2
PLCB2	0	1.02709942197454	0.343	0.034	0	Mic	PLCB2
SPI11	0	1.00439411737122	0.315	0.022	0	Mic	SPI1
LAIR11	0	0.984146933083003	0.296	0.012	0	Mic	LAIR1
PTAFR	0	0.96047384991079	0.31	0.019	0	Mic	PTAFR
HLA-DMB1	0	0.918545656797261	0.276	0.007	0	Mic	HLA-DMB
MYO1F	0	0.755282766390498	0.713	0.041	0	Mic	MYO1F
CLEC7A1	0	0.721225554156961	0.374	0.006	0	Mic	CLEC7A
TM6SF1	0	0.573941436112872	0.451	0.099	0	Mic	TM6SF1
SAMSN11	0	0.528328293632477	0.523	0.025	0	Mic	SAMSN1
TRIM381	0	0.260944587654917	0.322	0.007	0	Mic	TRIM38
RASGEF1C1	0	0.250324018945964	0.527	0.149	0	Mic	RASGEF1C
FAM177B	2.61863e-306	3.36366998927912	0.289	0.015	1.83304e-302	Mic	FAM177B
PADI2	1.64771e-294	75.5283260063371	0.508	0.197	1.15339e-290	Mic	PADI2
FGD31	4.81604e-291	0.964429685354062	0.292	0.022	3.37123e-287	Mic	FGD3
HPGDS	2.00882e-288	7.51786036880745	0.257	0.012	1.40617e-284	Mic	HPGDS
CTSZ	9.85525e-281	13.2415055020997	0.312	0.039	6.89867e-277	Mic	CTSZ
LGALS9	3.31266e-277	0.617408472842923	0.255	0.015	2.31887e-273	Mic	LGALS9
RPS6KA11	4.00819e-275	1.05478140040104	0.364	0.066	2.80573e-271	Mic	RPS6KA1
PARP44	4.37806e-268	1.5282036188014	0.43	0.124	3.06464e-264	Mic	PARP4
HLA-DPB11	4.62037e-266	0.428585068327198	0.257	0.017	3.23426e-262	Mic	HLA-DPB1
REL	4.34201e-265	47.4796743800146	0.518	0.191	3.0394e-261	Mic	REL
AC012368.11	2.66884e-236	1.17986881521676	0.268	0.033	1.86819e-232	Mic	AC012368.1
CD581	7.47434e-231	5.14522704878252	0.296	0.05	5.23204e-227	Mic	CD58
AL365273.2	4.29921e-230	0.915863644124572	0.328	0.067	3.00945e-226	Mic	AL365273.2
DEF6	8.89134e-227	0.388235571631473	0.272	0.03	6.22393e-223	Mic	DEF6
RNF213	1.82602e-226	20.8244915679298	0.621	0.326	1.27821e-222	Mic	RNF213
SLC4A7	7.03525e-211	11.5215426345386	0.658	0.348	4.92468e-207	Mic	SLC4A7
ACSL1	7.46072e-202	103.528326006234	0.529	0.276	5.22251e-198	Mic	ACSL1
DDX60L	2.55516e-183	9.29070351090525	0.261	0.048	1.78861e-179	Mic	DDX60L
HAVCR2	5.47197e-172	6.39624912624769	0.458	0.196	3.83038e-168	Mic	HAVCR2
SLC25A37	1.85044e-170	87.528326006337	0.633	0.365	1.29531e-166	Mic	SLC25A37
AARS	2.04179e-164	298.528326006234	0.119	0.349	1.42925e-160	Mic	AARS
AC093152.1	2.38881e-147	9.55111743274339	0.319	0.118	1.67217e-143	Mic	AC093152.1
TTC7A	4.95744e-139	4.3049404985261	0.586	0.373	3.47021e-135	Mic	TTC7A
CNPY3	9.35943e-132	0.517020616789132	0.265	0.086	6.5516e-128	Mic	CNPY3
ATG16L2	2.21178e-121	2.65730010885862	0.359	0.161	1.54824e-117	Mic	ATG16L2
COLGALT11	1.15164e-109	0.337923477472735	0.326	0.157	8.06148e-106	Mic	COLGALT1
ABHD15-AS1	3.40539e-105	0.543099779564005	0.293	0.124	2.38378e-101	Mic	ABHD15-AS1
MYO15B2	4.61471e-103	0.31495852093137	0.296	0.129	3.23029e-99	Mic	MYO15B
AL159163.1	1.24815e-102	3.41291385985756	0.288	0.114	8.73703e-99	Mic	AL159163.1
GLDN	1.39341e-101	124.528326006336	0.545	0.331	9.7539e-98	Mic	GLDN
LPIN2	7.18303e-83	8.58524741191979	0.527	0.338	5.02812e-79	Mic	LPIN2
TXNIP	3.89024e-71	73.5216106574325	0.375	0.213	2.72317e-67	Mic	TXNIP
PTPN182	6.05683e-69	0.446673339246736	0.354	0.194	4.23978e-65	Mic	PTPN18
AIDA	9.62686e-64	4.56604156197458	0.274	0.135	6.7388e-60	Mic	AIDA
MPZL1	7.15629e-58	14.5282017705205	0.424	0.276	5.0094e-54	Mic	MPZL1
MMP24OS2	2.99749e-57	0.654588901383065	0.274	0.143	2.09824e-53	Mic	MMP24OS
CYBC1	3.06593e-54	0.330623634413422	0.252	0.129	2.14615e-50	Mic	CYBC1
ERICH1	4.30322e-44	6.53504838971992	0.436	0.3	3.01226e-40	Mic	ERICH1
GNA131	2.55838e-40	3.48561924453559	0.359	0.248	1.79086e-36	Mic	GNA13
P4HA1	6.71422e-39	7.52161410122393	0.498	0.385	4.69996e-35	Mic	P4HA1
FTL	2.87209e-23	31.5283260063371	0.639	0.566	2.01046e-19	Mic	FTL
PLP1	0	Inf	0.964	0.28	0	Oli	PLP1
MOBP	0	322.83664464669	0.872	0.095	0	Oli	MOBP
MBP	0	281.836644646728	0.981	0.562	0	Oli	MBP
MAG	0	243.836635290607	0.662	0.026	0	Oli	MAG
PIP4K2A	0	187.837555281655	0.985	0.517	0	Oli	PIP4K2A
TMEM266	0	176.834168116927	0.012	0.288	0	Oli	TMEM266
CNP	0	174.836346658326	0.813	0.184	0	Oli	CNP
TF	0	128.836644646695	0.911	0.226	0	Oli	TF
PRUNE2	0	94.8366446053298	0.962	0.538	0	Oli	PRUNE2
CNDP1	0	92.8341689767744	0.732	0.04	0	Oli	CNDP1
ST18	0	90.8547945746469	0.98	0.096	0	Oli	ST18
SELENOP	0	89.8365212445147	0.66	0.076	0	Oli	SELENOP
QDPR	0	79.8274701580796	0.851	0.387	0	Oli	QDPR
UGT8	0	74.57230070527	0.814	0.074	0	Oli	UGT8
MAN2A1	0	73.8363115420773	0.947	0.561	0	Oli	MAN2A1
PHLPP1	0	69.8366446467273	0.97	0.632	0	Oli	PHLPP1
TMEM144	0	67.8366279296573	0.945	0.187	0	Oli	TMEM144
CPM	0	62.8366185875147	0.52	0.114	0	Oli	CPM
AL359091.1	0	60.4683498171264	0.627	0.05	0	Oli	AL359091.1
AC026316.5	0	59.8357328745485	0.85	0.158	0	Oli	AC026316.5
LPAR1	0	58.8274451942945	0.8	0.089	0	Oli	LPAR1
PCSK6	0	56.9626773745546	0.797	0.196	0	Oli	PCSK6
PDE8A	0	51.8366446467221	0.91	0.527	0	Oli	PDE8A
SHTN1	0	51.8274701617534	0.956	0.602	0	Oli	SHTN1
NCKAP5	0	50.8366900456321	0.943	0.377	0	Oli	NCKAP5
MAL	0	49.5981333271656	0.642	0.054	0	Oli	MAL
AC106869.1	0	48.6489443676314	0.43	0.08	0	Oli	AC106869.1
POLR2F	0	48.2293017397213	0.803	0.34	0	Oli	POLR2F
HDAC2-AS2	0	45.8367649502346	0.748	0.265	0	Oli	HDAC2-AS2
EFHD1	0	43.8365850224821	0.642	0.123	0	Oli	EFHD1
CDK18	0	43.8296017672881	0.806	0.179	0	Oli	CDK18
C10orf90	0	42.8366446467284	0.926	0.14	0	Oli	C10orf90
CRYAB	0	40.8442880517249	0.673	0.193	0	Oli	CRYAB
FRYL	0	40.8366446466914	0.948	0.686	0	Oli	FRYL
TMEM165	0	40.7629281672237	0.931	0.492	0	Oli	TMEM165
CLDND1	0	40.7159099297297	0.803	0.265	0	Oli	CLDND1
SH3TC2	0	38.8267563068954	0.625	0.017	0	Oli	SH3TC2
GPRC5B	0	36.8230897123291	0.822	0.274	0	Oli	GPRC5B
BCAS1	0	33.8366385026742	0.831	0.111	0	Oli	BCAS1
OPALIN	0	32.1312985315496	0.501	0.018	0	Oli	OPALIN
MAPK4	0	31.8366381493518	0.011	0.458	0	Oli	MAPK4
LAMP2	0	30.8390797591041	0.824	0.334	0	Oli	LAMP2
FRMD4B	0	30.8366446045765	0.944	0.258	0	Oli	FRMD4B
SHROOM4	0	30.8365471814576	0.789	0.072	0	Oli	SHROOM4
LINC01608	0	30.0528822096077	0.715	0.021	0	Oli	LINC01608
ANLN	0	28.8184392581846	0.727	0.066	0	Oli	ANLN
PLCL1	0	27.8366443407898	0.943	0.58	0	Oli	PLCL1
PLA2G16	0	26.8340428355705	0.719	0.172	0	Oli	PLA2G16
ERMN	0	25.411862974972	0.578	0.024	0	Oli	ERMN
PRR5L	0	24.8366102158228	0.6	0.074	0	Oli	PRR5L
AL354809.1	0	24.722314563615	0.394	0.073	0	Oli	AL354809.1
KLK6	0	24.0622813222283	0.283	0.007	0	Oli	KLK6
LDB3	0	23.6295907587768	0.507	0.059	0	Oli	LDB3
SLAIN1	0	22.7083907693895	0.895	0.556	0	Oli	SLAIN1
CNTN2	0	22.6819145033666	0.837	0.212	0	Oli	CNTN2
CD9	0	21.4665910894524	0.499	0.061	0	Oli	CD9
CARNS1	0	20.8214691396586	0.567	0.039	0	Oli	CARNS1
SYNJ2	0	20.5302208823158	0.795	0.336	0	Oli	SYNJ2
FA2H	0	19.9553252107516	0.8	0.066	0	Oli	FA2H
HAPLN2	0	19.5866767140861	0.594	0.108	0	Oli	HAPLN2
LINC00639	0	19.0083034169032	0.691	0.05	0	Oli	LINC00639
RFTN2	0	18.8331294030121	0.755	0.187	0	Oli	RFTN2
MOG	0	17.8591676134386	0.768	0.032	0	Oli	MOG
SLC44A1	0	16.8366446475251	0.986	0.685	0	Oli	SLC44A1
CD22	0	16.8355408250132	0.699	0.02	0	Oli	CD22
NKX6-2	0	16.573490660432	0.646	0.018	0	Oli	NKX6-2
AC009063.2	0	16.1818557440136	0.569	0.027	0	Oli	AC009063.2
AMER2	0	15.8434804829148	0.808	0.306	0	Oli	AMER2
AC110285.1	0	14.8365380004572	0.504	0.039	0	Oli	AC110285.1
BOK	0	14.5360022027427	0.394	0.042	0	Oli	BOK
NINJ2	0	14.2734776053295	0.459	0.041	0	Oli	NINJ2
AC016597.1	0	14.0979686136935	0.557	0.024	0	Oli	AC016597.1
SCD	0	13.8613895446665	0.734	0.124	0	Oli	SCD
KIF6	0	13.509457968111	0.664	0.144	0	Oli	KIF6
DAAM2	0	12.09903572605	0.822	0.128	0	Oli	DAAM2
LINC00844	0	11.9788160848263	0.361	0.04	0	Oli	LINC00844
RASSF2	0	11.8243878716879	0.417	0.099	0	Oli	RASSF2
HSPA2	0	11.8132485137779	0.383	0.046	0	Oli	HSPA2
PLEKHB1	0	11.4965208936496	0.463	0.091	0	Oli	PLEKHB1
TTYH2	0	10.8367073841345	0.742	0.109	0	Oli	TTYH2
PLLP	0	10.8244252719875	0.666	0.082	0	Oli	PLLP
COL4A5	0	10.7816985710179	0.786	0.096	0	Oli	COL4A5
TMEM98	0	10.5494202457469	0.455	0.023	0	Oli	TMEM98
PHLDB1	0	10.0783555360397	0.767	0.218	0	Oli	PHLDB1
ASPA	0	10.0209459399286	0.563	0.035	0	Oli	ASPA
PRIMA1	0	9.47429223754996	0.309	0.016	0	Oli	PRIMA1
SUN2	0	8.83667240381261	0.691	0.274	0	Oli	SUN2
FAM124A	0	8.38159152579375	0.612	0.204	0	Oli	FAM124A
SH3TC2-DT	0	8.33719576829227	0.267	0.006	0	Oli	SH3TC2-DT
PIP5K1B	0	7.83664464672913	0.03	0.449	0	Oli	PIP5K1B
DOCK5	0	7.70971663728004	0.946	0.239	0	Oli	DOCK5
TP53TG5	0	7.21281813799643	0.483	0.071	0	Oli	TP53TG5
SLC5A11	0	6.96368366013635	0.542	0.049	0	Oli	SLC5A11
AL138881.1	0	6.83603013360513	0.295	0.014	0	Oli	AL138881.1
AC090502.1	0	6.82100055709913	0.464	0.028	0	Oli	AC090502.1
ITGA2	0	6.61669416402919	0.496	0.025	0	Oli	ITGA2
PMP22	0	5.78647173744514	0.537	0.115	0	Oli	PMP22
SOX10	0	5.7342310083165	0.452	0.069	0	Oli	SOX10
AC012593.1	0	5.45771258854332	0.437	0.107	0	Oli	AC012593.1
PSMA1	0	5.25824130628624	0.012	0.279	0	Oli	PSMA1
ERBB3	0	4.70190433560492	0.446	0.043	0	Oli	ERBB3
TMEM235	0	4.46397500258449	0.453	0.01	0	Oli	TMEM235
TMTC4	0	4.22945012908625	0.53	0.172	0	Oli	TMTC4
ADIPOR21	0	3.83662228766184	0.776	0.366	0	Oli	ADIPOR2
CLMN	0	3.82902388824954	0.926	0.203	0	Oli	CLMN
LINC01792	0	3.586955392149	0.303	0.003	0	Oli	LINC01792
TMEM163	0	3.47476116752142	0.031	0.386	0	Oli	TMEM163
PRR18	0	3.25505043726581	0.299	0.017	0	Oli	PRR18
CERCAM	0	2.83666495437826	0.819	0.111	0	Oli	CERCAM
TSPAN15	0	2.01537980029755	0.384	0.065	0	Oli	TSPAN15
ENOSF1	0	1.83627217979542	0.544	0.179	0	Oli	ENOSF1
PLPP2	0	1.5404628809218	0.318	0.016	0	Oli	PLPP2
TMC6	0	1.53146546256219	0.341	0.046	0	Oli	TMC6
LINC01630	0	0.947198510455717	0.538	0.079	0	Oli	LINC01630
LINC01170	0	0.836645478297385	0.502	0.082	0	Oli	LINC01170
MTUS11	0	0.83664462582496	0.765	0.375	0	Oli	MTUS1
LINC00877	3.96043e-301	4.0751851079581	0.355	0.058	2.7723e-297	Oli	LINC00877
APLP1	2.78877e-293	32.649093285987	0.779	0.436	1.95214e-289	Oli	APLP1
KANK1	8.05613e-291	42.8184940773558	0.679	0.3	5.63929e-287	Oli	KANK1
MARCKSL1	7.58576e-285	94.8210147081771	0.495	0.169	5.31003e-281	Oli	MARCKSL1
OLMALINC	6.08785e-282	10.7870872617951	0.524	0.192	4.2615e-278	Oli	OLMALINC
CUEDC1	3.17763e-278	11.4493718225554	0.558	0.229	2.22434e-274	Oli	CUEDC1
CBR11	5.95803e-277	3.7571815105102	0.429	0.13	4.17062e-273	Oli	CBR1
GLTP	2.42716e-265	2.88621136866808	0.492	0.183	1.69901e-261	Oli	GLTP
MID1IP1	8.64208e-264	11.7123190290687	0.327	0.059	6.04946e-260	Oli	MID1IP1
SH3BP41	5.96866e-251	0.501369988682088	0.349	0.08	4.17806e-247	Oli	SH3BP4
C21orf91	8.11775e-250	1.2941039101114	0.292	0.042	5.68242e-246	Oli	C21orf91
CHADL	7.90898e-247	5.0608291613149	0.286	0.047	5.53628e-243	Oli	CHADL
NEK3	1.25516e-243	1.6444078187169	0.316	0.069	8.78611e-240	Oli	NEK3
TSC22D4	1.54524e-226	20.6375675324715	0.496	0.202	1.08167e-222	Oli	TSC22D4
WIPF1	1.68661e-225	3.69510921993679	0.514	0.206	1.18063e-221	Oli	WIPF1
S100B	1.20246e-204	30.8341545266363	0.359	0.105	8.41723e-201	Oli	S100B
PIK3C2B1	1.30946e-196	3.6683612916588	0.55	0.269	9.16625e-193	Oli	PIK3C2B
KIF19	3.66535e-193	2.83355991766701	0.257	0.043	2.56575e-189	Oli	KIF19
AC006059.1	2.55444e-188	1.85601316665203	0.503	0.253	1.78811e-184	Oli	AC006059.1
SLC25A13	2.78955e-183	11.8371637933762	0.627	0.368	1.95268e-179	Oli	SLC25A13
BIN1	1.84407e-182	6.76135182794858	0.784	0.507	1.29085e-178	Oli	BIN1
CYP27A11	2.10284e-178	0.27372558092695	0.398	0.147	1.47199e-174	Oli	CYP27A1
CPB2-AS1	1.87098e-169	8.27075706057328	0.488	0.237	1.30968e-165	Oli	CPB2-AS1
SOX8	6.60713e-166	54.2416389553557	0.336	0.113	4.62499e-162	Oli	SOX8
INO80D	1.09101e-144	35.8355478541441	0.493	0.676	7.63704e-141	Oli	INO80D
ITPKB	2.25462e-142	6.78555960633757	0.485	0.227	1.57823e-138	Oli	ITPKB
LINC00854	8.46714e-133	2.96245940298073	0.368	0.158	5.927e-129	Oli	LINC00854
TMPRSS5	1.98896e-112	9.70628020212612	0.253	0.088	1.39227e-108	Oli	TMPRSS5
GOLIM4	1.33427e-108	16.5841665532838	0.12	0.282	9.33988e-105	Oli	GOLIM4
ABTB2	7.99088e-106	12.1434648451281	0.303	0.121	5.59362e-102	Oli	ABTB2
DUSP16	3.85227e-100	6.83664464700819	0.465	0.277	2.69659e-96	Oli	DUSP16
ELAVL1	7.96524e-99	222.836644605292	0.207	0.38	5.57567e-95	Oli	ELAVL1
DPYSL5	4.60943e-92	5.83933927264914	0.465	0.293	3.2266e-88	Oli	DPYSL5
SLC26A31	6.91557e-84	0.836644646729098	0.402	0.549	4.8409e-80	Oli	SLC26A3
ARHGAP1	5.47878e-80	14.9487525050485	0.458	0.289	3.83514e-76	Oli	ARHGAP1
SOX2	2.5423e-65	9.80226915320014	0.338	0.179	1.77961e-61	Oli	SOX2
ECE1	3.11635e-55	34.8366446053297	0.258	0.376	2.18144e-51	Oli	ECE1
SIK2	2.54086e-47	320.836521244539	0.573	0.644	1.7786e-43	Oli	SIK2
SQSTM1	1.25797e-42	128.836644646729	0.365	0.473	8.80576e-39	Oli	SQSTM1
ZDHHC20	1.53055e-41	48.9597351740459	0.657	0.55	1.07138e-37	Oli	ZDHHC20
C21orf62-AS11	7.6623e-40	0.777909456227708	0.298	0.189	5.36361e-36	Oli	C21orf62-AS1
CHORDC1	2.68825e-32	19.7856979240825	0.286	0.375	1.88177e-28	Oli	CHORDC1
AMPD3	9.17547e-29	12.8547490129686	0.278	0.192	6.42283e-25	Oli	AMPD3
ZNF365	7.10339e-06	17.8338343410746	0.492	0.482	0.0497237	Oli	ZNF365
MEGF11	0	191.756519140726	0.965	0.125	0	OPC	MEGF11
MAML2	0	128.756473741826	0.95	0.466	0	OPC	MAML2
PTPRZ1	0	114.429954846141	0.991	0.266	0	OPC	PTPRZ1
TNR	0	102.756519182125	0.996	0.429	0	OPC	TNR
VCAN	0	88.7565191427867	0.981	0.089	0	OPC	VCAN
MMD2	0	75.7565191399673	0.626	0.159	0	OPC	MMD2
CECR2	0	69.7563956249498	0.672	0.278	0	OPC	CECR2
BEST3	0	45.7310897380415	0.493	0.008	0	OPC	BEST3
EPN2	0	39.7566880364084	0.971	0.638	0	OPC	EPN2
HIF3A	0	38.7565191407256	0.861	0.137	0	OPC	HIF3A
MATN2	0	30.7392594261987	0.585	0.218	0	OPC	MATN2
KCNJ16	0	30.379092975318	0.373	0.019	0	OPC	KCNJ16
GPR17	0	29.6295510016447	0.44	0.005	0	OPC	GPR17
PLPP4	0	26.7322313372077	0.813	0.096	0	OPC	PLPP4
ATP10B	0	26.3834156909296	0.744	0.263	0	OPC	ATP10B
CCDC50	0	23.3959944491831	0.831	0.22	0	OPC	CCDC50
GPNMB	0	22.6420243367619	0.48	0.022	0	OPC	GPNMB
XYLT1	0	22.3404654230045	0.971	0.445	0	OPC	XYLT1
PMP2	0	18.0362141769552	0.432	0.09	0	OPC	PMP2
PLAT	0	17.7565133027082	0.368	0.027	0	OPC	PLAT
AFAP1L2	0	16.8573697770074	0.672	0.067	0	OPC	AFAP1L2
AL445250.1	0	16.447924918409	0.836	0.25	0	OPC	AL445250.1
BCAN	0	15.7565004835361	0.851	0.161	0	OPC	BCAN
MARCKS	0	15.7560288195458	0.738	0.264	0	OPC	MARCKS
PDGFRA	0	12.7379452852351	0.625	0.011	0	OPC	PDGFRA
OLIG1	0	12.7104538399627	0.809	0.165	0	OPC	OLIG1
NKAIN4	0	12.5020598585629	0.444	0.036	0	OPC	NKAIN4
PHLDA1	0	11.503354686622	0.599	0.074	0	OPC	PHLDA1
HIP1R	0	10.7757203591081	0.872	0.36	0	OPC	HIP1R
OLIG2	0	9.08711454609386	0.633	0.078	0	OPC	OLIG2
LINC02588	0	7.90294064895467	0.687	0.066	0	OPC	LINC02588
SNX22	0	7.42099801462834	0.452	0.035	0	OPC	SNX22
RIN2	0	5.75651525650099	0.839	0.292	0	OPC	RIN2
GNG121	0	5.73830294820797	0.429	0.079	0	OPC	GNG12
LINC02283	0	5.48005582917919	0.283	0.006	0	OPC	LINC02283
HIP11	0	3.75651914076333	0.929	0.426	0	OPC	HIP1
CSPG4	0	3.32344679928355	0.618	0.009	0	OPC	CSPG4
EMID11	0	2.56294052882213	0.544	0.101	0	OPC	EMID1
CMYA51	0	1.75651914072652	0.711	0.192	0	OPC	CMYA5
IFI44	2.20285e-299	14.4312794742761	0.305	0.033	1.542e-295	OPC	IFI44
KIF191	1.49614e-294	0.7588462045477	0.402	0.089	1.0473e-290	OPC	KIF19
TGFA	4.41933e-254	13.9421998684567	0.381	0.094	3.09353e-250	OPC	TGFA
PARP141	1.38523e-247	2.2396075966097	0.353	0.078	9.69662e-244	OPC	PARP14
CD82	1.59691e-236	2.90871221588504	0.388	0.109	1.11784e-232	OPC	CD82
PPFIBP2	1.24759e-231	416.756471465525	0.485	0.186	8.73314e-228	OPC	PPFIBP2
MT3	5.52506e-226	151.054062558571	0.587	0.287	3.86754e-222	OPC	MT3
HAP1	4.72282e-204	8.89025708384118	0.27	0.047	3.30597e-200	OPC	HAP1
BAALC	9.2323e-204	20.756519125489	0.683	0.39	6.46261e-200	OPC	BAALC
MKRN3	9.64586e-191	0.478221946812356	0.484	0.201	6.7521e-187	OPC	MKRN3
LRP4-AS1	1.43869e-183	0.736032111638046	0.253	0.046	1.00709e-179	OPC	LRP4-AS1
MYOM1	2.08603e-172	8.75647286616199	0.36	0.119	1.46022e-168	OPC	MYOM1
AL139383.1	1.13546e-160	5.73593569923654	0.427	0.181	7.94822e-157	OPC	AL139383.1
LINC008541	5.89494e-151	0.629291801603117	0.449	0.207	4.12646e-147	OPC	LINC00854
KLF15	7.18316e-141	0.703582453579083	0.297	0.099	5.02821e-137	OPC	KLF15
DBI	8.48183e-97	4.75636828324389	0.286	0.116	5.93728e-93	OPC	DBI
HSPH1	3.98974e-95	95.7565168803968	0.307	0.479	2.79282e-91	OPC	HSPH1
LINC01572	2.48549e-83	8.000523937758	0.37	0.192	1.73984e-79	OPC	LINC01572
ARHGAP23	7.94724e-77	24.7556076742718	0.203	0.348	5.56307e-73	OPC	ARHGAP23
MYO15B3	1.6993e-69	0.258724163205426	0.271	0.133	1.18951e-65	OPC	MYO15B
GRB2	8.89617e-67	15.7376596631553	0.297	0.426	6.22732e-63	OPC	GRB2
SLC6A11	7.84077e-40	63.7565190935613	0.29	0.184	5.48854e-36	OPC	SLC6A11
AP1B1	3.72042e-34	40.8944970265601	0.216	0.304	2.6043e-30	OPC	AP1B1
RAP1GAP	6.21712e-31	38.7565190993243	0.269	0.343	4.35199e-27	OPC	RAP1GAP
SNAP23	1.97428e-11	92.75647376923	0.397	0.335	1.382e-07	OPC	SNAP23
HSPD1	7.97204e-11	113.75651913502	0.282	0.328	5.58042e-07	OPC	HSPD1
SARM1	1.35027e-06	90.7565191407256	0.308	0.319	0.00945192	OPC	SARM1
DLC1	0	100.977377584486	0.977	0.522	0	Per	DLC1
COL4A2	0	48.9773776258836	0.662	0.184	0	Per	COL4A2
RHOJ	0	40.9739561859568	0.65	0.088	0	Per	RHOJ
ADGRD1	0	36.8383899635858	0.554	0.024	0	Per	ADGRD1
C2CD2	0	34.5697070892338	0.664	0.265	0	Per	C2CD2
MYO1B	0	20.9739464068425	0.766	0.138	0	Per	MYO1B
PDGFRB	0	20.3668898000488	0.906	0.126	0	Per	PDGFRB
CYSLTR2	0	19.8692230445944	0.481	0.004	0	Per	CYSLTR2
HEYL	0	17.0189057131912	0.447	0.006	0	Per	HEYL
AC012409.2	0	15.3486067178651	0.587	0.037	0	Per	AC012409.2
SLC6A12	0	12.5542684013473	0.773	0.034	0	Per	SLC6A12
COLEC12	0	9.8466543733993	0.741	0.108	0	Per	COLEC12
SLC12A7	0	8.42599300301695	0.619	0.032	0	Per	SLC12A7
SLC6A1-AS1	0	7.94465082589832	0.47	0.112	0	Per	SLC6A1-AS1
SLC19A11	0	6.60877665276447	0.647	0.07	0	Per	SLC19A1
RGL3	0	6.58092505518798	0.491	0.054	0	Per	RGL3
TBX2	0	6.30801123968942	0.503	0.004	0	Per	TBX2
NOTCH3	0	6.1390337385134	0.766	0.012	0	Per	NOTCH3
LINC02172	0	5.56938160707949	0.331	0.003	0	Per	LINC02172
AC002546.1	0	4.73866894127093	0.343	0.005	0	Per	AC002546.1
HEY2	0	4.72909618903409	0.395	0.057	0	Per	HEY2
CARMN	0	4.66421650561639	0.712	0.004	0	Per	CARMN
GRK5	0	3.97721852325419	0.696	0.227	0	Per	GRK5
RBMS3-AS32	0	2.58257952981939	0.437	0.055	0	Per	RBMS3-AS3
KANK31	0	2.39045570353567	0.431	0.016	0	Per	KANK3
GPRC5C	0	2.37269742682832	0.311	0.02	0	Per	GPRC5C
CSPG41	0	2.16711639354401	0.394	0.044	0	Per	CSPG4
FOXD1	0	2.15574689594793	0.376	0.004	0	Per	FOXD1
SMIM31	0	1.7557859266394	0.357	0.02	0	Per	SMIM3
GJA4	0	1.70310012641218	0.341	0.001	0	Per	GJA4
DIO3OS	0	1.4503687013917	0.288	0.009	0	Per	DIO3OS
PTH1R	0	1.12164824857609	0.823	0.043	0	Per	PTH1R
S1PR3	0	1.02774466529424	0.338	0.012	0	Per	S1PR3
NFATC4	0	1.01350732936488	0.348	0.026	0	Per	NFATC4
COL18A1	9.56447e-280	0.977377608448144	0.484	0.136	6.69513e-276	Per	COL18A1
SORBS31	1.52174e-238	1.80241717245463	0.432	0.128	1.06522e-234	Per	SORBS3
TAGLN	0	Inf	0.736	0.092	0	SMC	TAGLN
MYL9	0	248.949122120614	0.668	0.007	0	SMC	MYL9
DES	0	147.949119874151	0.316	0.001	0	SMC	DES
MYH11	0	129.684447800648	0.598	0.048	0	SMC	MYH11
ACTA2	0	121.949122136601	0.594	0.039	0	SMC	ACTA2
FLNA	0	116.949122136603	0.631	0.139	0	SMC	FLNA
TPM2	0	113.949151665152	0.488	0.06	0	SMC	TPM2
ADIRF	0	110.949122136603	0.614	0.026	0	SMC	ADIRF
S100A4	0	102.821258869893	0.285	0.004	0	SMC	S100A4
CNN1	0	45.6975963817565	0.318	0.006	0	SMC	CNN1
LMOD1	0	38.9491229626991	0.418	0.031	0	SMC	LMOD1
BGN	0	33.8624702997756	0.454	0.018	0	SMC	BGN
CAVIN1	0	26.9005350852687	0.441	0.036	0	SMC	CAVIN1
RBPMS	0	23.9491221365001	0.514	0.073	0	SMC	RBPMS
CARMN1	0	8.26228286873301	0.362	0.005	0	SMC	CARMN
NOTCH31	0	6.77506820940259	0.397	0.013	0	SMC	NOTCH3
IGFBP4	1.33196e-304	15.9579611678328	0.391	0.038	9.32371e-301	SMC	IGFBP4
FHL5	1.17138e-300	25.9496810233236	0.275	0.003	8.19965e-297	SMC	FHL5
LGALS1	1.19035e-299	36.9466392419841	0.42	0.051	8.33246e-296	SMC	LGALS1
HSPB1	2.54527e-294	392.949076737704	0.649	0.18	1.78169e-290	SMC	HSPB1
PRELP	3.12417e-277	60.3931755571291	0.376	0.04	2.18692e-273	SMC	PRELP
C1QTNF1	9.00302e-270	7.95702266425656	0.285	0.01	6.30211e-266	SMC	C1QTNF1
FN1	4.25762e-263	12.9491221366027	0.472	0.09	2.98034e-259	SMC	FN1
S100A6	3.90589e-261	116.82219412556	0.517	0.116	2.73412e-257	SMC	S100A6
BCAM	7.17805e-260	20.8221861523451	0.31	0.019	5.02463e-256	SMC	BCAM
TBX21	7.19578e-255	6.12417501290525	0.252	0.005	5.03704e-251	SMC	TBX2
S100A11	2.97327e-251	22.9491115889288	0.298	0.016	2.08129e-247	SMC	S100A11
NDUFA4L2	2.24023e-237	27.5496404680662	0.302	0.027	1.56816e-233	SMC	NDUFA4L2
MYL6	3.01598e-234	99.9486178069845	0.584	0.186	2.11118e-230	SMC	MYL6
AEBP1	1.36786e-217	23.9466464054991	0.344	0.043	9.575e-214	SMC	AEBP1
MFGE8	1.90595e-193	64.5589765361191	0.424	0.096	1.33416e-189	SMC	MFGE8
[truncated: 102 more rows]

## Sheet: Marker_genes_Exc
Column1	p_val	avg_log2FC	pct.1	pct.2	p_val_adj	cluster	gene
GRIA1	3.61814e-264	2.10819	0.992	0.922	1.80907e-260	CA1 pyramidal cells	GRIA1
SLC24A3	1.4057e-253	3.2649	0.934	0.237	7.02851e-250	CA1 pyramidal cells	SLC24A3
CCBE1	3.33523e-247	3.03442	0.924	0.307	1.66761e-243	CA1 pyramidal cells	CCBE1
CTXND1	7.10299e-239	3.79134	0.779	0.027	3.5515e-235	CA1 pyramidal cells	CTXND1
PCDH15	1.91388e-235	2.96262	0.936	0.371	9.56941e-232	CA1 pyramidal cells	PCDH15
SPHKAP	1.03911e-219	2.86153	0.908	0.264	5.19555e-216	CA1 pyramidal cells	SPHKAP
RYR3	1.08985e-218	2.74582	0.928	0.461	5.44927e-215	CA1 pyramidal cells	RYR3
DOK6	3.32239e-218	2.16297	0.938	0.794	1.66119e-214	CA1 pyramidal cells	DOK6
PPM1E	1.81902e-206	1.82757	0.975	0.881	9.09511e-203	CA1 pyramidal cells	PPM1E
PRKCA	1.15217e-191	1.75718	0.96	0.796	5.76085e-188	CA1 pyramidal cells	PRKCA
FNDC1	5.52376e-190	2.93572	0.638	0.012	2.76188e-186	CA1 pyramidal cells	FNDC1
RIN2	2.31946e-179	2.28556	0.706	0.099	1.15973e-175	CA1 pyramidal cells	RIN2
ITGA8	5.30336e-173	2.64692	0.752	0.133	2.65168e-169	CA1 pyramidal cells	ITGA8
SAMD3	9.03348e-172	2.37271	0.802	0.204	4.51674e-168	CA1 pyramidal cells	SAMD3
KCNAB1	1.63334e-171	2.21067	0.907	0.521	8.16669e-168	CA1 pyramidal cells	KCNAB1
TRPC4	1.88742e-171	2.1585	0.818	0.308	9.43709e-168	CA1 pyramidal cells	TRPC4
ZBTB20	4.08679e-167	1.69614	0.919	0.588	2.04339e-163	CA1 pyramidal cells	ZBTB20
FAM126A	1.30549e-166	2.31592	0.763	0.207	6.52746e-163	CA1 pyramidal cells	FAM126A
PKP2	5.0538e-166	2.3683	0.655	0.069	2.5269e-162	CA1 pyramidal cells	PKP2
AC004160.2	1.00352e-162	2.29368	0.581	0.019	5.01759e-159	CA1 pyramidal cells	AC004160.2
MEGF11	1.50351e-159	2.28545	0.792	0.234	7.51756e-156	CA1 pyramidal cells	MEGF11
GNA14	1.85954e-159	2.43941	0.741	0.181	9.2977e-156	CA1 pyramidal cells	GNA14
CLIC6	2.9151e-159	1.9497	0.545	0.018	1.45755e-155	CA1 pyramidal cells	CLIC6
SHISA6	3.16777e-158	2.25248	0.87	0.354	1.58389e-154	CA1 pyramidal cells	SHISA6
CLMP	1.45667e-156	2.4148	0.759	0.191	7.28337e-153	CA1 pyramidal cells	CLMP
BCL11B	1.05938e-154	2.03738	0.82	0.308	5.29689e-151	CA1 pyramidal cells	BCL11B
DAB1	1.08116e-151	1.32753	0.971	0.871	5.40579e-148	CA1 pyramidal cells	DAB1
SIPA1L3	1.67257e-146	1.87088	0.907	0.719	8.36285e-143	CA1 pyramidal cells	SIPA1L3
PDE4B	1.57963e-145	1.61234	0.926	0.649	7.89814e-142	CA1 pyramidal cells	PDE4B
KCNQ1OT1	2.00452e-144	1.9254	0.882	0.631	1.00226e-140	CA1 pyramidal cells	KCNQ1OT1
MYO16	1.0726e-142	1.9726	0.803	0.308	5.36302e-139	CA1 pyramidal cells	MYO16
AC116345.1	7.66823e-136	2.16322	0.57	0.058	3.83412e-132	CA1 pyramidal cells	AC116345.1
COL24A1	2.01841e-135	1.98911	0.833	0.412	1.00921e-131	CA1 pyramidal cells	COL24A1
LUZP2	2.27622e-135	1.86052	0.8	0.292	1.13811e-131	CA1 pyramidal cells	LUZP2
CASC6	2.68113e-132	1.98172	0.534	0.03	1.34057e-128	CA1 pyramidal cells	CASC6
SLIT3	1.99577e-129	1.1951	0.939	0.733	9.97887e-126	CA1 pyramidal cells	SLIT3
AL133346.1	1.47572e-120	1.64205	0.612	0.104	7.3786e-117	CA1 pyramidal cells	AL133346.1
COL5A2	7.23703e-120	2.16083	0.735	0.294	3.61852e-116	CA1 pyramidal cells	COL5A2
ANO4	5.29819e-118	1.67175	0.866	0.588	2.6491e-114	CA1 pyramidal cells	ANO4
THSD4	8.92185e-117	2.07942	0.713	0.27	4.46093e-113	CA1 pyramidal cells	THSD4
SPON1	2.98179e-114	1.63783	0.704	0.165	1.4909e-110	CA1 pyramidal cells	SPON1
MCTP2	4.89841e-112	1.69581	0.52	0.058	2.44921e-108	CA1 pyramidal cells	MCTP2
KIT	8.72542e-111	1.54621	0.477	0.031	4.36271e-107	CA1 pyramidal cells	KIT
AFF2	3.74123e-107	1.52186	0.78	0.435	1.87061e-103	CA1 pyramidal cells	AFF2
AC244021.1	6.46732e-107	1.76195	0.77	0.369	3.23366e-103	CA1 pyramidal cells	AC244021.1
RBFOX1	7.24812e-106	0.663391	1	0.982	3.62406e-102	CA1 pyramidal cells	RBFOX1
C8orf34	1.08501e-99	1.31467	0.829	0.416	5.42503e-96	CA1 pyramidal cells	C8orf34
EPHA5	3.23486e-99	1.46388	0.894	0.72	1.61743e-95	CA1 pyramidal cells	EPHA5
AK5	7.42551e-99	1.00352	0.958	0.921	3.71275e-95	CA1 pyramidal cells	AK5
GRIP1	1.98178e-98	1.04856	0.945	0.782	9.90891e-95	CA1 pyramidal cells	GRIP1
GREB1L	4.57935e-98	1.35366	0.822	0.429	2.28968e-94	CA1 pyramidal cells	GREB1L
THSD7B	2.26544e-97	1.36471	0.552	0.13	1.13272e-93	CA1 pyramidal cells	THSD7B
KIAA1217	5.58372e-97	1.16226	0.918	0.679	2.79186e-93	CA1 pyramidal cells	KIAA1217
SULF2	1.98855e-93	1.41079	0.605	0.163	9.94273e-90	CA1 pyramidal cells	SULF2
NRP1	8.13565e-91	1.40209	0.823	0.449	4.06782e-87	CA1 pyramidal cells	NRP1
SYT17	2.5562e-89	1.22518	0.733	0.34	1.2781e-85	CA1 pyramidal cells	SYT17
SLIT2	1.27912e-88	1.11419	0.905	0.688	6.39559e-85	CA1 pyramidal cells	SLIT2
MSC-AS1	2.10872e-88	1.38215	0.807	0.393	1.05436e-84	CA1 pyramidal cells	MSC-AS1
RSPO3	2.77913e-86	1.45697	0.56	0.144	1.38957e-82	CA1 pyramidal cells	RSPO3
NCKAP5	7.59916e-86	1.90604	0.611	0.177	3.79958e-82	CA1 pyramidal cells	NCKAP5
EPB41L4A	3.58359e-84	1.8546	0.569	0.191	1.7918e-80	CA1 pyramidal cells	EPB41L4A
PLPP4	2.09154e-82	1.40431	0.463	0.06	1.04577e-78	CA1 pyramidal cells	PLPP4
DUSP4	9.80139e-82	1.21959	0.431	0.043	4.90069e-78	CA1 pyramidal cells	DUSP4
FIBCD1	1.8638e-81	0.973389	0.336	0.013	9.31899e-78	CA1 pyramidal cells	FIBCD1
ADGRV1	1.43519e-76	1.73197	0.808	0.565	7.17595e-73	CA1 pyramidal cells	ADGRV1
HTR2C	5.43787e-75	0.871484	0.497	0.127	2.71894e-71	CA1 pyramidal cells	HTR2C
ZNF804A	3.69244e-73	1.14086	0.871	0.622	1.84622e-69	CA1 pyramidal cells	ZNF804A
PRKG1	1.03778e-72	0.799645	0.91	0.707	5.18889e-69	CA1 pyramidal cells	PRKG1
TANC1	1.1301e-70	1.21301	0.625	0.179	5.65051e-67	CA1 pyramidal cells	TANC1
HS6ST3	5.16453e-69	0.846033	0.984	0.87	2.58227e-65	CA1 pyramidal cells	HS6ST3
NKAIN3	5.9264e-68	0.976224	0.683	0.305	2.9632e-64	CA1 pyramidal cells	NKAIN3
PLPPR1	1.99764e-67	1.24227	0.562	0.197	9.98822e-64	CA1 pyramidal cells	PLPPR1
PRKCG	1.2799e-65	1.10197	0.761	0.528	6.39948e-62	CA1 pyramidal cells	PRKCG
HRK	1.05825e-64	1.18189	0.531	0.191	5.29127e-61	CA1 pyramidal cells	HRK
KL	1.35059e-64	0.922914	0.347	0.041	6.75295e-61	CA1 pyramidal cells	KL
TG	2.07591e-64	1.98489	0.394	0.095	1.03795e-60	CA1 pyramidal cells	TG
FEZF2	3.01297e-64	0.898153	0.431	0.094	1.50648e-60	CA1 pyramidal cells	FEZF2
SAMD5	8.93926e-64	1.23648	0.701	0.329	4.46963e-60	CA1 pyramidal cells	SAMD5
AGBL1	1.63285e-63	1.73264	0.52	0.198	8.16425e-60	CA1 pyramidal cells	AGBL1
CNTNAP3B	5.30832e-63	1.05328	0.773	0.449	2.65416e-59	CA1 pyramidal cells	CNTNAP3B
PCSK5	1.52457e-62	0.801694	0.595	0.218	7.62287e-59	CA1 pyramidal cells	PCSK5
CLMN	2.59053e-61	1.01557	0.636	0.24	1.29526e-57	CA1 pyramidal cells	CLMN
LMCD1-AS1	2.61241e-61	1.28954	0.696	0.328	1.3062e-57	CA1 pyramidal cells	LMCD1-AS1
TOX2	8.34133e-61	0.955793	0.576	0.237	4.17067e-57	CA1 pyramidal cells	TOX2
BTNL9	9.16257e-61	0.87937	0.478	0.115	4.58129e-57	CA1 pyramidal cells	BTNL9
AL033504.1	1.98111e-60	1.37162	0.688	0.294	9.90554e-57	CA1 pyramidal cells	AL033504.1
XACT	3.65428e-60	1.50602	0.329	0.064	1.82714e-56	CA1 pyramidal cells	XACT
MALAT1	2.74158e-58	0.394766	1	0.999	1.37079e-54	CA1 pyramidal cells	MALAT1
KIAA1211	4.38061e-57	1.21361	0.662	0.285	2.19031e-53	CA1 pyramidal cells	KIAA1211
DCC	1.7247e-56	0.83584	0.947	0.6	8.62351e-53	CA1 pyramidal cells	DCC
NOS1	9.72886e-55	0.923418	0.449	0.15	4.86443e-51	CA1 pyramidal cells	NOS1
TOX3	5.71844e-54	1.0025	0.483	0.147	2.85922e-50	CA1 pyramidal cells	TOX3
MCTP1	2.93488e-53	0.739137	0.946	0.867	1.46744e-49	CA1 pyramidal cells	MCTP1
COL25A1	2.0781e-52	0.843209	0.632	0.288	1.03905e-48	CA1 pyramidal cells	COL25A1
ADCY8	2.38304e-52	0.952562	0.695	0.334	1.19152e-48	CA1 pyramidal cells	ADCY8
EPHA7	8.74123e-52	0.849801	0.818	0.622	4.37062e-48	CA1 pyramidal cells	EPHA7
FRMD4B	2.2044e-51	1.29482	0.459	0.144	1.1022e-47	CA1 pyramidal cells	FRMD4B
PARD3	3.32872e-51	0.549351	0.627	0.259	1.66436e-47	CA1 pyramidal cells	PARD3
TENM1	5.41531e-51	0.91698	0.758	0.437	2.70766e-47	CA1 pyramidal cells	TENM1
CHRM5	1.10352e-50	1.23564	0.411	0.117	5.5176e-47	CA1 pyramidal cells	CHRM5
MET	6.60483e-49	0.981207	0.544	0.195	3.30241e-45	CA1 pyramidal cells	MET
LYPD1	6.74362e-49	0.729004	0.278	0.034	3.37181e-45	CA1 pyramidal cells	LYPD1
FAM129A	7.62057e-49	1.32519	0.294	0.037	3.81029e-45	CA1 pyramidal cells	FAM129A
CABP7	7.48175e-48	0.680019	0.266	0.016	3.74087e-44	CA1 pyramidal cells	CABP7
POU3F1	2.58171e-47	0.676284	0.312	0.048	1.29085e-43	CA1 pyramidal cells	POU3F1
AC079098.1	7.56238e-47	1.28892	0.253	0.025	3.78119e-43	CA1 pyramidal cells	AC079098.1
PID1	2.3256e-46	0.830013	0.815	0.58	1.1628e-42	CA1 pyramidal cells	PID1
WIPF1	2.45785e-45	0.918073	0.322	0.074	1.22893e-41	CA1 pyramidal cells	WIPF1
ZNF462	6.37185e-45	1.03349	0.613	0.311	3.18593e-41	CA1 pyramidal cells	ZNF462
DGKG	1.30695e-44	0.689946	0.878	0.709	6.53476e-41	CA1 pyramidal cells	DGKG
BHLHE22	1.53919e-44	0.585897	0.278	0.06	7.69597e-41	CA1 pyramidal cells	BHLHE22
GPC5	2.05503e-44	1.41195	0.743	0.567	1.02752e-40	CA1 pyramidal cells	GPC5
PKN2-AS1	2.47764e-44	1.18599	0.78	0.529	1.23882e-40	CA1 pyramidal cells	PKN2-AS1
MOXD1	5.08956e-44	0.794627	0.582	0.283	2.54478e-40	CA1 pyramidal cells	MOXD1
TMCC3	1.05563e-43	0.823154	0.304	0.047	5.27813e-40	CA1 pyramidal cells	TMCC3
HS3ST2	1.73707e-43	0.914395	0.728	0.376	8.68537e-40	CA1 pyramidal cells	HS3ST2
SEMA3D	2.3945e-43	0.84217	0.473	0.177	1.19725e-39	CA1 pyramidal cells	SEMA3D
MARCH1	2.46336e-41	0.58855	0.922	0.833	1.23168e-37	CA1 pyramidal cells	MARCH1
HS6ST2	2.71931e-41	1.02224	0.631	0.352	1.35966e-37	CA1 pyramidal cells	HS6ST2
CDKN1C	8.51081e-41	0.679929	0.264	0.045	4.25541e-37	CA1 pyramidal cells	CDKN1C
CACNG4	1.15389e-40	0.744664	0.382	0.125	5.76947e-37	CA1 pyramidal cells	CACNG4
ADAMTSL1	1.12719e-39	0.836497	0.637	0.399	5.63594e-36	CA1 pyramidal cells	ADAMTSL1
VXN	1.81444e-39	0.816649	0.669	0.489	9.07218e-36	CA1 pyramidal cells	VXN
EPHX1	1.1075e-38	0.556825	0.33	0.12	5.53748e-35	CA1 pyramidal cells	EPHX1
CACHD1	2.17644e-37	0.840784	0.723	0.486	1.08822e-33	CA1 pyramidal cells	CACHD1
EYS	2.47971e-37	0.9258	0.462	0.217	1.23985e-33	CA1 pyramidal cells	EYS
AC245060.5	6.98041e-37	1.12935	0.633	0.372	3.49021e-33	CA1 pyramidal cells	AC245060.5
CNTNAP5	1.20455e-35	0.536885	0.936	0.924	6.02273e-32	CA1 pyramidal cells	CNTNAP5
WDR63	1.51858e-34	0.787856	0.321	0.087	7.59289e-31	CA1 pyramidal cells	WDR63
ROBO2	1.591e-34	0.500835	0.975	0.831	7.95501e-31	CA1 pyramidal cells	ROBO2
MAS1	3.25085e-34	0.621508	0.326	0.09	1.62543e-30	CA1 pyramidal cells	MAS1
LINC01322	3.94951e-34	0.551842	0.841	0.66	1.97476e-30	CA1 pyramidal cells	LINC01322
NR4A3	4.42469e-34	0.715811	0.325	0.104	2.21235e-30	CA1 pyramidal cells	NR4A3
TRPC5	7.5338e-34	0.7792	0.705	0.469	3.7669e-30	CA1 pyramidal cells	TRPC5
NEUROD6	1.15757e-33	0.734877	0.446	0.183	5.78786e-30	CA1 pyramidal cells	NEUROD6
ZFPM2	3.06617e-33	0.585951	0.936	0.854	1.53308e-29	CA1 pyramidal cells	ZFPM2
GABRA5	1.29481e-31	0.800521	0.72	0.494	6.47405e-28	CA1 pyramidal cells	GABRA5
DOC2B	1.31386e-31	0.477255	0.346	0.137	6.56931e-28	CA1 pyramidal cells	DOC2B
RHOU	3.49613e-31	0.615526	0.286	0.071	1.74806e-27	CA1 pyramidal cells	RHOU
KIF26B	1.70536e-29	0.520762	0.648	0.445	8.52681e-26	CA1 pyramidal cells	KIF26B
ABCB1	1.97798e-29	1.28983	0.388	0.176	9.8899e-26	CA1 pyramidal cells	ABCB1
QKI	1.70745e-28	0.933105	0.787	0.614	8.53727e-25	CA1 pyramidal cells	QKI
PDE1C	2.26638e-28	0.510815	0.736	0.491	1.13319e-24	CA1 pyramidal cells	PDE1C
PLP1	2.67433e-28	1.44261	0.563	0.282	1.33717e-24	CA1 pyramidal cells	PLP1
SLC4A7	5.19588e-28	0.72253	0.742	0.566	2.59794e-24	CA1 pyramidal cells	SLC4A7
KLHL5	4.18325e-27	0.728038	0.697	0.397	2.09162e-23	CA1 pyramidal cells	KLHL5
SOX9	4.18829e-27	0.356755	0.261	0.094	2.09414e-23	CA1 pyramidal cells	SOX9
NRIP3	4.31439e-26	0.83861	0.452	0.202	2.1572e-22	CA1 pyramidal cells	NRIP3
GPR37	5.07175e-26	0.564625	0.283	0.087	2.53588e-22	CA1 pyramidal cells	GPR37
ROBO1	6.18525e-26	0.281107	0.904	0.681	3.09263e-22	CA1 pyramidal cells	ROBO1
MMD	1.22642e-25	0.765295	0.602	0.363	6.13212e-22	CA1 pyramidal cells	MMD
GPRIN3	1.923e-25	0.546774	0.439	0.209	9.61501e-22	CA1 pyramidal cells	GPRIN3
AC008591.1	4.75196e-25	0.897021	0.634	0.415	2.37598e-21	CA1 pyramidal cells	AC008591.1
SYNPR	4.93718e-25	0.420148	0.746	0.536	2.46859e-21	CA1 pyramidal cells	SYNPR
FAM107A	1.26195e-24	0.624791	0.452	0.19	6.30974e-21	CA1 pyramidal cells	FAM107A
GNG4	2.99815e-24	0.457843	0.286	0.124	1.49908e-20	CA1 pyramidal cells	GNG4
CPNE6	1.22098e-23	0.544594	0.419	0.192	6.10488e-20	CA1 pyramidal cells	CPNE6
UNC5C	1.30593e-23	0.487367	0.906	0.864	6.52964e-20	CA1 pyramidal cells	UNC5C
CPE	7.4077e-23	0.538302	0.876	0.862	3.70385e-19	CA1 pyramidal cells	CPE
DGKH	8.80119e-23	0.807427	0.751	0.605	4.4006e-19	CA1 pyramidal cells	DGKH
CDH4	1.01935e-22	0.707979	0.694	0.514	5.09676e-19	CA1 pyramidal cells	CDH4
ARHGAP18	2.03466e-21	0.609247	0.583	0.331	1.01733e-17	CA1 pyramidal cells	ARHGAP18
CADPS2	3.66616e-21	0.426681	0.897	0.779	1.83308e-17	CA1 pyramidal cells	CADPS2
MMD2	8.95733e-21	0.693255	0.439	0.204	4.47866e-17	CA1 pyramidal cells	MMD2
NTNG2	1.87758e-20	0.432151	0.456	0.234	9.38788e-17	CA1 pyramidal cells	NTNG2
NR2F2-AS1	4.01486e-20	0.322082	0.312	0.138	2.00743e-16	CA1 pyramidal cells	NR2F2-AS1
KLHL13	8.82168e-20	0.450623	0.332	0.148	4.41084e-16	CA1 pyramidal cells	KLHL13
TEX41	9.89213e-20	0.43221	0.316	0.148	4.94606e-16	CA1 pyramidal cells	TEX41
SLC7A11	1.52769e-19	0.625083	0.267	0.086	7.63845e-16	CA1 pyramidal cells	SLC7A11
ST18	1.92542e-19	1.3092	0.272	0.105	9.62711e-16	CA1 pyramidal cells	ST18
SSTR2	2.98207e-19	0.576211	0.561	0.362	1.49103e-15	CA1 pyramidal cells	SSTR2
DUSP6	8.25255e-19	0.55169	0.273	0.118	4.12627e-15	CA1 pyramidal cells	DUSP6
HIP1	2.02561e-18	0.87283	0.352	0.176	1.01281e-14	CA1 pyramidal cells	HIP1
LINC01632	2.53553e-18	0.883482	0.354	0.168	1.26776e-14	CA1 pyramidal cells	LINC01632
AC073332.1	4.15869e-18	0.711011	0.628	0.424	2.07935e-14	CA1 pyramidal cells	AC073332.1
SPP1	4.79281e-18	0.730519	0.266	0.113	2.39641e-14	CA1 pyramidal cells	SPP1
SORCS3	1.56901e-17	0.481832	0.835	0.696	7.84507e-14	CA1 pyramidal cells	SORCS3
TMEM144	2.54053e-17	0.953828	0.372	0.179	1.27027e-13	CA1 pyramidal cells	TMEM144
NOV	5.38787e-17	0.443432	0.255	0.1	2.69393e-13	CA1 pyramidal cells	NOV
ANOS1	1.41286e-16	0.721251	0.286	0.118	7.06431e-13	CA1 pyramidal cells	ANOS1
ETV1	6.44309e-16	0.436386	0.439	0.221	3.22155e-12	CA1 pyramidal cells	ETV1
AC120193.1	1.89548e-15	0.450928	0.771	0.623	9.47742e-12	CA1 pyramidal cells	AC120193.1
NPTX2	3.61901e-15	0.821213	0.419	0.228	1.80951e-11	CA1 pyramidal cells	NPTX2
DOCK10	5.19895e-15	0.316441	0.464	0.29	2.59947e-11	CA1 pyramidal cells	DOCK10
NHSL1	6.41698e-15	0.725623	0.264	0.1	3.20849e-11	CA1 pyramidal cells	NHSL1
GRIK1	1.55954e-14	1.12886	0.382	0.205	7.79772e-11	CA1 pyramidal cells	GRIK1
NREP	2.56793e-14	0.954339	0.593	0.501	1.28397e-10	CA1 pyramidal cells	NREP
NNAT	2.6702e-14	0.382017	0.451	0.306	1.3351e-10	CA1 pyramidal cells	NNAT
AC098829.1	2.70753e-14	0.607268	0.457	0.298	1.35376e-10	CA1 pyramidal cells	AC098829.1
LPP	5.25935e-14	0.579377	0.743	0.624	2.62967e-10	CA1 pyramidal cells	LPP
AC138305.1	5.47084e-14	0.924465	0.317	0.178	2.73542e-10	CA1 pyramidal cells	AC138305.1
PALM2	9.6982e-14	0.539439	0.526	0.308	4.8491e-10	CA1 pyramidal cells	PALM2
L3MBTL4	1.03247e-13	0.337676	0.575	0.383	5.16233e-10	CA1 pyramidal cells	L3MBTL4
RERG	1.65858e-13	0.294226	0.404	0.214	8.29289e-10	CA1 pyramidal cells	RERG
RAI14	3.94877e-13	0.442979	0.272	0.137	1.97438e-09	CA1 pyramidal cells	RAI14
NRG1	7.07098e-13	0.290721	0.875	0.72	3.53549e-09	CA1 pyramidal cells	NRG1
RGS20	2.63383e-12	0.392991	0.299	0.163	1.31692e-08	CA1 pyramidal cells	RGS20
LINC00609	2.78898e-12	0.670465	0.288	0.153	1.39449e-08	CA1 pyramidal cells	LINC00609
ATP2C2	5.57047e-12	0.49403	0.269	0.13	2.78523e-08	CA1 pyramidal cells	ATP2C2
CNR1	1.47398e-11	0.441521	0.617	0.426	7.36992e-08	CA1 pyramidal cells	CNR1
LINC00923	2.08698e-11	0.316288	0.537	0.352	1.04349e-07	CA1 pyramidal cells	LINC00923
LINC01505	3.60212e-11	0.298162	0.492	0.34	1.80106e-07	CA1 pyramidal cells	LINC01505
AP000943.3	4.15648e-11	0.45314	0.493	0.292	2.07824e-07	CA1 pyramidal cells	AP000943.3
MIR4300HG	9.28992e-11	0.667918	0.292	0.166	4.64496e-07	CA1 pyramidal cells	MIR4300HG
MIR181A1HG	9.30769e-11	0.499871	0.638	0.482	4.65385e-07	CA1 pyramidal cells	MIR181A1HG
SUB1	1.0798e-10	0.672868	0.671	0.594	5.39899e-07	CA1 pyramidal cells	SUB1
AC233296.1	2.69482e-10	0.325048	0.373	0.22	1.34741e-06	CA1 pyramidal cells	AC233296.1
PDLIM5	3.10271e-10	0.419447	0.264	0.123	1.55136e-06	CA1 pyramidal cells	PDLIM5
AC026316.5	4.92731e-09	0.700859	0.306	0.217	2.46366e-05	CA1 pyramidal cells	AC026316.5
PCDH19	1.38874e-08	0.366914	0.606	0.482	6.94372e-05	CA1 pyramidal cells	PCDH19
WDR1	1.55769e-08	0.279251	0.335	0.199	7.78843e-05	CA1 pyramidal cells	WDR1
NEAT1	5.22779e-08	0.847803	0.418	0.294	0.00026139	CA1 pyramidal cells	NEAT1
CCDC62	6.46511e-08	0.280814	0.462	0.319	0.000323256	CA1 pyramidal cells	CCDC62
BACH1	9.09222e-08	0.640291	0.346	0.193	0.000454611	CA1 pyramidal cells	BACH1
SEZ6	1.65547e-07	0.296714	0.443	0.297	0.000827734	CA1 pyramidal cells	SEZ6
GNAL	2.31042e-07	0.262662	0.657	0.512	0.00115521	CA1 pyramidal cells	GNAL
SOX5	2.94988e-07	0.265199	0.86	0.733	0.00147494	CA1 pyramidal cells	SOX5
ANKFN1	3.4936e-07	0.305993	0.368	0.226	0.0017468	CA1 pyramidal cells	ANKFN1
PLPPR2	1.2106e-06	0.265572	0.497	0.384	0.00605298	CA1 pyramidal cells	PLPPR2
FP671120.1	2.8245e-06	0.25954	0.765	0.713	0.0141225	CA1 pyramidal cells	FP671120.1
PARM1	3.63116e-06	0.292732	0.583	0.507	0.0181558	CA1 pyramidal cells	PARM1
PLK2	1.49286e-05	0.287911	0.559	0.451	0.0746432	CA1 pyramidal cells	PLK2
TF	1.54174e-05	0.646115	0.401	0.272	0.0770868	CA1 pyramidal cells	TF
LINC01609	2.4547e-05	0.274049	0.262	0.159	0.122735	CA1 pyramidal cells	LINC01609
NLGN4Y	3.71757e-05	0.646463	0.465	0.455	0.185879	CA1 pyramidal cells	NLGN4Y
PLCG2	9.09583e-05	0.280115	0.628	0.552	0.454792	CA1 pyramidal cells	PLCG2
RUNX2	0.000149292	0.33027	0.267	0.15	0.746458	CA1 pyramidal cells	RUNX2
CDH20	0.000301001	0.389643	0.522	0.41	1	CA1 pyramidal cells	CDH20
SPRY4-AS1	0.000369083	0.280399	0.36	0.254	1	CA1 pyramidal cells	SPRY4-AS1
GNG7	0.000432312	0.277618	0.61	0.516	1	CA1 pyramidal cells	GNG7
DNAJA4	0.000696142	0.825326	0.466	0.39	1	CA1 pyramidal cells	DNAJA4
SFMBT2	0.00111385	0.319862	0.503	0.454	1	CA1 pyramidal cells	SFMBT2
ANKRD44	0.00704356	0.280605	0.58	0.489	1	CA1 pyramidal cells	ANKRD44
DCHS2	0.00757263	0.31119	0.284	0.178	1	CA1 pyramidal cells	DCHS2
CTNNA3	0.0089095	0.320305	0.52	0.538	1	CA1 pyramidal cells	CTNNA3
SHISA61	0	3.73935	0.994	0.363	0	CA2, CA3 pyramidal cells	SHISA6
SLC24A31	0	3.68531	0.993	0.25	0	CA2, CA3 pyramidal cells	SLC24A3
ZBTB201	8.02648e-302	3.35954	0.998	0.594	4.01324e-298	CA2, CA3 pyramidal cells	ZBTB20
TSPAN18	1.35101e-287	3.27802	0.869	0.051	6.75504e-284	CA2, CA3 pyramidal cells	TSPAN18
SDK1	3.44836e-283	3.28815	0.971	0.458	1.72418e-279	CA2, CA3 pyramidal cells	SDK1
GRIA11	2.75836e-281	2.20088	0.999	0.924	1.37918e-277	CA2, CA3 pyramidal cells	GRIA1
NKAIN31	2.01861e-278	3.2584	0.982	0.31	1.0093e-274	CA2, CA3 pyramidal cells	NKAIN3
NRP11	1.95375e-275	2.96333	0.968	0.455	9.76876e-272	CA2, CA3 pyramidal cells	NRP1
PRKCA1	3.90367e-260	2.25818	0.994	0.798	1.95183e-256	CA2, CA3 pyramidal cells	PRKCA
RYR31	2.46581e-257	2.63236	0.987	0.47	1.23291e-253	CA2, CA3 pyramidal cells	RYR3
FAM126A1	2.22855e-253	2.54512	0.9	0.217	1.11427e-249	CA2, CA3 pyramidal cells	FAM126A
PPM1E1	1.5552e-247	1.89243	0.998	0.882	7.77601e-244	CA2, CA3 pyramidal cells	PPM1E
CPNE4	4.82338e-246	2.28571	0.991	0.732	2.41169e-242	CA2, CA3 pyramidal cells	CPNE4
UNC5C1	1.31885e-244	2.04478	0.995	0.864	6.59423e-241	CA2, CA3 pyramidal cells	UNC5C
LINC013221	2.85226e-238	2.12435	0.989	0.662	1.42613e-234	CA2, CA3 pyramidal cells	LINC01322
KIT1	1.18555e-237	2.33681	0.763	0.037	5.92776e-234	CA2, CA3 pyramidal cells	KIT
DCC1	1.41868e-235	1.89527	0.999	0.606	7.09341e-232	CA2, CA3 pyramidal cells	DCC
MEGF111	3.02539e-232	2.62799	0.91	0.244	1.51269e-228	CA2, CA3 pyramidal cells	MEGF11
ZFPM21	1.43332e-227	1.74772	0.996	0.856	7.16662e-224	CA2, CA3 pyramidal cells	ZFPM2
TANC11	1.27393e-219	2.56878	0.868	0.186	6.36966e-216	CA2, CA3 pyramidal cells	TANC1
KCNAB11	4.24466e-216	2.15096	0.966	0.528	2.12233e-212	CA2, CA3 pyramidal cells	KCNAB1
AFF21	3.09305e-213	2.42233	0.92	0.44	1.54652e-209	CA2, CA3 pyramidal cells	AFF2
CFAP299	1.00862e-206	2.38631	0.902	0.38	5.04308e-203	CA2, CA3 pyramidal cells	CFAP299
B3GAT2	3.80772e-200	2.42983	0.84	0.208	1.90386e-196	CA2, CA3 pyramidal cells	B3GAT2
SULF21	7.48823e-199	2.15351	0.839	0.17	3.74411e-195	CA2, CA3 pyramidal cells	SULF2
SPHKAP1	4.49665e-197	2.16589	0.943	0.276	2.24833e-193	CA2, CA3 pyramidal cells	SPHKAP
NRIP31	2.86353e-195	2.06748	0.81	0.204	1.43177e-191	CA2, CA3 pyramidal cells	NRIP3
SNTG2	7.73036e-195	2.35769	0.857	0.237	3.86518e-191	CA2, CA3 pyramidal cells	SNTG2
RIN21	4.21406e-194	2.01091	0.784	0.11	2.10703e-190	CA2, CA3 pyramidal cells	RIN2
FGFR1	9.82573e-189	1.90357	0.865	0.279	4.91286e-185	CA2, CA3 pyramidal cells	FGFR1
PDE4B1	7.10234e-188	1.78426	0.981	0.654	3.55117e-184	CA2, CA3 pyramidal cells	PDE4B
CTXND11	1.12797e-185	2.21652	0.697	0.042	5.63983e-182	CA2, CA3 pyramidal cells	CTXND1
TRPS1	1.78055e-182	2.42779	0.947	0.592	8.90275e-179	CA2, CA3 pyramidal cells	TRPS1
CLSTN2	2.71221e-182	1.63775	0.995	0.813	1.35611e-178	CA2, CA3 pyramidal cells	CLSTN2
SIPA1L31	3.76456e-181	1.96457	0.954	0.723	1.88228e-177	CA2, CA3 pyramidal cells	SIPA1L3
DPF3	4.60647e-175	2.15212	0.844	0.29	2.30324e-171	CA2, CA3 pyramidal cells	DPF3
GRIP11	2.73067e-174	1.61946	0.989	0.785	1.36533e-170	CA2, CA3 pyramidal cells	GRIP1
RSPO31	3.12082e-168	2.09944	0.782	0.15	1.56041e-164	CA2, CA3 pyramidal cells	RSPO3
MGAT4C	1.74695e-167	1.91118	0.965	0.605	8.73474e-164	CA2, CA3 pyramidal cells	MGAT4C
RNF182	5.30521e-162	1.66671	0.725	0.126	2.65261e-158	CA2, CA3 pyramidal cells	RNF182
CCBE11	1.60663e-161	1.90914	0.879	0.32	8.03313e-158	CA2, CA3 pyramidal cells	CCBE1
DOCK101	2.42181e-160	2.05656	0.838	0.29	1.2109e-156	CA2, CA3 pyramidal cells	DOCK10
TRPC41	8.9216e-158	1.8868	0.859	0.317	4.4608e-154	CA2, CA3 pyramidal cells	TRPC4
PKP21	1.61826e-152	1.79884	0.667	0.081	8.0913e-149	CA2, CA3 pyramidal cells	PKP2
KCNQ1OT11	9.13166e-146	1.64811	0.935	0.635	4.56583e-142	CA2, CA3 pyramidal cells	KCNQ1OT1
BTNL91	1.05871e-145	1.78458	0.69	0.12	5.29357e-142	CA2, CA3 pyramidal cells	BTNL9
HTR7	4.59085e-142	1.71434	0.659	0.089	2.29542e-138	CA2, CA3 pyramidal cells	HTR7
COL25A11	7.48209e-139	2.39938	0.793	0.293	3.74104e-135	CA2, CA3 pyramidal cells	COL25A1
TENM3	1.74005e-135	1.21012	0.966	0.73	8.70023e-132	CA2, CA3 pyramidal cells	TENM3
AC244021.11	4.8718e-133	1.5105	0.828	0.376	2.4359e-129	CA2, CA3 pyramidal cells	AC244021.1
TLL1	1.29016e-132	1.36788	0.84	0.258	6.45081e-129	CA2, CA3 pyramidal cells	TLL1
PCSK51	2.47106e-130	1.4363	0.829	0.223	1.23553e-126	CA2, CA3 pyramidal cells	PCSK5
ROBO11	4.57161e-130	1.27725	0.975	0.684	2.2858e-126	CA2, CA3 pyramidal cells	ROBO1
DUSP41	1.39683e-128	1.324	0.544	0.05	6.98415e-125	CA2, CA3 pyramidal cells	DUSP4
MAML3	1.59651e-127	1.56937	0.886	0.444	7.98256e-124	CA2, CA3 pyramidal cells	MAML3
NEUROD61	2.20698e-127	1.37363	0.7	0.186	1.10349e-123	CA2, CA3 pyramidal cells	NEUROD6
NR4A31	2.22163e-125	1.38539	0.617	0.106	1.11081e-121	CA2, CA3 pyramidal cells	NR4A3
RERG1	1.36476e-124	1.83609	0.735	0.216	6.82379e-121	CA2, CA3 pyramidal cells	RERG
ZNF208	1.84987e-122	1.97853	0.647	0.136	9.24936e-119	CA2, CA3 pyramidal cells	ZNF208
NHSL11	5.94375e-122	1.72255	0.624	0.101	2.97188e-118	CA2, CA3 pyramidal cells	NHSL1
DGKG1	2.93132e-119	1.34326	0.956	0.712	1.46566e-115	CA2, CA3 pyramidal cells	DGKG
SLC1A2	4.63946e-118	1.30996	0.883	0.552	2.31973e-114	CA2, CA3 pyramidal cells	SLC1A2
NFIA	8.0856e-118	1.04337	0.923	0.477	4.0428e-114	CA2, CA3 pyramidal cells	NFIA
SYNPR1	1.2017e-114	1.24965	0.932	0.538	6.00849e-111	CA2, CA3 pyramidal cells	SYNPR
GRIK11	2.71023e-113	1.71194	0.698	0.206	1.35511e-109	CA2, CA3 pyramidal cells	GRIK1
MSC-AS11	2.742e-110	1.60955	0.82	0.401	1.371e-106	CA2, CA3 pyramidal cells	MSC-AS1
CLMP1	3.24578e-107	1.67219	0.694	0.202	1.62289e-103	CA2, CA3 pyramidal cells	CLMP
ZNF804A1	1.76129e-106	1.24819	0.947	0.626	8.80643e-103	CA2, CA3 pyramidal cells	ZNF804A
DLC1	8.64496e-106	1.61371	0.879	0.394	4.32248e-102	CA2, CA3 pyramidal cells	DLC1
SFMBT21	2.11089e-104	1.41281	0.847	0.452	1.05544e-100	CA2, CA3 pyramidal cells	SFMBT2
GDNF-AS1	1.99718e-103	1.14218	0.49	0.064	9.98589e-100	CA2, CA3 pyramidal cells	GDNF-AS1
CNTNAP3B1	1.69704e-96	1.3392	0.869	0.454	8.48522e-93	CA2, CA3 pyramidal cells	CNTNAP3B
CACHD11	8.38311e-96	1.16878	0.845	0.49	4.19156e-92	CA2, CA3 pyramidal cells	CACHD1
SLIT31	1.19379e-95	1.03747	0.959	0.737	5.96896e-92	CA2, CA3 pyramidal cells	SLIT3
TG1	1.59869e-95	1.7	0.548	0.1	7.99344e-92	CA2, CA3 pyramidal cells	TG
BMP7	4.34271e-94	0.8958	0.429	0.04	2.17136e-90	CA2, CA3 pyramidal cells	BMP7
TRHDE	4.47536e-93	2.1206	0.878	0.617	2.23768e-89	CA2, CA3 pyramidal cells	TRHDE
KLHL51	1.00581e-92	1.0087	0.844	0.402	5.02905e-89	CA2, CA3 pyramidal cells	KLHL5
NRP2	1.64789e-92	1.26135	0.707	0.276	8.23947e-89	CA2, CA3 pyramidal cells	NRP2
HS3ST4	2.05545e-91	1.05665	0.937	0.618	1.02772e-87	CA2, CA3 pyramidal cells	HS3ST4
LMCD1-AS11	4.48711e-91	1.23014	0.799	0.334	2.24356e-87	CA2, CA3 pyramidal cells	LMCD1-AS1
AK51	2.41649e-90	0.821561	0.99	0.921	1.20825e-86	CA2, CA3 pyramidal cells	AK5
ARHGAP24	8.9703e-90	1.63098	0.557	0.143	4.48515e-86	CA2, CA3 pyramidal cells	ARHGAP24
NCKAP51	9.59706e-90	1.39007	0.624	0.186	4.79853e-86	CA2, CA3 pyramidal cells	NCKAP5
OGFRL1	2.34955e-87	1.0847	0.825	0.534	1.17478e-83	CA2, CA3 pyramidal cells	OGFRL1
C8orf341	6.68783e-87	0.986723	0.86	0.424	3.34391e-83	CA2, CA3 pyramidal cells	C8orf34
SLC7A111	5.79058e-86	1.10381	0.462	0.088	2.89529e-82	CA2, CA3 pyramidal cells	SLC7A11
LINC02196	2.24648e-85	2.18324	0.485	0.093	1.12324e-81	CA2, CA3 pyramidal cells	LINC02196
FRMD4B1	1.5236e-84	1.14771	0.585	0.149	7.618e-81	CA2, CA3 pyramidal cells	FRMD4B
AC090568.2	1.75346e-83	1.19482	0.944	0.781	8.76729e-80	CA2, CA3 pyramidal cells	AC090568.2
PYGO1	2.21347e-83	0.822904	0.432	0.059	1.10674e-79	CA2, CA3 pyramidal cells	PYGO1
HHIP	3.02573e-82	2.20047	0.492	0.134	1.51286e-78	CA2, CA3 pyramidal cells	HHIP
SEMA3E	5.47551e-82	0.753451	0.63	0.17	2.73775e-78	CA2, CA3 pyramidal cells	SEMA3E
FREM2	3.46681e-81	1.12662	0.321	0.02	1.73341e-77	CA2, CA3 pyramidal cells	FREM2
AP000943.31	6.50198e-81	1.05038	0.726	0.295	3.25099e-77	CA2, CA3 pyramidal cells	AP000943.3
CD99	3.80069e-80	0.88881	0.398	0.049	1.90034e-76	CA2, CA3 pyramidal cells	CD99
SCGN	3.03119e-79	1.04513	0.335	0.019	1.51559e-75	CA2, CA3 pyramidal cells	SCGN
ACVR1C	5.52284e-79	1.01734	0.702	0.285	2.76142e-75	CA2, CA3 pyramidal cells	ACVR1C
BDNF	3.00512e-77	0.970485	0.668	0.24	1.50256e-73	CA2, CA3 pyramidal cells	BDNF
KIAA12111	3.1154e-77	0.980717	0.743	0.292	1.5577e-73	CA2, CA3 pyramidal cells	KIAA1211
PALM21	1.05292e-75	1.02587	0.732	0.311	5.26459e-72	CA2, CA3 pyramidal cells	PALM2
PDZRN4	2.4848e-75	1.16174	0.858	0.577	1.2424e-71	CA2, CA3 pyramidal cells	PDZRN4
IGF1	6.4189e-74	1.33986	0.322	0.022	3.20945e-70	CA2, CA3 pyramidal cells	IGF1
PLPP41	1.52713e-72	1.0333	0.412	0.068	7.63566e-69	CA2, CA3 pyramidal cells	PLPP4
CPNE2	1.05734e-71	0.85666	0.403	0.054	5.2867e-68	CA2, CA3 pyramidal cells	CPNE2
AL391704.2	1.31845e-71	1.01512	0.38	0.045	6.59225e-68	CA2, CA3 pyramidal cells	AL391704.2
SLC47A1	1.5968e-70	0.938439	0.543	0.171	7.98399e-67	CA2, CA3 pyramidal cells	SLC47A1
XKR4	8.17738e-68	0.861429	0.97	0.868	4.08869e-64	CA2, CA3 pyramidal cells	XKR4
MIR4300HG1	2.31105e-67	1.56941	0.539	0.166	1.15552e-63	CA2, CA3 pyramidal cells	MIR4300HG
CNR11	4.03458e-67	0.858309	0.771	0.429	2.01729e-63	CA2, CA3 pyramidal cells	CNR1
FZD7	2.41423e-65	0.672587	0.325	0.025	1.20711e-61	CA2, CA3 pyramidal cells	FZD7
WIF1	1.4806e-64	0.712217	0.365	0.049	7.40302e-61	CA2, CA3 pyramidal cells	WIF1
LINC01239	2.23011e-63	1.15209	0.355	0.048	1.11506e-59	CA2, CA3 pyramidal cells	LINC01239
RAB3C	6.17036e-63	0.932423	0.91	0.708	3.08518e-59	CA2, CA3 pyramidal cells	RAB3C
GABRA51	1.2578e-62	0.761674	0.803	0.498	6.28899e-59	CA2, CA3 pyramidal cells	GABRA5
CDH41	1.27411e-62	1.09986	0.818	0.517	6.37054e-59	CA2, CA3 pyramidal cells	CDH4
PRKCG1	1.57358e-62	0.790263	0.826	0.532	7.86789e-59	CA2, CA3 pyramidal cells	PRKCG
PRDM8	1.18155e-61	0.872701	0.693	0.32	5.90774e-58	CA2, CA3 pyramidal cells	PRDM8
XACT1	1.4468e-60	1.66938	0.363	0.069	7.23402e-57	CA2, CA3 pyramidal cells	XACT
THSD7B1	2.74426e-60	0.771695	0.501	0.139	1.37213e-56	CA2, CA3 pyramidal cells	THSD7B
FAM107A1	1.68265e-59	0.670797	0.577	0.194	8.41324e-56	CA2, CA3 pyramidal cells	FAM107A
AL356479.1	4.76968e-59	1.00539	0.579	0.21	2.38484e-55	CA2, CA3 pyramidal cells	AL356479.1
TENM11	3.47573e-58	0.859821	0.81	0.443	1.73787e-54	CA2, CA3 pyramidal cells	TENM1
AC098864.1	9.54044e-57	0.807256	0.434	0.108	4.77022e-53	CA2, CA3 pyramidal cells	AC098864.1
EYS1	2.24112e-56	1.86112	0.538	0.221	1.12056e-52	CA2, CA3 pyramidal cells	EYS
ATP2C21	1.03448e-55	0.552891	0.421	0.131	5.17242e-52	CA2, CA3 pyramidal cells	ATP2C2
MMD21	1.06024e-55	0.65031	0.585	0.208	5.30121e-52	CA2, CA3 pyramidal cells	MMD2
DOCK5	1.35502e-55	1.16361	0.435	0.113	6.77508e-52	CA2, CA3 pyramidal cells	DOCK5
COL6A3	4.87657e-55	0.487854	0.287	0.042	2.43829e-51	CA2, CA3 pyramidal cells	COL6A3
DCHS21	2.22605e-54	0.995791	0.497	0.178	1.11303e-50	CA2, CA3 pyramidal cells	DCHS2
SCD	1.35688e-53	0.61687	0.432	0.127	6.78442e-50	CA2, CA3 pyramidal cells	SCD
KCTD12	1.18271e-52	0.546144	0.471	0.15	5.91353e-49	CA2, CA3 pyramidal cells	KCTD12
DGKH1	2.04933e-52	0.870843	0.833	0.608	1.02466e-48	CA2, CA3 pyramidal cells	DGKH
HTRA1	2.39778e-52	0.626853	0.396	0.092	1.19889e-48	CA2, CA3 pyramidal cells	HTRA1
PID11	3.52455e-52	0.900678	0.87	0.584	1.76227e-48	CA2, CA3 pyramidal cells	PID1
WDR631	1.17506e-50	0.689124	0.373	0.091	5.87529e-47	CA2, CA3 pyramidal cells	WDR63
ADGRV11	1.56848e-50	1.26206	0.818	0.57	7.84242e-47	CA2, CA3 pyramidal cells	ADGRV1
CPNE61	4.18561e-50	0.651247	0.537	0.196	2.09281e-46	CA2, CA3 pyramidal cells	CPNE6
QKI1	7.46223e-50	0.728371	0.865	0.617	3.73112e-46	CA2, CA3 pyramidal cells	QKI
LMO2	8.05594e-50	0.554781	0.289	0.041	4.02797e-46	CA2, CA3 pyramidal cells	LMO2
ANO41	1.5212e-49	0.627655	0.858	0.593	7.60602e-46	CA2, CA3 pyramidal cells	ANO4
SLC44A5	5.08844e-49	0.633375	0.947	0.719	2.54422e-45	CA2, CA3 pyramidal cells	SLC44A5
PCOLCE2	5.96459e-49	0.805715	0.303	0.064	2.9823e-45	CA2, CA3 pyramidal cells	PCOLCE2
ABCB11	4.09419e-48	0.635165	0.497	0.179	2.0471e-44	CA2, CA3 pyramidal cells	ABCB1
HSD17B12	6.21492e-47	0.587247	0.853	0.632	3.10746e-43	CA2, CA3 pyramidal cells	HSD17B12
SEMA5A	6.43032e-47	0.527658	0.584	0.257	3.21516e-43	CA2, CA3 pyramidal cells	SEMA5A
WIPF11	7.05026e-47	0.655915	0.338	0.079	3.52513e-43	CA2, CA3 pyramidal cells	WIPF1
DOK61	1.23888e-46	0.538059	0.926	0.796	6.19438e-43	CA2, CA3 pyramidal cells	DOK6
EPHA51	3.6303e-46	1.34242	0.844	0.723	1.81515e-42	CA2, CA3 pyramidal cells	EPHA5
PKIB	5.48258e-46	0.563095	0.361	0.11	2.74129e-42	CA2, CA3 pyramidal cells	PKIB
BACH11	1.74122e-45	0.762571	0.501	0.195	8.70608e-42	CA2, CA3 pyramidal cells	BACH1
FEZF21	8.49267e-45	0.468419	0.389	0.101	4.24633e-41	CA2, CA3 pyramidal cells	FEZF2
LINC01170	1.10396e-44	0.748949	0.287	0.055	5.51978e-41	CA2, CA3 pyramidal cells	LINC01170
ROBO21	6.60997e-44	0.677348	0.955	0.834	3.30499e-40	CA2, CA3 pyramidal cells	ROBO2
EPHX11	1.00365e-43	0.532853	0.398	0.124	5.01827e-40	CA2, CA3 pyramidal cells	EPHX1
MAS11	1.10802e-43	0.471202	0.364	0.095	5.54008e-40	CA2, CA3 pyramidal cells	MAS1
MMD1	5.5435e-43	0.706656	0.7	0.367	2.77175e-39	CA2, CA3 pyramidal cells	MMD
RGS8	9.31128e-43	0.323119	0.267	0.063	4.65564e-39	CA2, CA3 pyramidal cells	RGS8
PCDH8	2.15708e-42	0.335771	0.521	0.23	1.07854e-38	CA2, CA3 pyramidal cells	PCDH8
ELAVL2	4.92951e-42	0.683347	0.845	0.563	2.46475e-38	CA2, CA3 pyramidal cells	ELAVL2
CASC61	8.2227e-42	0.625725	0.278	0.042	4.11135e-38	CA2, CA3 pyramidal cells	CASC6
EDIL3	1.00761e-41	0.619801	0.93	0.809	5.03806e-38	CA2, CA3 pyramidal cells	EDIL3
CHGB	1.08448e-41	0.746972	0.659	0.386	5.42238e-38	CA2, CA3 pyramidal cells	CHGB
NPTXR	5.52116e-41	0.563078	0.903	0.704	2.76058e-37	CA2, CA3 pyramidal cells	NPTXR
EPDR1	1.00974e-40	0.514573	0.673	0.407	5.04871e-37	CA2, CA3 pyramidal cells	EPDR1
FGF13	2.24019e-40	0.406391	0.808	0.548	1.12009e-36	CA2, CA3 pyramidal cells	FGF13
ST181	3.41675e-40	1.639	0.355	0.108	1.70838e-36	CA2, CA3 pyramidal cells	ST18
HIP11	4.65095e-40	0.54615	0.459	0.179	2.32547e-36	CA2, CA3 pyramidal cells	HIP1
BIRC3	7.91196e-39	0.41429	0.258	0.048	3.95598e-35	CA2, CA3 pyramidal cells	BIRC3
TMCC31	8.29544e-39	0.567751	0.29	0.052	4.14772e-35	CA2, CA3 pyramidal cells	TMCC3
CLMN1	1.68405e-38	0.290553	0.569	0.248	8.42025e-35	CA2, CA3 pyramidal cells	CLMN
ABI3BP	1.97856e-38	0.91023	0.267	0.061	9.89278e-35	CA2, CA3 pyramidal cells	ABI3BP
CPE1	2.62241e-38	0.517226	0.943	0.862	1.31121e-34	CA2, CA3 pyramidal cells	CPE
SLC4A71	5.84281e-38	0.591657	0.802	0.569	2.92141e-34	CA2, CA3 pyramidal cells	SLC4A7
ATP11C	6.13034e-38	0.663772	0.288	0.06	3.06517e-34	CA2, CA3 pyramidal cells	ATP11C
NEUROD2	1.72571e-37	0.596941	0.736	0.445	8.62857e-34	CA2, CA3 pyramidal cells	NEUROD2
LPL	3.26127e-37	0.416505	0.327	0.088	1.63063e-33	CA2, CA3 pyramidal cells	LPL
GPR371	4.32673e-37	0.591789	0.341	0.09	2.16336e-33	CA2, CA3 pyramidal cells	GPR37
FZD1	1.57667e-36	0.44058	0.259	0.045	7.88337e-33	CA2, CA3 pyramidal cells	FZD1
TRPM3	1.71497e-36	0.830945	0.79	0.549	8.57483e-33	CA2, CA3 pyramidal cells	TRPM3
AC233296.11	2.71985e-36	0.676513	0.52	0.221	1.35992e-32	CA2, CA3 pyramidal cells	AC233296.1
HS6ST31	5.38844e-36	0.503441	0.975	0.872	2.69422e-32	CA2, CA3 pyramidal cells	HS6ST3
GNA141	5.59732e-36	0.515632	0.457	0.194	2.79866e-32	CA2, CA3 pyramidal cells	GNA14
HTR2C1	1.18858e-35	1.29936	0.383	0.135	5.9429e-32	CA2, CA3 pyramidal cells	HTR2C
L3MBTL41	1.81605e-35	0.642189	0.684	0.386	9.08023e-32	CA2, CA3 pyramidal cells	L3MBTL4
KCNA1	6.46266e-35	0.469101	0.639	0.34	3.23133e-31	CA2, CA3 pyramidal cells	KCNA1
CD24	8.98974e-35	0.324537	0.271	0.063	4.49487e-31	CA2, CA3 pyramidal cells	CD24
KLK7	1.02662e-34	0.465356	0.277	0.063	5.1331e-31	CA2, CA3 pyramidal cells	KLK7
AC109779.1	1.58931e-34	0.691501	0.366	0.155	7.94656e-31	CA2, CA3 pyramidal cells	AC109779.1
TMEM1441	1.70814e-34	0.690179	0.468	0.182	8.54068e-31	CA2, CA3 pyramidal cells	TMEM144
CECR2	1.89868e-34	0.457123	0.316	0.094	9.49342e-31	CA2, CA3 pyramidal cells	CECR2
BHLHE221	3.04537e-34	0.34268	0.286	0.064	1.52269e-30	CA2, CA3 pyramidal cells	BHLHE22
ZNF4621	3.31417e-34	0.546435	0.626	0.317	1.65708e-30	CA2, CA3 pyramidal cells	ZNF462
LINC01088	4.89341e-34	1.20914	0.43	0.184	2.44671e-30	CA2, CA3 pyramidal cells	LINC01088
MIR181A1HG1	6.68967e-34	0.502738	0.734	0.484	3.34484e-30	CA2, CA3 pyramidal cells	MIR181A1HG
PCDH151	2.04809e-33	0.331215	0.686	0.384	1.02404e-29	CA2, CA3 pyramidal cells	PCDH15
VXN1	2.36673e-33	0.636213	0.764	0.492	1.18336e-29	CA2, CA3 pyramidal cells	VXN
RBMS3	1.00204e-32	0.534966	0.413	0.143	5.01022e-29	CA2, CA3 pyramidal cells	RBMS3
PRLR	1.04526e-32	0.937159	0.288	0.086	5.2263e-29	CA2, CA3 pyramidal cells	PRLR
STPG2	2.43185e-31	0.526402	0.716	0.426	1.21592e-27	CA2, CA3 pyramidal cells	STPG2
PLP11	3.2972e-31	0.668085	0.564	0.288	1.6486e-27	CA2, CA3 pyramidal cells	PLP1
C12orf60	5.1271e-31	0.448231	0.294	0.086	2.56355e-27	CA2, CA3 pyramidal cells	C12orf60
ARHGAP15	5.73151e-31	0.370847	0.326	0.102	2.86575e-27	CA2, CA3 pyramidal cells	ARHGAP15
FAT4	7.94109e-31	0.34417	0.379	0.149	3.97054e-27	CA2, CA3 pyramidal cells	FAT4
CNTNAP3	1.0265e-30	0.381895	0.521	0.229	5.1325e-27	CA2, CA3 pyramidal cells	CNTNAP3
VWC2	1.50012e-30	0.389601	0.574	0.305	7.50059e-27	CA2, CA3 pyramidal cells	VWC2
PLEKHA7	1.83093e-30	0.902533	0.503	0.29	9.15464e-27	CA2, CA3 pyramidal cells	PLEKHA7
RBFOX11	1.87749e-30	0.294467	1	0.982	9.38743e-27	CA2, CA3 pyramidal cells	RBFOX1
TIPARP	3.60353e-30	0.333111	0.264	0.093	1.80177e-26	CA2, CA3 pyramidal cells	TIPARP
METTL7A	3.69306e-30	0.348825	0.273	0.068	1.84653e-26	CA2, CA3 pyramidal cells	METTL7A
CNTN6	1.10636e-29	0.461989	0.572	0.301	5.53179e-26	CA2, CA3 pyramidal cells	CNTN6
RNF220	1.14278e-29	1.1957	0.603	0.374	5.71389e-26	CA2, CA3 pyramidal cells	RNF220
PRKG11	1.34566e-29	0.460367	0.946	0.711	6.72829e-26	CA2, CA3 pyramidal cells	PRKG1
DOC2B1	2.08466e-29	0.360771	0.357	0.141	1.04233e-25	CA2, CA3 pyramidal cells	DOC2B
LINC009231	2.78592e-29	0.343799	0.652	0.354	1.39296e-25	CA2, CA3 pyramidal cells	LINC00923
SYT171	8.26462e-29	0.452524	0.665	0.348	4.13231e-25	CA2, CA3 pyramidal cells	SYT17
NCAM2	2.74497e-28	0.518948	0.983	0.916	1.37249e-24	CA2, CA3 pyramidal cells	NCAM2
PBX3	4.23231e-28	0.581738	0.471	0.27	2.11615e-24	CA2, CA3 pyramidal cells	PBX3
LYPD6B	9.57866e-28	0.740703	0.343	0.143	4.78933e-24	CA2, CA3 pyramidal cells	LYPD6B
LINC015051	1.58145e-27	0.37812	0.598	0.342	7.90727e-24	CA2, CA3 pyramidal cells	LINC01505
HMGCS1	1.80532e-27	0.575247	0.683	0.426	9.02662e-24	CA2, CA3 pyramidal cells	HMGCS1
ANKRD441	2.76051e-27	0.57176	0.758	0.489	1.38026e-23	CA2, CA3 pyramidal cells	ANKRD44
C9orf16	4.52962e-27	0.628404	0.665	0.404	2.26481e-23	CA2, CA3 pyramidal cells	C9orf16
ADCY81	4.92202e-27	0.333549	0.62	0.341	2.46101e-23	CA2, CA3 pyramidal cells	ADCY8
ARC	9.55189e-27	0.263734	0.294	0.101	4.77594e-23	CA2, CA3 pyramidal cells	ARC
PLPPR11	1.41486e-26	0.42372	0.451	0.205	7.07432e-23	CA2, CA3 pyramidal cells	PLPPR1
SYT9	2.19014e-26	0.449515	0.521	0.244	1.09507e-22	CA2, CA3 pyramidal cells	SYT9
CNIH2	3.63517e-26	0.470921	0.565	0.309	1.81759e-22	CA2, CA3 pyramidal cells	CNIH2
MCTP11	4.2198e-26	0.474448	0.964	0.869	2.1099e-22	CA2, CA3 pyramidal cells	MCTP1
LINC006091	9.47376e-26	0.530599	0.372	0.155	4.73688e-22	CA2, CA3 pyramidal cells	LINC00609
TOX21	1.72221e-25	0.447868	0.508	0.244	8.61103e-22	CA2, CA3 pyramidal cells	TOX2
SCN3B	1.77244e-25	0.414867	0.882	0.73	8.86221e-22	CA2, CA3 pyramidal cells	SCN3B
ATP1B1	2.34398e-25	0.305423	0.954	0.895	1.17199e-21	CA2, CA3 pyramidal cells	ATP1B1
SUN2	4.44782e-25	0.458041	0.626	0.37	2.22391e-21	CA2, CA3 pyramidal cells	SUN2
FLT3	5.04783e-25	0.524841	0.303	0.128	2.52392e-21	CA2, CA3 pyramidal cells	FLT3
PWRN1	1.0706e-24	0.350113	0.547	0.282	5.35299e-21	CA2, CA3 pyramidal cells	PWRN1
COL12A1	5.25929e-24	0.439143	0.412	0.203	2.62965e-20	CA2, CA3 pyramidal cells	COL12A1
PTPRZ1	8.91645e-24	0.289248	0.57	0.298	4.45822e-20	CA2, CA3 pyramidal cells	PTPRZ1
NNAT1	2.67345e-23	0.443381	0.529	0.308	1.33673e-19	CA2, CA3 pyramidal cells	NNAT
MOXD11	2.89218e-23	0.396217	0.534	0.289	1.44609e-19	CA2, CA3 pyramidal cells	MOXD1
NEAT11	4.32476e-23	0.942461	0.535	0.296	2.16238e-19	CA2, CA3 pyramidal cells	NEAT1
IGFBP5	4.35244e-23	0.417512	0.432	0.227	2.17622e-19	CA2, CA3 pyramidal cells	IGFBP5
EPHA71	6.60766e-23	0.345121	0.846	0.625	3.30383e-19	CA2, CA3 pyramidal cells	EPHA7
LINC016091	2.05716e-22	0.369846	0.358	0.161	1.02858e-18	CA2, CA3 pyramidal cells	LINC01609
ATP10A	2.90517e-22	1.10965	0.3	0.11	1.45258e-18	CA2, CA3 pyramidal cells	ATP10A
FABP3	3.86923e-22	0.258867	0.359	0.174	1.93462e-18	CA2, CA3 pyramidal cells	FABP3
CDH9	5.17584e-22	0.333306	0.882	0.688	2.58792e-18	CA2, CA3 pyramidal cells	CDH9
NR2F2-AS11	6.63502e-21	0.506561	0.327	0.141	3.31751e-17	CA2, CA3 pyramidal cells	NR2F2-AS1
NOS11	1.15649e-20	0.303367	0.353	0.156	5.78244e-17	CA2, CA3 pyramidal cells	NOS1
AL133346.11	7.22573e-20	0.429294	0.313	0.117	3.61287e-16	CA2, CA3 pyramidal cells	AL133346.1
LTBP1	7.2722e-19	0.357098	0.408	0.197	3.6361e-15	CA2, CA3 pyramidal cells	LTBP1
SNRPN	1.00625e-18	0.371743	0.855	0.633	5.03127e-15	CA2, CA3 pyramidal cells	SNRPN
ITM2B	2.86666e-18	0.421276	0.872	0.772	1.43333e-14	CA2, CA3 pyramidal cells	ITM2B
RASGRP3	1.88601e-17	0.29601	0.255	0.091	9.43006e-14	CA2, CA3 pyramidal cells	RASGRP3
PARD3B	2.14781e-17	0.502365	0.338	0.166	1.0739e-13	CA2, CA3 pyramidal cells	PARD3B
PLCG21	2.18505e-17	0.307921	0.775	0.552	1.09253e-13	CA2, CA3 pyramidal cells	PLCG2
CHRM51	4.44081e-17	0.686353	0.273	0.124	2.22041e-13	CA2, CA3 pyramidal cells	CHRM5
DHCR24	2.40862e-16	0.2916	0.552	0.326	1.20431e-12	CA2, CA3 pyramidal cells	DHCR24
KIF26B1	4.79008e-16	0.335377	0.664	0.448	2.39504e-12	CA2, CA3 pyramidal cells	KIF26B
HPCA	8.04426e-16	0.276633	0.63	0.403	4.02213e-12	CA2, CA3 pyramidal cells	HPCA
CD83	1.02429e-15	0.286836	0.38	0.178	5.12146e-12	CA2, CA3 pyramidal cells	CD83
SOX51	1.9972e-15	0.550074	0.863	0.736	9.98602e-12	CA2, CA3 pyramidal cells	SOX5
HMGCR	2.56331e-15	0.312201	0.71	0.524	1.28166e-11	CA2, CA3 pyramidal cells	HMGCR
AC009975.1	1.8493e-13	0.434483	0.275	0.136	9.24652e-10	CA2, CA3 pyramidal cells	AC009975.1
TRPC51	1.88327e-13	0.345432	0.643	0.474	9.41635e-10	CA2, CA3 pyramidal cells	TRPC5
RASGRP1	5.25641e-12	0.372009	0.617	0.43	2.62821e-08	CA2, CA3 pyramidal cells	RASGRP1
LINC016321	6.33429e-12	0.267856	0.33	0.172	3.16714e-08	CA2, CA3 pyramidal cells	LINC01632
SSTR21	2.40759e-11	0.250815	0.611	0.366	1.2038e-07	CA2, CA3 pyramidal cells	SSTR2
GREM2	1.58007e-10	0.359139	0.371	0.214	7.90034e-07	CA2, CA3 pyramidal cells	GREM2
PHACTR2	2.29344e-10	0.467529	0.659	0.52	1.14672e-06	CA2, CA3 pyramidal cells	PHACTR2
AC098829.11	9.3305e-09	0.358963	0.457	0.301	4.66525e-05	CA2, CA3 pyramidal cells	AC098829.1
LINC00513	3.01969e-08	0.335288	0.674	0.536	0.000150985	CA2, CA3 pyramidal cells	LINC00513
GPC51	7.06817e-08	0.545217	0.663	0.571	0.000353409	CA2, CA3 pyramidal cells	GPC5
DAB11	1.1457e-07	0.263017	0.964	0.873	0.00057285	CA2, CA3 pyramidal cells	DAB1
NLGN4Y1	1.87238e-05	0.58686	0.481	0.455	0.0936189	CA2, CA3 pyramidal cells	NLGN4Y
AC026316.51	2.30833e-05	0.312239	0.358	0.219	0.115417	CA2, CA3 pyramidal cells	AC026316.5
TTTY14	0.000463189	0.301222	0.543	0.469	1	CA2, CA3 pyramidal cells	TTTY14
ADRA1A	0	5.09819	0.992	0.078	0	DG granule cells	ADRA1A
SEMA5A1	0	4.61568	0.984	0.228	0	DG granule cells	SEMA5A
ZBTB202	0	4.34492	0.999	0.58	0	DG granule cells	ZBTB20
DOCK102	0	3.78142	0.992	0.265	0	DG granule cells	DOCK10
TLL11	0	3.61658	0.986	0.231	0	DG granule cells	TLL1
PARD31	0	3.5371	0.995	0.238	0	DG granule cells	PARD3
PPM1E2	0	2.74295	0.999	0.878	0	DG granule cells	PPM1E
TIAM1	0	2.71793	0.997	0.761	0	DG granule cells	TIAM1
C8orf342	5.77876e-297	3.02459	0.988	0.403	2.88938e-293	DG granule cells	C8orf34
LINC013222	2.7422e-290	2.67934	0.995	0.65	1.3711e-286	DG granule cells	LINC01322
SPON11	9.53259e-287	3.42862	0.941	0.147	4.7663e-283	DG granule cells	SPON1
COLEC12	1.58945e-284	3.54211	0.842	0.032	7.94725e-281	DG granule cells	COLEC12
SHISA62	2.93424e-283	2.8336	0.988	0.341	1.46712e-279	DG granule cells	SHISA6
EDIL31	1.58274e-281	2.38807	0.997	0.802	7.91369e-278	DG granule cells	EDIL3
THOC3	5.29723e-279	3.17988	0.968	0.446	2.64861e-275	DG granule cells	THOC3
ZFPM22	1.30523e-275	1.81331	0.997	0.851	6.52616e-272	DG granule cells	ZFPM2
NRP12	8.39018e-274	2.65778	0.983	0.436	4.19509e-270	DG granule cells	NRP1
AC097487.1	1.29833e-270	3.48711	0.858	0.055	6.49163e-267	DG granule cells	AC097487.1
EPHA72	1.54404e-269	2.46372	0.985	0.612	7.72021e-266	DG granule cells	EPHA7
NKAIN32	6.6268e-269	3.07569	0.965	0.288	3.3134e-265	DG granule cells	NKAIN3
NCAM21	1.22593e-267	1.80136	0.999	0.913	6.12965e-264	DG granule cells	NCAM2
SLC24A32	1.83973e-265	2.67792	0.979	0.225	9.19864e-262	DG granule cells	SLC24A3
MAML2	4.77284e-264	3.21538	0.958	0.33	2.38642e-260	DG granule cells	MAML2
BDNF1	8.17441e-258	2.84576	0.923	0.214	4.0872e-254	DG granule cells	BDNF
SPOCK3	7.98674e-257	2.33831	0.989	0.454	3.99337e-253	DG granule cells	SPOCK3
TARID	9.94268e-254	4.09578	0.824	0.058	4.97134e-250	DG granule cells	TARID
PTPRZ11	5.89963e-251	2.71774	0.938	0.273	2.94982e-247	DG granule cells	PTPRZ1
PCDH152	6.8252e-249	2.7073	0.979	0.36	3.4126e-245	DG granule cells	PCDH15
TRPM31	9.0736e-247	2.66199	0.986	0.532	4.5368e-243	DG granule cells	TRPM3
NFIA1	6.684e-246	2.28123	0.986	0.459	3.342e-242	DG granule cells	NFIA
PROX1	9.91182e-246	2.69241	0.83	0.068	4.95591e-242	DG granule cells	PROX1
SAMD31	6.3163e-243	2.84424	0.915	0.19	3.15815e-239	DG granule cells	SAMD3
MYO5B	5.92109e-241	2.73294	0.76	0.03	2.96055e-237	DG granule cells	MYO5B
PCBP3	2.84556e-238	2.62781	0.914	0.269	1.42278e-234	DG granule cells	PCBP3
FAT41	1.93326e-232	2.72376	0.836	0.121	9.66629e-229	DG granule cells	FAT4
GALNT13	9.8952e-231	1.95474	0.989	0.698	4.9476e-227	DG granule cells	GALNT13
GRIA12	1.0386e-229	1.40375	0.998	0.921	5.19299e-226	DG granule cells	GRIA1
SLC47A11	1.04214e-229	2.79072	0.838	0.145	5.21072e-226	DG granule cells	SLC47A1
ITGA81	1.73585e-227	2.69097	0.85	0.12	8.67926e-224	DG granule cells	ITGA8
DPF31	3.17427e-226	2.3155	0.903	0.268	1.58713e-222	DG granule cells	DPF3
SYNPR2	3.75235e-225	2.20774	0.973	0.523	1.87618e-221	DG granule cells	SYNPR
SLIT32	4.46661e-225	1.79353	0.996	0.728	2.2333e-221	DG granule cells	SLIT3
CNGB1	1.47914e-224	2.32705	0.935	0.309	7.39568e-221	DG granule cells	CNGB1
CHST9	3.42943e-224	2.82066	0.853	0.169	1.71472e-220	DG granule cells	CHST9
AC106795.3	3.8269e-223	2.14408	0.931	0.343	1.91345e-219	DG granule cells	AC106795.3
ZNF536	8.81642e-223	2.6938	0.809	0.074	4.40821e-219	DG granule cells	ZNF536
STXBP6	1.45126e-218	2.04056	0.959	0.403	7.25632e-215	DG granule cells	STXBP6
ST182	2.07276e-216	2.56239	0.77	0.081	1.03638e-212	DG granule cells	ST18
TANC12	2.30828e-214	2.25238	0.859	0.163	1.15414e-210	DG granule cells	TANC1
SIPA1L32	4.90892e-212	1.93052	0.974	0.714	2.45446e-208	DG granule cells	SIPA1L3
RFX3	1.25561e-211	1.92278	0.994	0.899	6.27805e-208	DG granule cells	RFX3
SPHKAP2	7.90443e-204	2.71527	0.888	0.255	3.95222e-200	DG granule cells	SPHKAP
COL6A31	1.86743e-203	2.78445	0.678	0.017	9.33715e-200	DG granule cells	COL6A3
DGKG2	2.19736e-202	1.7162	0.989	0.702	1.09868e-198	DG granule cells	DGKG
KLHL52	1.03445e-201	2.06591	0.922	0.383	5.17223e-198	DG granule cells	KLHL5
PLPPR12	1.73453e-200	2.23777	0.819	0.181	8.67263e-197	DG granule cells	PLPPR1
SLC4A72	1.48699e-198	2.01702	0.933	0.555	7.43494e-195	DG granule cells	SLC4A7
ALDH1A2	1.49671e-194	4.21376	0.813	0.261	7.48354e-191	DG granule cells	ALDH1A2
GNA142	5.92776e-194	2.81666	0.797	0.171	2.96388e-190	DG granule cells	GNA14
MMD22	5.4851e-188	2.2488	0.829	0.184	2.74255e-184	DG granule cells	MMD2
FIGN	5.48964e-187	2.02104	0.899	0.381	2.74482e-183	DG granule cells	FIGN
PCSK52	1.30194e-186	1.83207	0.873	0.2	6.5097e-183	DG granule cells	PCSK5
CLSTN21	1.05207e-185	1.60947	0.996	0.807	5.26034e-182	DG granule cells	CLSTN2
UNC13C	5.71033e-185	1.77652	0.968	0.65	2.85517e-181	DG granule cells	UNC13C
DAB12	1.18558e-180	1.36881	0.998	0.868	5.9279e-177	DG granule cells	DAB1
BCL11B1	1.32361e-180	1.85781	0.904	0.297	6.61803e-177	DG granule cells	BCL11B
LYPD6B1	1.43339e-177	2.39646	0.771	0.118	7.16696e-174	DG granule cells	LYPD6B
SEMA3C	1.05079e-174	1.93027	0.842	0.224	5.25395e-171	DG granule cells	SEMA3C
ZNF804A2	6.63388e-170	1.60808	0.978	0.613	3.31694e-166	DG granule cells	ZNF804A
FOXO1	4.23833e-167	1.92739	0.748	0.14	2.11917e-163	DG granule cells	FOXO1
ARHGAP6	4.9989e-167	2.28922	0.841	0.242	2.49945e-163	DG granule cells	ARHGAP6
COL21A1	1.51718e-166	1.92317	0.815	0.21	7.58591e-163	DG granule cells	COL21A1
FAM107B	1.19379e-157	2.06052	0.656	0.065	5.96896e-154	DG granule cells	FAM107B
MCTP12	1.57877e-157	1.17444	0.994	0.864	7.89386e-154	DG granule cells	MCTP1
AC090568.21	2.11872e-154	1.60684	0.97	0.775	1.05936e-150	DG granule cells	AC090568.2
THSD7B2	1.19506e-152	2.4099	0.679	0.118	5.97528e-149	DG granule cells	THSD7B
SLC9A9	1.02993e-151	1.62881	0.864	0.399	5.14967e-148	DG granule cells	SLC9A9
MAML31	1.25582e-141	1.66564	0.883	0.429	6.27909e-138	DG granule cells	MAML3
GNAL1	2.60336e-137	1.37083	0.96	0.497	1.30168e-133	DG granule cells	GNAL
INPP4B	4.60103e-137	1.21055	0.989	0.793	2.30051e-133	DG granule cells	INPP4B
GAD1	2.03469e-135	1.65228	0.56	0.051	1.01735e-131	DG granule cells	GAD1
SLC1A21	1.05117e-132	1.43352	0.904	0.539	5.25583e-129	DG granule cells	SLC1A2
COL25A12	7.11147e-131	2.56495	0.755	0.278	3.55574e-127	DG granule cells	COL25A1
ACVR1C1	5.85709e-130	1.5291	0.788	0.267	2.92854e-126	DG granule cells	ACVR1C
AC245060.51	6.30879e-124	1.73125	0.813	0.36	3.1544e-120	DG granule cells	AC245060.5
CA10	1.28699e-117	1.16087	0.976	0.674	6.43497e-114	DG granule cells	CA10
NPTXR1	3.65685e-117	1.09347	0.938	0.696	1.82842e-113	DG granule cells	NPTXR
NRP21	3.8409e-117	1.46806	0.739	0.26	1.92045e-113	DG granule cells	NRP2
LINC02248	5.09007e-117	2.24028	0.518	0.049	2.54504e-113	DG granule cells	LINC02248
SYT172	2.48986e-110	1.21342	0.788	0.331	1.24493e-106	DG granule cells	SYT17
SDK11	4.72543e-110	1.4678	0.841	0.446	2.36272e-106	DG granule cells	SDK1
CDH91	1.12783e-109	1.05957	0.966	0.678	5.63914e-106	DG granule cells	CDH9
RIN22	6.28454e-108	1.4424	0.568	0.095	3.14227e-104	DG granule cells	RIN2
CASC62	4.96035e-105	1.63635	0.442	0.027	2.48018e-101	DG granule cells	CASC6
LRRC3B	1.32741e-104	1.45911	0.702	0.237	6.63703e-101	DG granule cells	LRRC3B
MSC-AS12	2.46154e-103	1.25798	0.846	0.385	1.23077e-99	DG granule cells	MSC-AS1
PDE3A	3.07077e-102	1.81802	0.526	0.092	1.53539e-98	DG granule cells	PDE3A
PARD3B1	7.45585e-102	1.61468	0.581	0.15	3.72793e-98	DG granule cells	PARD3B
CNTNAP3B2	7.21638e-100	1.19339	0.853	0.441	3.60819e-96	DG granule cells	CNTNAP3B
LINC012391	1.20881e-99	2.12177	0.445	0.034	6.04404e-96	DG granule cells	LINC01239
CECR21	1.81567e-98	1.63616	0.454	0.08	9.07836e-95	DG granule cells	CECR2
AC020637.1	4.84886e-98	2.13099	0.466	0.06	2.42443e-94	DG granule cells	AC020637.1
SLC35F4	3.04223e-94	1.71824	0.545	0.112	1.52112e-90	DG granule cells	SLC35F4
RGS201	8.06456e-94	1.4896	0.591	0.149	4.03228e-90	DG granule cells	RGS20
GABRA52	3.11751e-90	1.06718	0.819	0.487	1.55875e-86	DG granule cells	GABRA5
CALB1	6.19186e-90	1.435	0.529	0.103	3.09593e-86	DG granule cells	CALB1
DCC2	1.05974e-89	0.806541	0.993	0.593	5.2987e-86	DG granule cells	DCC
RASGRP11	1.98623e-86	1.29561	0.799	0.415	9.93114e-83	DG granule cells	RASGRP1
GPRC5B	1.49271e-85	1.0969	0.491	0.115	7.46357e-82	DG granule cells	GPRC5B
AC008691.1	3.45246e-81	2.37178	0.619	0.241	1.72623e-77	DG granule cells	AC008691.1
CD241	3.46513e-81	1.32356	0.449	0.048	1.73257e-77	DG granule cells	CD24
MAOB	2.43491e-79	1.028	0.821	0.524	1.21746e-75	DG granule cells	MAOB
VWA5A	2.46033e-79	1.16466	0.473	0.085	1.23016e-75	DG granule cells	VWA5A
TPD52L1	1.3742e-77	1.10634	0.636	0.207	6.871e-74	DG granule cells	TPD52L1
SLC7A112	2.62958e-77	1.44393	0.452	0.075	1.31479e-73	DG granule cells	SLC7A11
BTNL92	4.05197e-77	1.36027	0.509	0.108	2.02598e-73	DG granule cells	BTNL9
CHGB1	9.00227e-76	1.2142	0.702	0.375	4.50113e-72	DG granule cells	CHGB
DOCK51	9.67086e-76	1.24098	0.467	0.1	4.83543e-72	DG granule cells	DOCK5
SNCAIP	2.57201e-75	1.0704	0.592	0.209	1.286e-71	DG granule cells	SNCAIP
LMO21	1.86351e-72	1.0098	0.342	0.03	9.31756e-69	DG granule cells	LMO2
EYA4	4.84573e-71	1.54743	0.431	0.075	2.42287e-67	DG granule cells	EYA4
FRMD4B2	4.54787e-70	1.18686	0.496	0.138	2.27394e-66	DG granule cells	FRMD4B
ITGBL1	3.29291e-68	1.76331	0.364	0.055	1.64645e-64	DG granule cells	ITGBL1
QKI2	1.39067e-65	0.731339	0.874	0.608	6.95336e-62	DG granule cells	QKI
CHD7	6.71088e-65	1.1769	0.398	0.074	3.35544e-61	DG granule cells	CHD7
GABRQ	1.91363e-62	1.05072	0.288	0.019	9.56816e-59	DG granule cells	GABRQ
FAM196A	9.74974e-62	1.02291	0.46	0.124	4.87487e-58	DG granule cells	FAM196A
VSTM2L	2.21526e-59	0.908517	0.723	0.424	1.10763e-55	DG granule cells	VSTM2L
GPRIN31	2.1414e-57	1.00181	0.589	0.199	1.0707e-53	DG granule cells	GPRIN3
PREX2	3.69706e-57	1.21268	0.4	0.078	1.84853e-53	DG granule cells	PREX2
KCNK2	4.92493e-57	0.993538	0.574	0.198	2.46247e-53	DG granule cells	KCNK2
PTCHD1-AS	5.03989e-57	1.08173	0.853	0.614	2.51995e-53	DG granule cells	PTCHD1-AS
MYO3B	1.74764e-56	1.25602	0.314	0.058	8.73819e-53	DG granule cells	MYO3B
VCAN	1.07668e-52	1.08399	0.305	0.055	5.38342e-49	DG granule cells	VCAN
NPTX21	4.94539e-52	0.703001	0.552	0.219	2.4727e-48	DG granule cells	NPTX2
LMNTD1	1.75134e-51	1.22258	0.291	0.051	8.75671e-48	DG granule cells	LMNTD1
MTUS1	5.91434e-51	0.779774	0.479	0.203	2.95717e-47	DG granule cells	MTUS1
KCTD121	2.41917e-49	0.85952	0.429	0.141	1.20959e-45	DG granule cells	KCTD12
AC073332.11	6.8899e-49	1.00878	0.667	0.419	3.44495e-45	DG granule cells	AC073332.1
PTH2R	8.45446e-49	0.832899	0.763	0.447	4.22723e-45	DG granule cells	PTH2R
TMEM35A	1.31036e-47	1.08654	0.603	0.312	6.5518e-44	DG granule cells	TMEM35A
AC138305.11	2.41326e-47	1.99951	0.431	0.171	1.20663e-43	DG granule cells	AC138305.1
RTP5	2.56787e-47	0.764601	0.331	0.07	1.28394e-43	DG granule cells	RTP5
SLC7A2	8.98938e-47	0.791719	0.275	0.06	4.49469e-43	DG granule cells	SLC7A2
MMD3	2.81533e-46	0.857209	0.647	0.358	1.40767e-42	DG granule cells	MMD
SLC4A4	4.32583e-46	0.913396	0.737	0.44	2.16291e-42	DG granule cells	SLC4A4
PKP22	1.29444e-45	0.798667	0.337	0.074	6.47221e-42	DG granule cells	PKP2
GNG71	3.17916e-45	0.732623	0.766	0.508	1.58958e-41	DG granule cells	GNG7
LINC01317	9.11305e-45	1.29731	0.393	0.124	4.55653e-41	DG granule cells	LINC01317
BNC2	1.37526e-44	1.50039	0.254	0.049	6.87629e-41	DG granule cells	BNC2
GALNT14	5.59691e-44	0.843563	0.694	0.374	2.79845e-40	DG granule cells	GALNT14
RASGRF2	1.11624e-43	0.374326	0.951	0.697	5.58121e-40	DG granule cells	RASGRF2
UST	1.6601e-43	1.077	0.543	0.236	8.30051e-40	DG granule cells	UST
PDYN	3.89185e-41	0.931557	0.292	0.045	1.94593e-37	DG granule cells	PDYN
ADCYAP1R1	2.31873e-40	0.763631	0.567	0.27	1.15936e-36	DG granule cells	ADCYAP1R1
PALM22	2.34581e-40	0.776275	0.589	0.302	1.1729e-36	DG granule cells	PALM2
FAM126A2	7.67763e-40	0.799987	0.522	0.209	3.83881e-36	DG granule cells	FAM126A
PTGR1	2.65803e-39	0.724469	0.719	0.489	1.32901e-35	DG granule cells	PTGR1
NRN1	6.17371e-38	0.713554	0.695	0.482	3.08686e-34	DG granule cells	NRN1
ROR1	7.67082e-38	1.19486	0.347	0.086	3.83541e-34	DG granule cells	ROR1
PCDH81	4.82344e-36	0.574001	0.481	0.221	2.41172e-32	DG granule cells	PCDH8
C1QL2	4.14963e-34	0.567331	0.293	0.07	2.07482e-30	DG granule cells	C1QL2
PRKCA2	4.55632e-34	0.399241	0.961	0.793	2.27816e-30	DG granule cells	PRKCA
PLPPR21	4.15006e-33	0.702194	0.622	0.377	2.07503e-29	DG granule cells	PLPPR2
AL365361.1	2.43527e-32	0.694347	0.432	0.18	1.21763e-28	DG granule cells	AL365361.1
SLC35F3	6.69587e-32	0.520051	0.978	0.888	3.34794e-28	DG granule cells	SLC35F3
CHODL	1.28943e-30	1.0104	0.333	0.128	6.44713e-27	DG granule cells	CHODL
SCHLAP1	1.36465e-30	0.823085	0.552	0.332	6.82326e-27	DG granule cells	SCHLAP1
BTG1	2.7261e-30	0.674318	0.514	0.28	1.36305e-26	DG granule cells	BTG1
TBL1X	3.31235e-30	0.759197	0.434	0.203	1.65618e-26	DG granule cells	TBL1X
TENM12	4.71008e-30	0.485246	0.727	0.434	2.35504e-26	DG granule cells	TENM1
PRKD1	4.9601e-30	0.676368	0.8	0.572	2.48005e-26	DG granule cells	PRKD1
AC233296.12	6.12254e-30	1.11253	0.446	0.214	3.06127e-26	DG granule cells	AC233296.1
LINC00276	1.52784e-29	0.828092	0.632	0.405	7.63919e-26	DG granule cells	LINC00276
RIT2	4.51348e-29	0.440284	0.844	0.539	2.25674e-25	DG granule cells	RIT2
CDH42	4.87805e-29	0.564444	0.721	0.51	2.43902e-25	DG granule cells	CDH4
SELENOM	1.14817e-28	0.683445	0.405	0.192	5.74086e-25	DG granule cells	SELENOM
PLP12	2.72547e-28	0.659178	0.487	0.281	1.36273e-24	DG granule cells	PLP1
ABCB12	5.84593e-28	0.541106	0.382	0.173	2.92297e-24	DG granule cells	ABCB1
DOK62	9.11525e-28	0.332162	0.937	0.791	4.55763e-24	DG granule cells	DOK6
MEGF112	1.752e-27	0.431995	0.458	0.24	8.75999e-24	DG granule cells	MEGF11
NCKAP52	1.0625e-25	0.530681	0.374	0.181	5.31249e-22	DG granule cells	NCKAP5
THSD7A	1.87383e-25	0.442502	0.66	0.389	9.36915e-22	DG granule cells	THSD7A
PLCG22	3.27416e-24	0.629179	0.762	0.545	1.63708e-20	DG granule cells	PLCG2
NOTCH2	1.95265e-23	0.389963	0.257	0.101	9.76323e-20	DG granule cells	NOTCH2
AK52	2.08943e-23	0.322302	0.985	0.919	1.04472e-19	DG granule cells	AK5
EHD1	4.80191e-23	0.560321	0.277	0.087	2.40096e-19	DG granule cells	EHD1
JUN	2.72002e-22	0.56831	0.535	0.324	1.36001e-18	DG granule cells	JUN
CREG2	1.54416e-21	0.462966	0.887	0.749	7.72079e-18	DG granule cells	CREG2
TP53I11	3.92674e-21	0.389063	0.314	0.156	1.96337e-17	DG granule cells	TP53I11
TRPC42	4.79736e-21	0.56028	0.544	0.312	2.39868e-17	DG granule cells	TRPC4
ONECUT2	7.77028e-21	0.377004	0.448	0.199	3.88514e-17	DG granule cells	ONECUT2
YJEFN3	9.15721e-20	0.478615	0.504	0.313	4.57861e-16	DG granule cells	YJEFN3
ANKFN11	1.87989e-19	1.13	0.376	0.223	9.39943e-16	DG granule cells	ANKFN1
ZNF2081	4.98246e-19	0.929278	0.295	0.133	2.49123e-15	DG granule cells	ZNF208
ARHGAP181	5.64437e-19	0.25741	0.53	0.33	2.82219e-15	DG granule cells	ARHGAP18
CACHD12	1.93719e-18	0.273626	0.689	0.484	9.68593e-15	DG granule cells	CACHD1
AL078459.1	4.90475e-18	1.47971	0.315	0.164	2.45237e-14	DG granule cells	AL078459.1
ZBTB18	1.24349e-17	0.274672	0.733	0.611	6.21747e-14	DG granule cells	ZBTB18
ARHGAP241	1.85156e-17	0.602657	0.29	0.14	9.25782e-14	DG granule cells	ARHGAP24
SDC2	3.34036e-17	0.49368	0.252	0.103	1.67018e-13	DG granule cells	SDC2
CPLX2	5.22235e-17	0.377979	0.852	0.707	2.61118e-13	DG granule cells	CPLX2
GRIN3A	1.13636e-16	0.507091	0.357	0.164	5.68181e-13	DG granule cells	GRIN3A
NTNG21	3.34139e-16	0.344989	0.406	0.233	1.6707e-12	DG granule cells	NTNG2
ZFHX4	5.23735e-16	0.326754	0.299	0.134	2.61868e-12	DG granule cells	ZFHX4
ATP2C22	7.23963e-16	0.334176	0.27	0.127	3.61981e-12	DG granule cells	ATP2C2
WDR11	1.20661e-15	0.427571	0.371	0.195	6.03304e-12	DG granule cells	WDR1
TOX31	2.86673e-15	0.485992	0.32	0.149	1.43337e-11	DG granule cells	TOX3
NCDN	4.02641e-15	0.454387	0.815	0.695	2.0132e-11	DG granule cells	NCDN
DSEL	4.61477e-15	0.536361	0.353	0.201	2.30739e-11	DG granule cells	DSEL
ORAI2	6.48057e-15	0.398906	0.548	0.388	3.24028e-11	DG granule cells	ORAI2
SDCBP	7.70176e-15	0.365409	0.524	0.374	3.85088e-11	DG granule cells	SDCBP
CDH13	8.41578e-15	0.348248	0.792	0.612	4.20789e-11	DG granule cells	CDH13
AC026316.52	1.4682e-14	0.563417	0.388	0.212	7.34101e-11	DG granule cells	AC026316.5
SUN21	6.30065e-14	0.523613	0.559	0.364	3.15033e-10	DG granule cells	SUN2
LINC016092	2.58067e-13	0.555872	0.26	0.158	1.29034e-09	DG granule cells	LINC01609
EFNB3	3.50428e-13	0.436288	0.37	0.209	1.75214e-09	DG granule cells	EFNB3
HRK1	3.84914e-13	0.421977	0.353	0.193	1.92457e-09	DG granule cells	HRK
AC008591.11	6.30864e-13	0.431478	0.535	0.416	3.15432e-09	DG granule cells	AC008591.1
EPB41L4A1	1.40847e-12	0.579786	0.33	0.196	7.04236e-09	DG granule cells	EPB41L4A
LRTM2	4.22949e-12	0.322716	0.329	0.187	2.11475e-08	DG granule cells	LRTM2
PCDH17	2.29356e-11	0.33002	0.628	0.476	1.14678e-07	DG granule cells	PCDH17
SLC1A6	3.30831e-11	0.344914	0.26	0.14	1.65416e-07	DG granule cells	SLC1A6
AMER2	6.17328e-11	0.416716	0.533	0.369	3.08664e-07	DG granule cells	AMER2
PCDH191	6.64731e-11	0.511304	0.593	0.481	3.32366e-07	DG granule cells	PCDH19
AC021231.1	1.23525e-10	0.269459	0.389	0.271	6.17623e-07	DG granule cells	AC021231.1
PRELID2	1.97386e-10	0.406591	0.576	0.444	9.86931e-07	DG granule cells	PRELID2
SFMBT22	2.25405e-10	0.359833	0.656	0.447	1.12702e-06	DG granule cells	SFMBT2
ANKUB1	2.98527e-10	0.854216	0.374	0.273	1.49263e-06	DG granule cells	ANKUB1
ATP1A1	1.89909e-09	0.262787	0.846	0.764	9.49545e-06	DG granule cells	ATP1A1
HS6ST21	5.77346e-09	0.295583	0.474	0.354	2.88673e-05	DG granule cells	HS6ST2
CTXN1	4.31711e-08	0.281768	0.498	0.381	0.000215856	DG granule cells	CTXN1
COL11A1	5.91635e-08	0.303618	0.486	0.363	0.000295818	DG granule cells	COL11A1
RGS14	1.5713e-07	0.288122	0.277	0.158	0.000785652	DG granule cells	RGS14
XIST	2.79511e-07	0.342979	0.57	0.477	0.00139756	DG granule cells	XIST
HIP12	3.38178e-07	0.310684	0.278	0.177	0.00169089	DG granule cells	HIP1
CNIH21	8.07908e-07	0.314174	0.415	0.307	0.00403954	DG granule cells	CNIH2
MIR646HG	2.54089e-06	0.700018	0.375	0.321	0.0127044	DG granule cells	MIR646HG
SLC27A6	2.9101e-05	0.504867	0.507	0.406	0.145505	DG granule cells	SLC27A6
NBL1	0.000169792	0.264347	0.357	0.249	0.848959	DG granule cells	NBL1
INO80D	0.000778078	0.374984	0.864	0.805	1	DG granule cells	INO80D
TTTY141	0.00244559	0.426404	0.51	0.468	1	DG granule cells	TTTY14
ROBO22	2.90582e-246	2.23791	0.999	0.833	1.45291e-242	Exc AGBL1 GPC5	ROBO2
NR2F2-AS12	2.06943e-201	2.08879	0.822	0.137	1.03471e-197	Exc AGBL1 GPC5	NR2F2-AS1
NCAM22	4.27036e-195	1.51757	0.999	0.916	2.13518e-191	Exc AGBL1 GPC5	NCAM2
GPC52	7.45294e-187	2.36712	0.957	0.569	3.72647e-183	Exc AGBL1 GPC5	GPC5
AGBL11	2.21667e-180	3.62957	0.809	0.202	1.10834e-176	Exc AGBL1 GPC5	AGBL1
LRRC4C	6.0359e-176	1.34217	0.996	0.914	3.01795e-172	Exc AGBL1 GPC5	LRRC4C
C8orf343	6.63794e-173	2.09025	0.935	0.423	3.31897e-169	Exc AGBL1 GPC5	C8orf34
ETV11	3.24201e-169	1.77555	0.819	0.222	1.62101e-165	Exc AGBL1 GPC5	ETV1
COL21A11	4.36551e-166	1.76801	0.848	0.23	2.18275e-162	Exc AGBL1 GPC5	COL21A1
GRM8	4.38914e-164	1.72367	0.946	0.492	2.19457e-160	Exc AGBL1 GPC5	GRM8
DPP10	1.07311e-159	1.34822	0.999	0.933	5.36554e-156	Exc AGBL1 GPC5	DPP10
MYO161	2.18221e-156	1.74049	0.887	0.317	1.0911e-152	Exc AGBL1 GPC5	MYO16
RSPO32	5.60947e-153	1.60849	0.735	0.15	2.80474e-149	Exc AGBL1 GPC5	RSPO3
DCN	7.81423e-153	1.84715	0.546	0.016	3.90712e-149	Exc AGBL1 GPC5	DCN
STAC	1.40411e-147	1.84399	0.581	0.041	7.02054e-144	Exc AGBL1 GPC5	STAC
PRKG12	2.71729e-141	1.27708	0.988	0.711	1.35865e-137	Exc AGBL1 GPC5	PRKG1
KCNAB12	3.36511e-140	1.46833	0.947	0.528	1.68255e-136	Exc AGBL1 GPC5	KCNAB1
SYT173	1.42891e-136	1.36534	0.885	0.346	7.14457e-133	Exc AGBL1 GPC5	SYT17
SEMA3D1	1.73604e-136	1.39453	0.747	0.181	8.68022e-133	Exc AGBL1 GPC5	SEMA3D
XKR41	4.96516e-134	1.01082	0.987	0.868	2.48258e-130	Exc AGBL1 GPC5	XKR4
GRIA13	2.49826e-132	0.870279	0.998	0.924	1.24913e-128	Exc AGBL1 GPC5	GRIA1
SCN9A	3.9898e-132	1.33449	0.799	0.282	1.9949e-128	Exc AGBL1 GPC5	SCN9A
SLIT33	1.10291e-130	1.23312	0.982	0.737	5.51457e-127	Exc AGBL1 GPC5	SLIT3
FAM126A3	1.79499e-129	1.47053	0.762	0.218	8.97493e-126	Exc AGBL1 GPC5	FAM126A
SPHKAP3	3.76069e-128	1.28187	0.876	0.277	1.88034e-124	Exc AGBL1 GPC5	SPHKAP
CPNE41	5.51796e-128	1.45627	0.96	0.732	2.75898e-124	Exc AGBL1 GPC5	CPNE4
AP000943.32	9.61963e-126	1.45671	0.809	0.294	4.80982e-122	Exc AGBL1 GPC5	AP000943.3
LINC013171	1.34461e-124	2.03256	0.68	0.131	6.72303e-121	Exc AGBL1 GPC5	LINC01317
GRID2	3.74988e-113	1.04985	0.989	0.77	1.87494e-109	Exc AGBL1 GPC5	GRID2
TLL12	2.70289e-108	1.12786	0.809	0.258	1.35144e-104	Exc AGBL1 GPC5	TLL1
CCBE12	3.68783e-100	1.00112	0.84	0.32	1.84392e-96	Exc AGBL1 GPC5	CCBE1
GRIN3A1	5.92374e-100	1.66288	0.606	0.169	2.96187e-96	Exc AGBL1 GPC5	GRIN3A
TENM13	1.54028e-98	1.08457	0.892	0.443	7.7014e-95	Exc AGBL1 GPC5	TENM1
PID12	1.7842e-94	1.19231	0.933	0.584	8.92098e-91	Exc AGBL1 GPC5	PID1
AL356479.11	2.84244e-94	1.2431	0.67	0.21	1.42122e-90	Exc AGBL1 GPC5	AL356479.1
PHACTR21	4.85812e-93	1.16574	0.892	0.519	2.42906e-89	Exc AGBL1 GPC5	PHACTR2
PREX21	2.6877e-92	1.353	0.525	0.088	1.34385e-88	Exc AGBL1 GPC5	PREX2
ROBO12	2.80764e-92	1.11323	0.96	0.685	1.40382e-88	Exc AGBL1 GPC5	ROBO1
AL391117.1	4.27792e-92	1.3731	0.596	0.139	2.13896e-88	Exc AGBL1 GPC5	AL391117.1
GREB1L1	5.30389e-91	1.09305	0.883	0.436	2.65194e-87	Exc AGBL1 GPC5	GREB1L
LUZP21	3.28572e-90	1.02562	0.791	0.302	1.64286e-86	Exc AGBL1 GPC5	LUZP2
NTNG1	2.84264e-87	0.501046	0.88	0.439	1.42132e-83	Exc AGBL1 GPC5	NTNG1
NR2F2	1.48076e-83	0.942683	0.464	0.071	7.40378e-80	Exc AGBL1 GPC5	NR2F2
AC109779.11	3.81363e-83	1.99106	0.551	0.154	1.90682e-79	Exc AGBL1 GPC5	AC109779.1
EPHA52	4.21312e-83	0.923343	0.955	0.723	2.10656e-79	Exc AGBL1 GPC5	EPHA5
PLSCR4	1.7763e-81	1.05302	0.385	0.039	8.88148e-78	Exc AGBL1 GPC5	PLSCR4
KCNQ1OT12	3.38641e-81	1.08029	0.936	0.635	1.69321e-77	Exc AGBL1 GPC5	KCNQ1OT1
TRPC43	8.98726e-81	1.12106	0.753	0.318	4.49363e-77	Exc AGBL1 GPC5	TRPC4
CASC63	1.08203e-79	1.29423	0.4	0.041	5.41014e-76	Exc AGBL1 GPC5	CASC6
GRIP12	1.99012e-77	0.789265	0.979	0.785	9.95059e-74	Exc AGBL1 GPC5	GRIP1
DAB13	6.28507e-77	0.838399	0.992	0.872	3.14254e-73	Exc AGBL1 GPC5	DAB1
AK53	3.02544e-74	0.693133	0.992	0.921	1.51272e-70	Exc AGBL1 GPC5	AK5
RYR32	3.35631e-74	0.586499	0.867	0.471	1.67815e-70	Exc AGBL1 GPC5	RYR3
CLMN2	1.21962e-69	0.531669	0.647	0.247	6.09809e-66	Exc AGBL1 GPC5	CLMN
GNB4	5.48135e-69	0.683436	0.522	0.164	2.74068e-65	Exc AGBL1 GPC5	GNB4
FER1L6-AS2	1.85571e-68	1.16292	0.491	0.129	9.27857e-65	Exc AGBL1 GPC5	FER1L6-AS2
RNF1821	9.76125e-68	0.835337	0.484	0.128	4.88063e-64	Exc AGBL1 GPC5	RNF182
KLK71	2.06856e-66	0.771614	0.387	0.063	1.03428e-62	Exc AGBL1 GPC5	KLK7
RAB3C1	1.21177e-65	0.844423	0.933	0.708	6.05887e-62	Exc AGBL1 GPC5	RAB3C
QKI3	1.92948e-65	0.859721	0.895	0.617	9.64739e-62	Exc AGBL1 GPC5	QKI
TEX411	3.67999e-65	1.0134	0.508	0.15	1.83999e-61	Exc AGBL1 GPC5	TEX41
CLSTN22	1.08962e-64	0.837342	0.974	0.814	5.4481e-61	Exc AGBL1 GPC5	CLSTN2
S100A10	2.7674e-64	0.651282	0.276	0.019	1.3837e-60	Exc AGBL1 GPC5	S100A10
PCDH153	7.34396e-62	1.00224	0.743	0.383	3.67198e-58	Exc AGBL1 GPC5	PCDH15
STMN2	2.58195e-61	0.651065	0.931	0.713	1.29097e-57	Exc AGBL1 GPC5	STMN2
LRRC3B1	6.21194e-60	0.599346	0.632	0.254	3.10597e-56	Exc AGBL1 GPC5	LRRC3B
SNCG	9.69467e-60	0.766273	0.576	0.2	4.84734e-56	Exc AGBL1 GPC5	SNCG
MIR3681HG	3.77241e-58	1.0365	0.476	0.155	1.8862e-54	Exc AGBL1 GPC5	MIR3681HG
ADCY82	1.63126e-56	0.574071	0.72	0.341	8.15629e-53	Exc AGBL1 GPC5	ADCY8
CD242	1.04107e-55	0.725107	0.322	0.063	5.20533e-52	Exc AGBL1 GPC5	CD24
CACHD13	1.36078e-55	0.656726	0.821	0.49	6.80392e-52	Exc AGBL1 GPC5	CACHD1
GABRA53	1.43213e-55	0.742647	0.85	0.498	7.16066e-52	Exc AGBL1 GPC5	GABRA5
CDH201	2.00121e-53	1.54168	0.725	0.41	1.00061e-49	Exc AGBL1 GPC5	CDH20
SSTR22	5.21366e-53	0.659103	0.702	0.365	2.60683e-49	Exc AGBL1 GPC5	SSTR2
TOX22	1.03809e-52	0.734275	0.615	0.243	5.19044e-49	Exc AGBL1 GPC5	TOX2
PLCG23	2.64748e-52	0.781652	0.844	0.552	1.32374e-48	Exc AGBL1 GPC5	PLCG2
GLRA2	8.47055e-52	0.767927	0.466	0.159	4.23527e-48	Exc AGBL1 GPC5	GLRA2
ELAVL21	5.14784e-51	0.715393	0.871	0.562	2.57392e-47	Exc AGBL1 GPC5	ELAVL2
MYBPC1	1.48314e-50	1.48873	0.385	0.094	7.41571e-47	Exc AGBL1 GPC5	MYBPC1
LINC015052	4.69959e-50	1.05164	0.669	0.342	2.3498e-46	Exc AGBL1 GPC5	LINC01505
GPRIN32	6.68314e-50	0.629673	0.573	0.213	3.34157e-46	Exc AGBL1 GPC5	GPRIN3
CNR12	3.20763e-49	0.699722	0.75	0.429	1.60381e-45	Exc AGBL1 GPC5	CNR1
FAM107A2	4.04139e-49	0.54287	0.521	0.195	2.0207e-45	Exc AGBL1 GPC5	FAM107A
GHR	7.30502e-49	0.833301	0.801	0.481	3.65251e-45	Exc AGBL1 GPC5	GHR
BTNL93	7.30892e-49	0.7797	0.462	0.122	3.65446e-45	Exc AGBL1 GPC5	BTNL9
AHNAK2	5.30361e-48	0.601697	0.422	0.142	2.6518e-44	Exc AGBL1 GPC5	AHNAK2
CDH43	1.10862e-47	0.739771	0.84	0.517	5.54309e-44	Exc AGBL1 GPC5	CDH4
B3GALT2	1.19527e-47	0.671266	0.567	0.229	5.97633e-44	Exc AGBL1 GPC5	B3GALT2
FRAS1	7.4855e-47	0.488929	0.921	0.61	3.74275e-43	Exc AGBL1 GPC5	FRAS1
FOXO11	5.81087e-45	0.509391	0.478	0.162	2.90543e-41	Exc AGBL1 GPC5	FOXO1
TENM31	1.00869e-44	0.85303	0.95	0.731	5.04345e-41	Exc AGBL1 GPC5	TENM3
LMCD1-AS12	1.43853e-44	0.736357	0.694	0.335	7.19263e-41	Exc AGBL1 GPC5	LMCD1-AS1
TIMP2	3.10191e-44	0.555235	0.656	0.311	1.55096e-40	Exc AGBL1 GPC5	TIMP2
SLC26A4-AS1	1.33347e-43	0.57581	0.515	0.203	6.66734e-40	Exc AGBL1 GPC5	SLC26A4-AS1
L3MBTL42	1.95842e-42	0.713551	0.721	0.386	9.79212e-39	Exc AGBL1 GPC5	L3MBTL4
MCTP13	8.22397e-42	0.510772	0.987	0.869	4.11199e-38	Exc AGBL1 GPC5	MCTP1
EPDR11	1.03937e-40	0.572575	0.703	0.407	5.19686e-37	Exc AGBL1 GPC5	EPDR1
PDE4B2	3.87658e-40	0.583859	0.911	0.655	1.93829e-36	Exc AGBL1 GPC5	PDE4B
ASTN2	4.52656e-40	0.45346	0.926	0.708	2.26328e-36	Exc AGBL1 GPC5	ASTN2
DNAJC12	3.94094e-39	0.525918	0.583	0.298	1.97047e-35	Exc AGBL1 GPC5	DNAJC12
EPHA73	2.08349e-38	0.479495	0.889	0.625	1.04174e-34	Exc AGBL1 GPC5	EPHA7
UNC5C2	2.39529e-38	0.43283	0.978	0.865	1.19765e-34	Exc AGBL1 GPC5	UNC5C
HS3ST21	5.90746e-38	0.382862	0.738	0.383	2.95373e-34	Exc AGBL1 GPC5	HS3ST2
SNRPN1	5.85684e-37	0.578408	0.889	0.633	2.92842e-33	Exc AGBL1 GPC5	SNRPN
PCBP31	3.49372e-36	0.266268	0.63	0.293	1.74686e-32	Exc AGBL1 GPC5	PCBP3
NEUROD62	3.61748e-36	0.488497	0.457	0.188	1.80874e-32	Exc AGBL1 GPC5	NEUROD6
FEZF22	4.12981e-36	0.455092	0.356	0.101	2.06491e-32	Exc AGBL1 GPC5	FEZF2
ADCYAP1R11	5.02632e-36	0.387709	0.552	0.28	2.51316e-32	Exc AGBL1 GPC5	ADCYAP1R1
PCP4	6.62161e-36	0.319216	0.559	0.256	3.3108e-32	Exc AGBL1 GPC5	PCP4
MMD4	1.3982e-34	0.46544	0.649	0.368	6.99101e-31	Exc AGBL1 GPC5	MMD
KCNH7	1.60844e-34	0.760545	0.94	0.741	8.04221e-31	Exc AGBL1 GPC5	KCNH7
ARHGAP182	2.23453e-34	0.262103	0.648	0.335	1.11726e-30	Exc AGBL1 GPC5	ARHGAP18
LHFPL6	5.93958e-34	0.550167	0.91	0.626	2.96979e-30	Exc AGBL1 GPC5	LHFPL6
DOC2B2	7.09396e-34	0.442719	0.388	0.141	3.54698e-30	Exc AGBL1 GPC5	DOC2B
NECAB2	4.12792e-33	0.45464	0.49	0.209	2.06396e-29	Exc AGBL1 GPC5	NECAB2
FGFR11	5.68584e-33	0.512668	0.585	0.281	2.84292e-29	Exc AGBL1 GPC5	FGFR1
SLC35F1	2.20436e-32	0.298562	0.957	0.694	1.10218e-28	Exc AGBL1 GPC5	SLC35F1
AC012593.1	4.29164e-32	0.714087	0.252	0.05	2.14582e-28	Exc AGBL1 GPC5	AC012593.1
BAIAP3	8.28854e-32	0.381304	0.718	0.441	4.14427e-28	Exc AGBL1 GPC5	BAIAP3
RBFOX12	8.32109e-32	0.324441	1	0.982	4.16054e-28	Exc AGBL1 GPC5	RBFOX1
MIR4300HG2	2.95108e-31	1.7016	0.402	0.167	1.47554e-27	Exc AGBL1 GPC5	MIR4300HG
CNTNAP3B3	5.47048e-31	0.310001	0.765	0.455	2.73524e-27	Exc AGBL1 GPC5	CNTNAP3B
NR4A32	7.94651e-31	0.48451	0.352	0.108	3.97325e-27	Exc AGBL1 GPC5	NR4A3
TUBB2A	1.19217e-30	0.54784	0.713	0.5	5.96087e-27	Exc AGBL1 GPC5	TUBB2A
ATP1B2	3.40133e-30	0.387475	0.36	0.123	1.70067e-26	Exc AGBL1 GPC5	ATP1B2
SEMA3A	6.3574e-30	0.32207	0.706	0.382	3.1787e-26	Exc AGBL1 GPC5	SEMA3A
WIPF12	6.83439e-30	0.467222	0.275	0.079	3.41719e-26	Exc AGBL1 GPC5	WIPF1
UNC13C1	8.8302e-30	0.489882	0.878	0.661	4.4151e-26	Exc AGBL1 GPC5	UNC13C
COL24A11	1.26574e-29	0.350109	0.698	0.421	6.32869e-26	Exc AGBL1 GPC5	COL24A1
CHRM52	1.2845e-29	0.640632	0.36	0.124	6.42248e-26	Exc AGBL1 GPC5	CHRM5
DPYSL3	2.30644e-29	0.394194	0.545	0.277	1.15322e-25	Exc AGBL1 GPC5	DPYSL3
HTR2C2	1.0808e-28	0.39586	0.356	0.135	5.40398e-25	Exc AGBL1 GPC5	HTR2C
ANOS11	1.08878e-28	0.51408	0.327	0.121	5.44388e-25	Exc AGBL1 GPC5	ANOS1
SOX52	1.42721e-28	0.486336	0.976	0.735	7.13607e-25	Exc AGBL1 GPC5	SOX5
PLD5	1.25052e-27	0.502812	0.404	0.178	6.2526e-24	Exc AGBL1 GPC5	PLD5
RAI141	1.79915e-27	0.369407	0.358	0.139	8.99577e-24	Exc AGBL1 GPC5	RAI14
GRIK3	3.48037e-27	0.259995	0.538	0.266	1.74019e-23	Exc AGBL1 GPC5	GRIK3
SCD1	4.82797e-27	0.382157	0.354	0.127	2.41399e-23	Exc AGBL1 GPC5	SCD
PTGER3	4.84064e-27	0.431934	0.256	0.094	2.42032e-23	Exc AGBL1 GPC5	PTGER3
SH3BGRL3	5.66801e-27	0.460953	0.422	0.19	2.834e-23	Exc AGBL1 GPC5	SH3BGRL3
TTC6	7.3357e-27	0.39325	0.498	0.25	3.66785e-23	Exc AGBL1 GPC5	TTC6
RHOU1	7.90823e-27	0.359293	0.252	0.075	3.95412e-23	Exc AGBL1 GPC5	RHOU
PLCH1	9.01715e-27	0.261721	0.459	0.209	4.50858e-23	Exc AGBL1 GPC5	PLCH1
SLC7A113	1.66918e-26	0.455461	0.262	0.09	8.34591e-23	Exc AGBL1 GPC5	SLC7A11
STK32A	2.61065e-26	0.389118	0.263	0.077	1.30532e-22	Exc AGBL1 GPC5	STK32A
AC011287.1	2.67225e-26	0.276215	0.941	0.705	1.33613e-22	Exc AGBL1 GPC5	AC011287.1
AC073365.1	3.4681e-26	0.489805	0.836	0.545	1.73405e-22	Exc AGBL1 GPC5	AC073365.1
CPNE62	3.53977e-26	0.359787	0.443	0.196	1.76988e-22	Exc AGBL1 GPC5	CPNE6
AC233296.13	4.11043e-26	0.523656	0.481	0.222	2.05521e-22	Exc AGBL1 GPC5	AC233296.1
NRG11	1.33604e-25	0.277133	0.955	0.723	6.68021e-22	Exc AGBL1 GPC5	NRG1
PLPPR3	3.16534e-25	0.336502	0.401	0.179	1.58267e-21	Exc AGBL1 GPC5	PLPPR3
OPRK1	4.63524e-25	0.449404	0.319	0.122	2.31762e-21	Exc AGBL1 GPC5	OPRK1
AC007091.1	7.39119e-25	0.800216	0.328	0.142	3.6956e-21	Exc AGBL1 GPC5	AC007091.1
SQLE	7.72625e-25	0.349277	0.498	0.271	3.86312e-21	Exc AGBL1 GPC5	SQLE
LY6H	9.62415e-25	0.391669	0.802	0.563	4.81207e-21	Exc AGBL1 GPC5	LY6H
SGCZ	1.28443e-24	0.416692	0.663	0.417	6.42217e-21	Exc AGBL1 GPC5	SGCZ
HMGCS11	6.33328e-24	0.428423	0.679	0.426	3.16664e-20	Exc AGBL1 GPC5	HMGCS1
SDK2	7.09307e-24	0.371587	0.581	0.312	3.54653e-20	Exc AGBL1 GPC5	SDK2
SLC4A3	9.08398e-24	0.306335	0.54	0.306	4.54199e-20	Exc AGBL1 GPC5	SLC4A3
AMOTL1	1.74643e-23	0.257545	0.417	0.178	8.73213e-20	Exc AGBL1 GPC5	AMOTL1
SMIM29	2.70685e-23	0.276712	0.392	0.197	1.35342e-19	Exc AGBL1 GPC5	SMIM29
PDE1C1	5.40059e-23	0.311558	0.817	0.495	2.70029e-19	Exc AGBL1 GPC5	PDE1C
AC120193.11	6.8998e-23	0.371435	0.857	0.625	3.4499e-19	Exc AGBL1 GPC5	AC120193.1
PLS3	1.14475e-22	0.491004	0.488	0.222	5.72374e-19	Exc AGBL1 GPC5	PLS3
PRKCG2	1.84566e-22	0.30014	0.783	0.533	9.22832e-19	Exc AGBL1 GPC5	PRKCG
TMSB10	1.84764e-22	0.464071	0.751	0.575	9.23821e-19	Exc AGBL1 GPC5	TMSB10
HMGCR1	3.40649e-22	0.409647	0.74	0.524	1.70325e-18	Exc AGBL1 GPC5	HMGCR
MSMO1	4.70446e-22	0.357788	0.605	0.359	2.35223e-18	Exc AGBL1 GPC5	MSMO1
C14orf132	5.40086e-22	0.301475	0.807	0.568	2.70043e-18	Exc AGBL1 GPC5	C14orf132
ARHGAP61	7.46615e-22	0.262701	0.512	0.265	3.73308e-18	Exc AGBL1 GPC5	ARHGAP6
PGRMC1	7.49268e-22	0.325709	0.712	0.523	3.74634e-18	Exc AGBL1 GPC5	PGRMC1
SPARC	2.24647e-21	0.313258	0.31	0.117	1.12323e-17	Exc AGBL1 GPC5	SPARC
TTC9B	1.43055e-20	0.3511	0.547	0.345	7.15277e-17	Exc AGBL1 GPC5	TTC9B
UCHL1	3.57482e-20	0.281364	0.956	0.886	1.78741e-16	Exc AGBL1 GPC5	UCHL1
AC138305.12	8.77749e-20	1.03836	0.375	0.18	4.38874e-16	Exc AGBL1 GPC5	AC138305.1
AC244021.12	4.29077e-19	0.462348	0.646	0.378	2.14539e-15	Exc AGBL1 GPC5	AC244021.1
PCDH171	6.92804e-19	0.431722	0.693	0.48	3.46402e-15	Exc AGBL1 GPC5	PCDH17
AC098864.11	7.19316e-19	0.400142	0.277	0.109	3.59658e-15	Exc AGBL1 GPC5	AC098864.1
SLC7A5	1.83953e-18	0.275993	0.559	0.327	9.19763e-15	Exc AGBL1 GPC5	SLC7A5
SNTG21	5.29603e-18	0.314578	0.448	0.24	2.64801e-14	Exc AGBL1 GPC5	SNTG2
DSEL1	6.08386e-18	0.290703	0.412	0.206	3.04193e-14	Exc AGBL1 GPC5	DSEL
FABP5	2.05702e-17	0.260877	0.301	0.141	1.02851e-13	Exc AGBL1 GPC5	FABP5
ZNF385B	2.21846e-17	0.330736	0.979	0.882	1.10923e-13	Exc AGBL1 GPC5	ZNF385B
OPRM1	2.25376e-17	0.462679	0.574	0.404	1.12688e-13	Exc AGBL1 GPC5	OPRM1
NFIA2	2.87177e-17	0.355861	0.718	0.479	1.43588e-13	Exc AGBL1 GPC5	NFIA
KCNK13	7.22472e-17	0.444465	0.299	0.132	3.61236e-13	Exc AGBL1 GPC5	KCNK13
AC019211.1	1.00544e-16	0.424334	0.777	0.575	5.02719e-13	Exc AGBL1 GPC5	AC019211.1
GRM3	3.40405e-16	0.296878	0.852	0.611	1.70203e-12	Exc AGBL1 GPC5	GRM3
AJ009632.2	5.6071e-16	0.91807	0.51	0.316	2.80355e-12	Exc AGBL1 GPC5	AJ009632.2
AC008591.12	1.53139e-15	0.282106	0.655	0.419	7.65697e-12	Exc AGBL1 GPC5	AC008591.1
TOX32	4.88461e-15	0.385814	0.296	0.155	2.4423e-11	Exc AGBL1 GPC5	TOX3
PGM2L1	1.17714e-14	0.263034	0.864	0.73	5.88569e-11	Exc AGBL1 GPC5	PGM2L1
NCKAP53	1.38811e-14	0.276977	0.368	0.188	6.94055e-11	Exc AGBL1 GPC5	NCKAP5
ESR1	3.15919e-14	0.250908	0.362	0.193	1.5796e-10	Exc AGBL1 GPC5	ESR1
PTN	3.66073e-14	0.265127	0.264	0.125	1.83036e-10	Exc AGBL1 GPC5	PTN
AC114689.3	4.02454e-14	0.300316	0.288	0.137	2.01227e-10	Exc AGBL1 GPC5	AC114689.3
CADPS21	1.23865e-13	0.290058	0.959	0.781	6.19326e-10	Exc AGBL1 GPC5	CADPS2
AC008574.1	1.68251e-13	0.272394	0.633	0.398	8.41253e-10	Exc AGBL1 GPC5	AC008574.1
MIR181A1HG2	1.78544e-13	0.25646	0.712	0.485	8.92722e-10	Exc AGBL1 GPC5	MIR181A1HG
LINC005131	7.43695e-13	0.602629	0.69	0.536	3.71848e-09	Exc AGBL1 GPC5	LINC00513
SFMBT23	9.73463e-13	0.25906	0.697	0.453	4.86731e-09	Exc AGBL1 GPC5	SFMBT2
KLHL1	1.53171e-12	0.425318	0.254	0.113	7.65854e-09	Exc AGBL1 GPC5	KLHL1
ADGRV12	1.59922e-12	0.256523	0.725	0.571	7.9961e-09	Exc AGBL1 GPC5	ADGRV1
AC016205.1	4.25012e-12	0.346319	0.285	0.136	2.12506e-08	Exc AGBL1 GPC5	AC016205.1
DOK63	7.58164e-12	0.34327	0.921	0.796	3.79082e-08	Exc AGBL1 GPC5	DOK6
LINC016322	3.02818e-11	0.253243	0.314	0.172	1.51409e-07	Exc AGBL1 GPC5	LINC01632
MIR646HG1	1.09735e-10	0.635639	0.486	0.322	5.48675e-07	Exc AGBL1 GPC5	MIR646HG
AC002429.2	4.80196e-08	0.250559	0.276	0.159	0.000240098	Exc AGBL1 GPC5	AC002429.2
SORCS1	6.15552e-08	0.309656	0.91	0.799	0.000307776	Exc AGBL1 GPC5	SORCS1
SPRY4-AS11	7.93353e-08	0.336449	0.431	0.256	0.000396677	Exc AGBL1 GPC5	SPRY4-AS1
PCDH9-AS2	1.91609e-07	0.309331	0.478	0.332	0.000958043	Exc AGBL1 GPC5	PCDH9-AS2
MSC-AS13	7.099e-07	0.275045	0.539	0.403	0.0035495	Exc AGBL1 GPC5	MSC-AS1
AC109466.1	1.61583e-291	3.66711	0.985	0.337	8.07915e-288	Exc COBLL1 UST	AC109466.1
CNTN5	1.80751e-288	2.55349	1	0.84	9.03753e-285	Exc COBLL1 UST	CNTN5
TSHZ2	2.09004e-280	2.88964	0.998	0.486	1.04502e-276	Exc COBLL1 UST	TSHZ2
PTPRT	1.92295e-272	2.26353	0.998	0.767	9.61476e-269	Exc COBLL1 UST	PTPRT
AC008415.1	1.33476e-271	3.33888	0.961	0.25	6.67381e-268	Exc COBLL1 UST	AC008415.1
COBLL1	2.31015e-253	2.75547	0.937	0.234	1.15507e-249	Exc COBLL1 UST	COBLL1
LRRC4C1	1.23302e-252	1.85047	0.998	0.914	6.16512e-249	Exc COBLL1 UST	LRRC4C
PCDH11X	1.18663e-212	2.08147	0.969	0.54	5.93316e-209	Exc COBLL1 UST	PCDH11X
ALCAM	3.92197e-192	2.03001	0.955	0.492	1.96099e-188	Exc COBLL1 UST	ALCAM
GHR1	7.83098e-188	2.02086	0.939	0.48	3.91549e-184	Exc COBLL1 UST	GHR
HTR2C3	7.51831e-182	1.94612	0.809	0.131	3.75916e-178	Exc COBLL1 UST	HTR2C
RIT21	3.47094e-181	1.81448	0.952	0.549	1.73547e-177	Exc COBLL1 UST	RIT2
UST1	8.63006e-179	2.26006	0.845	0.243	4.31503e-175	Exc COBLL1 UST	UST
VWC2L	1.34986e-169	1.90905	0.93	0.361	6.74931e-166	Exc COBLL1 UST	VWC2L
SEMA6D	1.21444e-168	1.57793	0.962	0.612	6.07222e-165	Exc COBLL1 UST	SEMA6D
KIAA12112	1.06752e-164	1.95446	0.85	0.291	5.33762e-161	Exc COBLL1 UST	KIAA1211
ADARB2	9.07759e-163	1.78941	0.788	0.207	4.5388e-159	Exc COBLL1 UST	ADARB2
SAMD51	1.58782e-156	1.79759	0.865	0.335	7.9391e-153	Exc COBLL1 UST	SAMD5
KCNAB13	5.72285e-149	1.53671	0.932	0.528	2.86142e-145	Exc COBLL1 UST	KCNAB1
TRPC44	1.35282e-148	1.76256	0.831	0.317	6.7641e-145	Exc COBLL1 UST	TRPC4
SRGAP1	1.51093e-140	1.85869	0.783	0.319	7.55467e-137	Exc COBLL1 UST	SRGAP1
MSC-AS14	1.72026e-134	1.56889	0.879	0.4	8.60132e-131	Exc COBLL1 UST	MSC-AS1
CHST91	2.34855e-131	2.05239	0.715	0.193	1.17428e-127	Exc COBLL1 UST	CHST9
AL033504.11	7.7927e-131	1.67344	0.799	0.3	3.89635e-127	Exc COBLL1 UST	AL033504.1
KCNH71	1.34474e-128	1.23752	0.982	0.74	6.72372e-125	Exc COBLL1 UST	KCNH7
NRG12	2.63969e-125	1.18026	0.987	0.722	1.31985e-121	Exc COBLL1 UST	NRG1
PID13	6.48801e-124	1.41631	0.917	0.584	3.24401e-120	Exc COBLL1 UST	PID1
ADAMTS9-AS2	1.04402e-119	2.29871	0.694	0.197	5.22011e-116	Exc COBLL1 UST	ADAMTS9-AS2
FOXP2	1.52222e-112	1.36114	0.903	0.42	7.61108e-109	Exc COBLL1 UST	FOXP2
SNCAIP1	5.71337e-112	1.67543	0.695	0.221	2.85669e-108	Exc COBLL1 UST	SNCAIP
LHFPL61	5.36212e-110	1.22862	0.943	0.625	2.68106e-106	Exc COBLL1 UST	LHFPL6
GRM31	2.73975e-108	1.25985	0.939	0.61	1.36987e-104	Exc COBLL1 UST	GRM3
TOX	2.38287e-106	1.21283	0.949	0.56	1.19143e-102	Exc COBLL1 UST	TOX
GPC6	3.545e-106	1.36553	0.926	0.58	1.7725e-102	Exc COBLL1 UST	GPC6
PWRN11	6.04696e-101	1.40842	0.725	0.28	3.02348e-97	Exc COBLL1 UST	PWRN1
SLC44A51	2.28632e-99	1.0983	0.952	0.719	1.14316e-95	Exc COBLL1 UST	SLC44A5
ARHGAP42	9.03426e-95	1.91901	0.412	0.05	4.51713e-91	Exc COBLL1 UST	ARHGAP42
EPHA74	1.3672e-91	1.12392	0.897	0.625	6.836e-88	Exc COBLL1 UST	EPHA7
WDR632	2.21103e-90	1.56099	0.488	0.09	1.10552e-86	Exc COBLL1 UST	WDR63
GRM81	2.9885e-90	1.22624	0.877	0.492	1.49425e-86	Exc COBLL1 UST	GRM8
AL109930.1	9.6251e-90	1.71849	0.582	0.161	4.81255e-86	Exc COBLL1 UST	AL109930.1
DNER	5.77855e-88	0.928338	0.804	0.514	2.88928e-84	Exc COBLL1 UST	DNER
SCN9A1	1.85391e-86	1.30442	0.699	0.282	9.26953e-83	Exc COBLL1 UST	SCN9A
TRPC6	4.73567e-86	1.6168	0.63	0.212	2.36783e-82	Exc COBLL1 UST	TRPC6
SCN3B1	6.65382e-86	0.921126	0.88	0.73	3.32691e-82	Exc COBLL1 UST	SCN3B
ANKRD18A	5.3023e-84	1.42685	0.624	0.223	2.65115e-80	Exc COBLL1 UST	ANKRD18A
PLCXD3	1.4408e-80	0.975365	0.779	0.346	7.20398e-77	Exc COBLL1 UST	PLCXD3
PTPRZ12	4.36523e-78	1.19286	0.674	0.297	2.18261e-74	Exc COBLL1 UST	PTPRZ1
SPHKAP4	2.50949e-75	0.741941	0.745	0.277	1.25475e-71	Exc COBLL1 UST	SPHKAP
CNTNAP31	1.81563e-74	1.30992	0.601	0.229	9.07816e-71	Exc COBLL1 UST	CNTNAP3
LINC01524	1.66252e-73	1.84333	0.378	0.06	8.3126e-70	Exc COBLL1 UST	LINC01524
RUNX21	5.6588e-73	1.38458	0.488	0.151	2.8294e-69	Exc COBLL1 UST	RUNX2
QRFPR	5.62636e-72	1.26003	0.335	0.029	2.81318e-68	Exc COBLL1 UST	QRFPR
FABP7	2.26995e-71	1.2538	0.436	0.104	1.13498e-67	Exc COBLL1 UST	FABP7
ZFPM23	4.03315e-71	0.742694	0.965	0.856	2.01657e-67	Exc COBLL1 UST	ZFPM2
NPNT	4.80709e-71	1.2216	0.366	0.042	2.40354e-67	Exc COBLL1 UST	NPNT
FSTL5	5.63179e-68	0.960292	0.799	0.396	2.81589e-64	Exc COBLL1 UST	FSTL5
TRPC52	6.26569e-68	0.961651	0.8	0.473	3.13284e-64	Exc COBLL1 UST	TRPC5
TRHDE1	3.05413e-67	0.694447	0.905	0.616	1.52707e-63	Exc COBLL1 UST	TRHDE
MDFIC	4.17681e-64	1.37255	0.528	0.141	2.0884e-60	Exc COBLL1 UST	MDFIC
CHRM2	5.22426e-64	1.074	0.567	0.205	2.61213e-60	Exc COBLL1 UST	CHRM2
CALCRL	6.09593e-64	1.38853	0.525	0.147	3.04797e-60	Exc COBLL1 UST	CALCRL
DPP101	1.30329e-63	0.533749	0.999	0.933	6.51645e-60	Exc COBLL1 UST	DPP10
LINC013223	1.45999e-62	0.797479	0.897	0.663	7.29993e-59	Exc COBLL1 UST	LINC01322
PDZRN41	4.6958e-62	0.637317	0.901	0.577	2.3479e-58	Exc COBLL1 UST	PDZRN4
ZBTB181	3.12623e-58	0.969037	0.787	0.614	1.56312e-54	Exc COBLL1 UST	ZBTB18
RAB3B	3.23188e-58	1.14664	0.488	0.159	1.61594e-54	Exc COBLL1 UST	RAB3B
TRMT9B	2.16347e-57	0.810958	0.78	0.473	1.08174e-53	Exc COBLL1 UST	TRMT9B
LINC01725	1.56437e-56	0.933684	0.812	0.57	7.82183e-53	Exc COBLL1 UST	LINC01725
CNTNAP51	4.76868e-55	0.675294	0.981	0.924	2.38434e-51	Exc COBLL1 UST	CNTNAP5
NRP13	8.34333e-54	0.987599	0.713	0.457	4.17167e-50	Exc COBLL1 UST	NRP1
KLHL53	2.57725e-52	0.904622	0.72	0.402	1.28862e-48	Exc COBLL1 UST	KLHL5
C10orf90	3.6589e-52	1.16898	0.356	0.075	1.82945e-48	Exc COBLL1 UST	C10orf90
DCC3	1.58993e-50	0.649495	0.98	0.606	7.94967e-47	Exc COBLL1 UST	DCC
AP000943.33	2.66866e-50	1.10795	0.598	0.295	1.33433e-46	Exc COBLL1 UST	AP000943.3
CDH202	1.44681e-49	0.767949	0.727	0.41	7.23403e-46	Exc COBLL1 UST	CDH20
XACT2	5.934e-48	1.58127	0.307	0.069	2.967e-44	Exc COBLL1 UST	XACT
BMPR1B	3.82884e-47	2.09664	0.437	0.186	1.91442e-43	Exc COBLL1 UST	BMPR1B
F11-AS1	8.05966e-45	1.50988	0.298	0.058	4.02983e-41	Exc COBLL1 UST	F11-AS1
RORA	4.40718e-44	0.467258	0.989	0.94	2.20359e-40	Exc COBLL1 UST	RORA
OLFM2	4.49356e-44	0.909541	0.619	0.368	2.24678e-40	Exc COBLL1 UST	OLFM2
KCNH5	6.71153e-44	0.642332	0.81	0.556	3.35577e-40	Exc COBLL1 UST	KCNH5
PLPP42	1.53416e-42	0.927596	0.306	0.069	7.67078e-39	Exc COBLL1 UST	PLPP4
PDE10A	6.1133e-41	0.655387	0.9	0.729	3.05665e-37	Exc COBLL1 UST	PDE10A
OSBPL3	5.22266e-40	0.797196	0.709	0.462	2.61133e-36	Exc COBLL1 UST	OSBPL3
BHLHE222	3.25901e-38	0.774675	0.262	0.064	1.62951e-34	Exc COBLL1 UST	BHLHE22
PCBP32	6.27957e-37	0.582044	0.555	0.293	3.13978e-33	Exc COBLL1 UST	PCBP3
ROR11	1.10256e-35	0.99576	0.297	0.095	5.51278e-32	Exc COBLL1 UST	ROR1
MARCKSL1	1.64544e-33	0.635755	0.308	0.115	8.2272e-30	Exc COBLL1 UST	MARCKSL1
NKAIN33	2.01505e-33	0.718348	0.576	0.313	1.00753e-29	Exc COBLL1 UST	NKAIN3
SLIT21	3.08836e-33	0.508026	0.903	0.692	1.54418e-29	Exc COBLL1 UST	SLIT2
AC090568.22	2.78174e-32	0.571307	0.893	0.782	1.39087e-28	Exc COBLL1 UST	AC090568.2
CHD71	7.44192e-32	0.903721	0.299	0.086	3.72096e-28	Exc COBLL1 UST	CHD7
TUNAR	1.55261e-31	0.715821	0.34	0.143	7.76303e-28	Exc COBLL1 UST	TUNAR
PRKD11	4.20887e-31	0.862905	0.747	0.58	2.10444e-27	Exc COBLL1 UST	PRKD1
AC007319.1	5.77046e-31	0.807508	0.337	0.115	2.88523e-27	Exc COBLL1 UST	AC007319.1
AC022893.2	3.66269e-30	0.65838	0.267	0.086	1.83134e-26	Exc COBLL1 UST	AC022893.2
CA8	3.72241e-30	0.826298	0.347	0.136	1.8612e-26	Exc COBLL1 UST	CA8
ANKRD442	6.19012e-30	0.703257	0.696	0.49	3.09506e-26	Exc COBLL1 UST	ANKRD44
AC068051.1	6.30014e-30	0.830385	0.349	0.143	3.15007e-26	Exc COBLL1 UST	AC068051.1
TENM14	1.82264e-29	0.552124	0.671	0.444	9.1132e-26	Exc COBLL1 UST	TENM1
ERBB4	2.35426e-29	1.25282	0.52	0.318	1.17713e-25	Exc COBLL1 UST	ERBB4
DAB14	5.85078e-29	0.494914	0.982	0.872	2.92539e-25	Exc COBLL1 UST	DAB1
MAML21	3.51814e-28	0.627361	0.579	0.354	1.75907e-24	Exc COBLL1 UST	MAML2
PBX1	5.53092e-28	0.375641	0.971	0.933	2.76546e-24	Exc COBLL1 UST	PBX1
AMOTL11	1.05171e-27	0.688625	0.384	0.178	5.25857e-24	Exc COBLL1 UST	AMOTL1
LRRC3B2	3.2135e-26	0.635906	0.468	0.255	1.60675e-22	Exc COBLL1 UST	LRRC3B
CNTNAP3B4	3.71009e-26	0.523378	0.685	0.456	1.85504e-22	Exc COBLL1 UST	CNTNAP3B
SYT4	5.31968e-26	0.605788	0.663	0.533	2.65984e-22	Exc COBLL1 UST	SYT4
PCDH11Y	7.46379e-24	0.77226	0.458	0.259	3.73189e-20	Exc COBLL1 UST	PCDH11Y
LINC01482	2.21868e-23	0.987387	0.258	0.084	1.10934e-19	Exc COBLL1 UST	LINC01482
PDE4B3	2.74799e-23	0.520976	0.846	0.655	1.374e-19	Exc COBLL1 UST	PDE4B
ADCY83	6.20186e-23	0.311335	0.565	0.342	3.10093e-19	Exc COBLL1 UST	ADCY8
CNGB11	1.94132e-22	0.607744	0.562	0.333	9.70659e-19	Exc COBLL1 UST	CNGB1
CACHD14	3.18441e-22	0.43326	0.649	0.491	1.59221e-18	Exc COBLL1 UST	CACHD1
RYR33	4.18248e-22	0.342621	0.644	0.472	2.09124e-18	Exc COBLL1 UST	RYR3
PLK21	6.13513e-22	0.559286	0.581	0.453	3.06757e-18	Exc COBLL1 UST	PLK2
OTOGL	6.27373e-22	0.646504	0.517	0.338	3.13687e-18	Exc COBLL1 UST	OTOGL
LUZP22	9.99526e-22	0.27905	0.528	0.304	4.99763e-18	Exc COBLL1 UST	LUZP2
GREM21	1.13481e-21	0.747898	0.4	0.213	5.67403e-18	Exc COBLL1 UST	GREM2
PLP13	1.47762e-21	0.539565	0.467	0.288	7.38812e-18	Exc COBLL1 UST	PLP1
DOK64	2.37089e-21	0.545181	0.9	0.797	1.18545e-17	Exc COBLL1 UST	DOK6
CAMK2N2	2.49159e-21	0.439182	0.306	0.165	1.2458e-17	Exc COBLL1 UST	CAMK2N2
TIMP21	3.21079e-21	0.525014	0.478	0.312	1.6054e-17	Exc COBLL1 UST	TIMP2
ANK1	3.51258e-21	0.65271	0.397	0.175	1.75629e-17	Exc COBLL1 UST	ANK1
XIST1	6.03301e-20	0.501999	0.7	0.479	3.0165e-16	Exc COBLL1 UST	XIST
LINC02232	6.35164e-19	0.428211	0.497	0.258	3.17582e-15	Exc COBLL1 UST	LINC02232
KLHL131	7.00754e-19	0.562006	0.305	0.152	3.50377e-15	Exc COBLL1 UST	KLHL13
FGFR12	9.87615e-19	0.492631	0.445	0.282	4.93807e-15	Exc COBLL1 UST	FGFR1
AL078639.1	3.00954e-18	0.591881	0.6	0.42	1.50477e-14	Exc COBLL1 UST	AL078639.1
KCTD122	3.58517e-18	0.53513	0.303	0.151	1.79259e-14	Exc COBLL1 UST	KCTD12
DGKH2	3.31578e-17	0.347571	0.707	0.609	1.65789e-13	Exc COBLL1 UST	DGKH
EPHA3	7.58031e-16	0.295926	0.661	0.514	3.79016e-12	Exc COBLL1 UST	EPHA3
TTC9B1	2.87085e-15	0.463415	0.47	0.345	1.43542e-11	Exc COBLL1 UST	TTC9B
SCHLAP11	2.94519e-15	0.505961	0.522	0.34	1.4726e-11	Exc COBLL1 UST	SCHLAP1
FEZ1	5.2484e-15	0.403812	0.594	0.518	2.6242e-11	Exc COBLL1 UST	FEZ1
LRRTM1	4.39579e-14	0.477571	0.28	0.149	2.19789e-10	Exc COBLL1 UST	LRRTM1
SLC38A11	4.75692e-14	0.409988	0.672	0.468	2.37846e-10	Exc COBLL1 UST	SLC38A11
PLD51	2.25849e-13	0.620357	0.322	0.179	1.12924e-09	Exc COBLL1 UST	PLD5
NEUROD63	2.62964e-13	0.575315	0.33	0.189	1.31482e-09	Exc COBLL1 UST	NEUROD6
PGM2L11	3.0484e-13	0.28244	0.773	0.731	1.5242e-09	Exc COBLL1 UST	PGM2L1
ZNF2082	3.2727e-13	0.758403	0.277	0.139	1.63635e-09	Exc COBLL1 UST	ZNF208
HRK2	4.61757e-13	0.472044	0.327	0.199	2.30879e-09	Exc COBLL1 UST	HRK
KCNQ1OT13	8.64542e-13	0.422879	0.746	0.637	4.32271e-09	Exc COBLL1 UST	KCNQ1OT1
PCP41	1.1788e-12	0.292679	0.375	0.258	5.89402e-09	Exc COBLL1 UST	PCP4
SFMBT24	1.22392e-12	0.320074	0.633	0.454	6.11961e-09	Exc COBLL1 UST	SFMBT2
PALM23	4.54572e-12	0.434254	0.46	0.313	2.27286e-08	Exc COBLL1 UST	PALM2
ADAM12	3.83018e-11	0.404794	0.254	0.142	1.91509e-07	Exc COBLL1 UST	ADAM12
CREG21	9.13305e-11	0.287575	0.797	0.755	4.56653e-07	Exc COBLL1 UST	CREG2
TGFBR1	1.12308e-10	0.336306	0.271	0.175	5.61539e-07	Exc COBLL1 UST	TGFBR1
BAIAP31	1.54303e-10	0.475109	0.57	0.442	7.71515e-07	Exc COBLL1 UST	BAIAP3
PLCXD2	2.25427e-10	0.310373	0.301	0.199	1.12713e-06	Exc COBLL1 UST	PLCXD2
FAT42	4.51601e-10	0.31809	0.267	0.149	2.25801e-06	Exc COBLL1 UST	FAT4
ESR11	4.08803e-09	0.37533	0.284	0.193	2.04402e-05	Exc COBLL1 UST	ESR1
BHLHE41	5.94806e-09	0.336631	0.36	0.256	2.97403e-05	Exc COBLL1 UST	BHLHE41
MAT2B	6.00564e-09	0.300706	0.319	0.241	3.00282e-05	Exc COBLL1 UST	MAT2B
AC084816.1	8.63882e-09	0.762781	0.36	0.255	4.31941e-05	Exc COBLL1 UST	AC084816.1
PRDM81	1.10592e-08	0.300451	0.419	0.322	5.5296e-05	Exc COBLL1 UST	PRDM8
DISP2	8.01316e-08	0.309399	0.44	0.374	0.000400658	Exc COBLL1 UST	DISP2
MGLL	1.45608e-07	0.292784	0.557	0.433	0.00072804	Exc COBLL1 UST	MGLL
STAT1	2.31459e-07	0.395425	0.366	0.272	0.00115729	Exc COBLL1 UST	STAT1
STMN4	2.87785e-07	0.26306	0.561	0.511	0.00143892	Exc COBLL1 UST	STMN4
TTC9	5.96273e-07	0.285026	0.302	0.227	0.00298136	Exc COBLL1 UST	TTC9
MYO162	4.18496e-06	0.537622	0.41	0.321	0.0209248	Exc COBLL1 UST	MYO16
PAMR1	5.88727e-06	0.368961	0.267	0.175	0.0294363	Exc COBLL1 UST	PAMR1
CREB5	6.59032e-06	0.396672	0.381	0.311	0.0329516	Exc COBLL1 UST	CREB5
RTTN	1.54503e-05	0.301591	0.516	0.428	0.0772516	Exc COBLL1 UST	RTTN
AC026316.53	2.57551e-05	0.405051	0.283	0.219	0.128776	Exc COBLL1 UST	AC026316.5
AC233296.14	4.55317e-05	0.612616	0.308	0.223	0.227658	Exc COBLL1 UST	AC233296.1
H1FX	6.337e-05	0.269555	0.429	0.356	0.31685	Exc COBLL1 UST	H1FX
GPR12	0.00010767	0.269685	0.259	0.181	0.538349	Exc COBLL1 UST	GPR12
SLC27A61	0.000276676	0.644227	0.477	0.409	1	Exc COBLL1 UST	SLC27A6
CPNE63	0.0003591	0.340375	0.292	0.198	1	Exc COBLL1 UST	CPNE6
SEPT4	0.00256055	0.276018	0.26	0.199	1	Exc COBLL1 UST	SEPT4
COL25A13	8.39793e-263	3.59607	0.94	0.291	4.19897e-259	Exc COL25A1 SEMA3D	COL25A1
ARHGAP62	5.83263e-247	2.78551	0.949	0.26	2.91631e-243	Exc COL25A1 SEMA3D	ARHGAP6
GREB1L2	3.67777e-243	2.42636	0.979	0.434	1.83889e-239	Exc COL25A1 SEMA3D	GREB1L
NR2F2-AS13	5.96436e-241	2.83335	0.873	0.135	2.98218e-237	Exc COL25A1 SEMA3D	NR2F2-AS1
NKAIN34	2.84812e-237	3.13896	0.958	0.309	1.42406e-233	Exc COL25A1 SEMA3D	NKAIN3
ROBO13	2.49703e-228	2.09998	0.994	0.684	1.24851e-224	Exc COL25A1 SEMA3D	ROBO1
SGCZ1	5.36037e-228	2.54704	0.965	0.413	2.68018e-224	Exc COL25A1 SEMA3D	SGCZ
PARD32	2.41462e-225	2.44493	0.966	0.262	1.20731e-221	Exc COL25A1 SEMA3D	PARD3
CDH44	2.50363e-211	2.18463	0.942	0.515	1.25182e-207	Exc COL25A1 SEMA3D	CDH4
AK54	2.7511e-195	1.48833	0.996	0.921	1.37555e-191	Exc COL25A1 SEMA3D	AK5
PCDH154	1.6319e-175	2.10476	0.945	0.38	8.15951e-172	Exc COL25A1 SEMA3D	PCDH15
LUZP23	1.45745e-174	2.20874	0.886	0.3	7.28723e-171	Exc COL25A1 SEMA3D	LUZP2
SEMA3D2	2.54107e-174	2.73432	0.772	0.179	1.27054e-170	Exc COL25A1 SEMA3D	SEMA3D
CDH92	3.13508e-160	1.61339	0.969	0.687	1.56754e-156	Exc COL25A1 SEMA3D	CDH9
FOXO12	7.60045e-157	1.96219	0.738	0.159	3.80023e-153	Exc COL25A1 SEMA3D	FOXO1
MOXD12	1.64913e-149	2.06968	0.81	0.286	8.24565e-146	Exc COL25A1 SEMA3D	MOXD1
TACR3	4.92531e-149	2.83129	0.595	0.052	2.46266e-145	Exc COL25A1 SEMA3D	TACR3
TIAM11	1.96731e-144	1.26641	0.976	0.769	9.83653e-141	Exc COL25A1 SEMA3D	TIAM1
LRRC4C2	1.12643e-141	1.23943	0.994	0.914	5.63214e-138	Exc COL25A1 SEMA3D	LRRC4C
TOX33	3.58694e-138	1.88814	0.685	0.151	1.79347e-134	Exc COL25A1 SEMA3D	TOX3
RGS202	5.87493e-135	2.23423	0.699	0.162	2.93747e-131	Exc COL25A1 SEMA3D	RGS20
FAT43	1.23532e-134	1.80715	0.708	0.145	6.1766e-131	Exc COL25A1 SEMA3D	FAT4
TENM15	2.24048e-134	1.61225	0.885	0.442	1.12024e-130	Exc COL25A1 SEMA3D	TENM1
ARHGAP183	3.65836e-134	1.5947	0.829	0.333	1.82918e-130	Exc COL25A1 SEMA3D	ARHGAP18
GPC53	9.68192e-134	1.67323	0.883	0.568	4.84096e-130	Exc COL25A1 SEMA3D	GPC5
PTGER31	3.36181e-132	2.17532	0.61	0.09	1.6809e-128	Exc COL25A1 SEMA3D	PTGER3
ZFHX3	2.04473e-131	1.50303	0.855	0.392	1.02236e-127	Exc COL25A1 SEMA3D	ZFHX3
MEIS2	1.14099e-128	1.39796	0.909	0.478	5.70496e-125	Exc COL25A1 SEMA3D	MEIS2
RBFOX13	1.9506e-127	0.685072	1	0.982	9.75298e-124	Exc COL25A1 SEMA3D	RBFOX1
SEMA5A2	3.27502e-127	1.8549	0.792	0.254	1.63751e-123	Exc COL25A1 SEMA3D	SEMA5A
TG2	3.91255e-127	2.46969	0.603	0.098	1.95627e-123	Exc COL25A1 SEMA3D	TG
SLC24A33	1.12141e-126	1.32106	0.863	0.25	5.60705e-123	Exc COL25A1 SEMA3D	SLC24A3
CDH131	7.17731e-123	1.41121	0.925	0.617	3.58865e-119	Exc COL25A1 SEMA3D	CDH13
SAMD32	3.19983e-121	1.80152	0.719	0.215	1.59992e-117	Exc COL25A1 SEMA3D	SAMD3
ZFPM24	1.32288e-118	1.04499	0.988	0.855	6.61439e-115	Exc COL25A1 SEMA3D	ZFPM2
ADCY84	3.39304e-117	1.48644	0.839	0.339	1.69652e-113	Exc COL25A1 SEMA3D	ADCY8
GRIA14	6.60852e-116	0.91825	0.994	0.923	3.30426e-112	Exc COL25A1 SEMA3D	GRIA1
DOCK103	6.46087e-112	1.60716	0.794	0.29	3.23043e-108	Exc COL25A1 SEMA3D	DOCK10
DNER1	7.08145e-109	1.38901	0.892	0.513	3.54073e-105	Exc COL25A1 SEMA3D	DNER
SPON12	4.33176e-107	1.77745	0.696	0.174	2.16588e-103	Exc COL25A1 SEMA3D	SPON1
RASGRF21	2.55162e-105	1.1182	0.973	0.705	1.27581e-101	Exc COL25A1 SEMA3D	RASGRF2
BCL11B2	5.72192e-103	1.27427	0.807	0.317	2.86096e-99	Exc COL25A1 SEMA3D	BCL11B
CCBE13	1.34958e-101	1.32918	0.757	0.32	6.7479e-98	Exc COL25A1 SEMA3D	CCBE1
TRPC45	3.80961e-100	1.63956	0.766	0.317	1.90481e-96	Exc COL25A1 SEMA3D	TRPC4
XKR42	2.16302e-99	1.06651	0.985	0.867	1.08151e-95	Exc COL25A1 SEMA3D	XKR4
ROBO23	2.86927e-99	0.812829	0.994	0.833	1.43463e-95	Exc COL25A1 SEMA3D	ROBO2
AC106795.31	2.31812e-97	1.52381	0.767	0.363	1.15906e-93	Exc COL25A1 SEMA3D	AC106795.3
NR2F21	2.93326e-95	1.40421	0.481	0.07	1.46663e-91	Exc COL25A1 SEMA3D	NR2F2
TIMP22	4.72802e-94	1.33306	0.72	0.309	2.36401e-90	Exc COL25A1 SEMA3D	TIMP2
GNAL2	1.60985e-92	1.12888	0.91	0.512	8.04923e-89	Exc COL25A1 SEMA3D	GNAL
MEGF113	6.79943e-91	1.45012	0.644	0.245	3.39971e-87	Exc COL25A1 SEMA3D	MEGF11
LINC013224	3.7538e-87	1.12891	0.946	0.662	1.8769e-83	Exc COL25A1 SEMA3D	LINC01322
ANO42	6.45354e-83	1.19928	0.849	0.593	3.22677e-79	Exc COL25A1 SEMA3D	ANO4
ZNF804A3	1.46261e-82	1.10203	0.951	0.625	7.31303e-79	Exc COL25A1 SEMA3D	ZNF804A
PRLR1	1.58156e-81	2.08939	0.453	0.083	7.9078e-78	Exc COL25A1 SEMA3D	PRLR
VAV3	5.21191e-81	1.52196	0.561	0.191	2.60596e-77	Exc COL25A1 SEMA3D	VAV3
UNC5C3	8.7475e-79	0.888738	0.977	0.864	4.37375e-75	Exc COL25A1 SEMA3D	UNC5C
SLIT34	2.19799e-78	0.871764	0.974	0.736	1.09899e-74	Exc COL25A1 SEMA3D	SLIT3
CA101	2.24922e-78	0.865169	0.967	0.684	1.12461e-74	Exc COL25A1 SEMA3D	CA10
PID14	1.77304e-77	1.0337	0.898	0.583	8.86522e-74	Exc COL25A1 SEMA3D	PID1
EDIL32	3.83993e-76	0.867555	0.977	0.808	1.91997e-72	Exc COL25A1 SEMA3D	EDIL3
NPFFR2	5.83673e-74	1.57148	0.421	0.071	2.91836e-70	Exc COL25A1 SEMA3D	NPFFR2
PLCXD31	5.86513e-73	1.27485	0.73	0.345	2.93256e-69	Exc COL25A1 SEMA3D	PLCXD3
DENND2A	3.63478e-72	1.3684	0.699	0.302	1.81739e-68	Exc COL25A1 SEMA3D	DENND2A
SFMBT25	1.77548e-67	1.14635	0.796	0.452	8.87742e-64	Exc COL25A1 SEMA3D	SFMBT2
CACHD15	4.62318e-67	1.17426	0.803	0.489	2.31159e-63	Exc COL25A1 SEMA3D	CACHD1
SEZ61	2.13081e-64	1.22868	0.666	0.297	1.06541e-60	Exc COL25A1 SEMA3D	SEZ6
GALNT131	6.80728e-63	0.843198	0.937	0.708	3.40364e-59	Exc COL25A1 SEMA3D	GALNT13
LGR5	6.99618e-61	1.46422	0.312	0.039	3.49809e-57	Exc COL25A1 SEMA3D	LGR5
CACNG41	2.81714e-60	1.14501	0.453	0.129	1.40857e-56	Exc COL25A1 SEMA3D	CACNG4
C8orf344	1.65062e-59	0.931805	0.766	0.424	8.25309e-56	Exc COL25A1 SEMA3D	C8orf34
SLC35F41	2.42847e-59	1.67243	0.446	0.127	1.21423e-55	Exc COL25A1 SEMA3D	SLC35F4
TMEM233	3.59848e-58	1.41366	0.404	0.1	1.79924e-54	Exc COL25A1 SEMA3D	TMEM233
VWA5A1	1.6541e-57	1.12911	0.41	0.098	8.27048e-54	Exc COL25A1 SEMA3D	VWA5A
PCDH11X1	5.86616e-56	0.585079	0.195	0.547	2.93308e-52	Exc COL25A1 SEMA3D	PCDH11X
LINC002761	9.98769e-56	1.19094	0.697	0.411	4.99385e-52	Exc COL25A1 SEMA3D	LINC00276
PWRN12	1.36362e-55	0.927195	0.634	0.28	6.81811e-52	Exc COL25A1 SEMA3D	PWRN1
DGKG3	1.97967e-53	0.711682	0.953	0.711	9.89836e-50	Exc COL25A1 SEMA3D	DGKG
RAI142	4.8666e-52	1.21543	0.44	0.138	2.4333e-48	Exc COL25A1 SEMA3D	RAI14
PLPPR13	6.39737e-51	0.97719	0.544	0.203	3.19868e-47	Exc COL25A1 SEMA3D	PLPPR1
SLC7A21	1.57616e-48	1.31755	0.348	0.066	7.8808e-45	Exc COL25A1 SEMA3D	SLC7A2
BAIAP32	2.98541e-48	0.904404	0.728	0.44	1.4927e-44	Exc COL25A1 SEMA3D	BAIAP3
RAB3B1	9.74629e-48	0.936477	0.45	0.159	4.87315e-44	Exc COL25A1 SEMA3D	RAB3B
CNTN4	1.27066e-44	0.613196	0.952	0.866	6.35328e-41	Exc COL25A1 SEMA3D	CNTN4
FAM126A4	1.58274e-44	0.88266	0.517	0.219	7.91369e-41	Exc COL25A1 SEMA3D	FAM126A
RASSF8	3.23452e-44	0.971179	0.435	0.201	1.61726e-40	Exc COL25A1 SEMA3D	RASSF8
KLHL54	1.85068e-43	0.742147	0.725	0.402	9.25342e-40	Exc COL25A1 SEMA3D	KLHL5
LAMP5	1.93587e-43	0.970504	0.61	0.267	9.67933e-40	Exc COL25A1 SEMA3D	LAMP5
MYO163	2.07396e-43	0.582144	0.64	0.318	1.03698e-39	Exc COL25A1 SEMA3D	MYO16
OPRK11	2.89142e-43	1.03381	0.399	0.12	1.44571e-39	Exc COL25A1 SEMA3D	OPRK1
SCN9A2	9.07944e-43	0.891661	0.567	0.283	4.53972e-39	Exc COL25A1 SEMA3D	SCN9A
RTP51	9.51844e-43	0.937104	0.33	0.078	4.75922e-39	Exc COL25A1 SEMA3D	RTP5
NNAT2	1.00265e-42	1.06281	0.571	0.307	5.01323e-39	Exc COL25A1 SEMA3D	NNAT
AC018742.1	9.6885e-42	2.1566	0.253	0.048	4.84425e-38	Exc COL25A1 SEMA3D	AC018742.1
FIGN1	4.68688e-41	1.06842	0.684	0.399	2.34344e-37	Exc COL25A1 SEMA3D	FIGN
DOK65	5.33093e-40	0.767742	0.914	0.796	2.66546e-36	Exc COL25A1 SEMA3D	DOK6
MALAT11	7.70616e-40	0.281758	1	0.999	3.85308e-36	Exc COL25A1 SEMA3D	MALAT1
PEG10	2.70189e-38	0.930158	0.596	0.352	1.35094e-34	Exc COL25A1 SEMA3D	PEG10
NCAM23	2.85931e-37	0.508209	0.986	0.916	1.42966e-33	Exc COL25A1 SEMA3D	NCAM2
NRP22	4.86652e-37	0.863315	0.56	0.277	2.43326e-33	Exc COL25A1 SEMA3D	NRP2
PDE9A	1.54949e-36	0.992246	0.329	0.088	7.74744e-33	Exc COL25A1 SEMA3D	PDE9A
SPHKAP5	2.24176e-36	0.69354	0.606	0.278	1.12088e-32	Exc COL25A1 SEMA3D	SPHKAP
CDH7	3.68738e-36	0.994852	0.535	0.296	1.84369e-32	Exc COL25A1 SEMA3D	CDH7
SPOCK31	5.46769e-36	0.446814	0.826	0.472	2.73384e-32	Exc COL25A1 SEMA3D	SPOCK3
CNTN51	3.34794e-35	0.3581	0.971	0.84	1.67397e-31	Exc COL25A1 SEMA3D	CNTN5
NPTX1	3.53732e-35	0.67255	0.801	0.641	1.76866e-31	Exc COL25A1 SEMA3D	NPTX1
COLEC121	1.17633e-34	0.745674	0.289	0.063	5.88164e-31	Exc COL25A1 SEMA3D	COLEC12
DPYSL31	2.34303e-34	0.901175	0.54	0.277	1.17152e-30	Exc COL25A1 SEMA3D	DPYSL3
LINC022481	2.87682e-32	0.950132	0.27	0.067	1.43841e-28	Exc COL25A1 SEMA3D	LINC02248
NOS12	4.38408e-32	0.940857	0.355	0.156	2.19204e-28	Exc COL25A1 SEMA3D	NOS1
DAB15	4.47007e-32	0.424098	0.979	0.872	2.23503e-28	Exc COL25A1 SEMA3D	DAB1
DSEL2	1.24798e-31	0.642974	0.389	0.205	6.23991e-28	Exc COL25A1 SEMA3D	DSEL
TPD52L11	1.9838e-31	0.762712	0.481	0.222	9.91901e-28	Exc COL25A1 SEMA3D	TPD52L1
NSG2	7.34436e-31	0.602593	0.853	0.702	3.67218e-27	Exc COL25A1 SEMA3D	NSG2
KLHL132	1.22276e-30	0.889721	0.367	0.151	6.11378e-27	Exc COL25A1 SEMA3D	KLHL13
ACVR1C2	1.3339e-30	0.730755	0.56	0.285	6.66952e-27	Exc COL25A1 SEMA3D	ACVR1C
FAM160A1	1.5036e-30	0.779572	0.435	0.226	7.51798e-27	Exc COL25A1 SEMA3D	FAM160A1
SYT91	6.46604e-30	0.729254	0.479	0.244	3.23302e-26	Exc COL25A1 SEMA3D	SYT9
L3MBTL43	1.19989e-29	0.725983	0.617	0.386	5.99946e-26	Exc COL25A1 SEMA3D	L3MBTL4
IGFBP51	1.81327e-29	0.96199	0.411	0.227	9.06637e-26	Exc COL25A1 SEMA3D	IGFBP5
AC097487.11	2.42998e-29	0.65228	0.294	0.085	1.21499e-25	Exc COL25A1 SEMA3D	AC097487.1
PLCG24	3.00699e-29	0.797212	0.752	0.552	1.5035e-25	Exc COL25A1 SEMA3D	PLCG2
HTR2C4	3.71352e-29	1.21624	0.348	0.135	1.85676e-25	Exc COL25A1 SEMA3D	HTR2C
PARD3B2	8.8373e-29	1.05698	0.36	0.166	4.41865e-25	Exc COL25A1 SEMA3D	PARD3B
ZC3HAV1	9.84389e-28	0.683232	0.253	0.076	4.92194e-24	Exc COL25A1 SEMA3D	ZC3HAV1
FAM107A3	1.03816e-27	0.714457	0.434	0.195	5.19079e-24	Exc COL25A1 SEMA3D	FAM107A
HS6ST22	1.35165e-27	1.08414	0.568	0.357	6.75824e-24	Exc COL25A1 SEMA3D	HS6ST2
JUN1	1.82046e-27	0.761486	0.531	0.331	9.10231e-24	Exc COL25A1 SEMA3D	JUN
BHLHE223	2.782e-27	0.681306	0.258	0.064	1.391e-23	Exc COL25A1 SEMA3D	BHLHE22
AFF22	3.53375e-27	0.685095	0.632	0.442	1.76687e-23	Exc COL25A1 SEMA3D	AFF2
PRKCG3	6.12022e-27	0.686367	0.734	0.532	3.06011e-23	Exc COL25A1 SEMA3D	PRKCG
TMEM132C	6.52443e-27	1.66759	0.443	0.275	3.26222e-23	Exc COL25A1 SEMA3D	TMEM132C
PTPRM	1.65325e-26	0.350286	0.764	0.532	8.26623e-23	Exc COL25A1 SEMA3D	PTPRM
TBL1X1	2.30951e-26	1.15818	0.419	0.211	1.15476e-22	Exc COL25A1 SEMA3D	TBL1X
SPARC1	2.47545e-26	0.619786	0.297	0.117	1.23773e-22	Exc COL25A1 SEMA3D	SPARC
MAML32	2.50171e-26	0.815149	0.676	0.446	1.25086e-22	Exc COL25A1 SEMA3D	MAML3
AC004158.1	3.83954e-26	0.416082	0.579	0.322	1.91977e-22	Exc COL25A1 SEMA3D	AC004158.1
ETV12	5.5963e-26	0.910381	0.43	0.224	2.79815e-22	Exc COL25A1 SEMA3D	ETV1
SNRPN2	1.22632e-25	0.575862	0.861	0.632	6.13158e-22	Exc COL25A1 SEMA3D	SNRPN
VWC21	1.31759e-25	0.78348	0.575	0.305	6.58796e-22	Exc COL25A1 SEMA3D	VWC2
SDC21	2.82534e-25	0.865102	0.299	0.107	1.41267e-21	Exc COL25A1 SEMA3D	SDC2
SLC17A6	3.04282e-25	0.660664	0.494	0.257	1.52141e-21	Exc COL25A1 SEMA3D	SLC17A6
CD243	3.02325e-24	0.707938	0.254	0.063	1.51163e-20	Exc COL25A1 SEMA3D	CD24
PGM2L12	3.69749e-23	0.431625	0.821	0.73	1.84875e-19	Exc COL25A1 SEMA3D	PGM2L1
GRID21	4.7528e-23	0.364244	0.938	0.77	2.3764e-19	Exc COL25A1 SEMA3D	GRID2
RIN23	6.58055e-23	0.655283	0.321	0.113	3.29027e-19	Exc COL25A1 SEMA3D	RIN2
GRIP13	7.12158e-23	0.59664	0.936	0.785	3.56079e-19	Exc COL25A1 SEMA3D	GRIP1
FRAS11	1.22247e-22	0.317731	0.796	0.61	6.11236e-19	Exc COL25A1 SEMA3D	FRAS1
CLMN3	1.92516e-22	0.482442	0.467	0.248	9.62581e-19	Exc COL25A1 SEMA3D	CLMN
THOC31	4.68831e-22	0.453715	0.657	0.466	2.34415e-18	Exc COL25A1 SEMA3D	THOC3
SPOCK2	9.2163e-22	0.438708	0.722	0.596	4.60815e-18	Exc COL25A1 SEMA3D	SPOCK2
NFIA3	1.10594e-21	0.370878	0.753	0.478	5.52969e-18	Exc COL25A1 SEMA3D	NFIA
PRKCA3	1.20206e-21	0.367893	0.958	0.798	6.01028e-18	Exc COL25A1 SEMA3D	PRKCA
LY6H1	1.22229e-21	0.350895	0.701	0.563	6.11144e-18	Exc COL25A1 SEMA3D	LY6H
BMPR1B1	4.81226e-21	0.635152	0.377	0.186	2.40613e-17	Exc COL25A1 SEMA3D	BMPR1B
NECAB21	1.59548e-20	0.58165	0.375	0.209	7.97742e-17	Exc COL25A1 SEMA3D	NECAB2
SGCD	3.32398e-20	0.287463	0.872	0.735	1.66199e-16	Exc COL25A1 SEMA3D	SGCD
TMEM47	4.07057e-20	0.654525	0.385	0.197	2.03528e-16	Exc COL25A1 SEMA3D	TMEM47
NTNG22	8.18621e-20	0.540666	0.425	0.238	4.09311e-16	Exc COL25A1 SEMA3D	NTNG2
TP53I111	1.36527e-17	0.632319	0.346	0.16	6.82636e-14	Exc COL25A1 SEMA3D	TP53I11
QKI4	1.50262e-16	0.438774	0.768	0.617	7.51312e-13	Exc COL25A1 SEMA3D	QKI
XIST2	2.34532e-16	0.544683	0.625	0.48	1.17266e-12	Exc COL25A1 SEMA3D	XIST
COCH	2.82356e-16	0.499072	0.321	0.167	1.41178e-12	Exc COL25A1 SEMA3D	COCH
GABRA54	5.72465e-16	0.525439	0.677	0.499	2.86233e-12	Exc COL25A1 SEMA3D	GABRA5
BLCAP	7.09219e-16	0.419315	0.705	0.609	3.54609e-12	Exc COL25A1 SEMA3D	BLCAP
PTPRZ13	1.4066e-15	0.612184	0.494	0.299	7.03301e-12	Exc COL25A1 SEMA3D	PTPRZ1
AC114689.31	5.39895e-15	0.781527	0.253	0.137	2.69947e-11	Exc COL25A1 SEMA3D	AC114689.3
SEMA3C1	1.24702e-14	0.992458	0.412	0.248	6.23511e-11	Exc COL25A1 SEMA3D	SEMA3C
AC073332.12	1.63793e-14	0.481501	0.565	0.428	8.18963e-11	Exc COL25A1 SEMA3D	AC073332.1
CPLX21	6.35329e-14	0.349749	0.81	0.712	3.17665e-10	Exc COL25A1 SEMA3D	CPLX2
PTMS	9.93713e-14	0.377959	0.628	0.516	4.96856e-10	Exc COL25A1 SEMA3D	PTMS
BDNF2	1.08395e-13	0.492159	0.418	0.241	5.41977e-10	Exc COL25A1 SEMA3D	BDNF
CPNE64	1.33301e-13	0.411103	0.323	0.197	6.66506e-10	Exc COL25A1 SEMA3D	CPNE6
DNAJC121	3.81831e-13	0.461774	0.423	0.299	1.90916e-09	Exc COL25A1 SEMA3D	DNAJC12
WDR12	4.37177e-13	0.511413	0.354	0.201	2.18588e-09	Exc COL25A1 SEMA3D	WDR1
LINC009232	5.25862e-13	0.454616	0.54	0.355	2.62931e-09	Exc COL25A1 SEMA3D	LINC00923
SNCG1	9.5757e-13	0.268952	0.328	0.201	4.78785e-09	Exc COL25A1 SEMA3D	SNCG
VAT1L	2.74772e-12	0.525329	0.487	0.319	1.37386e-08	Exc COL25A1 SEMA3D	VAT1L
PDZRN42	4.85974e-12	0.870383	0.685	0.579	2.42987e-08	Exc COL25A1 SEMA3D	PDZRN4
SIPA1L33	5.86206e-12	0.316508	0.831	0.723	2.93103e-08	Exc COL25A1 SEMA3D	SIPA1L3
PTPRN	6.21899e-12	0.363245	0.754	0.663	3.10949e-08	Exc COL25A1 SEMA3D	PTPRN
ADCYAP1R12	1.99065e-11	0.502411	0.434	0.281	9.95327e-08	Exc COL25A1 SEMA3D	ADCYAP1R1
CBLN4	2.25081e-11	0.332726	0.332	0.227	1.12541e-07	Exc COL25A1 SEMA3D	CBLN4
LRRC3B3	2.40255e-11	0.372389	0.394	0.255	1.20128e-07	Exc COL25A1 SEMA3D	LRRC3B
PGRMC11	2.92609e-11	0.382487	0.634	0.523	1.46304e-07	Exc COL25A1 SEMA3D	PGRMC1
SLC4A41	3.4337e-11	0.433937	0.607	0.451	1.71685e-07	Exc COL25A1 SEMA3D	SLC4A4
CNGB12	4.58606e-11	0.42614	0.505	0.333	2.29303e-07	Exc COL25A1 SEMA3D	CNGB1
RGS141	9.54131e-11	0.391577	0.281	0.162	4.77066e-07	Exc COL25A1 SEMA3D	RGS14
VGF	1.11918e-10	0.53339	0.334	0.224	5.59592e-07	Exc COL25A1 SEMA3D	VGF
AC233296.15	1.41793e-10	0.632817	0.363	0.222	7.08966e-07	Exc COL25A1 SEMA3D	AC233296.1
DEPTOR	2.05725e-10	0.466053	0.485	0.354	1.02863e-06	Exc COL25A1 SEMA3D	DEPTOR
AC090568.23	5.77555e-10	0.373301	0.862	0.782	2.88777e-06	Exc COL25A1 SEMA3D	AC090568.2
SLC4A73	8.00181e-10	0.323393	0.693	0.569	4.0009e-06	Exc COL25A1 SEMA3D	SLC4A7
PLK22	1.26521e-09	0.334593	0.559	0.453	6.32606e-06	Exc COL25A1 SEMA3D	PLK2
RHBDD2	1.4222e-09	0.2875	0.625	0.542	7.11101e-06	Exc COL25A1 SEMA3D	RHBDD2
MMD5	3.29378e-09	0.455799	0.509	0.368	1.64689e-05	Exc COL25A1 SEMA3D	MMD
SLIT22	5.15587e-09	0.357419	0.795	0.692	2.57793e-05	Exc COL25A1 SEMA3D	SLIT2
PLPPR22	6.72506e-09	0.448511	0.517	0.385	3.36253e-05	Exc COL25A1 SEMA3D	PLPPR2
AC008591.13	8.90962e-09	0.366588	0.505	0.42	4.45481e-05	Exc COL25A1 SEMA3D	AC008591.1
NDN	9.70024e-09	0.260831	0.284	0.191	4.85012e-05	Exc COL25A1 SEMA3D	NDN
HHAT	3.49774e-08	0.861537	0.505	0.422	0.000174887	Exc COL25A1 SEMA3D	HHAT
ESR12	4.85061e-08	1.30356	0.294	0.193	0.00024253	Exc COL25A1 SEMA3D	ESR1
SOWAHA	8.98608e-08	0.287229	0.271	0.175	0.000449304	Exc COL25A1 SEMA3D	SOWAHA
CTXN11	2.38628e-07	0.254955	0.471	0.385	0.00119314	Exc COL25A1 SEMA3D	CTXN1
ABCB13	2.68115e-07	0.29422	0.282	0.18	0.00134058	Exc COL25A1 SEMA3D	ABCB1
GREM22	2.75648e-07	0.292646	0.314	0.214	0.00137824	Exc COL25A1 SEMA3D	GREM2
SLC4A31	3.09136e-07	0.387071	0.424	0.307	0.00154568	Exc COL25A1 SEMA3D	SLC4A3
SRGAP11	4.48623e-07	0.30032	0.451	0.322	0.00224312	Exc COL25A1 SEMA3D	SRGAP1
AKAP5	1.06929e-06	0.317255	0.431	0.334	0.00534643	Exc COL25A1 SEMA3D	AKAP5
FGF131	1.49156e-06	0.481616	0.65	0.549	0.00745782	Exc COL25A1 SEMA3D	FGF13
FSTL51	1.67986e-06	0.28859	0.506	0.399	0.00839932	Exc COL25A1 SEMA3D	FSTL5
ZFHX41	1.7575e-06	0.409835	0.282	0.14	0.00878752	Exc COL25A1 SEMA3D	ZFHX4
SDC3	4.19593e-06	0.324831	0.43	0.319	0.0209796	Exc COL25A1 SEMA3D	SDC3
ORAI21	1.84238e-05	0.255724	0.47	0.394	0.0921192	Exc COL25A1 SEMA3D	ORAI2
SLC9A91	2.01078e-05	0.299672	0.55	0.417	0.100539	Exc COL25A1 SEMA3D	SLC9A9
SHISAL1	2.01728e-05	0.33077	0.323	0.248	0.100864	Exc COL25A1 SEMA3D	SHISAL1
PLPPR31	2.11396e-05	0.302728	0.266	0.18	0.105698	Exc COL25A1 SEMA3D	PLPPR3
ALK	2.33342e-05	0.257355	0.262	0.207	0.116671	Exc COL25A1 SEMA3D	ALK
HMGCR2	4.47604e-05	0.258366	0.578	0.525	0.223802	Exc COL25A1 SEMA3D	HMGCR
ETS2	5.07259e-05	0.284331	0.471	0.433	0.253629	Exc COL25A1 SEMA3D	ETS2
CHRM21	6.16287e-05	0.287012	0.257	0.207	0.308143	Exc COL25A1 SEMA3D	CHRM2
SULF22	0.000114526	0.288866	0.275	0.174	0.572631	Exc COL25A1 SEMA3D	SULF2
SDK21	0.00034205	0.428495	0.384	0.313	1	Exc COL25A1 SEMA3D	SDK2
KLF6	0.000655927	0.429139	0.321	0.226	1	Exc COL25A1 SEMA3D	KLF6
TMEM158	0.000677459	0.30603	0.273	0.199	1	Exc COL25A1 SEMA3D	TMEM158
ANKUB11	0.000864515	0.623528	0.297	0.277	1	Exc COL25A1 SEMA3D	ANKUB1
MAPK3	0.00262942	0.252026	0.404	0.34	1	Exc COL25A1 SEMA3D	MAPK3
MIR646HG2	0.0039556	0.345048	0.348	0.323	1	Exc COL25A1 SEMA3D	MIR646HG
DLC11	1.10845e-298	3.28732	0.992	0.388	5.54226e-295	Exc DLC1 SNTG2	DLC1
PCSK53	1.3124e-297	3.389	0.969	0.215	6.56201e-294	Exc DLC1 SNTG2	PCSK5
HS3ST41	2.19256e-293	2.72479	0.999	0.614	1.09628e-289	Exc DLC1 SNTG2	HS3ST4
KIAA12171	2.05505e-288	2.68045	1	0.68	1.02753e-284	Exc DLC1 SNTG2	KIAA1217
ADAMTSL11	1.48024e-280	3.31077	0.987	0.396	7.40121e-277	Exc DLC1 SNTG2	ADAMTSL1
RYR34	4.89174e-261	2.49538	0.992	0.465	2.44587e-257	Exc DLC1 SNTG2	RYR3
DPP102	1.1291e-257	2.10318	1	0.932	5.64548e-254	Exc DLC1 SNTG2	DPP10
AC092131.1	1.21216e-257	4.03766	0.809	0.041	6.06079e-254	Exc DLC1 SNTG2	AC092131.1
SNTG22	4.16868e-248	2.879	0.925	0.23	2.08434e-244	Exc DLC1 SNTG2	SNTG2
SEMA3E1	3.93162e-244	2.66003	0.926	0.161	1.96581e-240	Exc DLC1 SNTG2	SEMA3E
BRINP3	7.62147e-229	2.84172	0.962	0.669	3.81073e-225	Exc DLC1 SNTG2	BRINP3
LRMDA	2.56888e-209	2.79363	0.869	0.266	1.28444e-205	Exc DLC1 SNTG2	LRMDA
PRKD12	7.70012e-209	1.87423	0.971	0.575	3.85006e-205	Exc DLC1 SNTG2	PRKD1
SGCZ2	3.55658e-205	2.39102	0.944	0.41	1.77829e-201	Exc DLC1 SNTG2	SGCZ
AL133346.12	5.09329e-204	2.14195	0.818	0.106	2.54665e-200	Exc DLC1 SNTG2	AL133346.1
TLE4	6.73217e-204	1.76774	0.97	0.621	3.36609e-200	Exc DLC1 SNTG2	TLE4
TENM32	1.31062e-202	2.01566	0.981	0.728	6.55309e-199	Exc DLC1 SNTG2	TENM3
GRIK31	2.26142e-202	1.90451	0.927	0.256	1.13071e-198	Exc DLC1 SNTG2	GRIK3
GALNTL6	1.26556e-189	2.70507	0.979	0.729	6.3278e-186	Exc DLC1 SNTG2	GALNTL6
C8orf345	2.75585e-187	1.95104	0.955	0.418	1.37793e-183	Exc DLC1 SNTG2	C8orf34
SEMA3C2	4.48824e-185	1.95188	0.888	0.239	2.24412e-181	Exc DLC1 SNTG2	SEMA3C
SDK22	8.07321e-172	1.9867	0.881	0.304	4.0366e-168	Exc DLC1 SNTG2	SDK2
LUZP24	3.89537e-171	1.67909	0.915	0.295	1.94768e-167	Exc DLC1 SNTG2	LUZP2
B3GALT21	8.41238e-160	1.48448	0.764	0.223	4.20619e-156	Exc DLC1 SNTG2	B3GALT2
CLSTN23	3.633e-159	1.42484	0.998	0.812	1.8165e-155	Exc DLC1 SNTG2	CLSTN2
RASGRP12	1.01092e-155	1.51976	0.894	0.423	5.05459e-152	Exc DLC1 SNTG2	RASGRP1
PWRN13	4.8203e-153	1.54108	0.845	0.274	2.41015e-149	Exc DLC1 SNTG2	PWRN1
CTGF	1.19135e-152	1.84821	0.546	0.023	5.95676e-149	Exc DLC1 SNTG2	CTGF
SEMA5A3	3.46091e-151	1.45786	0.872	0.249	1.73045e-147	Exc DLC1 SNTG2	SEMA5A
NFIA4	2.16171e-149	1.6607	0.925	0.473	1.08086e-145	Exc DLC1 SNTG2	NFIA
CLMP2	9.49675e-146	1.61632	0.811	0.196	4.74837e-142	Exc DLC1 SNTG2	CLMP
GRM32	9.87245e-146	1.38048	0.975	0.607	4.93623e-142	Exc DLC1 SNTG2	GRM3
KLHL55	4.49235e-145	1.30605	0.902	0.396	2.24617e-141	Exc DLC1 SNTG2	KLHL5
PCOLCE21	4.05334e-142	1.7428	0.552	0.058	2.02667e-138	Exc DLC1 SNTG2	PCOLCE2
ZFPM25	2.31333e-141	1.12329	0.994	0.854	1.15667e-137	Exc DLC1 SNTG2	ZFPM2
FRAS12	3.53768e-141	1.22047	0.968	0.606	1.76884e-137	Exc DLC1 SNTG2	FRAS1
TRMT9B1	1.0477e-136	1.29135	0.933	0.467	5.2385e-133	Exc DLC1 SNTG2	TRMT9B
PLPPR14	3.45342e-136	1.36212	0.783	0.197	1.72671e-132	Exc DLC1 SNTG2	PLPPR1
PITPNC1	9.04551e-136	1.45427	0.891	0.449	4.52275e-132	Exc DLC1 SNTG2	PITPNC1
UST2	2.86542e-135	1.48777	0.778	0.239	1.43271e-131	Exc DLC1 SNTG2	UST
TENM16	4.60885e-134	1.43859	0.888	0.438	2.30443e-130	Exc DLC1 SNTG2	TENM1
NR4A2	1.16361e-133	1.37855	0.651	0.116	5.81804e-130	Exc DLC1 SNTG2	NR4A2
SEMA3D3	3.52104e-133	1.59001	0.704	0.176	1.76052e-129	Exc DLC1 SNTG2	SEMA3D
XKR43	8.95243e-133	1.35299	0.988	0.867	4.47621e-129	Exc DLC1 SNTG2	XKR4
B3GAT21	1.74214e-129	1.32923	0.725	0.204	8.71072e-126	Exc DLC1 SNTG2	B3GAT2
SORCS31	1.99882e-128	1.11725	0.974	0.695	9.99409e-125	Exc DLC1 SNTG2	SORCS3
FEZF23	8.54985e-128	1.20214	0.61	0.094	4.27492e-124	Exc DLC1 SNTG2	FEZF2
DIRAS2	2.96093e-126	1.18809	0.906	0.554	1.48047e-122	Exc DLC1 SNTG2	DIRAS2
CNTNAP32	5.54393e-126	1.78573	0.757	0.223	2.77197e-122	Exc DLC1 SNTG2	CNTNAP3
AL356479.12	8.76595e-126	1.55063	0.717	0.204	4.38298e-122	Exc DLC1 SNTG2	AL356479.1
ZNF804B	5.74296e-125	1.9265	0.878	0.464	2.87148e-121	Exc DLC1 SNTG2	ZNF804B
AP000943.34	2.53336e-124	1.73434	0.815	0.289	1.26668e-120	Exc DLC1 SNTG2	AP000943.3
BCL11B3	8.59349e-122	1.23391	0.862	0.313	4.29675e-118	Exc DLC1 SNTG2	BCL11B
GRID22	7.95083e-121	1.3285	0.989	0.768	3.97542e-117	Exc DLC1 SNTG2	GRID2
LRRC3B4	1.63179e-119	1.28054	0.782	0.247	8.15894e-116	Exc DLC1 SNTG2	LRRC3B
ETV13	7.00757e-119	1.47806	0.738	0.218	3.50379e-115	Exc DLC1 SNTG2	ETV1
CNTNAP3B5	5.62358e-118	1.6417	0.907	0.45	2.81179e-114	Exc DLC1 SNTG2	CNTNAP3B
LHFPL62	1.91274e-114	1.37333	0.95	0.622	9.56372e-111	Exc DLC1 SNTG2	LHFPL6
ZFHX31	5.82908e-114	1.46507	0.838	0.389	2.91454e-110	Exc DLC1 SNTG2	ZFHX3
ARHGAP63	1.70287e-113	1.09569	0.797	0.258	8.51435e-110	Exc DLC1 SNTG2	ARHGAP6
PRKG13	6.81817e-113	1.01705	0.985	0.708	3.40908e-109	Exc DLC1 SNTG2	PRKG1
DOK66	1.24032e-112	1.15551	0.98	0.794	6.20159e-109	Exc DLC1 SNTG2	DOK6
LMCD1-AS13	1.63892e-112	1.38096	0.82	0.33	8.19458e-109	Exc DLC1 SNTG2	LMCD1-AS1
ZNF385D	5.19432e-110	0.666876	0.867	0.335	2.59716e-106	Exc DLC1 SNTG2	ZNF385D
SULF23	1.85165e-109	1.88696	0.674	0.166	9.25825e-106	Exc DLC1 SNTG2	SULF2
OSBPL31	4.60987e-109	1.20434	0.876	0.457	2.30493e-105	Exc DLC1 SNTG2	OSBPL3
ROBO14	3.2732e-106	1.00711	0.989	0.682	1.6366e-102	Exc DLC1 SNTG2	ROBO1
KCNK21	5.50882e-105	1.35518	0.692	0.205	2.75441e-101	Exc DLC1 SNTG2	KCNK2
HCRTR2	3.12914e-104	1.83207	0.511	0.073	1.56457e-100	Exc DLC1 SNTG2	HCRTR2
MCTP14	4.27598e-104	0.941923	0.993	0.867	2.13799e-100	Exc DLC1 SNTG2	MCTP1
SSTR23	2.58577e-102	1.08595	0.804	0.36	1.29288e-98	Exc DLC1 SNTG2	SSTR2
GRM82	2.79782e-102	1.27016	0.918	0.488	1.39891e-98	Exc DLC1 SNTG2	GRM8
RXFP1	4.0819e-101	1.5024	0.825	0.338	2.04095e-97	Exc DLC1 SNTG2	RXFP1
EPHA53	1.78384e-99	1.03746	0.965	0.72	8.91919e-96	Exc DLC1 SNTG2	EPHA5
SLC1A22	1.80348e-98	1.1559	0.885	0.549	9.01741e-95	Exc DLC1 SNTG2	SLC1A2
ALDH1A21	1.01556e-97	0.80372	0.738	0.276	5.07782e-94	Exc DLC1 SNTG2	ALDH1A2
AK55	2.82829e-95	0.784345	0.995	0.92	1.41415e-91	Exc DLC1 SNTG2	AK5
GNB41	2.38154e-94	1.27571	0.612	0.159	1.19077e-90	Exc DLC1 SNTG2	GNB4
MCTP21	1.27642e-93	1.72968	0.426	0.064	6.3821e-90	Exc DLC1 SNTG2	MCTP2
LINC02082	2.32387e-93	1.08096	0.483	0.055	1.16193e-89	Exc DLC1 SNTG2	LINC02082
CPE2	4.5674e-93	0.832809	0.973	0.861	2.2837e-89	Exc DLC1 SNTG2	CPE
HS6ST23	2.15957e-92	1.30931	0.769	0.352	1.07979e-88	Exc DLC1 SNTG2	HS6ST2
CCBE14	7.77441e-88	0.972878	0.825	0.315	3.8872e-84	Exc DLC1 SNTG2	CCBE1
SCN9A3	5.83112e-87	1.08307	0.724	0.278	2.91556e-83	Exc DLC1 SNTG2	SCN9A
AC098864.12	1.78301e-86	1.2073	0.526	0.104	8.91505e-83	Exc DLC1 SNTG2	AC098864.1
CPNE21	2.91872e-86	0.966353	0.439	0.05	1.45936e-82	Exc DLC1 SNTG2	CPNE2
SULF1	6.3108e-86	1.83235	0.475	0.057	3.1554e-82	Exc DLC1 SNTG2	SULF1
RUNX22	5.40493e-85	1.23049	0.59	0.146	2.70247e-81	Exc DLC1 SNTG2	RUNX2
KLHL11	6.07882e-84	1.57142	0.523	0.107	3.03941e-80	Exc DLC1 SNTG2	KLHL1
LY6H2	7.3564e-83	0.980551	0.872	0.559	3.6782e-79	Exc DLC1 SNTG2	LY6H
CNTNAP4	1.94271e-82	1.01169	0.925	0.567	9.71355e-79	Exc DLC1 SNTG2	CNTNAP4
VWA5A2	6.86042e-82	0.940723	0.509	0.094	3.43021e-78	Exc DLC1 SNTG2	VWA5A
COL21A12	7.63883e-82	1.28621	0.679	0.227	3.81942e-78	Exc DLC1 SNTG2	COL21A1
ASIC2	8.33777e-82	1.20817	0.993	0.893	4.16888e-78	Exc DLC1 SNTG2	ASIC2
TRPM32	8.43776e-82	1.12534	0.901	0.544	4.21888e-78	Exc DLC1 SNTG2	TRPM3
COCH1	8.04339e-80	0.900636	0.533	0.162	4.02169e-76	Exc DLC1 SNTG2	COCH
RIN24	2.17209e-79	1.32012	0.523	0.108	1.08604e-75	Exc DLC1 SNTG2	RIN2
LINC01876	2.41643e-79	1.35372	0.392	0.046	1.20821e-75	Exc DLC1 SNTG2	LINC01876
POU6F2	9.69342e-78	1.01126	0.922	0.507	4.84671e-74	Exc DLC1 SNTG2	POU6F2
AMOTL12	2.972e-77	1.19532	0.567	0.173	1.486e-73	Exc DLC1 SNTG2	AMOTL1
ASTN21	3.25203e-77	1.22823	0.937	0.706	1.62601e-73	Exc DLC1 SNTG2	ASTN2
COL12A11	2.24443e-75	1.07114	0.615	0.197	1.12222e-71	Exc DLC1 SNTG2	COL12A1
SLC35F11	3.52491e-75	0.792374	0.975	0.691	1.76245e-71	Exc DLC1 SNTG2	SLC35F1
GRAMD2B	3.71647e-75	1.49049	0.474	0.12	1.85823e-71	Exc DLC1 SNTG2	GRAMD2B
KCNIP1	6.67707e-75	0.957608	0.466	0.108	3.33853e-71	Exc DLC1 SNTG2	KCNIP1
CLTCL1	1.90109e-74	0.933575	0.639	0.19	9.50545e-71	Exc DLC1 SNTG2	CLTCL1
AL354771.1	4.98052e-74	1.24824	0.428	0.078	2.49026e-70	Exc DLC1 SNTG2	AL354771.1
AC004158.11	5.0483e-74	0.719066	0.749	0.318	2.52415e-70	Exc DLC1 SNTG2	AC004158.1
SNRPN3	1.53129e-73	1.00999	0.926	0.63	7.65647e-70	Exc DLC1 SNTG2	SNRPN
FOXP21	1.61565e-73	0.910815	0.902	0.416	8.07826e-70	Exc DLC1 SNTG2	FOXP2
RAB3B2	5.62765e-73	0.949098	0.549	0.155	2.81382e-69	Exc DLC1 SNTG2	RAB3B
MEIS21	1.58665e-72	1.01677	0.82	0.477	7.93326e-69	Exc DLC1 SNTG2	MEIS2
SEZ62	2.41223e-72	0.822893	0.681	0.294	1.20612e-68	Exc DLC1 SNTG2	SEZ6
OTOF	1.00581e-71	0.793641	0.392	0.059	5.02906e-68	Exc DLC1 SNTG2	OTOF
BAIAP33	2.59094e-71	0.699485	0.784	0.437	1.29547e-67	Exc DLC1 SNTG2	BAIAP3
NNAT3	1.10047e-70	1.03122	0.666	0.303	5.50237e-67	Exc DLC1 SNTG2	NNAT
AFF23	1.39462e-70	0.922453	0.803	0.438	6.9731e-67	Exc DLC1 SNTG2	AFF2
ATP2C23	1.51271e-70	0.789102	0.508	0.127	7.56354e-67	Exc DLC1 SNTG2	ATP2C2
DCHS22	1.71757e-70	0.942842	0.539	0.175	8.58785e-67	Exc DLC1 SNTG2	DCHS2
SYT6	2.31568e-70	0.871014	0.383	0.04	1.15784e-66	Exc DLC1 SNTG2	SYT6
CPLX3	4.33532e-69	0.919479	0.276	0.015	2.16766e-65	Exc DLC1 SNTG2	CPLX3
SPHKAP6	1.9394e-68	0.753554	0.702	0.274	9.697e-65	Exc DLC1 SNTG2	SPHKAP
SLC24A34	1.03656e-67	0.30355	0.723	0.248	5.18281e-64	Exc DLC1 SNTG2	SLC24A3
CREB3L1	6.55256e-67	0.621125	0.322	0.045	3.27628e-63	Exc DLC1 SNTG2	CREB3L1
GPRIN33	1.6071e-66	0.799663	0.561	0.209	8.03551e-63	Exc DLC1 SNTG2	GPRIN3
EFHD2	8.72661e-65	0.820967	0.753	0.379	4.3633e-61	Exc DLC1 SNTG2	EFHD2
PLCE1	1.33206e-64	0.886941	0.361	0.07	6.66031e-61	Exc DLC1 SNTG2	PLCE1
DGKH3	2.53811e-64	0.859958	0.86	0.605	1.26905e-60	Exc DLC1 SNTG2	DGKH
TSPAN181	5.23999e-63	0.97099	0.375	0.052	2.61999e-59	Exc DLC1 SNTG2	TSPAN18
ZNF4622	5.8758e-63	0.908825	0.669	0.313	2.9379e-59	Exc DLC1 SNTG2	ZNF462
VAT1L1	8.39312e-62	0.747654	0.724	0.314	4.19656e-58	Exc DLC1 SNTG2	VAT1L
VWC2L1	1.29539e-61	0.831725	0.763	0.359	6.47696e-58	Exc DLC1 SNTG2	VWC2L
HTR2C5	1.44149e-61	1.1928	0.508	0.131	7.20743e-58	Exc DLC1 SNTG2	HTR2C
PTGER32	4.59376e-61	1.20814	0.441	0.09	2.29688e-57	Exc DLC1 SNTG2	PTGER3
PCDH11Y1	6.90587e-61	1.79468	0.577	0.256	3.45293e-57	Exc DLC1 SNTG2	PCDH11Y
LRRC4C3	8.23592e-61	0.51738	0.995	0.913	4.11796e-57	Exc DLC1 SNTG2	LRRC4C
GABRG1	1.51691e-60	0.523625	0.536	0.162	7.58456e-57	Exc DLC1 SNTG2	GABRG1
DOC2B3	1.55915e-60	0.735896	0.485	0.137	7.79577e-57	Exc DLC1 SNTG2	DOC2B
HS3ST22	4.62089e-60	0.824549	0.804	0.379	2.31045e-56	Exc DLC1 SNTG2	HS3ST2
GLRA21	1.88667e-59	0.92156	0.521	0.156	9.43335e-56	Exc DLC1 SNTG2	GLRA2
CABP71	2.33798e-59	0.561235	0.281	0.018	1.16899e-55	Exc DLC1 SNTG2	CABP7
LMCD1	2.86612e-59	0.632657	0.305	0.043	1.43306e-55	Exc DLC1 SNTG2	LMCD1
PDE9A1	2.94007e-59	0.747816	0.39	0.085	1.47003e-55	Exc DLC1 SNTG2	PDE9A
KCNQ1OT14	4.51339e-59	0.72641	0.911	0.633	2.2567e-55	Exc DLC1 SNTG2	KCNQ1OT1
HS3ST5	7.71257e-59	0.83524	0.708	0.363	3.85628e-55	Exc DLC1 SNTG2	HS3ST5
SCN3B2	2.09747e-58	0.599163	0.916	0.728	1.04874e-54	Exc DLC1 SNTG2	SCN3B
MGLL1	4.07749e-58	0.675096	0.811	0.427	2.03874e-54	Exc DLC1 SNTG2	MGLL
B2M	1.60608e-57	0.960183	0.431	0.127	8.03042e-54	Exc DLC1 SNTG2	B2M
PLCXD21	1.70353e-57	0.632982	0.515	0.194	8.51766e-54	Exc DLC1 SNTG2	PLCXD2
GHR2	1.70915e-56	0.974998	0.864	0.477	8.54573e-53	Exc DLC1 SNTG2	GHR
KCNAB14	9.45402e-56	0.791496	0.864	0.526	4.72701e-52	Exc DLC1 SNTG2	KCNAB1
WIPF13	5.2238e-54	0.797417	0.366	0.076	2.6119e-50	Exc DLC1 SNTG2	WIPF1
SLIT35	6.57588e-54	0.74791	0.97	0.735	3.28794e-50	Exc DLC1 SNTG2	SLIT3
PCDH172	1.6533e-53	0.840513	0.781	0.477	8.26649e-50	Exc DLC1 SNTG2	PCDH17
KL1	3.40046e-53	0.70057	0.333	0.044	1.70023e-49	Exc DLC1 SNTG2	KL
AC244021.13	3.45629e-53	0.704837	0.718	0.374	1.72814e-49	Exc DLC1 SNTG2	AC244021.1
GRIP14	1.16807e-52	0.730295	0.978	0.783	5.84036e-49	Exc DLC1 SNTG2	GRIP1
ANKRD18A1	1.95291e-52	1.05928	0.588	0.22	9.76453e-49	Exc DLC1 SNTG2	ANKRD18A
MIR3681HG1	5.38772e-52	0.801474	0.443	0.153	2.69386e-48	Exc DLC1 SNTG2	MIR3681HG
ROBO24	7.11041e-52	1.42297	0.977	0.832	3.5552e-48	Exc DLC1 SNTG2	ROBO2
KCNH51	1.15477e-51	1.07051	0.845	0.553	5.77385e-48	Exc DLC1 SNTG2	KCNH5
MYO164	2.20748e-51	1.18318	0.676	0.315	1.10374e-47	Exc DLC1 SNTG2	MYO16
DGKG4	4.80871e-51	0.719547	0.963	0.709	2.40436e-47	Exc DLC1 SNTG2	DGKG
GABRA55	5.98903e-51	0.754015	0.742	0.496	2.99452e-47	Exc DLC1 SNTG2	GABRA5
NPFFR21	4.10126e-50	1.65192	0.369	0.069	2.05063e-46	Exc DLC1 SNTG2	NPFFR2
PLCG25	1.10139e-49	1.08007	0.836	0.549	5.50696e-46	Exc DLC1 SNTG2	PLCG2
MEGF114	4.64868e-48	0.685836	0.56	0.244	2.32434e-44	Exc DLC1 SNTG2	MEGF11
AC009435.1	5.5331e-48	0.976126	0.473	0.158	2.76655e-44	Exc DLC1 SNTG2	AC009435.1
KRT17	5.78231e-48	0.677187	0.314	0.05	2.89115e-44	Exc DLC1 SNTG2	KRT17
RSPO33	3.0325e-47	0.730827	0.475	0.149	1.51625e-43	Exc DLC1 SNTG2	RSPO3
HLA-A	3.87383e-47	0.615202	0.294	0.063	1.93692e-43	Exc DLC1 SNTG2	HLA-A
MSC-AS15	2.79328e-45	0.936243	0.731	0.398	1.39664e-41	Exc DLC1 SNTG2	MSC-AS1
EPHA75	8.66479e-45	0.695938	0.881	0.623	4.3324e-41	Exc DLC1 SNTG2	EPHA7
MMD6	1.01496e-44	0.596377	0.665	0.365	5.07478e-41	Exc DLC1 SNTG2	MMD
TIAM12	2.42374e-44	0.700932	0.95	0.768	1.21187e-40	Exc DLC1 SNTG2	TIAM1
ADCYAP1R13	4.80503e-44	0.626859	0.591	0.277	2.40252e-40	Exc DLC1 SNTG2	ADCYAP1R1
PDZRN43	5.93905e-44	0.571094	0.884	0.574	2.96952e-40	Exc DLC1 SNTG2	PDZRN4
BIRC31	9.44207e-44	0.450557	0.268	0.046	4.72104e-40	Exc DLC1 SNTG2	BIRC3
LRRTM2	1.83744e-43	0.510264	0.69	0.41	9.1872e-40	Exc DLC1 SNTG2	LRRTM2
GPR121	4.11779e-43	0.501064	0.473	0.176	2.05889e-39	Exc DLC1 SNTG2	GPR12
SEMA3A1	4.34134e-43	0.474002	0.802	0.378	2.17067e-39	Exc DLC1 SNTG2	SEMA3A
TBL1X2	3.85055e-42	0.683664	0.523	0.207	1.92527e-38	Exc DLC1 SNTG2	TBL1X
PLPPR32	9.44304e-42	0.446034	0.443	0.176	4.72152e-38	Exc DLC1 SNTG2	PLPPR3
TTC9B2	1.5239e-41	0.497536	0.633	0.341	7.61952e-38	Exc DLC1 SNTG2	TTC9B
GRIN3A2	9.29596e-41	0.826879	0.468	0.167	4.64798e-37	Exc DLC1 SNTG2	GRIN3A
KCNK131	1.99166e-40	0.861347	0.389	0.129	9.95829e-37	Exc DLC1 SNTG2	KCNK13
PMEPA1	2.51002e-40	0.480543	0.566	0.257	1.25501e-36	Exc DLC1 SNTG2	PMEPA1
IGFBP3	2.7755e-40	0.533737	0.326	0.078	1.38775e-36	Exc DLC1 SNTG2	IGFBP3
TACR1	4.51893e-40	0.528741	0.254	0.066	2.25946e-36	Exc DLC1 SNTG2	TACR1
CDH45	1.61295e-39	0.464793	0.83	0.514	8.06473e-36	Exc DLC1 SNTG2	CDH4
KLK72	2.99644e-39	0.423145	0.261	0.062	1.49822e-35	Exc DLC1 SNTG2	KLK7
FGFR13	3.80452e-39	0.67202	0.549	0.279	1.90226e-35	Exc DLC1 SNTG2	FGFR1
ZNF385B1	1.96245e-38	0.688949	0.985	0.88	9.81227e-35	Exc DLC1 SNTG2	ZNF385B
TMEM2331	4.38584e-38	0.568147	0.338	0.099	2.19292e-34	Exc DLC1 SNTG2	TMEM233
DOCK1	7.07565e-38	0.687884	0.298	0.084	3.53782e-34	Exc DLC1 SNTG2	DOCK1
AC233296.16	9.52153e-38	0.805746	0.492	0.219	4.76077e-34	Exc DLC1 SNTG2	AC233296.1
ARHGAP184	1.44654e-37	0.375873	0.651	0.332	7.23268e-34	Exc DLC1 SNTG2	ARHGAP18
PCDH11X2	4.43252e-37	1.10971	0.697	0.541	2.21626e-33	Exc DLC1 SNTG2	PCDH11X
COL24A12	5.68764e-37	1.65504	0.655	0.419	2.84382e-33	Exc DLC1 SNTG2	COL24A1
TMEM1581	9.08745e-37	0.75769	0.441	0.195	4.54373e-33	Exc DLC1 SNTG2	TMEM158
KIT2	2.92168e-36	0.715426	0.275	0.039	1.46084e-32	Exc DLC1 SNTG2	KIT
METTL7A1	5.99877e-36	0.478349	0.283	0.066	2.99938e-32	Exc DLC1 SNTG2	METTL7A
CX3CL1	8.20132e-36	0.375464	0.67	0.412	4.10066e-32	Exc DLC1 SNTG2	CX3CL1
SRGAP12	1.33142e-35	0.717293	0.661	0.318	6.65711e-32	Exc DLC1 SNTG2	SRGAP1
MIR646HG3	2.27921e-35	0.841528	0.631	0.318	1.1396e-31	Exc DLC1 SNTG2	MIR646HG
PMP22	2.37144e-35	0.432991	0.258	0.048	1.18572e-31	Exc DLC1 SNTG2	PMP22
SLC22A10	3.99679e-35	0.484682	0.912	0.617	1.99839e-31	Exc DLC1 SNTG2	SLC22A10
CPNE65	4.25911e-35	0.389004	0.451	0.194	2.12956e-31	Exc DLC1 SNTG2	CPNE6
PCDH9-AS21	9.86428e-35	0.683063	0.57	0.329	4.93214e-31	Exc DLC1 SNTG2	PCDH9-AS2
CHST1	1.75416e-34	0.328361	0.724	0.495	8.77081e-31	Exc DLC1 SNTG2	CHST1
SHISAL11	5.41159e-34	0.348432	0.52	0.244	2.70579e-30	Exc DLC1 SNTG2	SHISAL1
NPTX11	8.18634e-34	0.553659	0.877	0.639	4.09317e-30	Exc DLC1 SNTG2	NPTX1
MAS12	1.10693e-33	0.399969	0.305	0.093	5.53465e-30	Exc DLC1 SNTG2	MAS1
CHRM53	4.27493e-33	0.607859	0.332	0.122	2.13747e-29	Exc DLC1 SNTG2	CHRM5
KCNF1	4.96e-33	0.44653	0.413	0.159	2.48e-29	Exc DLC1 SNTG2	KCNF1
ATP6V0E2	5.64148e-33	0.384143	0.636	0.41	2.82074e-29	Exc DLC1 SNTG2	ATP6V0E2
AC068051.11	7.46292e-33	0.388794	0.34	0.141	3.73146e-29	Exc DLC1 SNTG2	AC068051.1
PODXL2	9.1781e-33	0.444212	0.733	0.438	4.58905e-29	Exc DLC1 SNTG2	PODXL2
PGM2L13	1.51472e-32	0.444581	0.872	0.729	7.5736e-29	Exc DLC1 SNTG2	PGM2L1
GFRA1	2.30335e-32	0.583367	0.34	0.138	1.15167e-28	Exc DLC1 SNTG2	GFRA1
NRP23	4.77302e-32	0.284846	0.551	0.275	2.38651e-28	Exc DLC1 SNTG2	NRP2
TKFC	5.65894e-32	0.347981	0.251	0.069	2.82947e-28	Exc DLC1 SNTG2	TKFC
PTN1	5.80942e-32	0.705804	0.35	0.122	2.90471e-28	Exc DLC1 SNTG2	PTN
SLC8A1-AS1	6.73649e-32	0.630197	0.597	0.348	3.36824e-28	Exc DLC1 SNTG2	SLC8A1-AS1
GRIA15	7.03675e-32	0.254673	0.991	0.923	3.51837e-28	Exc DLC1 SNTG2	GRIA1
SLC1A61	1.52619e-31	0.328834	0.347	0.142	7.63093e-28	Exc DLC1 SNTG2	SLC1A6
OMG	8.13326e-31	0.503253	0.653	0.393	4.06663e-27	Exc DLC1 SNTG2	OMG
PID15	1.13941e-30	0.579843	0.865	0.582	5.69703e-27	Exc DLC1 SNTG2	PID1
NRIP32	1.16975e-30	0.263172	0.434	0.205	5.84873e-27	Exc DLC1 SNTG2	NRIP3
TMEM1442	1.8598e-30	0.422893	0.424	0.18	9.299e-27	Exc DLC1 SNTG2	TMEM144
DUSP61	1.87832e-30	0.295247	0.31	0.118	9.39161e-27	Exc DLC1 SNTG2	DUSP6
POLE4	2.2035e-30	0.308577	0.264	0.096	1.10175e-26	Exc DLC1 SNTG2	POLE4
PLS31	2.23029e-30	0.417066	0.444	0.22	1.11515e-26	Exc DLC1 SNTG2	PLS3
AC119868.2	2.77113e-30	0.352737	0.256	0.081	1.38556e-26	Exc DLC1 SNTG2	AC119868.2
SLC4A42	3.58409e-30	0.753585	0.731	0.448	1.79204e-26	Exc DLC1 SNTG2	SLC4A4
PREX22	4.66142e-30	0.464786	0.31	0.088	2.33071e-26	Exc DLC1 SNTG2	PREX2
HLA-C	6.56921e-30	0.496435	0.252	0.07	3.2846e-26	Exc DLC1 SNTG2	HLA-C
FABP71	1.48527e-29	0.423416	0.296	0.104	7.42633e-26	Exc DLC1 SNTG2	FABP7
PTCHD4	2.32893e-29	0.717234	0.549	0.368	1.16447e-25	Exc DLC1 SNTG2	PTCHD4
PRKCG4	2.52707e-29	0.423639	0.819	0.53	1.26353e-25	Exc DLC1 SNTG2	PRKCG
SNCG2	3.16634e-29	0.293979	0.444	0.199	1.58317e-25	Exc DLC1 SNTG2	SNCG
AC008691.11	4.08405e-29	0.31476	0.517	0.252	2.04202e-25	Exc DLC1 SNTG2	AC008691.1
GPR372	4.18002e-29	0.474829	0.315	0.089	2.09001e-25	Exc DLC1 SNTG2	GPR37
SPRY4-AS12	1.04275e-28	0.532426	0.485	0.253	5.21376e-25	Exc DLC1 SNTG2	SPRY4-AS1
DENND2A1	1.05268e-28	0.523542	0.588	0.301	5.26339e-25	Exc DLC1 SNTG2	DENND2A
FAM107A4	1.45724e-28	0.304828	0.433	0.193	7.28618e-25	Exc DLC1 SNTG2	FAM107A
CANT1	2.17131e-28	0.336533	0.34	0.14	1.08565e-24	Exc DLC1 SNTG2	CANT1
NOV1	2.48793e-28	0.316694	0.27	0.101	1.24396e-24	Exc DLC1 SNTG2	NOV
FAM196A1	4.53411e-28	0.508971	0.331	0.135	2.26705e-24	Exc DLC1 SNTG2	FAM196A
AC002429.21	1.6867e-27	0.405101	0.348	0.157	8.4335e-24	Exc DLC1 SNTG2	AC002429.2
SMIM291	2.15851e-27	0.359023	0.413	0.195	1.07926e-23	Exc DLC1 SNTG2	SMIM29
CHRNA4	2.5815e-27	0.361439	0.368	0.142	1.29075e-23	Exc DLC1 SNTG2	CHRNA4
EPB41L4A2	4.48805e-27	0.825662	0.411	0.198	2.24402e-23	Exc DLC1 SNTG2	EPB41L4A
TOX23	9.51492e-27	0.373502	0.52	0.241	4.75746e-23	Exc DLC1 SNTG2	TOX2
KCTD8	2.67408e-26	1.27691	0.765	0.689	1.33704e-22	Exc DLC1 SNTG2	KCTD8
ERBB41	4.30304e-26	0.608456	0.538	0.316	2.15152e-22	Exc DLC1 SNTG2	ERBB4
PHLDA1	8.40675e-26	0.29219	0.333	0.139	4.20338e-22	Exc DLC1 SNTG2	PHLDA1
HIP13	4.21205e-25	0.285323	0.379	0.178	2.10603e-21	Exc DLC1 SNTG2	HIP1
RTTN1	1.13735e-24	0.306347	0.702	0.424	5.68675e-21	Exc DLC1 SNTG2	RTTN
KIAA12113	2.02489e-24	0.255715	0.558	0.291	1.01245e-20	Exc DLC1 SNTG2	KIAA1211
PAQR9	2.08641e-24	0.364465	0.356	0.132	1.0432e-20	Exc DLC1 SNTG2	PAQR9
LINC01811	2.54578e-24	0.28294	0.592	0.341	1.27289e-20	Exc DLC1 SNTG2	LINC01811
SEZ6L2	4.18513e-24	0.284446	0.854	0.658	2.09256e-20	Exc DLC1 SNTG2	SEZ6L2
AP003086.2	5.02765e-24	0.462402	0.347	0.133	2.51382e-20	Exc DLC1 SNTG2	AP003086.2
CDHR1	5.84765e-24	0.670078	0.253	0.091	2.92383e-20	Exc DLC1 SNTG2	CDHR1
SDC31	1.03219e-23	0.257403	0.546	0.316	5.16095e-20	Exc DLC1 SNTG2	SDC3
EPDR12	1.56826e-23	0.333571	0.66	0.405	7.84128e-20	Exc DLC1 SNTG2	EPDR1
AC007614.1	1.75759e-23	0.294578	0.272	0.094	8.78796e-20	Exc DLC1 SNTG2	AC007614.1
TRPC46	2.10843e-23	0.324599	0.598	0.317	1.05422e-19	Exc DLC1 SNTG2	TRPC4
RNF2201	4.17192e-23	0.257115	0.534	0.373	2.08596e-19	Exc DLC1 SNTG2	RNF220
TUBB2A1	4.2392e-23	0.429273	0.672	0.499	2.1196e-19	Exc DLC1 SNTG2	TUBB2A
CDH6	4.32499e-23	0.540377	0.512	0.271	2.1625e-19	Exc DLC1 SNTG2	CDH6
LINC022321	7.2628e-23	0.368976	0.432	0.257	3.6314e-19	Exc DLC1 SNTG2	LINC02232
RPH3A	7.91226e-23	0.492258	0.802	0.579	3.95613e-19	Exc DLC1 SNTG2	RPH3A
LINC016323	8.09195e-23	0.514687	0.382	0.169	4.04598e-19	Exc DLC1 SNTG2	LINC01632
NRP14	1.68039e-22	0.261209	0.761	0.454	8.40195e-19	Exc DLC1 SNTG2	NRP1
AC015923.1	3.46477e-22	0.348123	0.393	0.212	1.73238e-18	Exc DLC1 SNTG2	AC015923.1
NDRG1	1.26277e-21	0.289908	0.519	0.265	6.31386e-18	Exc DLC1 SNTG2	NDRG1
CNIH22	1.37542e-21	0.276118	0.517	0.308	6.87709e-18	Exc DLC1 SNTG2	CNIH2
TIMP23	1.8658e-21	0.258728	0.544	0.309	9.32902e-18	Exc DLC1 SNTG2	TIMP2
AC090568.24	2.03862e-21	0.71306	0.942	0.78	1.01931e-17	Exc DLC1 SNTG2	AC090568.2
KLHL133	3.67109e-21	0.375842	0.347	0.15	1.83554e-17	Exc DLC1 SNTG2	KLHL13
AL391117.11	9.96322e-21	0.776314	0.308	0.14	4.98161e-17	Exc DLC1 SNTG2	AL391117.1
CHST92	1.54049e-20	0.369746	0.368	0.194	7.70247e-17	Exc DLC1 SNTG2	CHST9
CRYM	4.88855e-20	0.253353	0.789	0.527	2.44427e-16	Exc DLC1 SNTG2	CRYM
MAP1LC3A	5.75839e-20	0.277633	0.631	0.42	2.87919e-16	Exc DLC1 SNTG2	MAP1LC3A
RGS9	7.57543e-20	0.251688	0.26	0.088	3.78771e-16	Exc DLC1 SNTG2	RGS9
OGFRL11	9.15486e-20	0.33479	0.752	0.532	4.57743e-16	Exc DLC1 SNTG2	OGFRL1
CNTNAP52	2.09432e-19	0.281398	0.99	0.923	1.04716e-15	Exc DLC1 SNTG2	CNTNAP5
MAOB1	2.24742e-19	0.351193	0.784	0.532	1.12371e-15	Exc DLC1 SNTG2	MAOB
RCN2	1.35739e-18	0.269336	0.72	0.516	6.78694e-15	Exc DLC1 SNTG2	RCN2
LINC006092	2.88188e-18	0.343268	0.333	0.154	1.44094e-14	Exc DLC1 SNTG2	LINC00609
PCDH9-AS1	4.04322e-18	0.325451	0.305	0.151	2.02161e-14	Exc DLC1 SNTG2	PCDH9-AS1
CTXN12	8.04963e-18	0.278563	0.593	0.382	4.02482e-14	Exc DLC1 SNTG2	CTXN1
PELI2	1.53211e-17	0.283651	0.585	0.341	7.66053e-14	Exc DLC1 SNTG2	PELI2
PALM24	3.62954e-16	0.293331	0.54	0.31	1.81477e-12	Exc DLC1 SNTG2	PALM2
QKI5	1.63579e-14	0.320551	0.827	0.615	8.17893e-11	Exc DLC1 SNTG2	QKI
SGCD1	8.0525e-14	0.253584	0.943	0.733	4.02625e-10	Exc DLC1 SNTG2	SGCD
MARCH11	1.0874e-11	0.488353	0.936	0.834	5.43699e-08	Exc DLC1 SNTG2	MARCH1
PCDH10	2.33848e-11	0.260728	0.725	0.525	1.16924e-07	Exc DLC1 SNTG2	PCDH10
UTRN	3.04802e-11	0.682239	0.392	0.306	1.52401e-07	Exc DLC1 SNTG2	UTRN
NCKAP54	8.38131e-10	0.275261	0.34	0.186	4.19066e-06	Exc DLC1 SNTG2	NCKAP5
MGAT4C1	5.34133e-07	0.304429	0.663	0.607	0.00267066	Exc DLC1 SNTG2	MGAT4C
AC245060.52	1.85774e-06	0.395038	0.55	0.376	0.00928869	Exc DLC1 SNTG2	AC245060.5
SLC27A62	3.40697e-06	0.788529	0.56	0.407	0.0170348	Exc DLC1 SNTG2	SLC27A6
SLC26A3	4.70883e-05	0.392962	0.825	0.668	0.235441	Exc DLC1 SNTG2	SLC26A3
NLGN4Y2	0.00302218	0.343711	0.492	0.455	1	Exc DLC1 SNTG2	NLGN4Y
ZBTB7C	0.00724506	0.318138	0.429	0.427	1	Exc DLC1 SNTG2	ZBTB7C
GRIK12	0	4.88156	0.965	0.207	0	Exc GRIK1 CTXND1 (Subiculum)	GRIK1
COL24A13	4.24944e-265	3.47148	0.946	0.421	2.12472e-261	Exc GRIK1 CTXND1 (Subiculum)	COL24A1
CTXND12	2.3874e-253	3.53281	0.819	0.044	1.1937e-249	Exc GRIK1 CTXND1 (Subiculum)	CTXND1
MYO165	3.23161e-253	3.14121	0.908	0.319	1.61581e-249	Exc GRIK1 CTXND1 (Subiculum)	MYO16
SPHKAP7	1.16846e-241	2.83749	0.936	0.278	5.84231e-238	Exc GRIK1 CTXND1 (Subiculum)	SPHKAP
HTR2C6	7.32254e-233	2.76197	0.862	0.134	3.66127e-229	Exc GRIK1 CTXND1 (Subiculum)	HTR2C
GFRA11	2.44521e-228	3.70108	0.803	0.138	1.2226e-224	Exc GRIK1 CTXND1 (Subiculum)	GFRA1
SLC24A35	5.91166e-223	2.69488	0.912	0.253	2.95583e-219	Exc GRIK1 CTXND1 (Subiculum)	SLC24A3
FN1	1.67288e-207	3.50884	0.725	0.101	8.36439e-204	Exc GRIK1 CTXND1 (Subiculum)	FN1
NDST4	1.46972e-205	3.21963	0.696	0.049	7.3486e-202	Exc GRIK1 CTXND1 (Subiculum)	NDST4
SAMD33	2.56742e-205	2.72906	0.852	0.217	1.28371e-201	Exc GRIK1 CTXND1 (Subiculum)	SAMD3
ASIC21	1.34996e-196	2.07321	0.991	0.894	6.74978e-193	Exc GRIK1 CTXND1 (Subiculum)	ASIC2
RUNX23	1.42961e-196	2.70801	0.75	0.151	7.14804e-193	Exc GRIK1 CTXND1 (Subiculum)	RUNX2
PCSK54	3.3063e-193	2.39344	0.831	0.225	1.65315e-189	Exc GRIK1 CTXND1 (Subiculum)	PCSK5
ASTN22	2.55762e-184	2.10009	0.935	0.709	1.27881e-180	Exc GRIK1 CTXND1 (Subiculum)	ASTN2
PLPP43	2.65932e-180	2.39267	0.687	0.068	1.32966e-176	Exc GRIK1 CTXND1 (Subiculum)	PLPP4
ADRA1A1	8.844e-180	1.53796	0.77	0.113	4.422e-176	Exc GRIK1 CTXND1 (Subiculum)	ADRA1A
LINC00607	3.00535e-175	2.73009	0.631	0.048	1.50268e-171	Exc GRIK1 CTXND1 (Subiculum)	LINC00607
RIN25	3.75491e-173	2.26045	0.738	0.112	1.87745e-169	Exc GRIK1 CTXND1 (Subiculum)	RIN2
SULF24	4.1484e-172	2.47391	0.763	0.172	2.0742e-168	Exc GRIK1 CTXND1 (Subiculum)	SULF2
BCL11B4	5.56523e-171	2.22601	0.834	0.32	2.78262e-167	Exc GRIK1 CTXND1 (Subiculum)	BCL11B
ETV14	1.00938e-167	2.42804	0.782	0.224	5.04689e-164	Exc GRIK1 CTXND1 (Subiculum)	ETV1
MYO1E	7.89991e-167	2.90968	0.716	0.164	3.94995e-163	Exc GRIK1 CTXND1 (Subiculum)	MYO1E
RYR35	1.99836e-163	1.85115	0.902	0.472	9.99181e-160	Exc GRIK1 CTXND1 (Subiculum)	RYR3
AL138694.1	1.38769e-161	2.68882	0.688	0.114	6.93846e-158	Exc GRIK1 CTXND1 (Subiculum)	AL138694.1
AL133346.13	1.07622e-160	2.09567	0.707	0.116	5.38108e-157	Exc GRIK1 CTXND1 (Subiculum)	AL133346.1
TRMT9B2	2.62026e-159	2.03146	0.849	0.474	1.31013e-155	Exc GRIK1 CTXND1 (Subiculum)	TRMT9B
DOK67	2.69264e-159	1.49462	0.927	0.797	1.34632e-155	Exc GRIK1 CTXND1 (Subiculum)	DOK6
NTNG11	4.14981e-157	1.46115	0.89	0.441	2.0749e-153	Exc GRIK1 CTXND1 (Subiculum)	NTNG1
ITGA82	5.15037e-157	2.20235	0.751	0.147	2.57518e-153	Exc GRIK1 CTXND1 (Subiculum)	ITGA8
PRKCH	1.93781e-154	2.05389	0.7	0.146	9.68906e-151	Exc GRIK1 CTXND1 (Subiculum)	PRKCH
GRM83	2.66219e-152	2.03482	0.887	0.493	1.3311e-148	Exc GRIK1 CTXND1 (Subiculum)	GRM8
PPM1E3	1.03296e-151	1.21583	0.969	0.883	5.16478e-148	Exc GRIK1 CTXND1 (Subiculum)	PPM1E
CLMP3	1.27312e-149	2.07082	0.768	0.204	6.3656e-146	Exc GRIK1 CTXND1 (Subiculum)	CLMP
ROBO25	7.58228e-148	1.40699	0.999	0.834	3.79114e-144	Exc GRIK1 CTXND1 (Subiculum)	ROBO2
GRIN3A3	1.50424e-145	2.17317	0.699	0.17	7.52118e-142	Exc GRIK1 CTXND1 (Subiculum)	GRIN3A
MEGF115	4.40361e-145	2.16454	0.758	0.247	2.20181e-141	Exc GRIK1 CTXND1 (Subiculum)	MEGF11
EPHA54	6.45245e-144	1.68487	0.912	0.723	3.22623e-140	Exc GRIK1 CTXND1 (Subiculum)	EPHA5
SLIT23	1.5275e-141	1.57878	0.928	0.692	7.63752e-138	Exc GRIK1 CTXND1 (Subiculum)	SLIT2
CNTNAP53	2.03559e-135	1.2997	0.976	0.924	1.01779e-131	Exc GRIK1 CTXND1 (Subiculum)	CNTNAP5
ERG	1.31044e-134	2.23737	0.545	0.049	6.55221e-131	Exc GRIK1 CTXND1 (Subiculum)	ERG
PKP23	8.13931e-132	1.71944	0.61	0.083	4.06965e-128	Exc GRIK1 CTXND1 (Subiculum)	PKP2
DLC12	8.582e-127	1.44338	0.847	0.396	4.291e-123	Exc GRIK1 CTXND1 (Subiculum)	DLC1
FAM126A5	2.51035e-124	1.82148	0.71	0.22	1.25517e-120	Exc GRIK1 CTXND1 (Subiculum)	FAM126A
ANOS12	1.02272e-123	2.02761	0.62	0.121	5.11359e-120	Exc GRIK1 CTXND1 (Subiculum)	ANOS1
POU3F11	1.4015e-123	1.53254	0.541	0.053	7.00752e-120	Exc GRIK1 CTXND1 (Subiculum)	POU3F1
SPON13	5.15729e-123	1.61999	0.692	0.177	2.57864e-119	Exc GRIK1 CTXND1 (Subiculum)	SPON1
CNTN52	9.1666e-122	1.02369	0.982	0.841	4.5833e-118	Exc GRIK1 CTXND1 (Subiculum)	CNTN5
FEZF24	1.45384e-120	1.6797	0.61	0.101	7.2692e-117	Exc GRIK1 CTXND1 (Subiculum)	FEZF2
LRP2	1.36483e-116	1.52051	0.483	0.045	6.82413e-113	Exc GRIK1 CTXND1 (Subiculum)	LRP2
EPHA76	3.0213e-115	1.54095	0.866	0.626	1.51065e-111	Exc GRIK1 CTXND1 (Subiculum)	EPHA7
ADCY85	4.64541e-115	1.67445	0.76	0.342	2.3227e-111	Exc GRIK1 CTXND1 (Subiculum)	ADCY8
STAC1	1.59476e-111	1.72892	0.488	0.043	7.97381e-108	Exc GRIK1 CTXND1 (Subiculum)	STAC
TBL1X3	5.30708e-111	1.77875	0.674	0.211	2.65354e-107	Exc GRIK1 CTXND1 (Subiculum)	TBL1X
LMCD11	7.71836e-110	1.54453	0.503	0.046	3.85918e-106	Exc GRIK1 CTXND1 (Subiculum)	LMCD1
CCBE15	2.84539e-108	1.46507	0.809	0.322	1.42269e-104	Exc GRIK1 CTXND1 (Subiculum)	CCBE1
KIAA12114	3.87383e-108	1.61948	0.759	0.293	1.93692e-104	Exc GRIK1 CTXND1 (Subiculum)	KIAA1211
SCN9A4	5.46365e-107	1.7482	0.716	0.284	2.73182e-103	Exc GRIK1 CTXND1 (Subiculum)	SCN9A
CNTNAP3B6	1.04283e-106	1.45002	0.824	0.456	5.21415e-103	Exc GRIK1 CTXND1 (Subiculum)	CNTNAP3B
TOX1	6.35867e-106	1.29123	0.878	0.562	3.17934e-102	Exc GRIK1 CTXND1 (Subiculum)	TOX
LMCD1-AS14	8.66737e-106	1.76256	0.767	0.336	4.33369e-102	Exc GRIK1 CTXND1 (Subiculum)	LMCD1-AS1
DCHS23	8.41135e-103	1.71628	0.635	0.179	4.20568e-99	Exc GRIK1 CTXND1 (Subiculum)	DCHS2
RIT22	1.58485e-102	1.38789	0.853	0.551	7.92427e-99	Exc GRIK1 CTXND1 (Subiculum)	RIT2
PKN2-AS11	9.97778e-102	2.85662	0.83	0.534	4.98889e-98	Exc GRIK1 CTXND1 (Subiculum)	PKN2-AS1
LINC016324	4.48325e-101	1.80923	0.623	0.171	2.24163e-97	Exc GRIK1 CTXND1 (Subiculum)	LINC01632
WDR633	2.29534e-99	1.67695	0.533	0.091	1.14767e-95	Exc GRIK1 CTXND1 (Subiculum)	WDR63
ANKRD34B	1.23327e-98	1.05269	0.422	0.03	6.16634e-95	Exc GRIK1 CTXND1 (Subiculum)	ANKRD34B
AL359220.1	2.76231e-97	1.19174	0.398	0.024	1.38115e-93	Exc GRIK1 CTXND1 (Subiculum)	AL359220.1
AL033504.12	1.4534e-96	1.40427	0.729	0.302	7.26702e-93	Exc GRIK1 CTXND1 (Subiculum)	AL033504.1
SAMD52	1.80904e-96	1.38817	0.752	0.338	9.0452e-93	Exc GRIK1 CTXND1 (Subiculum)	SAMD5
KCNQ1OT15	1.81936e-96	1.53895	0.843	0.637	9.09682e-93	Exc GRIK1 CTXND1 (Subiculum)	KCNQ1OT1
ANKRD18A2	4.34498e-94	1.43551	0.671	0.224	2.17249e-90	Exc GRIK1 CTXND1 (Subiculum)	ANKRD18A
CNTNAP33	3.01723e-91	1.32071	0.627	0.23	1.50862e-87	Exc GRIK1 CTXND1 (Subiculum)	CNTNAP3
CACHD16	1.38791e-90	1.23597	0.784	0.491	6.93956e-87	Exc GRIK1 CTXND1 (Subiculum)	CACHD1
PRKD13	2.4032e-90	1.36481	0.847	0.58	1.2016e-86	Exc GRIK1 CTXND1 (Subiculum)	PRKD1
TOX24	8.66302e-90	1.37459	0.663	0.244	4.33151e-86	Exc GRIK1 CTXND1 (Subiculum)	TOX2
NRP15	6.93423e-88	1.23129	0.798	0.457	3.46711e-84	Exc GRIK1 CTXND1 (Subiculum)	NRP1
GRIA16	4.46773e-86	0.782314	0.964	0.924	2.23386e-82	Exc GRIK1 CTXND1 (Subiculum)	GRIA1
LHFPL63	3.5303e-85	1.48735	0.852	0.627	1.76515e-81	Exc GRIK1 CTXND1 (Subiculum)	LHFPL6
GPRIN34	8.62765e-84	1.10786	0.616	0.214	4.31383e-80	Exc GRIK1 CTXND1 (Subiculum)	GPRIN3
NRG13	1.02408e-81	0.938442	0.973	0.724	5.1204e-78	Exc GRIK1 CTXND1 (Subiculum)	NRG1
DAB16	9.04222e-80	0.832025	0.962	0.873	4.52111e-76	Exc GRIK1 CTXND1 (Subiculum)	DAB1
MAS13	2.4118e-79	1.0183	0.483	0.095	1.2059e-75	Exc GRIK1 CTXND1 (Subiculum)	MAS1
BACH12	8.02111e-79	1.71212	0.617	0.195	4.01056e-75	Exc GRIK1 CTXND1 (Subiculum)	BACH1
CHRM54	4.14558e-76	1.24922	0.474	0.124	2.07279e-72	Exc GRIK1 CTXND1 (Subiculum)	CHRM5
TRPC47	1.00872e-75	1.37199	0.692	0.32	5.04358e-72	Exc GRIK1 CTXND1 (Subiculum)	TRPC4
CHODL1	1.1395e-75	1.118	0.516	0.135	5.69749e-72	Exc GRIK1 CTXND1 (Subiculum)	CHODL
PTCHD41	1.41435e-70	1.39207	0.728	0.37	7.07175e-67	Exc GRIK1 CTXND1 (Subiculum)	PTCHD4
HS3ST23	8.40631e-70	1.00427	0.762	0.384	4.20315e-66	Exc GRIK1 CTXND1 (Subiculum)	HS3ST2
AC120193.12	8.41261e-69	1.33294	0.833	0.626	4.2063e-65	Exc GRIK1 CTXND1 (Subiculum)	AC120193.1
TENM17	5.71405e-68	1.20505	0.755	0.445	2.85703e-64	Exc GRIK1 CTXND1 (Subiculum)	TENM1
GRIP15	7.52643e-68	0.905183	0.92	0.786	3.76321e-64	Exc GRIK1 CTXND1 (Subiculum)	GRIP1
LINC018761	1.5958e-66	1.4265	0.366	0.051	7.97901e-63	Exc GRIK1 CTXND1 (Subiculum)	LINC01876
SNRPN4	2.0429e-66	1.05949	0.824	0.634	1.02145e-62	Exc GRIK1 CTXND1 (Subiculum)	SNRPN
NR4A21	7.01652e-66	0.836707	0.487	0.124	3.50826e-62	Exc GRIK1 CTXND1 (Subiculum)	NR4A2
PLD52	7.39155e-66	1.2742	0.528	0.179	3.69578e-62	Exc GRIK1 CTXND1 (Subiculum)	PLD5
LPP1	2.60294e-65	1.11601	0.798	0.626	1.30147e-61	Exc GRIK1 CTXND1 (Subiculum)	LPP
MET1	1.47956e-64	1.19646	0.595	0.203	7.39778e-61	Exc GRIK1 CTXND1 (Subiculum)	MET
AC010127.1	8.40045e-63	1.39154	0.625	0.325	4.20023e-59	Exc GRIK1 CTXND1 (Subiculum)	AC010127.1
SOX53	1.87451e-62	0.774122	0.937	0.736	9.37255e-59	Exc GRIK1 CTXND1 (Subiculum)	SOX5
PBX31	2.34423e-62	1.22422	0.635	0.27	1.17212e-58	Exc GRIK1 CTXND1 (Subiculum)	PBX3
SPRY4	5.83138e-62	0.668168	0.346	0.055	2.91569e-58	Exc GRIK1 CTXND1 (Subiculum)	SPRY4
SSTR24	1.52957e-61	1.18291	0.673	0.366	7.64784e-58	Exc GRIK1 CTXND1 (Subiculum)	SSTR2
COL12A12	4.18669e-61	1.41897	0.54	0.203	2.09334e-57	Exc GRIK1 CTXND1 (Subiculum)	COL12A1
CABP72	3.34477e-59	0.495115	0.266	0.021	1.67238e-55	Exc GRIK1 CTXND1 (Subiculum)	CABP7
ZNF385D1	1.88843e-58	1.21431	0.624	0.343	9.44217e-55	Exc GRIK1 CTXND1 (Subiculum)	ZNF385D
NEFM	2.25412e-58	1.16032	0.736	0.515	1.12706e-54	Exc GRIK1 CTXND1 (Subiculum)	NEFM
ADGRV13	3.69096e-58	1.27759	0.765	0.571	1.84548e-54	Exc GRIK1 CTXND1 (Subiculum)	ADGRV1
L3MBTL44	4.14891e-58	1.04525	0.731	0.387	2.07446e-54	Exc GRIK1 CTXND1 (Subiculum)	L3MBTL4
NCKAP55	4.84227e-58	1.3903	0.508	0.188	2.42114e-54	Exc GRIK1 CTXND1 (Subiculum)	NCKAP5
AP000943.35	2.72884e-57	1.01594	0.656	0.296	1.36442e-53	Exc GRIK1 CTXND1 (Subiculum)	AP000943.3
TIMP24	4.61822e-57	0.91979	0.654	0.312	2.30911e-53	Exc GRIK1 CTXND1 (Subiculum)	TIMP2
EYS2	4.92261e-57	2.07423	0.54	0.222	2.4613e-53	Exc GRIK1 CTXND1 (Subiculum)	EYS
TENM33	1.34925e-56	1.33325	0.883	0.732	6.74623e-53	Exc GRIK1 CTXND1 (Subiculum)	TENM3
KL2	8.49785e-56	0.721932	0.355	0.048	4.24893e-52	Exc GRIK1 CTXND1 (Subiculum)	KL
PARD3B3	1.11442e-55	1.31279	0.489	0.166	5.57209e-52	Exc GRIK1 CTXND1 (Subiculum)	PARD3B
PDE9A2	1.50682e-54	0.84371	0.381	0.089	7.53412e-51	Exc GRIK1 CTXND1 (Subiculum)	PDE9A
LYPD11	2.36567e-54	0.700723	0.282	0.039	1.18283e-50	Exc GRIK1 CTXND1 (Subiculum)	LYPD1
HRK3	2.23312e-52	0.953066	0.507	0.198	1.11656e-48	Exc GRIK1 CTXND1 (Subiculum)	HRK
DUSP62	6.22423e-52	0.74155	0.419	0.12	3.11212e-48	Exc GRIK1 CTXND1 (Subiculum)	DUSP6
AC244021.14	1.50821e-50	1.17232	0.679	0.379	7.54107e-47	Exc GRIK1 CTXND1 (Subiculum)	AC244021.1
NOV2	1.66532e-50	0.813121	0.384	0.103	8.32658e-47	Exc GRIK1 CTXND1 (Subiculum)	NOV
SPRY4-AS13	1.75459e-50	1.2709	0.588	0.256	8.77293e-47	Exc GRIK1 CTXND1 (Subiculum)	SPRY4-AS1
SLIT36	3.84242e-49	0.661888	0.89	0.738	1.92121e-45	Exc GRIK1 CTXND1 (Subiculum)	SLIT3
PTGER33	4.19844e-49	1.00604	0.369	0.095	2.09922e-45	Exc GRIK1 CTXND1 (Subiculum)	PTGER3
CPE3	6.08636e-47	0.640964	0.868	0.863	3.04318e-43	Exc GRIK1 CTXND1 (Subiculum)	CPE
CNTN61	2.15254e-46	0.909674	0.603	0.302	1.07627e-42	Exc GRIK1 CTXND1 (Subiculum)	CNTN6
CRYM1	8.42498e-46	0.972295	0.741	0.531	4.21249e-42	Exc GRIK1 CTXND1 (Subiculum)	CRYM
ADAMTS12	1.21796e-45	0.506902	0.292	0.061	6.08981e-42	Exc GRIK1 CTXND1 (Subiculum)	ADAMTS12
PCSK1	2.69206e-45	0.920779	0.543	0.249	1.34603e-41	Exc GRIK1 CTXND1 (Subiculum)	PCSK1
NEFH	3.58667e-45	0.863133	0.481	0.157	1.79333e-41	Exc GRIK1 CTXND1 (Subiculum)	NEFH
CDKN1C1	4.08464e-45	0.521259	0.27	0.05	2.04232e-41	Exc GRIK1 CTXND1 (Subiculum)	CDKN1C
B3GAT22	6.20858e-45	0.706532	0.515	0.212	3.10429e-41	Exc GRIK1 CTXND1 (Subiculum)	B3GAT2
PCDH11Y2	7.04949e-43	2.10675	0.5	0.26	3.52474e-39	Exc GRIK1 CTXND1 (Subiculum)	PCDH11Y
GHR3	1.01137e-41	0.783836	0.75	0.482	5.05683e-38	Exc GRIK1 CTXND1 (Subiculum)	GHR
LINC01060	2.21462e-41	1.96078	0.298	0.064	1.10731e-37	Exc GRIK1 CTXND1 (Subiculum)	LINC01060
THSD41	4.29358e-41	0.865447	0.592	0.28	2.14679e-37	Exc GRIK1 CTXND1 (Subiculum)	THSD4
LYPD6B2	6.47535e-41	0.503963	0.441	0.144	3.23767e-37	Exc GRIK1 CTXND1 (Subiculum)	LYPD6B
PLP14	1.18917e-40	1.27892	0.575	0.289	5.94584e-37	Exc GRIK1 CTXND1 (Subiculum)	PLP1
SEPT41	1.51764e-40	0.698872	0.483	0.198	7.58819e-37	Exc GRIK1 CTXND1 (Subiculum)	SEPT4
CTSC	5.54438e-40	0.630031	0.312	0.077	2.77219e-36	Exc GRIK1 CTXND1 (Subiculum)	CTSC
AC119868.21	1.18022e-39	0.722589	0.324	0.083	5.90108e-36	Exc GRIK1 CTXND1 (Subiculum)	AC119868.2
COL21A13	1.94177e-39	0.974783	0.536	0.234	9.70886e-36	Exc GRIK1 CTXND1 (Subiculum)	COL21A1
VXN2	3.37999e-39	0.850899	0.697	0.493	1.68999e-35	Exc GRIK1 CTXND1 (Subiculum)	VXN
SEZ63	3.99427e-39	0.756338	0.603	0.3	1.99713e-35	Exc GRIK1 CTXND1 (Subiculum)	SEZ6
PALM25	1.26474e-38	0.806282	0.602	0.313	6.32369e-35	Exc GRIK1 CTXND1 (Subiculum)	PALM2
PTPRT1	2.10212e-38	0.472022	0.924	0.768	1.05106e-34	Exc GRIK1 CTXND1 (Subiculum)	PTPRT
SYT2	4.0719e-37	0.766464	0.326	0.095	2.03595e-33	Exc GRIK1 CTXND1 (Subiculum)	SYT2
LRMDA1	9.78592e-37	0.654855	0.548	0.275	4.89296e-33	Exc GRIK1 CTXND1 (Subiculum)	LRMDA
CDH61	1.52739e-36	0.580282	0.579	0.274	7.63693e-33	Exc GRIK1 CTXND1 (Subiculum)	CDH6
FRAS13	2.29039e-36	0.614937	0.824	0.611	1.14519e-32	Exc GRIK1 CTXND1 (Subiculum)	FRAS1
NR4A33	4.09492e-36	0.496959	0.354	0.108	2.04746e-32	Exc GRIK1 CTXND1 (Subiculum)	NR4A3
SLC35F31	5.19288e-36	0.60669	0.926	0.892	2.59644e-32	Exc GRIK1 CTXND1 (Subiculum)	SLC35F3
CLMN4	7.61743e-36	0.59909	0.533	0.249	3.80871e-32	Exc GRIK1 CTXND1 (Subiculum)	CLMN
RASGRP13	4.73503e-35	0.87059	0.654	0.43	2.36752e-31	Exc GRIK1 CTXND1 (Subiculum)	RASGRP1
SLC6A1	4.80463e-35	0.500299	0.332	0.105	2.40232e-31	Exc GRIK1 CTXND1 (Subiculum)	SLC6A1
PCSK6	1.19929e-34	0.875294	0.544	0.244	5.99647e-31	Exc GRIK1 CTXND1 (Subiculum)	PCSK6
ALDH6A1	4.6028e-34	0.689986	0.424	0.166	2.3014e-30	Exc GRIK1 CTXND1 (Subiculum)	ALDH6A1
BTBD11	5.33472e-34	0.700849	0.375	0.119	2.66736e-30	Exc GRIK1 CTXND1 (Subiculum)	BTBD11
KLHL134	5.34076e-34	0.610828	0.415	0.152	2.67038e-30	Exc GRIK1 CTXND1 (Subiculum)	KLHL13
CNGB13	5.39435e-34	0.592879	0.65	0.334	2.69717e-30	Exc GRIK1 CTXND1 (Subiculum)	CNGB1
PQLC2L	9.43856e-34	0.533432	0.256	0.052	4.71928e-30	Exc GRIK1 CTXND1 (Subiculum)	PQLC2L
STMN21	1.19858e-33	0.653198	0.817	0.714	5.9929e-30	Exc GRIK1 CTXND1 (Subiculum)	STMN2
ANO43	2.32984e-33	0.76458	0.784	0.594	1.16492e-29	Exc GRIK1 CTXND1 (Subiculum)	ANO4
AC098864.13	3.46572e-33	0.908409	0.346	0.11	1.73286e-29	Exc GRIK1 CTXND1 (Subiculum)	AC098864.1
CNTN41	4.16507e-33	0.57258	0.928	0.866	2.08253e-29	Exc GRIK1 CTXND1 (Subiculum)	CNTN4
MSC-AS16	1.40841e-32	0.782878	0.648	0.403	7.04205e-29	Exc GRIK1 CTXND1 (Subiculum)	MSC-AS1
NOS13	2.92254e-32	0.632104	0.414	0.157	1.46127e-28	Exc GRIK1 CTXND1 (Subiculum)	NOS1
IGLON5	3.81182e-32	0.5176	0.436	0.174	1.90591e-28	Exc GRIK1 CTXND1 (Subiculum)	IGLON5
BCL6	4.20188e-32	0.497694	0.38	0.145	2.10094e-28	Exc GRIK1 CTXND1 (Subiculum)	BCL6
ADARB21	5.58145e-32	0.330429	0.459	0.21	2.79072e-28	Exc GRIK1 CTXND1 (Subiculum)	ADARB2
VWA5A3	2.31467e-31	0.562783	0.303	0.1	1.15733e-27	Exc GRIK1 CTXND1 (Subiculum)	VWA5A
ARHGAP185	3.24698e-31	0.721176	0.573	0.337	1.62349e-27	Exc GRIK1 CTXND1 (Subiculum)	ARHGAP18
SLC35F12	3.32319e-31	0.583809	0.875	0.695	1.66159e-27	Exc GRIK1 CTXND1 (Subiculum)	SLC35F1
MAOB2	7.66774e-31	0.907273	0.718	0.535	3.83387e-27	Exc GRIK1 CTXND1 (Subiculum)	MAOB
HTRA11	9.86763e-31	0.667224	0.316	0.094	4.93382e-27	Exc GRIK1 CTXND1 (Subiculum)	HTRA1
SRM	1.07468e-30	0.721998	0.553	0.307	5.37341e-27	Exc GRIK1 CTXND1 (Subiculum)	SRM
HES6	1.1465e-30	0.429436	0.308	0.092	5.7325e-27	Exc GRIK1 CTXND1 (Subiculum)	HES6
PID16	1.5124e-30	0.656425	0.782	0.586	7.56201e-27	Exc GRIK1 CTXND1 (Subiculum)	PID1
MMD23	2.62647e-30	0.725255	0.517	0.209	1.31324e-26	Exc GRIK1 CTXND1 (Subiculum)	MMD2
GNA143	6.77367e-30	0.745422	0.448	0.195	3.38683e-26	Exc GRIK1 CTXND1 (Subiculum)	GNA14
MIR3681HG2	1.68523e-29	1.22481	0.363	0.157	8.42617e-26	Exc GRIK1 CTXND1 (Subiculum)	MIR3681HG
DGKG5	3.02059e-29	0.479854	0.845	0.713	1.5103e-25	Exc GRIK1 CTXND1 (Subiculum)	DGKG
VSTM2L1	3.54959e-29	0.7928	0.665	0.435	1.7748e-25	Exc GRIK1 CTXND1 (Subiculum)	VSTM2L
SCN4B	4.0397e-29	0.455146	0.447	0.204	2.01985e-25	Exc GRIK1 CTXND1 (Subiculum)	SCN4B
MAOA	4.19251e-29	0.468887	0.31	0.111	2.09625e-25	Exc GRIK1 CTXND1 (Subiculum)	MAOA
FLT31	6.49909e-29	0.768125	0.341	0.129	3.24954e-25	Exc GRIK1 CTXND1 (Subiculum)	FLT3
AC008105.3	1.99084e-28	0.703191	0.588	0.336	9.95421e-25	Exc GRIK1 CTXND1 (Subiculum)	AC008105.3
TMEM1443	3.72993e-28	0.972125	0.424	0.183	1.86497e-24	Exc GRIK1 CTXND1 (Subiculum)	TMEM144
HIP14	3.74891e-28	0.81768	0.439	0.18	1.87446e-24	Exc GRIK1 CTXND1 (Subiculum)	HIP1
FGF132	7.59098e-28	0.441075	0.713	0.549	3.79549e-24	Exc GRIK1 CTXND1 (Subiculum)	FGF13
ENPP2	1.96911e-27	0.820264	0.279	0.088	9.84554e-24	Exc GRIK1 CTXND1 (Subiculum)	ENPP2
PRKCA4	5.71955e-27	0.655631	0.884	0.8	2.85978e-23	Exc GRIK1 CTXND1 (Subiculum)	PRKCA
PCDH192	8.92614e-27	0.798451	0.679	0.485	4.46307e-23	Exc GRIK1 CTXND1 (Subiculum)	PCDH19
PRKCG5	1.10463e-26	0.586519	0.713	0.534	5.52316e-23	Exc GRIK1 CTXND1 (Subiculum)	PRKCG
ZNF385B2	3.15942e-26	0.475686	0.923	0.882	1.57971e-22	Exc GRIK1 CTXND1 (Subiculum)	ZNF385B
AC002429.22	3.43008e-26	0.650696	0.356	0.159	1.71504e-22	Exc GRIK1 CTXND1 (Subiculum)	AC002429.2
SEMA6A	3.72188e-26	0.612269	0.574	0.319	1.86094e-22	Exc GRIK1 CTXND1 (Subiculum)	SEMA6A
CLTCL11	3.78289e-26	0.547004	0.456	0.196	1.89145e-22	Exc GRIK1 CTXND1 (Subiculum)	CLTCL1
SGCZ3	5.98431e-26	0.753455	0.626	0.418	2.99216e-22	Exc GRIK1 CTXND1 (Subiculum)	SGCZ
NEAT12	2.19337e-25	0.552889	0.489	0.297	1.09668e-21	Exc GRIK1 CTXND1 (Subiculum)	NEAT1
SRGAP13	4.76163e-25	0.504738	0.557	0.322	2.38082e-21	Exc GRIK1 CTXND1 (Subiculum)	SRGAP1
CD226	5.63282e-25	0.275438	0.342	0.143	2.81641e-21	Exc GRIK1 CTXND1 (Subiculum)	CD226
LINC006093	7.28678e-25	0.846495	0.378	0.156	3.64339e-21	Exc GRIK1 CTXND1 (Subiculum)	LINC00609
ZNF4623	7.37136e-25	0.727679	0.567	0.318	3.68568e-21	Exc GRIK1 CTXND1 (Subiculum)	ZNF462
KCNAB15	1.37707e-24	0.53119	0.73	0.531	6.88536e-21	Exc GRIK1 CTXND1 (Subiculum)	KCNAB1
ALCAM1	1.58418e-24	0.334601	0.726	0.494	7.9209e-21	Exc GRIK1 CTXND1 (Subiculum)	ALCAM
PLPPR33	4.00022e-24	0.318618	0.369	0.18	2.00011e-20	Exc GRIK1 CTXND1 (Subiculum)	PLPPR3
THSD7B3	8.50056e-24	1.14856	0.319	0.141	4.25028e-20	Exc GRIK1 CTXND1 (Subiculum)	THSD7B
NRP24	9.67829e-24	0.448792	0.495	0.279	4.83914e-20	Exc GRIK1 CTXND1 (Subiculum)	NRP2
BRINP31	2.30101e-23	0.688262	0.762	0.673	1.1505e-19	Exc GRIK1 CTXND1 (Subiculum)	BRINP3
POU3F3	2.60892e-23	0.404833	0.413	0.174	1.30446e-19	Exc GRIK1 CTXND1 (Subiculum)	POU3F3
SEMA3D4	2.72875e-23	0.342988	0.42	0.184	1.36437e-19	Exc GRIK1 CTXND1 (Subiculum)	SEMA3D
SLC47A12	2.77778e-23	0.505891	0.394	0.173	1.38889e-19	Exc GRIK1 CTXND1 (Subiculum)	SLC47A1
SNCG3	3.48965e-23	0.277809	0.438	0.202	1.74483e-19	Exc GRIK1 CTXND1 (Subiculum)	SNCG
PARM11	4.07813e-23	0.61207	0.708	0.508	2.03906e-19	Exc GRIK1 CTXND1 (Subiculum)	PARM1
DSEL3	1.5157e-22	0.589434	0.428	0.206	7.5785e-19	Exc GRIK1 CTXND1 (Subiculum)	DSEL
ST183	2.90349e-22	1.06363	0.265	0.109	1.45174e-18	Exc GRIK1 CTXND1 (Subiculum)	ST18
KCNIP11	2.90366e-22	0.558196	0.318	0.113	1.45183e-18	Exc GRIK1 CTXND1 (Subiculum)	KCNIP1
CHRNA41	4.17169e-22	0.334665	0.358	0.145	2.08584e-18	Exc GRIK1 CTXND1 (Subiculum)	CHRNA4
EFHD1	6.26529e-22	0.42069	0.251	0.098	3.13264e-18	Exc GRIK1 CTXND1 (Subiculum)	EFHD1
CACNA2D2	9.44654e-22	0.640552	0.436	0.173	4.72327e-18	Exc GRIK1 CTXND1 (Subiculum)	CACNA2D2
ITGA6	1.70265e-21	0.598246	0.278	0.093	8.51326e-18	Exc GRIK1 CTXND1 (Subiculum)	ITGA6
HAPLN4	2.42751e-21	0.335887	0.416	0.19	1.21375e-17	Exc GRIK1 CTXND1 (Subiculum)	HAPLN4
ATP2C24	3.88277e-21	0.435495	0.343	0.132	1.94138e-17	Exc GRIK1 CTXND1 (Subiculum)	ATP2C2
AP1S2	3.90272e-21	0.429736	0.365	0.17	1.95136e-17	Exc GRIK1 CTXND1 (Subiculum)	AP1S2
AHNAK21	4.3807e-21	0.374045	0.346	0.144	2.19035e-17	Exc GRIK1 CTXND1 (Subiculum)	AHNAK2
AC098829.12	6.23056e-21	0.53809	0.523	0.301	3.11528e-17	Exc GRIK1 CTXND1 (Subiculum)	AC098829.1
RBFOX14	6.93764e-21	0.275679	0.998	0.982	3.46882e-17	Exc GRIK1 CTXND1 (Subiculum)	RBFOX1
AMOTL13	7.06963e-21	0.383836	0.398	0.179	3.53482e-17	Exc GRIK1 CTXND1 (Subiculum)	AMOTL1
SLC8A1-AS11	1.00579e-20	0.74802	0.537	0.351	5.02896e-17	Exc GRIK1 CTXND1 (Subiculum)	SLC8A1-AS1
ERBB42	2.30979e-20	1.35828	0.507	0.319	1.15489e-16	Exc GRIK1 CTXND1 (Subiculum)	ERBB4
TUNAR1	3.44137e-20	0.282536	0.328	0.143	1.72068e-16	Exc GRIK1 CTXND1 (Subiculum)	TUNAR
CTNNA31	5.10198e-20	0.741581	0.707	0.537	2.55099e-16	Exc GRIK1 CTXND1 (Subiculum)	CTNNA3
AC233296.17	1.99629e-19	0.782866	0.447	0.223	9.98144e-16	Exc GRIK1 CTXND1 (Subiculum)	AC233296.1
MOBP	4.61256e-19	0.873756	0.3	0.151	2.30628e-15	Exc GRIK1 CTXND1 (Subiculum)	MOBP
VAT1L2	4.62876e-19	0.514974	0.561	0.32	2.31438e-15	Exc GRIK1 CTXND1 (Subiculum)	VAT1L
HHIP1	9.98167e-19	0.376523	0.258	0.136	4.99084e-15	Exc GRIK1 CTXND1 (Subiculum)	HHIP
SPP11	5.89267e-18	0.670783	0.258	0.116	2.94633e-14	Exc GRIK1 CTXND1 (Subiculum)	SPP1
KPNA2	6.74681e-18	0.290077	0.357	0.191	3.3734e-14	Exc GRIK1 CTXND1 (Subiculum)	KPNA2
TRPC53	1.28274e-17	0.416218	0.641	0.475	6.4137e-14	Exc GRIK1 CTXND1 (Subiculum)	TRPC5
SLC48A1	1.35895e-17	0.331527	0.39	0.233	6.79477e-14	Exc GRIK1 CTXND1 (Subiculum)	SLC48A1
TTC91	1.68009e-17	0.344306	0.415	0.227	8.40043e-14	Exc GRIK1 CTXND1 (Subiculum)	TTC9
NRIP33	1.874e-17	0.447358	0.412	0.208	9.37001e-14	Exc GRIK1 CTXND1 (Subiculum)	NRIP3
RAB3C2	1.89037e-17	0.5722	0.764	0.71	9.45185e-14	Exc GRIK1 CTXND1 (Subiculum)	RAB3C
SLC4A32	3.1886e-17	0.325869	0.486	0.307	1.5943e-13	Exc GRIK1 CTXND1 (Subiculum)	SLC4A3
EPDR13	6.84661e-17	0.526445	0.598	0.409	3.4233e-13	Exc GRIK1 CTXND1 (Subiculum)	EPDR1
KANK1	8.39633e-17	0.559736	0.302	0.148	4.19817e-13	Exc GRIK1 CTXND1 (Subiculum)	KANK1
HS3ST51	1.00223e-16	0.258334	0.59	0.368	5.01115e-13	Exc GRIK1 CTXND1 (Subiculum)	HS3ST5
WFS1	2.64764e-16	0.334361	0.391	0.168	1.32382e-12	Exc GRIK1 CTXND1 (Subiculum)	WFS1
PAQR91	2.87737e-16	0.267177	0.325	0.135	1.43869e-12	Exc GRIK1 CTXND1 (Subiculum)	PAQR9
DOC2B4	6.38877e-16	0.26543	0.317	0.142	3.19439e-12	Exc GRIK1 CTXND1 (Subiculum)	DOC2B
ESR13	7.91842e-16	0.335092	0.362	0.193	3.95921e-12	Exc GRIK1 CTXND1 (Subiculum)	ESR1
C1orf122	4.52683e-14	0.320722	0.402	0.233	2.26342e-10	Exc GRIK1 CTXND1 (Subiculum)	C1orf122
TF1	7.30015e-14	0.746982	0.45	0.275	3.65007e-10	Exc GRIK1 CTXND1 (Subiculum)	TF
PDCL	7.73531e-14	0.361369	0.357	0.175	3.86765e-10	Exc GRIK1 CTXND1 (Subiculum)	PDCL
LINC009233	9.02379e-14	0.452738	0.565	0.356	4.51189e-10	Exc GRIK1 CTXND1 (Subiculum)	LINC00923
SERPINB9	9.08941e-14	0.265655	0.459	0.254	4.5447e-10	Exc GRIK1 CTXND1 (Subiculum)	SERPINB9
ATP1B11	2.52451e-13	0.338449	0.877	0.895	1.26225e-09	Exc GRIK1 CTXND1 (Subiculum)	ATP1B1
RTTN2	3.37729e-13	0.385678	0.601	0.428	1.68864e-09	Exc GRIK1 CTXND1 (Subiculum)	RTTN
ANKFN12	6.37835e-13	0.414022	0.409	0.229	3.18917e-09	Exc GRIK1 CTXND1 (Subiculum)	ANKFN1
NTNG23	6.61205e-13	0.26585	0.451	0.239	3.30603e-09	Exc GRIK1 CTXND1 (Subiculum)	NTNG2
PLCG26	8.17784e-13	0.674135	0.684	0.554	4.08892e-09	Exc GRIK1 CTXND1 (Subiculum)	PLCG2
LINC015053	9.51247e-13	0.383498	0.517	0.344	4.75624e-09	Exc GRIK1 CTXND1 (Subiculum)	LINC01505
NDUFAF4	1.43741e-12	0.350877	0.446	0.271	7.18706e-09	Exc GRIK1 CTXND1 (Subiculum)	NDUFAF4
ZNF804B1	2.5032e-12	0.432817	0.625	0.47	1.2516e-08	Exc GRIK1 CTXND1 (Subiculum)	ZNF804B
LINC013172	2.70334e-12	0.408337	0.281	0.134	1.35167e-08	Exc GRIK1 CTXND1 (Subiculum)	LINC01317
TMTC2	7.424e-12	0.321386	0.658	0.52	3.712e-08	Exc GRIK1 CTXND1 (Subiculum)	TMTC2
KCTD81	1.13138e-11	0.321171	0.806	0.69	5.6569e-08	Exc GRIK1 CTXND1 (Subiculum)	KCTD8
AC114689.32	3.11479e-11	0.304475	0.261	0.137	1.5574e-07	Exc GRIK1 CTXND1 (Subiculum)	AC114689.3
PLEKHA71	7.29072e-11	0.281433	0.483	0.291	3.64536e-07	Exc GRIK1 CTXND1 (Subiculum)	PLEKHA7
FRMD4B3	7.51345e-11	0.429878	0.26	0.152	3.75673e-07	Exc GRIK1 CTXND1 (Subiculum)	FRMD4B
SORCS32	8.43303e-11	0.268575	0.812	0.699	4.21652e-07	Exc GRIK1 CTXND1 (Subiculum)	SORCS3
PLPPR15	8.77285e-11	0.337846	0.346	0.206	4.38642e-07	Exc GRIK1 CTXND1 (Subiculum)	PLPPR1
TOX34	1.21957e-10	0.364922	0.266	0.156	6.09787e-07	Exc GRIK1 CTXND1 (Subiculum)	TOX3
BHLHE40	3.39132e-10	0.456517	0.467	0.286	1.69566e-06	Exc GRIK1 CTXND1 (Subiculum)	BHLHE40
PEG101	1.38058e-09	0.262838	0.498	0.354	6.9029e-06	Exc GRIK1 CTXND1 (Subiculum)	PEG10
GABRA1	2.24789e-09	0.401776	0.778	0.791	1.12395e-05	Exc GRIK1 CTXND1 (Subiculum)	GABRA1
AFF24	2.61974e-09	0.284865	0.59	0.443	1.30987e-05	Exc GRIK1 CTXND1 (Subiculum)	AFF2
OSBPL32	6.85831e-09	0.602562	0.585	0.464	3.42915e-05	Exc GRIK1 CTXND1 (Subiculum)	OSBPL3
BAIAP34	1.2468e-08	0.401442	0.598	0.442	6.23399e-05	Exc GRIK1 CTXND1 (Subiculum)	BAIAP3
AC245060.53	2.475e-08	0.523022	0.537	0.378	0.00012375	Exc GRIK1 CTXND1 (Subiculum)	AC245060.5
CNR13	6.11304e-08	0.280267	0.594	0.431	0.000305652	Exc GRIK1 CTXND1 (Subiculum)	CNR1
SLC44A52	1.15135e-07	0.259333	0.765	0.721	0.000575673	Exc GRIK1 CTXND1 (Subiculum)	SLC44A5
CAP1	1.30511e-07	0.294152	0.541	0.394	0.000652553	Exc GRIK1 CTXND1 (Subiculum)	CAP1
PCDH173	1.96139e-07	0.318354	0.632	0.481	0.000980695	Exc GRIK1 CTXND1 (Subiculum)	PCDH17
DACT3	3.98917e-07	0.267248	0.373	0.213	0.00199458	Exc GRIK1 CTXND1 (Subiculum)	DACT3
AC026316.54	1.25105e-06	0.634425	0.318	0.219	0.00625527	Exc GRIK1 CTXND1 (Subiculum)	AC026316.5
PLK23	1.53985e-06	0.507646	0.582	0.453	0.00769924	Exc GRIK1 CTXND1 (Subiculum)	PLK2
PIP4K2A	4.73383e-06	0.648197	0.637	0.519	0.0236691	Exc GRIK1 CTXND1 (Subiculum)	PIP4K2A
UBE2QL1	1.00871e-05	0.362718	0.645	0.514	0.0504356	Exc GRIK1 CTXND1 (Subiculum)	UBE2QL1
MLEC	0.000442227	0.252895	0.489	0.368	1	Exc GRIK1 CTXND1 (Subiculum)	MLEC
CNP	0.00339116	0.275914	0.276	0.203	1	Exc GRIK1 CTXND1 (Subiculum)	CNP
ALK1	0.00786294	0.285572	0.29	0.208	1	Exc GRIK1 CTXND1 (Subiculum)	ALK
CBLN2	8.49539e-233	2.37745	0.987	0.525	4.24769e-229	Exc L2-3 CBLN2 LINC02306	CBLN2
PDZD2	1.24116e-221	2.12874	0.994	0.74	6.20581e-218	Exc L2-3 CBLN2 LINC02306	PDZD2
RASGRF22	6.54587e-158	1.60894	0.966	0.622	3.27294e-154	Exc L2-3 CBLN2 LINC02306	RASGRF2
MEIS22	2.37889e-143	1.61074	0.913	0.34	1.18944e-139	Exc L2-3 CBLN2 LINC02306	MEIS2
TESPA1	2.09913e-142	1.58072	0.913	0.429	1.04957e-138	Exc L2-3 CBLN2 LINC02306	TESPA1
LINC01378	2.74825e-142	1.8827	0.912	0.389	1.37413e-138	Exc L2-3 CBLN2 LINC02306	LINC01378
LINC00507	4.13469e-138	2.25361	0.728	0.146	2.06734e-134	Exc L2-3 CBLN2 LINC02306	LINC00507
CYP1B1-AS1	3.66036e-132	1.86722	0.795	0.307	1.83018e-128	Exc L2-3 CBLN2 LINC02306	CYP1B1-AS1
CUX2	1.91617e-131	1.37271	0.97	0.395	9.58086e-128	Exc L2-3 CBLN2 LINC02306	CUX2
AC011287.11	4.7204e-130	1.6195	0.961	0.623	2.3602e-126	Exc L2-3 CBLN2 LINC02306	AC011287.1
SERPINE2	6.74167e-127	2.00601	0.709	0.227	3.37083e-123	Exc L2-3 CBLN2 LINC02306	SERPINE2
HS6ST32	9.0406e-127	1.19068	0.999	0.831	4.5203e-123	Exc L2-3 CBLN2 LINC02306	HS6ST3
LINC02306	1.29471e-122	2.84082	0.691	0.169	6.47357e-119	Exc L2-3 CBLN2 LINC02306	LINC02306
HPCAL1	3.93824e-122	1.77201	0.761	0.322	1.96912e-118	Exc L2-3 CBLN2 LINC02306	HPCAL1
KIAA12172	2.95629e-110	0.904237	0.937	0.603	1.47814e-106	Exc L2-3 CBLN2 LINC02306	KIAA1217
GALNTL61	1.78278e-106	1.12016	0.967	0.657	8.91389e-103	Exc L2-3 CBLN2 LINC02306	GALNTL6
CDH93	1.05685e-105	1.26488	0.951	0.604	5.28426e-102	Exc L2-3 CBLN2 LINC02306	CDH9
PDE7B	3.19742e-104	1.44253	0.822	0.395	1.59871e-100	Exc L2-3 CBLN2 LINC02306	PDE7B
STXBP61	2.13838e-100	1.42793	0.796	0.303	1.06919e-96	Exc L2-3 CBLN2 LINC02306	STXBP6
LAMP51	5.92139e-99	1.58142	0.583	0.168	2.96069e-95	Exc L2-3 CBLN2 LINC02306	LAMP5
GNAL3	6.71052e-99	1.33989	0.835	0.411	3.35526e-95	Exc L2-3 CBLN2 LINC02306	GNAL
PDGFD	5.42296e-93	2.36573	0.476	0.08	2.71148e-89	Exc L2-3 CBLN2 LINC02306	PDGFD
ENC1	2.53048e-87	1.0109	0.95	0.769	1.26524e-83	Exc L2-3 CBLN2 LINC02306	ENC1
THSD7A1	9.60917e-87	1.53422	0.697	0.302	4.80459e-83	Exc L2-3 CBLN2 LINC02306	THSD7A
GALNT132	2.28074e-86	0.986931	0.921	0.641	1.14037e-82	Exc L2-3 CBLN2 LINC02306	GALNT13
PRKCA5	1.87927e-83	0.793645	0.961	0.747	9.39637e-80	Exc L2-3 CBLN2 LINC02306	PRKCA
AC008574.11	2.85013e-83	1.28645	0.711	0.297	1.42506e-79	Exc L2-3 CBLN2 LINC02306	AC008574.1
AC093607.1	1.24607e-80	2.12458	0.569	0.183	6.23034e-77	Exc L2-3 CBLN2 LINC02306	AC093607.1
AC110023.1	1.18385e-70	1.57969	0.642	0.315	5.91927e-67	Exc L2-3 CBLN2 LINC02306	AC110023.1
[truncated: 6,815 more rows]

## Sheet: Marker_genes_Inh
Column1	p_val	avg_log2FC	pct.1	pct.2	p_val_adj	cluster	gene
CHST9	0	3.10237	0.937	0.034	0	Inh L1-6 LAMP5 CA13	CHST9
UNC5D	7.40556e-288	2.20934	0.998	0.78	2.48368e-283	Inh L1-6 LAMP5 CA13	UNC5D
TOX	2.05264e-261	2.38092	0.958	0.275	6.88415e-257	Inh L1-6 LAMP5 CA13	TOX
PDGFD	1.68354e-252	2.67427	0.864	0.106	5.64626e-248	Inh L1-6 LAMP5 CA13	PDGFD
NTNG1	2.49484e-249	2.63436	0.914	0.221	8.36718e-245	Inh L1-6 LAMP5 CA13	NTNG1
FGF13	1.49833e-236	2.07163	0.984	0.509	5.02509e-232	Inh L1-6 LAMP5 CA13	FGF13
CACNA2D1	2.98691e-236	2.30858	0.966	0.436	1.00175e-231	Inh L1-6 LAMP5 CA13	CACNA2D1
GRIA4	2.23546e-233	1.61545	0.994	0.803	7.49728e-229	Inh L1-6 LAMP5 CA13	GRIA4
EYA4	1.8945e-230	2.14564	0.896	0.157	6.35377e-226	Inh L1-6 LAMP5 CA13	EYA4
FBXL7	1.40685e-220	2.11567	0.946	0.213	4.7183e-216	Inh L1-6 LAMP5 CA13	FBXL7
PTPRT	1.51298e-215	1.95649	0.992	0.518	5.07423e-211	Inh L1-6 LAMP5 CA13	PTPRT
GRIP1	1.91692e-200	1.14013	0.998	0.971	6.42896e-196	Inh L1-6 LAMP5 CA13	GRIP1
LTBP1	5.08735e-199	1.65641	0.776	0.134	1.7062e-194	Inh L1-6 LAMP5 CA13	LTBP1
MYO16	5.96438e-199	1.6055	0.975	0.54	2.00033e-194	Inh L1-6 LAMP5 CA13	MYO16
CA3	3.99042e-196	1.77012	0.796	0.141	1.33831e-191	Inh L1-6 LAMP5 CA13	CA3
CDHR3	3.2667e-188	1.69086	0.892	0.332	1.09558e-183	Inh L1-6 LAMP5 CA13	CDHR3
ATRNL1	2.07676e-187	1.34687	0.994	0.889	6.96503e-183	Inh L1-6 LAMP5 CA13	ATRNL1
ITGA8	6.20822e-182	1.43727	0.849	0.25	2.08211e-177	Inh L1-6 LAMP5 CA13	ITGA8
SV2C	1.74743e-175	1.43971	0.789	0.145	5.86054e-171	Inh L1-6 LAMP5 CA13	SV2C
SEMA6D	4.92106e-172	1.7202	0.956	0.495	1.65043e-167	Inh L1-6 LAMP5 CA13	SEMA6D
PDZD2	3.78103e-169	1.32398	0.945	0.537	1.26808e-164	Inh L1-6 LAMP5 CA13	PDZD2
NKAIN3	6.59972e-169	1.78459	0.904	0.424	2.21341e-164	Inh L1-6 LAMP5 CA13	NKAIN3
LINC01344	9.31276e-167	1.31601	0.585	0.036	3.12331e-162	Inh L1-6 LAMP5 CA13	LINC01344
COL4A2	1.70556e-162	1.31493	0.849	0.299	5.72012e-158	Inh L1-6 LAMP5 CA13	COL4A2
LAMP5	8.5696e-160	1.18467	0.671	0.083	2.87407e-155	Inh L1-6 LAMP5 CA13	LAMP5
NOS1	6.04303e-159	1.35176	0.751	0.213	2.02671e-154	Inh L1-6 LAMP5 CA13	NOS1
NFIB	5.5502e-158	1.33013	0.971	0.552	1.86142e-153	Inh L1-6 LAMP5 CA13	NFIB
UNC5C	1.93397e-157	1.28818	0.977	0.741	6.48614e-153	Inh L1-6 LAMP5 CA13	UNC5C
GRIN2A	5.76886e-157	1.19476	0.987	0.828	1.93476e-152	Inh L1-6 LAMP5 CA13	GRIN2A
SORCS1	6.27866e-157	1.26404	0.92	0.345	2.10574e-152	Inh L1-6 LAMP5 CA13	SORCS1
SYT1	4.54669e-155	0.893025	0.999	0.977	1.52487e-150	Inh L1-6 LAMP5 CA13	SYT1
CA13	8.95162e-153	1.15537	0.669	0.115	3.00219e-148	Inh L1-6 LAMP5 CA13	CA13
SYNDIG1	9.61171e-153	1.22768	0.866	0.424	3.22357e-148	Inh L1-6 LAMP5 CA13	SYNDIG1
ARHGAP31	9.83487e-152	1.10562	0.637	0.064	3.29842e-147	Inh L1-6 LAMP5 CA13	ARHGAP31
LRRC7	4.19422e-151	0.906407	0.992	0.949	1.40666e-146	Inh L1-6 LAMP5 CA13	LRRC7
TMEM255A	2.68243e-147	1.00336	0.604	0.047	8.99632e-143	Inh L1-6 LAMP5 CA13	TMEM255A
SLCO5A1	6.23705e-147	1.26965	0.765	0.213	2.09178e-142	Inh L1-6 LAMP5 CA13	SLCO5A1
KIRREL3	1.26927e-144	1.28356	0.989	0.637	4.25689e-140	Inh L1-6 LAMP5 CA13	KIRREL3
TMEM132D	1.37093e-144	1.23211	0.976	0.609	4.59783e-140	Inh L1-6 LAMP5 CA13	TMEM132D
ALK	2.42612e-142	1.32258	0.956	0.567	8.13673e-138	Inh L1-6 LAMP5 CA13	ALK
MGAT4C	1.5001e-138	1.4395	0.964	0.67	5.03105e-134	Inh L1-6 LAMP5 CA13	MGAT4C
MTUS2	2.01223e-138	1.02888	0.989	0.862	6.74861e-134	Inh L1-6 LAMP5 CA13	MTUS2
HCRTR2	4.53236e-138	1.18363	0.559	0.04	1.52006e-133	Inh L1-6 LAMP5 CA13	HCRTR2
SGCZ	5.27192e-135	1.26913	0.984	0.666	1.7681e-130	Inh L1-6 LAMP5 CA13	SGCZ
ATP8A2	2.19412e-134	0.810617	0.986	0.943	7.35865e-130	Inh L1-6 LAMP5 CA13	ATP8A2
TRPS1	3.89822e-131	1.39034	0.889	0.417	1.30738e-126	Inh L1-6 LAMP5 CA13	TRPS1
AP002989.1	9.51222e-130	1.0024	0.492	0.032	3.19021e-125	Inh L1-6 LAMP5 CA13	AP002989.1
SFRP1	5.97281e-129	0.953327	0.567	0.086	2.00316e-124	Inh L1-6 LAMP5 CA13	SFRP1
ADAM22	2.06956e-127	0.964927	0.947	0.809	6.94089e-123	Inh L1-6 LAMP5 CA13	ADAM22
IGSF11	6.47847e-126	1.18612	0.876	0.495	2.17275e-121	Inh L1-6 LAMP5 CA13	IGSF11
CPNE8	7.09821e-125	1.14296	0.771	0.258	2.3806e-120	Inh L1-6 LAMP5 CA13	CPNE8
TACR1	1.09997e-124	1.20439	0.789	0.265	3.68907e-120	Inh L1-6 LAMP5 CA13	TACR1
CTNNA2	5.14261e-124	0.891297	0.987	0.926	1.72473e-119	Inh L1-6 LAMP5 CA13	CTNNA2
PDE4D	5.52313e-122	1.05165	0.991	0.932	1.85235e-117	Inh L1-6 LAMP5 CA13	PDE4D
ST6GAL2	1.67859e-120	1.04268	0.753	0.234	5.62964e-116	Inh L1-6 LAMP5 CA13	ST6GAL2
COL4A1	5.28321e-120	0.891081	0.681	0.196	1.77188e-115	Inh L1-6 LAMP5 CA13	COL4A1
PTPRB	2.13758e-119	1.08548	0.778	0.333	7.169e-115	Inh L1-6 LAMP5 CA13	PTPRB
PTCHD4	7.35719e-119	1.22904	0.929	0.597	2.46746e-114	Inh L1-6 LAMP5 CA13	PTCHD4
PREX2	9.09988e-119	1.24673	0.796	0.317	3.05192e-114	Inh L1-6 LAMP5 CA13	PREX2
COBL	2.73067e-118	0.982187	0.926	0.513	9.15814e-114	Inh L1-6 LAMP5 CA13	COBL
PARD3B	3.90675e-118	1.47115	0.711	0.2	1.31024e-113	Inh L1-6 LAMP5 CA13	PARD3B
SMYD3	8.45691e-116	0.937199	0.982	0.93	2.83628e-111	Inh L1-6 LAMP5 CA13	SMYD3
SPHKAP	2.22017e-115	1.06041	0.823	0.319	7.446e-111	Inh L1-6 LAMP5 CA13	SPHKAP
CHRDL1	2.64828e-115	0.797957	0.57	0.089	8.8818e-111	Inh L1-6 LAMP5 CA13	CHRDL1
TOX2	1.28104e-114	0.891475	0.857	0.401	4.29637e-110	Inh L1-6 LAMP5 CA13	TOX2
SGK1	2.88555e-114	0.976516	0.911	0.557	9.67757e-110	Inh L1-6 LAMP5 CA13	SGK1
TCF12	3.79282e-113	0.850844	0.957	0.835	1.27204e-108	Inh L1-6 LAMP5 CA13	TCF12
NECAB1	1.76036e-112	0.945152	0.815	0.309	5.9039e-108	Inh L1-6 LAMP5 CA13	NECAB1
RALYL	3.34919e-112	1.23828	0.948	0.515	1.12325e-107	Inh L1-6 LAMP5 CA13	RALYL
KCTD1	4.7879e-111	0.93339	0.832	0.485	1.60577e-106	Inh L1-6 LAMP5 CA13	KCTD1
AQP4-AS1	1.19202e-107	1.04104	0.672	0.175	3.9978e-103	Inh L1-6 LAMP5 CA13	AQP4-AS1
KCNH5	2.33046e-107	1.13128	0.756	0.293	7.81589e-103	Inh L1-6 LAMP5 CA13	KCNH5
RGS7	5.49282e-107	0.664818	0.99	0.956	1.84218e-102	Inh L1-6 LAMP5 CA13	RGS7
SLC2A13	6.03491e-107	0.862904	0.972	0.876	2.02399e-102	Inh L1-6 LAMP5 CA13	SLC2A13
MARCH3	7.61858e-107	0.945698	0.716	0.238	2.55512e-102	Inh L1-6 LAMP5 CA13	MARCH3
TENM4	1.30783e-106	0.824552	0.963	0.76	4.38619e-102	Inh L1-6 LAMP5 CA13	TENM4
CA8	1.59807e-106	0.779231	0.698	0.215	5.35962e-102	Inh L1-6 LAMP5 CA13	CA8
NRCAM	1.15293e-105	0.747235	0.969	0.892	3.86671e-101	Inh L1-6 LAMP5 CA13	NRCAM
EPHA5	2.04657e-105	1.09252	0.887	0.501	6.86379e-101	Inh L1-6 LAMP5 CA13	EPHA5
EXT1	4.20376e-105	1.02182	0.962	0.8	1.40986e-100	Inh L1-6 LAMP5 CA13	EXT1
ZNF536	5.46668e-105	0.867192	0.981	0.833	1.83341e-100	Inh L1-6 LAMP5 CA13	ZNF536
FGF14	8.27467e-105	0.640647	0.998	0.993	2.77516e-100	Inh L1-6 LAMP5 CA13	FGF14
PIP5K1B	2.35523e-103	0.896859	0.914	0.65	7.89898e-99	Inh L1-6 LAMP5 CA13	PIP5K1B
RNF150	2.99279e-103	1.01321	0.92	0.652	1.00372e-98	Inh L1-6 LAMP5 CA13	RNF150
FSTL5	4.4341e-103	1.2333	0.962	0.688	1.48711e-98	Inh L1-6 LAMP5 CA13	FSTL5
MPDZ	4.77109e-101	0.754638	0.931	0.794	1.60013e-96	Inh L1-6 LAMP5 CA13	MPDZ
SFTA3	6.68607e-101	0.493263	0.348	0.005	2.24237e-96	Inh L1-6 LAMP5 CA13	SFTA3
KIRREL1	3.25939e-100	0.817523	0.681	0.212	1.09313e-95	Inh L1-6 LAMP5 CA13	KIRREL1
RERG	1.42395e-99	0.906254	0.863	0.417	4.77563e-95	Inh L1-6 LAMP5 CA13	RERG
ATP11C	2.14209e-98	0.761907	0.619	0.137	7.18415e-94	Inh L1-6 LAMP5 CA13	ATP11C
GRIN3A	3.41684e-98	0.907042	0.879	0.506	1.14594e-93	Inh L1-6 LAMP5 CA13	GRIN3A
LSAMP	4.77293e-98	0.607641	0.998	0.99	1.60074e-93	Inh L1-6 LAMP5 CA13	LSAMP
LINGO2	6.57854e-98	0.935934	0.989	0.678	2.20631e-93	Inh L1-6 LAMP5 CA13	LINGO2
KIT	3.13811e-97	0.801311	0.75	0.246	1.05246e-92	Inh L1-6 LAMP5 CA13	KIT
GRIA1	2.62434e-96	0.761437	0.988	0.942	8.8015e-92	Inh L1-6 LAMP5 CA13	GRIA1
PRKD1	2.69825e-95	1.12928	0.911	0.583	9.04939e-91	Inh L1-6 LAMP5 CA13	PRKD1
PKP2	6.96314e-95	0.814865	0.736	0.243	2.3353e-90	Inh L1-6 LAMP5 CA13	PKP2
CTXND1	7.53371e-95	0.964072	0.641	0.202	2.52666e-90	Inh L1-6 LAMP5 CA13	CTXND1
PRELID2	1.68662e-94	1.55285	0.797	0.402	5.65659e-90	Inh L1-6 LAMP5 CA13	PRELID2
QKI	1.6176e-92	0.755332	0.973	0.901	5.42512e-88	Inh L1-6 LAMP5 CA13	QKI
RIMS1	4.86626e-92	0.779883	0.968	0.888	1.63205e-87	Inh L1-6 LAMP5 CA13	RIMS1
GRIK4	2.58027e-91	0.913108	0.751	0.304	8.65371e-87	Inh L1-6 LAMP5 CA13	GRIK4
ATP8A1	2.18211e-89	0.798466	0.923	0.772	7.31836e-85	Inh L1-6 LAMP5 CA13	ATP8A1
NRP2	2.7399e-89	0.868759	0.565	0.139	9.18907e-85	Inh L1-6 LAMP5 CA13	NRP2
KAZN	1.66082e-88	0.519076	0.998	0.994	5.57007e-84	Inh L1-6 LAMP5 CA13	KAZN
EPHA3	1.71025e-87	0.88593	0.712	0.285	5.73583e-83	Inh L1-6 LAMP5 CA13	EPHA3
AP001347.1	1.72502e-87	1.00345	0.907	0.647	5.78539e-83	Inh L1-6 LAMP5 CA13	AP001347.1
CACNG3	9.72132e-87	0.923268	0.878	0.511	3.26034e-82	Inh L1-6 LAMP5 CA13	CACNG3
SCN1A	1.87946e-86	0.678542	0.959	0.84	6.30333e-82	Inh L1-6 LAMP5 CA13	SCN1A
CDK14	3.56201e-86	0.727854	0.964	0.867	1.19463e-81	Inh L1-6 LAMP5 CA13	CDK14
OPRM1	1.26625e-85	0.981073	0.561	0.139	4.24675e-81	Inh L1-6 LAMP5 CA13	OPRM1
NMT2	2.47296e-85	0.730339	0.775	0.433	8.29382e-81	Inh L1-6 LAMP5 CA13	NMT2
CCBE1	2.48481e-85	1.1835	0.603	0.165	8.33357e-81	Inh L1-6 LAMP5 CA13	CCBE1
ZNF804B	2.90783e-84	1.31098	0.793	0.36	9.75228e-80	Inh L1-6 LAMP5 CA13	ZNF804B
DOCK3	1.09872e-83	0.464946	0.99	0.977	3.68487e-79	Inh L1-6 LAMP5 CA13	DOCK3
PRKG1	3.04715e-83	1.20688	0.89	0.463	1.02195e-78	Inh L1-6 LAMP5 CA13	PRKG1
GPR158	6.08155e-83	0.717897	0.925	0.746	2.03963e-78	Inh L1-6 LAMP5 CA13	GPR158
GAD2	9.55279e-83	0.899684	0.92	0.701	3.20381e-78	Inh L1-6 LAMP5 CA13	GAD2
UNC13C	1.62095e-82	0.789221	0.859	0.431	5.43634e-78	Inh L1-6 LAMP5 CA13	UNC13C
ID2	4.26865e-82	0.725984	0.522	0.101	1.43162e-77	Inh L1-6 LAMP5 CA13	ID2
SLC6A1	5.68919e-82	0.769606	0.947	0.818	1.90804e-77	Inh L1-6 LAMP5 CA13	SLC6A1
FREM2	8.74051e-82	0.591836	0.384	0.03	2.93139e-77	Inh L1-6 LAMP5 CA13	FREM2
GOLIM4	1.58879e-81	0.694069	0.664	0.248	5.32849e-77	Inh L1-6 LAMP5 CA13	GOLIM4
CA2	2.9912e-81	0.7155	0.469	0.114	1.00319e-76	Inh L1-6 LAMP5 CA13	CA2
ANO1	1.03091e-80	0.618348	0.599	0.215	3.45746e-76	Inh L1-6 LAMP5 CA13	ANO1
TPD52L1	1.13941e-80	0.65607	0.56	0.14	3.82136e-76	Inh L1-6 LAMP5 CA13	TPD52L1
KIAA1211	1.51311e-79	0.793998	0.951	0.807	5.07468e-75	Inh L1-6 LAMP5 CA13	KIAA1211
CRTAC1	2.7181e-79	0.759901	0.76	0.345	9.11596e-75	Inh L1-6 LAMP5 CA13	CRTAC1
TXK	1.29769e-78	0.536461	0.318	0.012	4.3522e-74	Inh L1-6 LAMP5 CA13	TXK
CDH20	1.79282e-78	0.849282	0.723	0.314	6.01274e-74	Inh L1-6 LAMP5 CA13	CDH20
TMEFF2	3.02398e-78	0.894531	0.961	0.795	1.01418e-73	Inh L1-6 LAMP5 CA13	TMEFF2
SIPA1L1	4.92856e-77	0.632071	0.967	0.883	1.65294e-72	Inh L1-6 LAMP5 CA13	SIPA1L1
RBFOX1	1.54572e-76	0.714091	0.999	0.963	5.18404e-72	Inh L1-6 LAMP5 CA13	RBFOX1
NKX2-1	1.6955e-75	0.345535	0.276	0.002	5.68635e-71	Inh L1-6 LAMP5 CA13	NKX2-1
PCBP3	1.95585e-75	0.508071	0.702	0.26	6.55952e-71	Inh L1-6 LAMP5 CA13	PCBP3
NAV3	5.15314e-75	0.662703	0.987	0.928	1.72826e-70	Inh L1-6 LAMP5 CA13	NAV3
PRKCE	1.02193e-74	0.57617	0.974	0.911	3.42735e-70	Inh L1-6 LAMP5 CA13	PRKCE
EML6	3.45836e-74	0.929742	0.903	0.707	1.15986e-69	Inh L1-6 LAMP5 CA13	EML6
ADGRG6	8.09657e-74	0.448256	0.351	0.031	2.71543e-69	Inh L1-6 LAMP5 CA13	ADGRG6
ASPH	1.77381e-73	0.717237	0.846	0.603	5.94902e-69	Inh L1-6 LAMP5 CA13	ASPH
GNG4	3.13468e-73	0.62615	0.666	0.253	1.05131e-68	Inh L1-6 LAMP5 CA13	GNG4
TSPAN14	4.60217e-73	0.770643	0.561	0.178	1.54348e-68	Inh L1-6 LAMP5 CA13	TSPAN14
MCTP1	3.44009e-72	0.780808	0.927	0.695	1.15374e-67	Inh L1-6 LAMP5 CA13	MCTP1
AC003991.1	1.08888e-71	0.840751	0.535	0.158	3.65188e-67	Inh L1-6 LAMP5 CA13	AC003991.1
ROR2	1.57082e-71	0.581873	0.421	0.083	5.26822e-67	Inh L1-6 LAMP5 CA13	ROR2
KCTD16	1.69103e-71	0.820325	0.963	0.843	5.67136e-67	Inh L1-6 LAMP5 CA13	KCTD16
TMSB4X	4.38875e-71	1.02504	0.774	0.48	1.4719e-66	Inh L1-6 LAMP5 CA13	TMSB4X
AMMECR1	1.35697e-69	0.855528	0.849	0.538	4.55102e-65	Inh L1-6 LAMP5 CA13	AMMECR1
SGMS1	4.01712e-69	0.741015	0.829	0.589	1.34726e-64	Inh L1-6 LAMP5 CA13	SGMS1
NXPH1	1.21261e-68	0.916093	0.988	0.574	4.06686e-64	Inh L1-6 LAMP5 CA13	NXPH1
CAMK1D	3.46936e-68	0.711589	0.938	0.727	1.16355e-63	Inh L1-6 LAMP5 CA13	CAMK1D
DIAPH2	4.09821e-68	0.729236	0.832	0.51	1.37446e-63	Inh L1-6 LAMP5 CA13	DIAPH2
B3GALT2	5.76719e-68	0.54906	0.518	0.17	1.9342e-63	Inh L1-6 LAMP5 CA13	B3GALT2
ADGRL2	7.97427e-68	0.820796	0.947	0.763	2.67441e-63	Inh L1-6 LAMP5 CA13	ADGRL2
AL357793.1	8.65708e-68	0.482319	0.306	0.022	2.90341e-63	Inh L1-6 LAMP5 CA13	AL357793.1
AC137770.1	1.36755e-67	0.954432	0.527	0.174	4.5865e-63	Inh L1-6 LAMP5 CA13	AC137770.1
PKP4	2.69475e-67	0.706088	0.937	0.789	9.03765e-63	Inh L1-6 LAMP5 CA13	PKP4
ZBTB7C	3.37817e-67	0.643693	0.471	0.112	1.13297e-62	Inh L1-6 LAMP5 CA13	ZBTB7C
HECW2	1.48655e-65	0.586746	0.938	0.821	4.98558e-61	Inh L1-6 LAMP5 CA13	HECW2
LINC00298	1.83957e-65	0.681222	0.548	0.128	6.16955e-61	Inh L1-6 LAMP5 CA13	LINC00298
BTBD8	1.96017e-65	0.600466	0.866	0.696	6.57403e-61	Inh L1-6 LAMP5 CA13	BTBD8
LINC02082	4.93211e-65	0.449918	0.42	0.094	1.65413e-60	Inh L1-6 LAMP5 CA13	LINC02082
THRB	6.57214e-65	0.616761	0.971	0.899	2.20416e-60	Inh L1-6 LAMP5 CA13	THRB
AL356272.1	1.68038e-64	0.444691	0.293	0.022	5.63566e-60	Inh L1-6 LAMP5 CA13	AL356272.1
TMEM233	5.06206e-64	0.437136	0.287	0.019	1.69771e-59	Inh L1-6 LAMP5 CA13	TMEM233
MBP	5.92256e-64	0.617495	0.791	0.456	1.98631e-59	Inh L1-6 LAMP5 CA13	MBP
TMEM132B	7.86604e-64	0.581715	0.968	0.878	2.63811e-59	Inh L1-6 LAMP5 CA13	TMEM132B
ADAM12	1.17722e-63	0.893634	0.448	0.119	3.94816e-59	Inh L1-6 LAMP5 CA13	ADAM12
OPCML	2.4424e-63	0.630882	0.996	0.977	8.19133e-59	Inh L1-6 LAMP5 CA13	OPCML
SH3D19	6.86122e-63	0.724698	0.775	0.432	2.30112e-58	Inh L1-6 LAMP5 CA13	SH3D19
HS3ST4	8.91919e-63	1.54459	0.479	0.172	2.99132e-58	Inh L1-6 LAMP5 CA13	HS3ST4
AK4	9.92318e-63	0.532708	0.499	0.137	3.32804e-58	Inh L1-6 LAMP5 CA13	AK4
KLHL29	1.42708e-62	0.682384	0.888	0.66	4.78613e-58	Inh L1-6 LAMP5 CA13	KLHL29
RAB3IP	1.97775e-62	0.677507	0.686	0.347	6.63296e-58	Inh L1-6 LAMP5 CA13	RAB3IP
MDGA1	2.11325e-62	0.512335	0.421	0.073	7.08743e-58	Inh L1-6 LAMP5 CA13	MDGA1
VAV3	1.98802e-61	0.879188	0.527	0.189	6.66744e-57	Inh L1-6 LAMP5 CA13	VAV3
SDK1	2.58969e-61	0.610371	0.956	0.689	8.68529e-57	Inh L1-6 LAMP5 CA13	SDK1
HAPLN1	4.20288e-61	0.577681	0.496	0.142	1.40956e-56	Inh L1-6 LAMP5 CA13	HAPLN1
PTPRO	1.21205e-60	1.01747	0.893	0.677	4.06498e-56	Inh L1-6 LAMP5 CA13	PTPRO
LINC01317	1.2724e-60	0.7226	0.371	0.06	4.26739e-56	Inh L1-6 LAMP5 CA13	LINC01317
SOX13	1.63128e-60	0.384662	0.421	0.099	5.47098e-56	Inh L1-6 LAMP5 CA13	SOX13
DLGAP1	7.46435e-60	0.466922	0.998	0.993	2.5034e-55	Inh L1-6 LAMP5 CA13	DLGAP1
MACROD2	2.40108e-59	0.555274	0.99	0.952	8.05275e-55	Inh L1-6 LAMP5 CA13	MACROD2
AJAP1	4.86764e-59	0.549499	0.781	0.469	1.63251e-54	Inh L1-6 LAMP5 CA13	AJAP1
EFEMP1	9.50497e-59	0.394859	0.341	0.064	3.18778e-54	Inh L1-6 LAMP5 CA13	EFEMP1
RPH3A	1.34432e-58	0.61995	0.869	0.539	4.50859e-54	Inh L1-6 LAMP5 CA13	RPH3A
HTR7	5.69751e-58	0.697979	0.403	0.104	1.91083e-53	Inh L1-6 LAMP5 CA13	HTR7
KCNC2	3.77757e-57	0.551206	0.984	0.899	1.26692e-52	Inh L1-6 LAMP5 CA13	KCNC2
UST	8.31265e-57	0.607078	0.498	0.153	2.7879e-52	Inh L1-6 LAMP5 CA13	UST
SYN2	1.32258e-56	0.643807	0.971	0.904	4.43566e-52	Inh L1-6 LAMP5 CA13	SYN2
LUZP2	2.37257e-56	0.847028	0.85	0.491	7.95711e-52	Inh L1-6 LAMP5 CA13	LUZP2
SAMD12	1.12744e-55	0.519675	0.968	0.901	3.7812e-51	Inh L1-6 LAMP5 CA13	SAMD12
LHX2	1.2201e-55	0.374266	0.277	0.036	4.09199e-51	Inh L1-6 LAMP5 CA13	LHX2
DOCK9	2.15154e-55	0.571886	0.914	0.773	7.21585e-51	Inh L1-6 LAMP5 CA13	DOCK9
ST6GALNAC5	2.6302e-55	0.555016	0.915	0.515	8.82116e-51	Inh L1-6 LAMP5 CA13	ST6GALNAC5
HOMER2	3.09041e-55	0.598619	0.688	0.341	1.03646e-50	Inh L1-6 LAMP5 CA13	HOMER2
RXFP1	3.89697e-55	0.753177	0.332	0.054	1.30697e-50	Inh L1-6 LAMP5 CA13	RXFP1
ELMO1	6.34495e-55	0.626656	0.79	0.481	2.12797e-50	Inh L1-6 LAMP5 CA13	ELMO1
ST5	1.49387e-54	0.684373	0.738	0.427	5.01013e-50	Inh L1-6 LAMP5 CA13	ST5
AMPH	1.56186e-54	0.621803	0.884	0.729	5.23817e-50	Inh L1-6 LAMP5 CA13	AMPH
TEX15	1.2574e-53	0.590461	0.441	0.101	4.21706e-49	Inh L1-6 LAMP5 CA13	TEX15
GLT8D2	2.38158e-53	0.466496	0.432	0.111	7.98735e-49	Inh L1-6 LAMP5 CA13	GLT8D2
CA1	3.20865e-53	0.343387	0.256	0.027	1.07612e-48	Inh L1-6 LAMP5 CA13	CA1
NYAP2	3.89823e-53	0.550892	0.848	0.559	1.30739e-48	Inh L1-6 LAMP5 CA13	NYAP2
AC027288.3	4.96644e-53	0.74285	0.649	0.304	1.66564e-48	Inh L1-6 LAMP5 CA13	AC027288.3
COL14A1	5.66763e-53	0.509081	0.305	0.054	1.90081e-48	Inh L1-6 LAMP5 CA13	COL14A1
UTRN	1.1176e-52	0.638241	0.686	0.347	3.74822e-48	Inh L1-6 LAMP5 CA13	UTRN
MATN2	1.33489e-52	0.53178	0.493	0.168	4.47695e-48	Inh L1-6 LAMP5 CA13	MATN2
HRH1	1.45628e-52	0.507253	0.511	0.18	4.88407e-48	Inh L1-6 LAMP5 CA13	HRH1
EGFR	2.03021e-52	0.487273	0.862	0.492	6.80892e-48	Inh L1-6 LAMP5 CA13	EGFR
NR2F1-AS1	3.30915e-52	0.662844	0.898	0.713	1.10982e-47	Inh L1-6 LAMP5 CA13	NR2F1-AS1
CPEB2	3.81462e-52	0.694048	0.739	0.469	1.27935e-47	Inh L1-6 LAMP5 CA13	CPEB2
ATXN7L1	4.71277e-52	0.594137	0.856	0.639	1.58057e-47	Inh L1-6 LAMP5 CA13	ATXN7L1
PRICKLE2	1.11419e-51	0.544774	0.922	0.764	3.73678e-47	Inh L1-6 LAMP5 CA13	PRICKLE2
VLDLR-AS1	1.18214e-51	0.532651	0.693	0.354	3.96465e-47	Inh L1-6 LAMP5 CA13	VLDLR-AS1
PAWR	5.46063e-51	0.580901	0.573	0.197	1.83139e-46	Inh L1-6 LAMP5 CA13	PAWR
CNTNAP4	8.50976e-51	0.659238	0.933	0.609	2.854e-46	Inh L1-6 LAMP5 CA13	CNTNAP4
DSCAML1	2.37756e-50	0.617479	0.956	0.827	7.97385e-46	Inh L1-6 LAMP5 CA13	DSCAML1
MPPED1	1.09553e-49	0.474016	0.754	0.414	3.67419e-45	Inh L1-6 LAMP5 CA13	MPPED1
JADE3	1.87377e-49	0.398908	0.425	0.146	6.28424e-45	Inh L1-6 LAMP5 CA13	JADE3
HPCAL1	4.35849e-49	0.477082	0.574	0.245	1.46175e-44	Inh L1-6 LAMP5 CA13	HPCAL1
FOXO1	7.19756e-49	0.482039	0.492	0.179	2.41392e-44	Inh L1-6 LAMP5 CA13	FOXO1
KIAA1324L	9.06062e-49	0.614906	0.802	0.552	3.03875e-44	Inh L1-6 LAMP5 CA13	KIAA1324L
SUSD4	1.03871e-48	0.511027	0.864	0.671	3.48364e-44	Inh L1-6 LAMP5 CA13	SUSD4
C8orf34	1.38148e-48	0.711187	0.869	0.571	4.63319e-44	Inh L1-6 LAMP5 CA13	C8orf34
KIF21A	1.87335e-48	0.466749	0.89	0.75	6.28283e-44	Inh L1-6 LAMP5 CA13	KIF21A
MAMLD1	4.3561e-48	0.514472	0.529	0.203	1.46095e-43	Inh L1-6 LAMP5 CA13	MAMLD1
ADD3	6.54811e-48	0.578215	0.843	0.628	2.1961e-43	Inh L1-6 LAMP5 CA13	ADD3
PPFIBP1	1.7898e-47	0.617029	0.755	0.45	6.00264e-43	Inh L1-6 LAMP5 CA13	PPFIBP1
SH3GL3	2.51164e-47	0.506665	0.904	0.777	8.42353e-43	Inh L1-6 LAMP5 CA13	SH3GL3
GREB1L	2.58472e-47	0.547133	0.623	0.294	8.66863e-43	Inh L1-6 LAMP5 CA13	GREB1L
RASGRP1	3.25479e-47	0.403826	0.398	0.138	1.09159e-42	Inh L1-6 LAMP5 CA13	RASGRP1
LINC00937	3.38241e-47	0.42225	0.654	0.399	1.13439e-42	Inh L1-6 LAMP5 CA13	LINC00937
FAM13C	4.77262e-47	0.625329	0.762	0.466	1.60064e-42	Inh L1-6 LAMP5 CA13	FAM13C
LHX6	8.0898e-47	0.438922	0.598	0.249	2.71316e-42	Inh L1-6 LAMP5 CA13	LHX6
IL1RAPL1	1.05685e-46	0.450273	0.994	0.975	3.54446e-42	Inh L1-6 LAMP5 CA13	IL1RAPL1
SSTR2	1.45539e-46	0.395293	0.415	0.113	4.88109e-42	Inh L1-6 LAMP5 CA13	SSTR2
CCSER1	2.27383e-46	0.403849	0.992	0.983	7.62595e-42	Inh L1-6 LAMP5 CA13	CCSER1
KCNB2	3.88348e-46	0.665204	0.85	0.52	1.30244e-41	Inh L1-6 LAMP5 CA13	KCNB2
GRID1	9.52276e-46	0.544495	0.938	0.827	3.19374e-41	Inh L1-6 LAMP5 CA13	GRID1
ITGB5	1.68292e-45	0.350533	0.392	0.112	5.64419e-41	Inh L1-6 LAMP5 CA13	ITGB5
EEPD1	1.92971e-45	0.53915	0.802	0.52	6.47185e-41	Inh L1-6 LAMP5 CA13	EEPD1
PAK5	2.00347e-45	0.515191	0.891	0.725	6.71924e-41	Inh L1-6 LAMP5 CA13	PAK5
FAM171A1	2.33444e-45	0.593509	0.813	0.574	7.82924e-41	Inh L1-6 LAMP5 CA13	FAM171A1
MGAT5B	2.83902e-45	0.371316	0.584	0.299	9.52152e-41	Inh L1-6 LAMP5 CA13	MGAT5B
RFTN1	3.68677e-45	0.425422	0.432	0.139	1.23647e-40	Inh L1-6 LAMP5 CA13	RFTN1
RBMS1	5.20218e-45	0.590594	0.795	0.52	1.74471e-40	Inh L1-6 LAMP5 CA13	RBMS1
NXPH2	5.57951e-45	0.472167	0.583	0.269	1.87126e-40	Inh L1-6 LAMP5 CA13	NXPH2
UBASH3B	7.39385e-45	0.638223	0.867	0.663	2.47975e-40	Inh L1-6 LAMP5 CA13	UBASH3B
IGF2BP3	1.23783e-44	0.483338	0.352	0.087	4.15145e-40	Inh L1-6 LAMP5 CA13	IGF2BP3
TNR	1.68305e-44	0.529344	0.884	0.67	5.64462e-40	Inh L1-6 LAMP5 CA13	TNR
BTBD9	2.2516e-44	0.536011	0.91	0.769	7.55143e-40	Inh L1-6 LAMP5 CA13	BTBD9
ITGA6	2.77398e-44	0.293007	0.293	0.075	9.30337e-40	Inh L1-6 LAMP5 CA13	ITGA6
CDKL1	3.30445e-44	0.565064	0.692	0.404	1.10825e-39	Inh L1-6 LAMP5 CA13	CDKL1
ANO6	6.41986e-44	0.471458	0.573	0.281	2.15309e-39	Inh L1-6 LAMP5 CA13	ANO6
GPR161	1.01187e-43	0.409341	0.477	0.182	3.3936e-39	Inh L1-6 LAMP5 CA13	GPR161
NWD2	1.63371e-43	0.496706	0.485	0.19	5.47915e-39	Inh L1-6 LAMP5 CA13	NWD2
TNFAIP8L3	2.34709e-43	0.377162	0.449	0.141	7.87169e-39	Inh L1-6 LAMP5 CA13	TNFAIP8L3
COL18A1	1.10103e-42	0.347828	0.386	0.113	3.69263e-38	Inh L1-6 LAMP5 CA13	COL18A1
ZNF462	1.1233e-42	0.564395	0.746	0.443	3.76733e-38	Inh L1-6 LAMP5 CA13	ZNF462
AL359649.1	1.45002e-42	0.28213	0.273	0.056	4.86307e-38	Inh L1-6 LAMP5 CA13	AL359649.1
PHACTR1	1.99245e-42	0.532012	0.973	0.907	6.68228e-38	Inh L1-6 LAMP5 CA13	PHACTR1
GPRC5B	3.12077e-42	0.487845	0.589	0.306	1.04664e-37	Inh L1-6 LAMP5 CA13	GPRC5B
CELF4	5.60394e-42	0.422486	0.966	0.903	1.87945e-37	Inh L1-6 LAMP5 CA13	CELF4
PLEKHO1	6.18242e-42	0.465893	0.597	0.339	2.07346e-37	Inh L1-6 LAMP5 CA13	PLEKHO1
RGS20	8.93095e-42	0.392044	0.39	0.13	2.99526e-37	Inh L1-6 LAMP5 CA13	RGS20
SULF1	9.01067e-42	0.330797	0.482	0.162	3.022e-37	Inh L1-6 LAMP5 CA13	SULF1
SPOCK1	1.79771e-41	0.530595	0.931	0.767	6.02914e-37	Inh L1-6 LAMP5 CA13	SPOCK1
EFHD2	1.88752e-41	0.365161	0.432	0.151	6.33035e-37	Inh L1-6 LAMP5 CA13	EFHD2
NRIP3	2.11606e-41	0.50712	0.735	0.492	7.09685e-37	Inh L1-6 LAMP5 CA13	NRIP3
DAB1	2.46979e-41	0.399191	0.991	0.956	8.28317e-37	Inh L1-6 LAMP5 CA13	DAB1
DCHS2	3.69065e-41	0.43603	0.413	0.128	1.23777e-36	Inh L1-6 LAMP5 CA13	DCHS2
SOX1	4.03059e-41	0.297105	0.372	0.115	1.35178e-36	Inh L1-6 LAMP5 CA13	SOX1
MAF	6.02669e-41	0.502902	0.749	0.452	2.02123e-36	Inh L1-6 LAMP5 CA13	MAF
TMEM164	9.39785e-41	0.419971	0.529	0.237	3.15185e-36	Inh L1-6 LAMP5 CA13	TMEM164
ZDHHC14	3.28826e-40	0.496033	0.887	0.69	1.10282e-35	Inh L1-6 LAMP5 CA13	ZDHHC14
PLA2R1	3.48994e-40	0.579521	0.527	0.254	1.17046e-35	Inh L1-6 LAMP5 CA13	PLA2R1
ARID1B	4.6258e-40	0.376361	0.965	0.914	1.5514e-35	Inh L1-6 LAMP5 CA13	ARID1B
UNC13A	5.34272e-40	0.47471	0.777	0.571	1.79184e-35	Inh L1-6 LAMP5 CA13	UNC13A
KCNIP1	6.02503e-40	0.555611	0.912	0.606	2.02068e-35	Inh L1-6 LAMP5 CA13	KCNIP1
FAM110B	6.94961e-40	0.590161	0.867	0.661	2.33076e-35	Inh L1-6 LAMP5 CA13	FAM110B
DNER	7.47764e-40	0.373039	0.92	0.816	2.50785e-35	Inh L1-6 LAMP5 CA13	DNER
RBFOX3	8.52629e-40	0.516909	0.926	0.795	2.85955e-35	Inh L1-6 LAMP5 CA13	RBFOX3
SERTM1	9.19546e-40	0.362565	0.375	0.117	3.08397e-35	Inh L1-6 LAMP5 CA13	SERTM1
CADM1	2.95922e-39	0.474294	0.953	0.841	9.92463e-35	Inh L1-6 LAMP5 CA13	CADM1
POLA1	5.75822e-39	0.555932	0.698	0.431	1.93119e-34	Inh L1-6 LAMP5 CA13	POLA1
TRPC3	5.76116e-39	0.300156	0.365	0.104	1.93218e-34	Inh L1-6 LAMP5 CA13	TRPC3
ITM2C	7.23965e-39	0.613823	0.528	0.265	2.42804e-34	Inh L1-6 LAMP5 CA13	ITM2C
SEMA5B	1.19831e-38	0.338306	0.436	0.166	4.01888e-34	Inh L1-6 LAMP5 CA13	SEMA5B
FAT1	6.32933e-38	0.342057	0.446	0.144	2.12273e-33	Inh L1-6 LAMP5 CA13	FAT1
SH3RF3	9.41744e-38	0.52165	0.915	0.73	3.15842e-33	Inh L1-6 LAMP5 CA13	SH3RF3
ST8SIA4	1.49404e-37	0.445179	0.56	0.254	5.0107e-33	Inh L1-6 LAMP5 CA13	ST8SIA4
FBN2	1.70019e-37	0.366585	0.377	0.157	5.70209e-33	Inh L1-6 LAMP5 CA13	FBN2
CALB1	2.07225e-37	0.275139	0.281	0.063	6.94992e-33	Inh L1-6 LAMP5 CA13	CALB1
LGI1	2.94135e-37	0.418233	0.77	0.561	9.8647e-33	Inh L1-6 LAMP5 CA13	LGI1
AC092691.1	2.95271e-37	0.492114	0.973	0.88	9.90279e-33	Inh L1-6 LAMP5 CA13	AC092691.1
UNC5B	5.65934e-37	0.264374	0.447	0.177	1.89803e-32	Inh L1-6 LAMP5 CA13	UNC5B
NEDD4L	6.94232e-37	0.427125	0.907	0.661	2.32832e-32	Inh L1-6 LAMP5 CA13	NEDD4L
FMN1	7.39955e-37	0.489926	0.888	0.665	2.48166e-32	Inh L1-6 LAMP5 CA13	FMN1
SWAP70	8.11446e-37	0.361524	0.441	0.162	2.72143e-32	Inh L1-6 LAMP5 CA13	SWAP70
AC098850.3	9.26432e-37	0.418737	0.842	0.687	3.10707e-32	Inh L1-6 LAMP5 CA13	AC098850.3
LIN7A	9.47357e-37	0.454451	0.657	0.351	3.17725e-32	Inh L1-6 LAMP5 CA13	LIN7A
ANKRD44	1.51414e-36	0.463117	0.845	0.649	5.07813e-32	Inh L1-6 LAMP5 CA13	ANKRD44
BCL11B	2.24585e-36	0.447823	0.747	0.452	7.53213e-32	Inh L1-6 LAMP5 CA13	BCL11B
CACNA1I	3.11989e-36	0.389833	0.537	0.23	1.04635e-31	Inh L1-6 LAMP5 CA13	CACNA1I
PCYT1B	4.25525e-36	0.296085	0.332	0.116	1.42713e-31	Inh L1-6 LAMP5 CA13	PCYT1B
PCDH15	4.9137e-36	0.474581	0.867	0.563	1.64796e-31	Inh L1-6 LAMP5 CA13	PCDH15
AL365255.1	9.24992e-36	0.285648	0.254	0.06	3.10224e-31	Inh L1-6 LAMP5 CA13	AL365255.1
ZEB2	1.88738e-35	0.456213	0.963	0.859	6.32989e-31	Inh L1-6 LAMP5 CA13	ZEB2
TLK1	2.07684e-35	0.433522	0.833	0.657	6.96531e-31	Inh L1-6 LAMP5 CA13	TLK1
MGLL	2.89206e-35	0.466317	0.691	0.419	9.69941e-31	Inh L1-6 LAMP5 CA13	MGLL
NMNAT3	3.92555e-35	0.408629	0.534	0.262	1.31655e-30	Inh L1-6 LAMP5 CA13	NMNAT3
AC079089.1	4.36476e-35	0.260995	0.261	0.059	1.46385e-30	Inh L1-6 LAMP5 CA13	AC079089.1
PRSS12	4.71821e-35	0.33393	0.35	0.099	1.58239e-30	Inh L1-6 LAMP5 CA13	PRSS12
PMEPA1	5.80965e-35	0.287186	0.526	0.232	1.94844e-30	Inh L1-6 LAMP5 CA13	PMEPA1
FUT8	6.83916e-35	0.509231	0.86	0.706	2.29372e-30	Inh L1-6 LAMP5 CA13	FUT8
NFIA	7.40156e-35	0.733168	0.641	0.454	2.48234e-30	Inh L1-6 LAMP5 CA13	NFIA
TRERF1	1.01336e-34	0.473701	0.871	0.701	3.39862e-30	Inh L1-6 LAMP5 CA13	TRERF1
SLIT2	1.35963e-34	0.667636	0.798	0.569	4.55992e-30	Inh L1-6 LAMP5 CA13	SLIT2
DGKB	1.41621e-34	0.522759	0.952	0.736	4.74968e-30	Inh L1-6 LAMP5 CA13	DGKB
TMEM65	2.16726e-34	0.520822	0.749	0.501	7.26854e-30	Inh L1-6 LAMP5 CA13	TMEM65
PTPRG	3.26636e-34	0.443018	0.964	0.891	1.09547e-29	Inh L1-6 LAMP5 CA13	PTPRG
RGS17	3.55387e-34	0.443164	0.608	0.363	1.1919e-29	Inh L1-6 LAMP5 CA13	RGS17
COL4A3	4.52568e-34	0.35566	0.321	0.098	1.51782e-29	Inh L1-6 LAMP5 CA13	COL4A3
LMO4	6.7181e-34	0.429521	0.566	0.284	2.25312e-29	Inh L1-6 LAMP5 CA13	LMO4
COL25A1	3.46548e-33	0.891108	0.614	0.343	1.16225e-28	Inh L1-6 LAMP5 CA13	COL25A1
ASTN2	3.98656e-33	0.373872	0.978	0.825	1.33701e-28	Inh L1-6 LAMP5 CA13	ASTN2
CALD1	4.99881e-33	0.382489	0.691	0.426	1.6765e-28	Inh L1-6 LAMP5 CA13	CALD1
GALNT18	5.50275e-33	0.366928	0.889	0.693	1.84551e-28	Inh L1-6 LAMP5 CA13	GALNT18
MOB3B	5.67632e-33	0.463276	0.676	0.429	1.90372e-28	Inh L1-6 LAMP5 CA13	MOB3B
ARID5B	1.69181e-32	0.49413	0.854	0.676	5.674e-28	Inh L1-6 LAMP5 CA13	ARID5B
SPATS2L	2.52922e-32	0.469372	0.843	0.575	8.4825e-28	Inh L1-6 LAMP5 CA13	SPATS2L
PDZRN3	3.59371e-32	0.505006	0.927	0.741	1.20526e-27	Inh L1-6 LAMP5 CA13	PDZRN3
SGCD	4.48066e-32	0.424149	0.76	0.438	1.50273e-27	Inh L1-6 LAMP5 CA13	SGCD
GPR63	8.35906e-32	0.295523	0.341	0.134	2.80346e-27	Inh L1-6 LAMP5 CA13	GPR63
NPPC	8.8063e-32	0.335706	0.345	0.13	2.95346e-27	Inh L1-6 LAMP5 CA13	NPPC
GDF11	3.82053e-31	0.28836	0.335	0.134	1.28133e-26	Inh L1-6 LAMP5 CA13	GDF11
GFRA2	4.19217e-31	0.280662	0.365	0.14	1.40597e-26	Inh L1-6 LAMP5 CA13	GFRA2
PTPN3	4.49483e-31	0.268912	0.271	0.054	1.50748e-26	Inh L1-6 LAMP5 CA13	PTPN3
AGTPBP1	5.41204e-31	0.375724	0.851	0.714	1.81509e-26	Inh L1-6 LAMP5 CA13	AGTPBP1
GRM5	1.0274e-30	0.510455	0.983	0.835	3.4457e-26	Inh L1-6 LAMP5 CA13	GRM5
CRIM1	1.2553e-30	0.403671	0.688	0.391	4.21002e-26	Inh L1-6 LAMP5 CA13	CRIM1
LYPD6	1.3221e-30	0.361308	0.635	0.37	4.43407e-26	Inh L1-6 LAMP5 CA13	LYPD6
AC103855.3	1.43386e-30	0.252038	0.35	0.153	4.80887e-26	Inh L1-6 LAMP5 CA13	AC103855.3
BRINP2	1.53366e-30	0.430532	0.769	0.518	5.14359e-26	Inh L1-6 LAMP5 CA13	BRINP2
FAM155A	1.95198e-30	0.332458	0.996	0.984	6.54655e-26	Inh L1-6 LAMP5 CA13	FAM155A
LNX1	2.77587e-30	0.340183	0.598	0.387	9.30971e-26	Inh L1-6 LAMP5 CA13	LNX1
PLCL2	2.9088e-30	0.423073	0.836	0.665	9.75555e-26	Inh L1-6 LAMP5 CA13	PLCL2
DPP6	5.23999e-30	0.334366	0.987	0.888	1.75739e-25	Inh L1-6 LAMP5 CA13	DPP6
PDE10A	1.01943e-29	0.423904	0.891	0.718	3.41895e-25	Inh L1-6 LAMP5 CA13	PDE10A
NTRK3	1.74647e-29	0.376551	0.931	0.792	5.85731e-25	Inh L1-6 LAMP5 CA13	NTRK3
GRIK2	2.07028e-29	0.340356	0.996	0.979	6.94332e-25	Inh L1-6 LAMP5 CA13	GRIK2
USP31	2.34654e-29	0.354418	0.607	0.37	7.86983e-25	Inh L1-6 LAMP5 CA13	USP31
REPS1	3.59726e-29	0.372242	0.789	0.64	1.20645e-24	Inh L1-6 LAMP5 CA13	REPS1
KCNQ4	4.06074e-29	0.284236	0.362	0.138	1.36189e-24	Inh L1-6 LAMP5 CA13	KCNQ4
OSBPL3	8.49566e-29	0.440733	0.811	0.625	2.84927e-24	Inh L1-6 LAMP5 CA13	OSBPL3
GABRA3	8.79068e-29	0.347311	0.47	0.218	2.94822e-24	Inh L1-6 LAMP5 CA13	GABRA3
FXYD7	1.40652e-28	0.260736	0.374	0.135	4.71718e-24	Inh L1-6 LAMP5 CA13	FXYD7
SOX2	2.03001e-28	0.306239	0.491	0.251	6.80824e-24	Inh L1-6 LAMP5 CA13	SOX2
GLDN	2.55043e-28	0.346648	0.462	0.19	8.55362e-24	Inh L1-6 LAMP5 CA13	GLDN
PLAGL1	3.05586e-28	0.303233	0.608	0.361	1.02487e-23	Inh L1-6 LAMP5 CA13	PLAGL1
ANK2	3.73842e-28	0.305117	0.986	0.972	1.25379e-23	Inh L1-6 LAMP5 CA13	ANK2
TLE2	4.31261e-28	0.325339	0.569	0.332	1.44636e-23	Inh L1-6 LAMP5 CA13	TLE2
ETS1	6.1269e-28	0.273687	0.303	0.102	2.05484e-23	Inh L1-6 LAMP5 CA13	ETS1
LRIG1	7.45438e-28	0.294926	0.471	0.212	2.50005e-23	Inh L1-6 LAMP5 CA13	LRIG1
RIPOR2	1.06677e-27	0.411977	0.816	0.573	3.57772e-23	Inh L1-6 LAMP5 CA13	RIPOR2
HS3ST5	1.15265e-27	0.394298	0.631	0.339	3.86576e-23	Inh L1-6 LAMP5 CA13	HS3ST5
ST6GALNAC3	1.1737e-27	0.347067	0.725	0.47	3.93637e-23	Inh L1-6 LAMP5 CA13	ST6GALNAC3
GALNT2	2.67309e-27	0.377589	0.75	0.548	8.96501e-23	Inh L1-6 LAMP5 CA13	GALNT2
DGKD	3.09453e-27	0.365401	0.799	0.629	1.03784e-22	Inh L1-6 LAMP5 CA13	DGKD
PLEKHG1	3.72312e-27	0.28021	0.306	0.104	1.24866e-22	Inh L1-6 LAMP5 CA13	PLEKHG1
MYRFL	4.75175e-27	0.433692	0.3	0.116	1.59364e-22	Inh L1-6 LAMP5 CA13	MYRFL
SLC35F4	5.08857e-27	0.570382	0.738	0.551	1.70661e-22	Inh L1-6 LAMP5 CA13	SLC35F4
DENND1A	6.67931e-27	0.3698	0.873	0.76	2.24011e-22	Inh L1-6 LAMP5 CA13	DENND1A
MYH14	7.84697e-27	0.285703	0.463	0.243	2.63172e-22	Inh L1-6 LAMP5 CA13	MYH14
FAM135B	1.30196e-26	0.42728	0.855	0.657	4.36653e-22	Inh L1-6 LAMP5 CA13	FAM135B
EPHB2	1.52972e-26	0.34074	0.592	0.349	5.13038e-22	Inh L1-6 LAMP5 CA13	EPHB2
PDK3	1.60982e-26	0.35663	0.596	0.386	5.39901e-22	Inh L1-6 LAMP5 CA13	PDK3
CACNA1B	1.84208e-26	0.297526	0.969	0.937	6.17796e-22	Inh L1-6 LAMP5 CA13	CACNA1B
NUMB	2.67616e-26	0.348699	0.718	0.529	8.97532e-22	Inh L1-6 LAMP5 CA13	NUMB
VPS13C	2.85712e-26	0.350244	0.904	0.813	9.58221e-22	Inh L1-6 LAMP5 CA13	VPS13C
SLC6A1-AS1	3.27508e-26	0.363675	0.485	0.279	1.0984e-21	Inh L1-6 LAMP5 CA13	SLC6A1-AS1
CDH22	3.3149e-26	0.265807	0.348	0.163	1.11175e-21	Inh L1-6 LAMP5 CA13	CDH22
GABRA5	4.26817e-26	0.263727	0.367	0.145	1.43146e-21	Inh L1-6 LAMP5 CA13	GABRA5
RASGRF2	4.3525e-26	0.476862	0.873	0.634	1.45974e-21	Inh L1-6 LAMP5 CA13	RASGRF2
ECE1	5.00949e-26	0.321273	0.563	0.303	1.68008e-21	Inh L1-6 LAMP5 CA13	ECE1
RAD21	5.67212e-26	0.283255	0.594	0.41	1.90231e-21	Inh L1-6 LAMP5 CA13	RAD21
CLIC4	6.07385e-26	0.275042	0.277	0.081	2.03705e-21	Inh L1-6 LAMP5 CA13	CLIC4
SH3BGRL	7.00396e-26	0.363431	0.76	0.56	2.34899e-21	Inh L1-6 LAMP5 CA13	SH3BGRL
JAM2	1.0417e-25	0.344769	0.394	0.158	3.49367e-21	Inh L1-6 LAMP5 CA13	JAM2
SLC24A4	1.11383e-25	0.277524	0.51	0.233	3.73555e-21	Inh L1-6 LAMP5 CA13	SLC24A4
FAM213A	1.65318e-25	0.436874	0.509	0.303	5.54442e-21	Inh L1-6 LAMP5 CA13	FAM213A
AC104151.1	3.03683e-25	0.33032	0.581	0.33	1.01849e-20	Inh L1-6 LAMP5 CA13	AC104151.1
GPR155	3.66626e-25	0.336431	0.802	0.67	1.22959e-20	Inh L1-6 LAMP5 CA13	GPR155
MARCH4	5.49121e-25	0.360369	0.715	0.483	1.84164e-20	Inh L1-6 LAMP5 CA13	MARCH4
TMEM64	6.89121e-25	0.322457	0.45	0.215	2.31117e-20	Inh L1-6 LAMP5 CA13	TMEM64
GRK5	7.68913e-25	0.400978	0.58	0.357	2.57878e-20	Inh L1-6 LAMP5 CA13	GRK5
SNAP25	7.95083e-25	0.286518	0.954	0.906	2.66655e-20	Inh L1-6 LAMP5 CA13	SNAP25
SPRED1	8.7758e-25	0.350555	0.589	0.359	2.94323e-20	Inh L1-6 LAMP5 CA13	SPRED1
RIMBP2	1.04103e-24	0.322267	0.881	0.76	3.49142e-20	Inh L1-6 LAMP5 CA13	RIMBP2
PDE8B	1.22473e-24	0.25328	0.465	0.253	4.1075e-20	Inh L1-6 LAMP5 CA13	PDE8B
MIR181A1HG	1.55499e-24	0.434656	0.766	0.471	5.21512e-20	Inh L1-6 LAMP5 CA13	MIR181A1HG
SLC39A11	1.5628e-24	0.377267	0.477	0.234	5.24133e-20	Inh L1-6 LAMP5 CA13	SLC39A11
SSH2	1.63423e-24	0.305605	0.919	0.833	5.48089e-20	Inh L1-6 LAMP5 CA13	SSH2
SNTG2	2.37741e-24	0.450263	0.314	0.123	7.97337e-20	Inh L1-6 LAMP5 CA13	SNTG2
ATXN1	2.4894e-24	0.30102	0.962	0.92	8.34895e-20	Inh L1-6 LAMP5 CA13	ATXN1
XKR4	2.86515e-24	0.363275	0.982	0.917	9.60914e-20	Inh L1-6 LAMP5 CA13	XKR4
MTR	3.44903e-24	0.380769	0.753	0.569	1.15673e-19	Inh L1-6 LAMP5 CA13	MTR
ADAM10	4.6815e-24	0.360366	0.75	0.566	1.57008e-19	Inh L1-6 LAMP5 CA13	ADAM10
FTO	5.71016e-24	0.309204	0.915	0.842	1.91507e-19	Inh L1-6 LAMP5 CA13	FTO
NXN	6.41528e-24	0.307761	0.484	0.237	2.15156e-19	Inh L1-6 LAMP5 CA13	NXN
PDE7B	9.10083e-24	0.476532	0.616	0.399	3.05224e-19	Inh L1-6 LAMP5 CA13	PDE7B
PDIA5	1.35752e-23	0.25973	0.381	0.16	4.55286e-19	Inh L1-6 LAMP5 CA13	PDIA5
SLC27A6	1.38742e-23	0.469015	0.623	0.409	4.65313e-19	Inh L1-6 LAMP5 CA13	SLC27A6
ANKS1A	1.57382e-23	0.330435	0.816	0.673	5.27827e-19	Inh L1-6 LAMP5 CA13	ANKS1A
NTRK2	1.89993e-23	0.275898	0.978	0.943	6.37198e-19	Inh L1-6 LAMP5 CA13	NTRK2
AC244021.1	3.95057e-23	0.378335	0.655	0.449	1.32494e-18	Inh L1-6 LAMP5 CA13	AC244021.1
DYNC1I1	4.50465e-23	0.282421	0.933	0.855	1.51077e-18	Inh L1-6 LAMP5 CA13	DYNC1I1
AC002070.1	4.9142e-23	0.288613	0.368	0.164	1.64812e-18	Inh L1-6 LAMP5 CA13	AC002070.1
GALNT10	5.18208e-23	0.409799	0.368	0.172	1.73797e-18	Inh L1-6 LAMP5 CA13	GALNT10
FLNB	6.921e-23	0.310313	0.672	0.47	2.32117e-18	Inh L1-6 LAMP5 CA13	FLNB
IQCK	9.27932e-23	0.313409	0.551	0.356	3.1121e-18	Inh L1-6 LAMP5 CA13	IQCK
CORO2B	1.20107e-22	0.351145	0.706	0.483	4.02816e-18	Inh L1-6 LAMP5 CA13	CORO2B
STAMBPL1	1.30082e-22	0.26127	0.528	0.346	4.3627e-18	Inh L1-6 LAMP5 CA13	STAMBPL1
TSPAN5	1.36329e-22	0.385156	0.922	0.788	4.57219e-18	Inh L1-6 LAMP5 CA13	TSPAN5
PACRG	1.98263e-22	0.361673	0.881	0.728	6.64934e-18	Inh L1-6 LAMP5 CA13	PACRG
WDR19	2.39377e-22	0.367998	0.769	0.591	8.02823e-18	Inh L1-6 LAMP5 CA13	WDR19
MAML3	4.51545e-22	0.448539	0.565	0.317	1.51439e-17	Inh L1-6 LAMP5 CA13	MAML3
CASK	5.47361e-22	0.391298	0.838	0.694	1.83574e-17	Inh L1-6 LAMP5 CA13	CASK
SLC8A1	1.10698e-21	0.277712	0.962	0.692	3.71258e-17	Inh L1-6 LAMP5 CA13	SLC8A1
CACNA1E	1.62839e-21	0.285988	0.868	0.669	5.4613e-17	Inh L1-6 LAMP5 CA13	CACNA1E
SOX5	2.26255e-21	0.512114	0.875	0.643	7.58815e-17	Inh L1-6 LAMP5 CA13	SOX5
ERCC6L2	2.64619e-21	0.259452	0.755	0.593	8.87478e-17	Inh L1-6 LAMP5 CA13	ERCC6L2
GMDS	2.70449e-21	0.311782	0.804	0.659	9.07032e-17	Inh L1-6 LAMP5 CA13	GMDS
CDK17	3.86229e-21	0.263037	0.631	0.455	1.29533e-16	Inh L1-6 LAMP5 CA13	CDK17
PAG1	6.02396e-21	0.277725	0.607	0.382	2.02032e-16	Inh L1-6 LAMP5 CA13	PAG1
CHST11	7.17646e-21	0.278931	0.826	0.617	2.40684e-16	Inh L1-6 LAMP5 CA13	CHST11
CNIH3	7.32138e-21	0.278597	0.576	0.396	2.45545e-16	Inh L1-6 LAMP5 CA13	CNIH3
NAV2	9.96533e-21	0.298318	0.969	0.924	3.34217e-16	Inh L1-6 LAMP5 CA13	NAV2
WSB1	1.11474e-20	0.263883	0.792	0.671	3.73861e-16	Inh L1-6 LAMP5 CA13	WSB1
KIAA1549	1.36482e-20	0.376112	0.675	0.438	4.57734e-16	Inh L1-6 LAMP5 CA13	KIAA1549
AFF3	2.09135e-20	0.265351	0.947	0.892	7.01396e-16	Inh L1-6 LAMP5 CA13	AFF3
CSMD3	2.46954e-20	0.279364	0.982	0.92	8.28233e-16	Inh L1-6 LAMP5 CA13	CSMD3
KNDC1	2.6073e-20	0.277889	0.709	0.525	8.74435e-16	Inh L1-6 LAMP5 CA13	KNDC1
CABP1	3.0586e-20	0.272581	0.682	0.465	1.02579e-15	Inh L1-6 LAMP5 CA13	CABP1
KITLG	3.83055e-20	0.272432	0.52	0.305	1.28469e-15	Inh L1-6 LAMP5 CA13	KITLG
DPY19L2	4.22947e-20	0.344589	0.785	0.618	1.41848e-15	Inh L1-6 LAMP5 CA13	DPY19L2
UBTD2	4.97555e-20	0.294236	0.449	0.222	1.6687e-15	Inh L1-6 LAMP5 CA13	UBTD2
KCNQ3	5.07622e-20	0.382042	0.966	0.883	1.70246e-15	Inh L1-6 LAMP5 CA13	KCNQ3
PKNOX2	5.28322e-20	0.308812	0.88	0.714	1.77189e-15	Inh L1-6 LAMP5 CA13	PKNOX2
ATP8B4	5.8934e-20	0.319347	0.363	0.162	1.97653e-15	Inh L1-6 LAMP5 CA13	ATP8B4
AC068722.1	6.11888e-20	0.273891	0.29	0.113	2.05215e-15	Inh L1-6 LAMP5 CA13	AC068722.1
FRY	7.43987e-20	0.277861	0.912	0.82	2.49518e-15	Inh L1-6 LAMP5 CA13	FRY
TTBK2	7.72602e-20	0.272231	0.846	0.741	2.59115e-15	Inh L1-6 LAMP5 CA13	TTBK2
TTC27	8.41626e-20	0.297717	0.527	0.317	2.82264e-15	Inh L1-6 LAMP5 CA13	TTC27
EPB41L4B	9.03929e-20	0.301234	0.659	0.442	3.0316e-15	Inh L1-6 LAMP5 CA13	EPB41L4B
SORCS2	9.39755e-20	0.250697	0.401	0.208	3.15175e-15	Inh L1-6 LAMP5 CA13	SORCS2
BCKDHB	1.50621e-19	0.365599	0.69	0.494	5.05153e-15	Inh L1-6 LAMP5 CA13	BCKDHB
AKAP6	2.00819e-19	0.257421	0.971	0.952	6.73508e-15	Inh L1-6 LAMP5 CA13	AKAP6
FUT9	2.51742e-19	0.453556	0.881	0.758	8.44291e-15	Inh L1-6 LAMP5 CA13	FUT9
RSRP1	3.04037e-19	0.315441	0.779	0.645	1.01968e-14	Inh L1-6 LAMP5 CA13	RSRP1
USP12	4.29564e-19	0.255399	0.468	0.281	1.44067e-14	Inh L1-6 LAMP5 CA13	USP12
TIAM1	4.30299e-19	0.29998	0.946	0.87	1.44314e-14	Inh L1-6 LAMP5 CA13	TIAM1
AGPS	6.21377e-19	0.258669	0.62	0.447	2.08397e-14	Inh L1-6 LAMP5 CA13	AGPS
CD99L2	7.26608e-19	0.325499	0.616	0.425	2.4369e-14	Inh L1-6 LAMP5 CA13	CD99L2
SCFD2	8.38403e-19	0.386513	0.745	0.565	2.81184e-14	Inh L1-6 LAMP5 CA13	SCFD2
ADCY9	1.66688e-18	0.346884	0.764	0.566	5.59037e-14	Inh L1-6 LAMP5 CA13	ADCY9
KANSL1L	1.72547e-18	0.309309	0.785	0.621	5.78689e-14	Inh L1-6 LAMP5 CA13	KANSL1L
DCLK2	1.78648e-18	0.279836	0.86	0.745	5.99151e-14	Inh L1-6 LAMP5 CA13	DCLK2
ZFAND3	1.89786e-18	0.315909	0.911	0.825	6.36504e-14	Inh L1-6 LAMP5 CA13	ZFAND3
SCAI	1.97522e-18	0.292971	0.832	0.696	6.62448e-14	Inh L1-6 LAMP5 CA13	SCAI
CYP1B1-AS1	2.13281e-18	0.315285	0.263	0.097	7.15301e-14	Inh L1-6 LAMP5 CA13	CYP1B1-AS1
CHCHD6	2.14501e-18	0.323372	0.689	0.489	7.19394e-14	Inh L1-6 LAMP5 CA13	CHCHD6
RARS2	2.88647e-18	0.258195	0.617	0.429	9.68063e-14	Inh L1-6 LAMP5 CA13	RARS2
VWC2	2.95395e-18	0.313129	0.89	0.67	9.90697e-14	Inh L1-6 LAMP5 CA13	VWC2
PDE8A	3.30542e-18	0.300436	0.749	0.581	1.10857e-13	Inh L1-6 LAMP5 CA13	PDE8A
SLCO3A1	3.80562e-18	0.274283	0.878	0.734	1.27633e-13	Inh L1-6 LAMP5 CA13	SLCO3A1
IL6ST	4.71093e-18	0.295239	0.637	0.462	1.57995e-13	Inh L1-6 LAMP5 CA13	IL6ST
NR6A1	4.80223e-18	0.275702	0.746	0.592	1.61057e-13	Inh L1-6 LAMP5 CA13	NR6A1
SLC20A2	5.79045e-18	0.308523	0.772	0.602	1.942e-13	Inh L1-6 LAMP5 CA13	SLC20A2
SORL1	6.13127e-18	0.274144	0.684	0.475	2.05631e-13	Inh L1-6 LAMP5 CA13	SORL1
DIP2B	1.38039e-17	0.290401	0.84	0.715	4.62955e-13	Inh L1-6 LAMP5 CA13	DIP2B
ANKRD55	1.39869e-17	0.288815	0.502	0.325	4.69092e-13	Inh L1-6 LAMP5 CA13	ANKRD55
ANAPC10	1.67489e-17	0.291098	0.722	0.558	5.61725e-13	Inh L1-6 LAMP5 CA13	ANAPC10
MEF2C-AS1	1.83097e-17	0.400641	0.898	0.774	6.14072e-13	Inh L1-6 LAMP5 CA13	MEF2C-AS1
BCL2	1.86677e-17	0.293521	0.659	0.45	6.26077e-13	Inh L1-6 LAMP5 CA13	BCL2
C20orf194	3.87508e-17	0.270062	0.877	0.785	1.29962e-12	Inh L1-6 LAMP5 CA13	C20orf194
SACS	4.17748e-17	0.259616	0.782	0.638	1.40104e-12	Inh L1-6 LAMP5 CA13	SACS
RNF144A	4.34328e-17	0.272542	0.735	0.584	1.45665e-12	Inh L1-6 LAMP5 CA13	RNF144A
AF241726.2	5.56209e-17	0.327899	0.588	0.356	1.86541e-12	Inh L1-6 LAMP5 CA13	AF241726.2
RASGRF1	6.15464e-17	0.308141	0.774	0.607	2.06414e-12	Inh L1-6 LAMP5 CA13	RASGRF1
TCF4	7.78116e-17	0.309236	0.992	0.944	2.60965e-12	Inh L1-6 LAMP5 CA13	TCF4
FRMPD4	1.22749e-16	0.262703	0.972	0.932	4.11677e-12	Inh L1-6 LAMP5 CA13	FRMPD4
ROR1	2.16836e-16	0.533695	0.426	0.22	7.27224e-12	Inh L1-6 LAMP5 CA13	ROR1
ABCD2	3.08212e-16	0.275425	0.471	0.273	1.03368e-11	Inh L1-6 LAMP5 CA13	ABCD2
ADCY1	4.31577e-16	0.309487	0.785	0.551	1.44742e-11	Inh L1-6 LAMP5 CA13	ADCY1
DYNC2H1	4.67333e-16	0.33776	0.788	0.639	1.56734e-11	Inh L1-6 LAMP5 CA13	DYNC2H1
NAALADL2	5.66242e-16	0.264278	0.744	0.563	1.89906e-11	Inh L1-6 LAMP5 CA13	NAALADL2
TRAF3	7.01585e-16	0.26906	0.684	0.501	2.35298e-11	Inh L1-6 LAMP5 CA13	TRAF3
LRRN1	7.07887e-16	0.265335	0.521	0.319	2.37411e-11	Inh L1-6 LAMP5 CA13	LRRN1
CACNA1A	1.31808e-15	0.254563	0.97	0.912	4.42059e-11	Inh L1-6 LAMP5 CA13	CACNA1A
EXOC2	1.44594e-15	0.305653	0.757	0.609	4.8494e-11	Inh L1-6 LAMP5 CA13	EXOC2
DYNC1I2	1.50171e-15	0.291205	0.751	0.595	5.03644e-11	Inh L1-6 LAMP5 CA13	DYNC1I2
LINC01632	3.71576e-15	0.266329	0.345	0.17	1.24619e-10	Inh L1-6 LAMP5 CA13	LINC01632
TAC1	4.65097e-15	0.402642	0.283	0.152	1.55984e-10	Inh L1-6 LAMP5 CA13	TAC1
CAP2	5.63223e-15	0.288422	0.811	0.659	1.88894e-10	Inh L1-6 LAMP5 CA13	CAP2
PRKAR2B	2.38492e-14	0.29445	0.659	0.465	7.99854e-10	Inh L1-6 LAMP5 CA13	PRKAR2B
PLXDC2	2.83239e-14	0.3318	0.466	0.283	9.49926e-10	Inh L1-6 LAMP5 CA13	PLXDC2
PCDH11Y	3.05287e-14	0.397344	0.404	0.27	1.02387e-09	Inh L1-6 LAMP5 CA13	PCDH11Y
BACH2	4.36764e-14	0.348535	0.841	0.69	1.46482e-09	Inh L1-6 LAMP5 CA13	BACH2
PGAP1	4.39446e-14	0.278359	0.685	0.513	1.47381e-09	Inh L1-6 LAMP5 CA13	PGAP1
VSTM2A	6.2051e-14	0.250094	0.83	0.681	2.08107e-09	Inh L1-6 LAMP5 CA13	VSTM2A
AC098829.1	1.14093e-13	0.427568	0.486	0.309	3.82644e-09	Inh L1-6 LAMP5 CA13	AC098829.1
REPS2	1.14199e-13	0.291574	0.819	0.693	3.83e-09	Inh L1-6 LAMP5 CA13	REPS2
CHL1	1.73023e-13	0.254184	0.86	0.687	5.80284e-09	Inh L1-6 LAMP5 CA13	CHL1
PWRN1	2.75481e-13	0.374763	0.754	0.583	9.23909e-09	Inh L1-6 LAMP5 CA13	PWRN1
ADCY2	5.3531e-13	0.266728	0.925	0.813	1.79532e-08	Inh L1-6 LAMP5 CA13	ADCY2
LINC01505	5.97063e-13	0.349242	0.486	0.308	2.00243e-08	Inh L1-6 LAMP5 CA13	LINC01505
VGLL4	6.51043e-13	0.276089	0.783	0.627	2.18347e-08	Inh L1-6 LAMP5 CA13	VGLL4
GPR176	9.30892e-13	0.263477	0.645	0.465	3.12203e-08	Inh L1-6 LAMP5 CA13	GPR176
GABRB2	1.59535e-12	0.266915	0.969	0.905	5.35049e-08	Inh L1-6 LAMP5 CA13	GABRB2
TMTC1	2.60809e-12	0.332003	0.765	0.593	8.74702e-08	Inh L1-6 LAMP5 CA13	TMTC1
ZNF827	2.79081e-12	0.265353	0.606	0.409	9.35981e-08	Inh L1-6 LAMP5 CA13	ZNF827
WASF3	3.97876e-12	0.263233	0.738	0.579	1.3344e-07	Inh L1-6 LAMP5 CA13	WASF3
AC079385.1	5.6725e-12	0.298639	0.496	0.32	1.90244e-07	Inh L1-6 LAMP5 CA13	AC079385.1
PITPNM2	5.71102e-12	0.281123	0.666	0.47	1.91536e-07	Inh L1-6 LAMP5 CA13	PITPNM2
NKAIN2	6.79151e-12	0.439387	0.804	0.678	2.27774e-07	Inh L1-6 LAMP5 CA13	NKAIN2
JAK1	6.98297e-12	0.253458	0.698	0.55	2.34195e-07	Inh L1-6 LAMP5 CA13	JAK1
FLRT2	1.24663e-11	0.395346	0.88	0.736	4.18094e-07	Inh L1-6 LAMP5 CA13	FLRT2
ICA1	1.60062e-11	0.251789	0.763	0.618	5.36818e-07	Inh L1-6 LAMP5 CA13	ICA1
HSD17B12	1.4363e-10	0.276684	0.672	0.527	4.81705e-06	Inh L1-6 LAMP5 CA13	HSD17B12
NECTIN3	2.87104e-10	0.297387	0.429	0.334	9.62889e-06	Inh L1-6 LAMP5 CA13	NECTIN3
PTCHD1-AS	4.49495e-10	0.301037	0.296	0.179	1.50752e-05	Inh L1-6 LAMP5 CA13	PTCHD1-AS
RICTOR	7.69206e-10	0.283173	0.8	0.681	2.57976e-05	Inh L1-6 LAMP5 CA13	RICTOR
PRKN	1.68406e-09	0.250672	0.938	0.88	5.64801e-05	Inh L1-6 LAMP5 CA13	PRKN
UBA6-AS1	3.33034e-09	0.289493	0.842	0.705	0.000111693	Inh L1-6 LAMP5 CA13	UBA6-AS1
TOGARAM2	8.64777e-09	0.277469	0.378	0.23	0.000290029	Inh L1-6 LAMP5 CA13	TOGARAM2
NUTM2A-AS1	2.82612e-08	0.25343	0.738	0.603	0.000947825	Inh L1-6 LAMP5 CA13	NUTM2A-AS1
MT-ND3	0.0065686	0.346058	0.929	0.917	1	Inh L1-6 LAMP5 CA13	MT-ND3
FBXL71	2.14531e-301	3.04782	0.973	0.192	7.19495e-297	Inh LAMP5 NRG1 (Rosehip)	FBXL7
FGF131	1.00477e-266	2.51372	0.988	0.497	3.36981e-262	Inh LAMP5 NRG1 (Rosehip)	FGF13
KIT1	4.25705e-252	2.29514	0.903	0.221	1.42773e-247	Inh LAMP5 NRG1 (Rosehip)	KIT
TMEM132D1	3.70595e-229	1.88598	0.986	0.599	1.2429e-224	Inh LAMP5 NRG1 (Rosehip)	TMEM132D
NRG1	6.58992e-228	2.44616	0.961	0.357	2.21013e-223	Inh LAMP5 NRG1 (Rosehip)	NRG1
EYA41	6.45262e-221	2.05323	0.892	0.14	2.16408e-216	Inh LAMP5 NRG1 (Rosehip)	EYA4
PID1	7.34437e-218	1.86398	0.944	0.509	2.46315e-213	Inh LAMP5 NRG1 (Rosehip)	PID1
FGF141	2.79851e-217	1.04835	0.999	0.993	9.38563e-213	Inh LAMP5 NRG1 (Rosehip)	FGF14
UNC13C1	8.90921e-217	2.00757	0.973	0.41	2.98797e-212	Inh LAMP5 NRG1 (Rosehip)	UNC13C
GRIN2A1	1.35021e-214	1.50727	0.992	0.824	4.52834e-210	Inh LAMP5 NRG1 (Rosehip)	GRIN2A
NTNG11	6.09969e-213	1.92705	0.893	0.206	2.04571e-208	Inh LAMP5 NRG1 (Rosehip)	NTNG1
PTPRT1	8.00044e-209	1.87941	0.981	0.507	2.68319e-204	Inh LAMP5 NRG1 (Rosehip)	PTPRT
PRELID21	1.79516e-201	2.44522	0.91	0.382	6.02061e-197	Inh LAMP5 NRG1 (Rosehip)	PRELID2
LINC002981	2.6097e-193	1.57621	0.772	0.098	8.7524e-189	Inh LAMP5 NRG1 (Rosehip)	LINC00298
SLC6A11	7.88222e-191	1.53849	0.96	0.813	2.64354e-186	Inh LAMP5 NRG1 (Rosehip)	SLC6A1
ALK1	1.75641e-188	1.57626	0.963	0.557	5.89066e-184	Inh LAMP5 NRG1 (Rosehip)	ALK
TMTC2	1.60623e-185	1.52248	0.968	0.55	5.38698e-181	Inh LAMP5 NRG1 (Rosehip)	TMTC2
PDZD21	1.27555e-182	1.59413	0.94	0.528	4.27794e-178	Inh LAMP5 NRG1 (Rosehip)	PDZD2
MACROD21	6.95102e-181	1.17868	0.995	0.951	2.33123e-176	Inh LAMP5 NRG1 (Rosehip)	MACROD2
CDK141	7.98343e-181	1.19951	0.971	0.864	2.67748e-176	Inh LAMP5 NRG1 (Rosehip)	CDK14
KCNIP11	2.0859e-180	1.42079	0.958	0.595	6.9957e-176	Inh LAMP5 NRG1 (Rosehip)	KCNIP1
CACNA2D11	4.32692e-177	1.82808	0.937	0.426	1.45116e-172	Inh LAMP5 NRG1 (Rosehip)	CACNA2D1
PMEPA11	2.33775e-175	1.51388	0.783	0.203	7.84035e-171	Inh LAMP5 NRG1 (Rosehip)	PMEPA1
IL1RAPL11	6.51098e-170	0.979275	0.997	0.974	2.18365e-165	Inh LAMP5 NRG1 (Rosehip)	IL1RAPL1
ATP8A21	3.28275e-169	1.05407	0.987	0.942	1.10097e-164	Inh LAMP5 NRG1 (Rosehip)	ATP8A2
PTCHD41	3.50291e-169	1.55295	0.95	0.587	1.17481e-164	Inh LAMP5 NRG1 (Rosehip)	PTCHD4
NFIB1	8.6612e-168	1.3649	0.964	0.542	2.90479e-163	Inh LAMP5 NRG1 (Rosehip)	NFIB
DNER1	8.92097e-166	1.22718	0.952	0.81	2.99192e-161	Inh LAMP5 NRG1 (Rosehip)	DNER
RGS71	9.02606e-165	0.92919	0.993	0.955	3.02716e-160	Inh LAMP5 NRG1 (Rosehip)	RGS7
KCNAB1	3.89287e-163	1.26918	0.984	0.774	1.30559e-158	Inh LAMP5 NRG1 (Rosehip)	KCNAB1
SPOCK11	1.60678e-162	1.2666	0.978	0.759	5.38882e-158	Inh LAMP5 NRG1 (Rosehip)	SPOCK1
RAB3C	5.70254e-161	1.24481	0.962	0.834	1.91252e-156	Inh LAMP5 NRG1 (Rosehip)	RAB3C
KAZN1	1.23209e-160	0.794798	0.999	0.994	4.13218e-156	Inh LAMP5 NRG1 (Rosehip)	KAZN
AC137770.11	8.97086e-155	1.72731	0.747	0.146	3.00865e-150	Inh LAMP5 NRG1 (Rosehip)	AC137770.1
FRY1	3.69782e-152	1.12066	0.958	0.814	1.24017e-147	Inh LAMP5 NRG1 (Rosehip)	FRY
PRKCB	1.00517e-150	1.2517	0.947	0.725	3.37113e-146	Inh LAMP5 NRG1 (Rosehip)	PRKCB
SV2C1	3.00124e-149	1.43093	0.756	0.132	1.00656e-144	Inh LAMP5 NRG1 (Rosehip)	SV2C
PKP21	7.94708e-149	1.43517	0.788	0.226	2.66529e-144	Inh LAMP5 NRG1 (Rosehip)	PKP2
SLC35F1	2.38858e-148	1.07029	0.97	0.859	8.01082e-144	Inh LAMP5 NRG1 (Rosehip)	SLC35F1
ADAMTSL3	7.2268e-146	1.55365	0.826	0.295	2.42373e-141	Inh LAMP5 NRG1 (Rosehip)	ADAMTSL3
GOLIM41	1.31432e-145	1.29346	0.742	0.231	4.40795e-141	Inh LAMP5 NRG1 (Rosehip)	GOLIM4
UNC5C1	5.60562e-145	1.16625	0.961	0.737	1.88001e-140	Inh LAMP5 NRG1 (Rosehip)	UNC5C
PBX1	1.97871e-141	1.13154	0.966	0.803	6.63619e-137	Inh LAMP5 NRG1 (Rosehip)	PBX1
ADARB2	8.9724e-138	1.19988	1	0.608	3.00916e-133	Inh LAMP5 NRG1 (Rosehip)	ADARB2
IGSF111	5.52592e-137	1.35448	0.87	0.486	1.85328e-132	Inh LAMP5 NRG1 (Rosehip)	IGSF11
COBL1	5.85574e-137	1.25476	0.92	0.503	1.9639e-132	Inh LAMP5 NRG1 (Rosehip)	COBL
TRPC31	5.11802e-134	1.29559	0.604	0.077	1.71648e-129	Inh LAMP5 NRG1 (Rosehip)	TRPC3
EGFR1	4.93452e-132	1.21147	0.919	0.478	1.65494e-127	Inh LAMP5 NRG1 (Rosehip)	EGFR
ATP11C1	6.89388e-132	1.05848	0.639	0.123	2.31207e-127	Inh LAMP5 NRG1 (Rosehip)	ATP11C
TACR11	8.89129e-132	1.21582	0.745	0.256	2.98196e-127	Inh LAMP5 NRG1 (Rosehip)	TACR1
SGCZ1	2.01134e-130	1.10778	0.993	0.658	6.74563e-126	Inh LAMP5 NRG1 (Rosehip)	SGCZ
MYO161	1.5506e-128	1.10209	0.957	0.531	5.2004e-124	Inh LAMP5 NRG1 (Rosehip)	MYO16
EPHA31	3.24716e-128	1.24351	0.747	0.271	1.08903e-123	Inh LAMP5 NRG1 (Rosehip)	EPHA3
LUZP21	1.34588e-127	1.20164	0.91	0.477	4.51381e-123	Inh LAMP5 NRG1 (Rosehip)	LUZP2
WWP1	2.95769e-125	1.1939	0.88	0.616	9.91951e-121	Inh LAMP5 NRG1 (Rosehip)	WWP1
DOCK10	7.94015e-124	1.04601	0.95	0.682	2.66297e-119	Inh LAMP5 NRG1 (Rosehip)	DOCK10
SOX131	1.70973e-122	0.918101	0.568	0.078	5.7341e-118	Inh LAMP5 NRG1 (Rosehip)	SOX13
TOX21	5.86219e-122	1.12122	0.845	0.391	1.96606e-117	Inh LAMP5 NRG1 (Rosehip)	TOX2
POU6F2	3.25186e-120	1.7805	0.616	0.134	1.09061e-115	Inh LAMP5 NRG1 (Rosehip)	POU6F2
RPH3A1	2.07693e-119	1.08662	0.892	0.529	6.9656e-115	Inh LAMP5 NRG1 (Rosehip)	RPH3A
ROR21	5.58202e-118	1.18633	0.538	0.064	1.8721e-113	Inh LAMP5 NRG1 (Rosehip)	ROR2
LRRTM3	1.04387e-116	1.09942	0.956	0.783	3.50093e-112	Inh LAMP5 NRG1 (Rosehip)	LRRTM3
MAP3K5	2.09621e-116	1.16439	0.878	0.555	7.03027e-112	Inh LAMP5 NRG1 (Rosehip)	MAP3K5
SGK11	2.86355e-115	1.11468	0.894	0.549	9.60376e-111	Inh LAMP5 NRG1 (Rosehip)	SGK1
NXPH21	3.25891e-114	1.20706	0.722	0.25	1.09297e-109	Inh LAMP5 NRG1 (Rosehip)	NXPH2
MTUS21	9.91447e-114	0.935736	0.986	0.859	3.32512e-109	Inh LAMP5 NRG1 (Rosehip)	MTUS2
ARHGAP311	1.9814e-113	0.974257	0.536	0.059	6.64522e-109	Inh LAMP5 NRG1 (Rosehip)	ARHGAP31
ST6GAL21	2.11171e-112	1.02155	0.676	0.228	7.08226e-108	Inh LAMP5 NRG1 (Rosehip)	ST6GAL2
ITGB51	2.87112e-109	0.916871	0.553	0.091	9.62916e-105	Inh LAMP5 NRG1 (Rosehip)	ITGB5
LRRC71	8.31215e-109	0.819095	0.988	0.948	2.78773e-104	Inh LAMP5 NRG1 (Rosehip)	LRRC7
FMNL2	3.12462e-108	0.972864	0.932	0.786	1.04793e-103	Inh LAMP5 NRG1 (Rosehip)	FMNL2
BCL11B1	1.55651e-107	1.01776	0.833	0.437	5.22023e-103	Inh LAMP5 NRG1 (Rosehip)	BCL11B
NTM	1.1453e-106	0.920036	0.977	0.81	3.84112e-102	Inh LAMP5 NRG1 (Rosehip)	NTM
GRM51	9.79559e-106	0.785022	0.981	0.831	3.28524e-101	Inh LAMP5 NRG1 (Rosehip)	GRM5
GRK3	2.744e-105	0.944688	0.945	0.806	9.20284e-101	Inh LAMP5 NRG1 (Rosehip)	GRK3
GRIP11	6.59278e-104	0.639949	0.997	0.971	2.21109e-99	Inh LAMP5 NRG1 (Rosehip)	GRIP1
FSTL51	8.83028e-104	0.989626	0.97	0.681	2.9615e-99	Inh LAMP5 NRG1 (Rosehip)	FSTL5
LSAMP1	1.05421e-101	0.617303	0.999	0.99	3.5356e-97	Inh LAMP5 NRG1 (Rosehip)	LSAMP
CTXND11	1.88007e-99	1.03486	0.626	0.193	6.30538e-95	Inh LAMP5 NRG1 (Rosehip)	CTXND1
HPCAL11	6.67418e-99	1.03777	0.678	0.228	2.23839e-94	Inh LAMP5 NRG1 (Rosehip)	HPCAL1
SLC8A11	5.48058e-97	0.923504	0.979	0.684	1.83808e-92	Inh LAMP5 NRG1 (Rosehip)	SLC8A1
LAMP51	1.42923e-96	0.846437	0.519	0.082	4.79335e-92	Inh LAMP5 NRG1 (Rosehip)	LAMP5
SH3GL31	7.53788e-95	0.91706	0.918	0.773	2.52805e-90	Inh LAMP5 NRG1 (Rosehip)	SH3GL3
NYAP21	1.17965e-94	0.919147	0.874	0.55	3.95629e-90	Inh LAMP5 NRG1 (Rosehip)	NYAP2
TENM41	2.02789e-94	0.799925	0.949	0.756	6.80114e-90	Inh LAMP5 NRG1 (Rosehip)	TENM4
UBASH3B1	8.40782e-94	1.01491	0.874	0.658	2.81981e-89	Inh LAMP5 NRG1 (Rosehip)	UBASH3B
LINC00299	1.80599e-93	0.704932	0.469	0.08	6.05692e-89	Inh LAMP5 NRG1 (Rosehip)	LINC00299
RIMS11	5.58518e-92	0.772413	0.96	0.887	1.87316e-87	Inh LAMP5 NRG1 (Rosehip)	RIMS1
MSI2	5.50871e-91	0.843188	0.912	0.775	1.84751e-86	Inh LAMP5 NRG1 (Rosehip)	MSI2
CCDC85A	4.48779e-89	0.929904	0.901	0.61	1.50511e-84	Inh LAMP5 NRG1 (Rosehip)	CCDC85A
SAMD121	4.92986e-89	0.69312	0.963	0.9	1.65337e-84	Inh LAMP5 NRG1 (Rosehip)	SAMD12
CPLX3	5.58255e-89	0.742657	0.465	0.066	1.87227e-84	Inh LAMP5 NRG1 (Rosehip)	CPLX3
DGKB1	7.10708e-89	0.891579	0.955	0.731	2.38357e-84	Inh LAMP5 NRG1 (Rosehip)	DGKB
GRIA41	4.63787e-88	0.776407	0.979	0.8	1.55545e-83	Inh LAMP5 NRG1 (Rosehip)	GRIA4
FREM1	1.11978e-87	1.11125	0.716	0.265	3.75553e-83	Inh LAMP5 NRG1 (Rosehip)	FREM1
JAM21	2.81462e-87	0.914549	0.554	0.138	9.43968e-83	Inh LAMP5 NRG1 (Rosehip)	JAM2
KCNH51	1.90649e-86	1.23619	0.678	0.288	6.39399e-82	Inh LAMP5 NRG1 (Rosehip)	KCNH5
SLC25A48	6.57108e-85	0.916849	0.691	0.233	2.20381e-80	Inh LAMP5 NRG1 (Rosehip)	SLC25A48
NFIX	3.039e-84	0.952015	0.839	0.422	1.01922e-79	Inh LAMP5 NRG1 (Rosehip)	NFIX
NRIP31	1.18014e-83	1.07979	0.765	0.483	3.95795e-79	Inh LAMP5 NRG1 (Rosehip)	NRIP3
PRSS121	3.35825e-83	0.742583	0.475	0.082	1.12629e-78	Inh LAMP5 NRG1 (Rosehip)	PRSS12
B3GLCT	5.06707e-83	1.1483	0.61	0.216	1.6994e-78	Inh LAMP5 NRG1 (Rosehip)	B3GLCT
HOMER21	1.13331e-82	0.912457	0.7	0.332	3.80089e-78	Inh LAMP5 NRG1 (Rosehip)	HOMER2
TPD52L11	1.59736e-82	0.773341	0.531	0.132	5.35722e-78	Inh LAMP5 NRG1 (Rosehip)	TPD52L1
DGKD1	2.01381e-82	0.944564	0.833	0.621	6.75392e-78	Inh LAMP5 NRG1 (Rosehip)	DGKD
EXT11	3.20345e-82	0.861283	0.948	0.798	1.07437e-77	Inh LAMP5 NRG1 (Rosehip)	EXT1
AP001347.11	1.09095e-81	1.02479	0.885	0.642	3.65884e-77	Inh LAMP5 NRG1 (Rosehip)	AP001347.1
CA21	2.64538e-81	0.797158	0.483	0.104	8.87208e-77	Inh LAMP5 NRG1 (Rosehip)	CA2
CSMD31	5.78926e-81	0.628654	0.987	0.918	1.9416e-76	Inh LAMP5 NRG1 (Rosehip)	CSMD3
PTPRB1	7.36637e-81	0.88862	0.678	0.331	2.47053e-76	Inh LAMP5 NRG1 (Rosehip)	PTPRB
CNTNAP5	2.02768e-80	0.814166	0.976	0.848	6.80044e-76	Inh LAMP5 NRG1 (Rosehip)	CNTNAP5
ADAMTS9-AS2	3.39448e-80	0.915977	0.923	0.501	1.13844e-75	Inh LAMP5 NRG1 (Rosehip)	ADAMTS9-AS2
DSCAML11	5.49452e-80	0.757805	0.952	0.824	1.84275e-75	Inh LAMP5 NRG1 (Rosehip)	DSCAML1
HLF	1.50546e-79	0.819946	0.65	0.313	5.04902e-75	Inh LAMP5 NRG1 (Rosehip)	HLF
PPFIBP11	1.51836e-79	1.01764	0.798	0.439	5.09229e-75	Inh LAMP5 NRG1 (Rosehip)	PPFIBP1
HAPLN11	1.34219e-78	0.840737	0.531	0.131	4.50145e-74	Inh LAMP5 NRG1 (Rosehip)	HAPLN1
CDHR31	6.75141e-78	0.8269	0.74	0.332	2.26429e-73	Inh LAMP5 NRG1 (Rosehip)	CDHR3
ABI1	3.52376e-77	0.924228	0.813	0.62	1.1818e-72	Inh LAMP5 NRG1 (Rosehip)	ABI1
BRINP21	4.77146e-77	0.934381	0.812	0.509	1.60025e-72	Inh LAMP5 NRG1 (Rosehip)	BRINP2
RASGRP11	6.58537e-77	0.755839	0.508	0.122	2.2086e-72	Inh LAMP5 NRG1 (Rosehip)	RASGRP1
PLCB1	3.68243e-76	0.57958	0.995	0.979	1.23501e-71	Inh LAMP5 NRG1 (Rosehip)	PLCB1
GRIK41	8.14268e-76	0.837748	0.729	0.295	2.73089e-71	Inh LAMP5 NRG1 (Rosehip)	GRIK4
PLCXD3	9.89137e-76	0.907799	0.804	0.451	3.31737e-71	Inh LAMP5 NRG1 (Rosehip)	PLCXD3
GRIK1	1.76821e-75	0.805729	0.985	0.78	5.93023e-71	Inh LAMP5 NRG1 (Rosehip)	GRIK1
ETV1	2.76409e-75	0.719549	0.423	0.074	9.2702e-71	Inh LAMP5 NRG1 (Rosehip)	ETV1
FLRT21	4.46387e-75	0.812927	0.92	0.729	1.49709e-70	Inh LAMP5 NRG1 (Rosehip)	FLRT2
ZNF5361	3.8028e-74	0.652983	0.965	0.83	1.27538e-69	Inh LAMP5 NRG1 (Rosehip)	ZNF536
VLDLR-AS11	3.95213e-74	0.85219	0.701	0.345	1.32547e-69	Inh LAMP5 NRG1 (Rosehip)	VLDLR-AS1
LRRFIP2	4.18242e-74	0.867032	0.853	0.703	1.4027e-69	Inh LAMP5 NRG1 (Rosehip)	LRRFIP2
CHST111	1.35981e-73	0.878041	0.876	0.608	4.56053e-69	Inh LAMP5 NRG1 (Rosehip)	CHST11
SYN21	2.29726e-73	0.68825	0.964	0.903	7.70456e-69	Inh LAMP5 NRG1 (Rosehip)	SYN2
SPHKAP1	8.1076e-73	0.675039	0.792	0.309	2.71913e-68	Inh LAMP5 NRG1 (Rosehip)	SPHKAP
TCERG1L	8.64015e-73	0.81563	0.547	0.171	2.89773e-68	Inh LAMP5 NRG1 (Rosehip)	TCERG1L
NR2F1-AS11	1.03686e-72	0.782354	0.889	0.71	3.47743e-68	Inh LAMP5 NRG1 (Rosehip)	NR2F1-AS1
KCTD161	2.97463e-72	0.718931	0.963	0.84	9.9763e-68	Inh LAMP5 NRG1 (Rosehip)	KCTD16
HECW21	3.85801e-72	0.709758	0.918	0.819	1.2939e-67	Inh LAMP5 NRG1 (Rosehip)	HECW2
GALNT181	4.64769e-72	0.757865	0.899	0.687	1.55874e-67	Inh LAMP5 NRG1 (Rosehip)	GALNT18
SYT11	8.93248e-72	0.501712	0.999	0.977	2.99577e-67	Inh LAMP5 NRG1 (Rosehip)	SYT1
ANKH	1.30286e-71	0.736081	0.906	0.802	4.36952e-67	Inh LAMP5 NRG1 (Rosehip)	ANKH
EEPD11	2.28859e-71	0.902153	0.809	0.512	7.67549e-67	Inh LAMP5 NRG1 (Rosehip)	EEPD1
MPPED11	3.56668e-71	0.851162	0.77	0.404	1.19619e-66	Inh LAMP5 NRG1 (Rosehip)	MPPED1
RBFOX31	6.27618e-71	0.735621	0.921	0.792	2.10491e-66	Inh LAMP5 NRG1 (Rosehip)	RBFOX3
PTPRM	7.28943e-71	0.719906	0.972	0.809	2.44473e-66	Inh LAMP5 NRG1 (Rosehip)	PTPRM
PIP5K1B1	1.02158e-70	0.857319	0.868	0.647	3.42617e-66	Inh LAMP5 NRG1 (Rosehip)	PIP5K1B
KIRREL11	5.45652e-70	0.721193	0.599	0.207	1.83001e-65	Inh LAMP5 NRG1 (Rosehip)	KIRREL1
DOCK91	1.33171e-69	0.726804	0.903	0.77	4.46629e-65	Inh LAMP5 NRG1 (Rosehip)	DOCK9
SSTR21	4.68164e-69	0.644668	0.454	0.102	1.57013e-64	Inh LAMP5 NRG1 (Rosehip)	SSTR2
GRIN3A1	1.45607e-68	0.867041	0.816	0.502	4.88338e-64	Inh LAMP5 NRG1 (Rosehip)	GRIN3A
ADAMTS2	1.65413e-68	0.636059	0.41	0.069	5.54761e-64	Inh LAMP5 NRG1 (Rosehip)	ADAMTS2
DOK5	7.4516e-68	0.711092	0.683	0.371	2.49912e-63	Inh LAMP5 NRG1 (Rosehip)	DOK5
IL1RAP	2.10901e-67	0.865596	0.661	0.299	7.07319e-63	Inh LAMP5 NRG1 (Rosehip)	IL1RAP
MTSS1	2.25628e-67	0.709368	0.902	0.805	7.56711e-63	Inh LAMP5 NRG1 (Rosehip)	MTSS1
GABBR2	2.40344e-67	0.56154	0.948	0.9	8.06067e-63	Inh LAMP5 NRG1 (Rosehip)	GABBR2
GNG41	3.6743e-67	0.764027	0.628	0.246	1.23229e-62	Inh LAMP5 NRG1 (Rosehip)	GNG4
LIN7A1	2.28073e-66	0.828402	0.681	0.342	7.6491e-62	Inh LAMP5 NRG1 (Rosehip)	LIN7A
RIMBP21	2.65962e-66	0.740523	0.89	0.756	8.91982e-62	Inh LAMP5 NRG1 (Rosehip)	RIMBP2
MCTP11	3.47625e-66	0.760374	0.914	0.69	1.16587e-61	Inh LAMP5 NRG1 (Rosehip)	MCTP1
RNF1501	4.06727e-65	0.776619	0.864	0.65	1.36408e-60	Inh LAMP5 NRG1 (Rosehip)	RNF150
GAD21	9.33779e-65	0.783164	0.891	0.699	3.13171e-60	Inh LAMP5 NRG1 (Rosehip)	GAD2
ZSWIM6	9.83119e-65	0.733193	0.857	0.663	3.29718e-60	Inh LAMP5 NRG1 (Rosehip)	ZSWIM6
DPP61	2.07901e-64	0.606142	0.988	0.886	6.97259e-60	Inh LAMP5 NRG1 (Rosehip)	DPP6
TOX1	2.91605e-63	0.466576	0.736	0.278	9.77984e-59	Inh LAMP5 NRG1 (Rosehip)	TOX
ZBTB20	3.49535e-63	0.635182	0.859	0.633	1.17227e-58	Inh LAMP5 NRG1 (Rosehip)	ZBTB20
CNTNAP41	3.76304e-63	0.744769	0.915	0.602	1.26205e-58	Inh LAMP5 NRG1 (Rosehip)	CNTNAP4
GABRB21	1.59748e-62	0.589419	0.969	0.903	5.35763e-58	Inh LAMP5 NRG1 (Rosehip)	GABRB2
TMEM132B1	2.16992e-62	0.628524	0.964	0.876	7.27748e-58	Inh LAMP5 NRG1 (Rosehip)	TMEM132B
BMP6	1.19378e-61	0.564573	0.425	0.123	4.0037e-57	Inh LAMP5 NRG1 (Rosehip)	BMP6
SLC20A21	2.50317e-61	0.70837	0.784	0.597	8.39514e-57	Inh LAMP5 NRG1 (Rosehip)	SLC20A2
MYH11	1.25343e-60	0.68844	0.322	0.028	4.20376e-56	Inh LAMP5 NRG1 (Rosehip)	MYH11
KIAA1109	1.60085e-60	0.657404	0.887	0.789	5.36894e-56	Inh LAMP5 NRG1 (Rosehip)	KIAA1109
PDP1	2.06411e-60	0.522032	0.455	0.197	6.92261e-56	Inh LAMP5 NRG1 (Rosehip)	PDP1
MGAT4C1	6.03039e-60	0.816038	0.931	0.666	2.02247e-55	Inh LAMP5 NRG1 (Rosehip)	MGAT4C
DOK6	8.43913e-60	0.694599	0.924	0.777	2.83032e-55	Inh LAMP5 NRG1 (Rosehip)	DOK6
CXCL14	1.23544e-59	0.519603	0.693	0.276	4.14341e-55	Inh LAMP5 NRG1 (Rosehip)	CXCL14
LZTS1	1.55e-59	0.451616	0.314	0.042	5.19839e-55	Inh LAMP5 NRG1 (Rosehip)	LZTS1
PAPSS2	2.90177e-59	0.623465	0.376	0.08	9.73196e-55	Inh LAMP5 NRG1 (Rosehip)	PAPSS2
ID21	4.31827e-59	0.641192	0.44	0.098	1.44826e-54	Inh LAMP5 NRG1 (Rosehip)	ID2
PDGFD1	9.90082e-59	0.699394	0.465	0.122	3.32054e-54	Inh LAMP5 NRG1 (Rosehip)	PDGFD
PRKG2	1.68753e-58	0.650146	0.525	0.182	5.65965e-54	Inh LAMP5 NRG1 (Rosehip)	PRKG2
MBP1	2.99417e-58	0.73453	0.738	0.452	1.00418e-53	Inh LAMP5 NRG1 (Rosehip)	MBP
TTC39C	9.25845e-58	0.726602	0.766	0.505	3.1051e-53	Inh LAMP5 NRG1 (Rosehip)	TTC39C
LMCD1-AS1	1.13728e-57	0.752699	0.615	0.329	3.8142e-53	Inh LAMP5 NRG1 (Rosehip)	LMCD1-AS1
CYP3A5	1.29565e-57	0.512226	0.317	0.04	4.34534e-53	Inh LAMP5 NRG1 (Rosehip)	CYP3A5
PHYHIPL	1.8037e-57	0.743077	0.837	0.64	6.04924e-53	Inh LAMP5 NRG1 (Rosehip)	PHYHIPL
NETO1	3.59693e-57	0.722128	0.866	0.593	1.20634e-52	Inh LAMP5 NRG1 (Rosehip)	NETO1
GPR631	4.5811e-57	0.600249	0.437	0.121	1.53641e-52	Inh LAMP5 NRG1 (Rosehip)	GPR63
FAM110B1	7.72533e-57	0.630492	0.829	0.66	2.59092e-52	Inh LAMP5 NRG1 (Rosehip)	FAM110B
RBMS3	1.84162e-56	0.780978	0.825	0.575	6.17644e-52	Inh LAMP5 NRG1 (Rosehip)	RBMS3
TLK11	1.96954e-56	0.70531	0.822	0.654	6.60546e-52	Inh LAMP5 NRG1 (Rosehip)	TLK1
ARID1B1	3.11111e-56	0.479851	0.955	0.913	1.0434e-51	Inh LAMP5 NRG1 (Rosehip)	ARID1B
RORA	1.20953e-55	0.460137	0.988	0.961	4.05653e-51	Inh LAMP5 NRG1 (Rosehip)	RORA
DIAPH21	1.52536e-55	0.751019	0.772	0.507	5.11576e-51	Inh LAMP5 NRG1 (Rosehip)	DIAPH2
SSBP2	2.47242e-55	0.643304	0.914	0.824	8.29199e-51	Inh LAMP5 NRG1 (Rosehip)	SSBP2
HRH11	5.05265e-55	0.650239	0.478	0.175	1.69456e-50	Inh LAMP5 NRG1 (Rosehip)	HRH1
PRKCE1	5.4428e-55	0.542354	0.962	0.91	1.82541e-50	Inh LAMP5 NRG1 (Rosehip)	PRKCE
ARID5B1	5.47884e-55	0.711889	0.852	0.672	1.83749e-50	Inh LAMP5 NRG1 (Rosehip)	ARID5B
CCSER11	5.96849e-55	0.421488	0.993	0.983	2.00171e-50	Inh LAMP5 NRG1 (Rosehip)	CCSER1
PLXNA2	8.2341e-55	0.716019	0.758	0.475	2.76155e-50	Inh LAMP5 NRG1 (Rosehip)	PLXNA2
UTRN1	1.37284e-54	0.671597	0.693	0.338	4.60423e-50	Inh LAMP5 NRG1 (Rosehip)	UTRN
NMNAT31	2.2492e-54	0.687511	0.566	0.253	7.54336e-50	Inh LAMP5 NRG1 (Rosehip)	NMNAT3
ZDHHC141	7.73345e-54	0.596758	0.853	0.688	2.59364e-49	Inh LAMP5 NRG1 (Rosehip)	ZDHHC14
AP1S2	1.0058e-53	0.756482	0.682	0.363	3.37324e-49	Inh LAMP5 NRG1 (Rosehip)	AP1S2
KCNQ31	1.32667e-53	0.499637	0.961	0.882	4.44938e-49	Inh LAMP5 NRG1 (Rosehip)	KCNQ3
MDGA11	1.48529e-52	0.472488	0.321	0.073	4.98138e-48	Inh LAMP5 NRG1 (Rosehip)	MDGA1
SLC39A111	1.71492e-52	0.636241	0.518	0.225	5.75149e-48	Inh LAMP5 NRG1 (Rosehip)	SLC39A11
CTNNA21	5.34913e-52	0.535058	0.981	0.925	1.79399e-47	Inh LAMP5 NRG1 (Rosehip)	CTNNA2
PRKCA	1.48069e-51	0.607725	0.952	0.809	4.96595e-47	Inh LAMP5 NRG1 (Rosehip)	PRKCA
KCNN2	2.50041e-51	0.702697	0.75	0.494	8.38587e-47	Inh LAMP5 NRG1 (Rosehip)	KCNN2
ADGRL21	2.50452e-51	0.65257	0.923	0.76	8.39966e-47	Inh LAMP5 NRG1 (Rosehip)	ADGRL2
QKI1	2.66339e-51	0.498024	0.95	0.901	8.93247e-47	Inh LAMP5 NRG1 (Rosehip)	QKI
CLIC41	1.07115e-50	0.512358	0.345	0.07	3.59243e-46	Inh LAMP5 NRG1 (Rosehip)	CLIC4
B3GALT21	1.27601e-50	0.599599	0.467	0.166	4.2795e-46	Inh LAMP5 NRG1 (Rosehip)	B3GALT2
AJAP11	1.29024e-50	0.604537	0.733	0.466	4.32719e-46	Inh LAMP5 NRG1 (Rosehip)	AJAP1
NFIA1	3.49972e-50	1.02893	0.717	0.443	1.17374e-45	Inh LAMP5 NRG1 (Rosehip)	NFIA
KIRREL31	1.00852e-49	0.424335	0.963	0.631	3.38237e-45	Inh LAMP5 NRG1 (Rosehip)	KIRREL3
GABRA51	1.38617e-49	0.493588	0.407	0.136	4.64893e-45	Inh LAMP5 NRG1 (Rosehip)	GABRA5
SCN1A1	2.01815e-49	0.545434	0.937	0.839	6.76846e-45	Inh LAMP5 NRG1 (Rosehip)	SCN1A
TOX3	6.02127e-49	0.666864	0.735	0.472	2.01941e-44	Inh LAMP5 NRG1 (Rosehip)	TOX3
SGMS11	8.88021e-49	0.64304	0.767	0.589	2.97825e-44	Inh LAMP5 NRG1 (Rosehip)	SGMS1
CLSTN2	1.52565e-48	0.721051	0.648	0.381	5.11672e-44	Inh LAMP5 NRG1 (Rosehip)	CLSTN2
FAM13C1	3.04949e-48	0.636253	0.708	0.464	1.02274e-43	Inh LAMP5 NRG1 (Rosehip)	FAM13C
SH3RF31	3.05512e-48	0.590035	0.888	0.728	1.02463e-43	Inh LAMP5 NRG1 (Rosehip)	SH3RF3
LRIG11	3.55156e-48	0.607516	0.525	0.201	1.19112e-43	Inh LAMP5 NRG1 (Rosehip)	LRIG1
PCDH9	4.38531e-48	0.413734	0.993	0.91	1.47075e-43	Inh LAMP5 NRG1 (Rosehip)	PCDH9
RIN2	1.52485e-47	0.565784	0.546	0.231	5.11404e-43	Inh LAMP5 NRG1 (Rosehip)	RIN2
CCK	2.1895e-47	0.424232	0.721	0.382	7.34316e-43	Inh LAMP5 NRG1 (Rosehip)	CCK
VCAN	5.03857e-47	0.524428	0.38	0.107	1.68984e-42	Inh LAMP5 NRG1 (Rosehip)	VCAN
GPR1581	1.04295e-46	0.558014	0.884	0.745	3.49784e-42	Inh LAMP5 NRG1 (Rosehip)	GPR158
AMMECR11	1.37059e-46	0.539054	0.752	0.539	4.59667e-42	Inh LAMP5 NRG1 (Rosehip)	AMMECR1
EPHB21	2.95962e-46	0.595091	0.6	0.343	9.92598e-42	Inh LAMP5 NRG1 (Rosehip)	EPHB2
PKNOX21	3.81074e-46	0.604894	0.881	0.71	1.27805e-41	Inh LAMP5 NRG1 (Rosehip)	PKNOX2
ABCC1	4.50726e-46	0.585672	0.662	0.418	1.51164e-41	Inh LAMP5 NRG1 (Rosehip)	ABCC1
ZEB21	1.64036e-45	0.507554	0.951	0.858	5.50144e-41	Inh LAMP5 NRG1 (Rosehip)	ZEB2
TIAM2	5.88412e-45	0.608698	0.829	0.703	1.97342e-40	Inh LAMP5 NRG1 (Rosehip)	TIAM2
AC073050.1	7.60592e-45	0.576048	0.938	0.771	2.55087e-40	Inh LAMP5 NRG1 (Rosehip)	AC073050.1
CDH13	1.03149e-44	1.27591	0.804	0.67	3.45942e-40	Inh LAMP5 NRG1 (Rosehip)	CDH13
MSRA	2.17458e-44	0.608133	0.933	0.818	7.29311e-40	Inh LAMP5 NRG1 (Rosehip)	MSRA
BMP7	2.43748e-44	0.353166	0.262	0.033	8.17483e-40	Inh LAMP5 NRG1 (Rosehip)	BMP7
PNPLA7	3.45576e-44	0.605421	0.634	0.369	1.15899e-39	Inh LAMP5 NRG1 (Rosehip)	PNPLA7
NTRK21	5.81858e-44	0.398205	0.974	0.942	1.95144e-39	Inh LAMP5 NRG1 (Rosehip)	NTRK2
GRIA2	8.05927e-44	0.415075	0.973	0.947	2.70292e-39	Inh LAMP5 NRG1 (Rosehip)	GRIA2
CHL11	8.12523e-44	0.536205	0.885	0.68	2.72504e-39	Inh LAMP5 NRG1 (Rosehip)	CHL1
FRMPD1	9.54253e-44	0.545506	0.478	0.198	3.20037e-39	Inh LAMP5 NRG1 (Rosehip)	FRMPD1
LIFR	1.02927e-43	0.590338	0.582	0.345	3.45197e-39	Inh LAMP5 NRG1 (Rosehip)	LIFR
SOX51	1.15237e-43	0.463823	0.928	0.633	3.86481e-39	Inh LAMP5 NRG1 (Rosehip)	SOX5
KIAA1324L1	1.21803e-43	0.592914	0.739	0.551	4.08502e-39	Inh LAMP5 NRG1 (Rosehip)	KIAA1324L
TNFAIP8L31	1.65499e-43	0.469165	0.424	0.136	5.55052e-39	Inh LAMP5 NRG1 (Rosehip)	TNFAIP8L3
MAGI3	1.79432e-43	0.652175	0.818	0.565	6.01778e-39	Inh LAMP5 NRG1 (Rosehip)	MAGI3
MMD2	3.13002e-43	0.609086	0.508	0.235	1.04975e-38	Inh LAMP5 NRG1 (Rosehip)	MMD2
NAV21	4.96592e-43	0.449108	0.964	0.923	1.66547e-38	Inh LAMP5 NRG1 (Rosehip)	NAV2
PHF14	6.07503e-43	0.558861	0.89	0.804	2.03744e-38	Inh LAMP5 NRG1 (Rosehip)	PHF14
OSBPL6	6.72733e-43	0.534099	0.906	0.798	2.25621e-38	Inh LAMP5 NRG1 (Rosehip)	OSBPL6
BCKDHB1	1.1199e-42	0.590254	0.69	0.489	3.75593e-38	Inh LAMP5 NRG1 (Rosehip)	BCKDHB
OPHN1	1.17323e-42	0.76725	0.776	0.553	3.93479e-38	Inh LAMP5 NRG1 (Rosehip)	OPHN1
USP311	1.17785e-42	0.648649	0.615	0.363	3.95027e-38	Inh LAMP5 NRG1 (Rosehip)	USP31
PDZRN31	1.55432e-42	0.609228	0.917	0.737	5.21287e-38	Inh LAMP5 NRG1 (Rosehip)	PDZRN3
SERTM11	1.8145e-42	0.497222	0.379	0.11	6.08547e-38	Inh LAMP5 NRG1 (Rosehip)	SERTM1
ANK3	1.96595e-42	0.34145	0.99	0.977	6.59342e-38	Inh LAMP5 NRG1 (Rosehip)	ANK3
PRKAR2B1	2.78743e-42	0.608087	0.689	0.457	9.34848e-38	Inh LAMP5 NRG1 (Rosehip)	PRKAR2B
RAB3IP1	2.96977e-42	0.548131	0.588	0.347	9.96e-38	Inh LAMP5 NRG1 (Rosehip)	RAB3IP
KCTD11	3.53133e-42	0.581631	0.705	0.488	1.18434e-37	Inh LAMP5 NRG1 (Rosehip)	KCTD1
ADD31	6.7318e-42	0.616458	0.801	0.626	2.25771e-37	Inh LAMP5 NRG1 (Rosehip)	ADD3
NEBL	6.94238e-42	0.497832	0.941	0.885	2.32833e-37	Inh LAMP5 NRG1 (Rosehip)	NEBL
NECTIN31	8.35072e-42	0.621672	0.586	0.318	2.80066e-37	Inh LAMP5 NRG1 (Rosehip)	NECTIN3
FAT11	1.70418e-41	0.509737	0.426	0.139	5.71549e-37	Inh LAMP5 NRG1 (Rosehip)	FAT1
SGCD1	1.98275e-41	0.415114	0.722	0.433	6.64976e-37	Inh LAMP5 NRG1 (Rosehip)	SGCD
COL18A11	2.07613e-41	0.383839	0.338	0.11	6.96292e-37	Inh LAMP5 NRG1 (Rosehip)	COL18A1
ANKRD30B	5.88987e-41	0.577528	0.525	0.24	1.97535e-36	Inh LAMP5 NRG1 (Rosehip)	ANKRD30B
AC007563.2	1.95643e-40	0.681013	0.706	0.352	6.56146e-36	Inh LAMP5 NRG1 (Rosehip)	AC007563.2
CSMD2	2.24539e-40	0.544373	0.872	0.715	7.53058e-36	Inh LAMP5 NRG1 (Rosehip)	CSMD2
ATXN11	2.9475e-40	0.424737	0.953	0.92	9.88533e-36	Inh LAMP5 NRG1 (Rosehip)	ATXN1
CHRDL11	5.00363e-40	0.366177	0.33	0.099	1.67812e-35	Inh LAMP5 NRG1 (Rosehip)	CHRDL1
WWOX	6.82264e-40	0.534872	0.944	0.868	2.28818e-35	Inh LAMP5 NRG1 (Rosehip)	WWOX
HPSE2	3.10388e-39	0.847621	0.532	0.24	1.04098e-34	Inh LAMP5 NRG1 (Rosehip)	HPSE2
ENTPD3	4.71841e-39	0.556803	0.751	0.582	1.58246e-34	Inh LAMP5 NRG1 (Rosehip)	ENTPD3
KIAA12111	2.97486e-38	0.51603	0.911	0.807	9.97708e-34	Inh LAMP5 NRG1 (Rosehip)	KIAA1211
NOS1AP	3.26276e-38	0.56877	0.752	0.556	1.09427e-33	Inh LAMP5 NRG1 (Rosehip)	NOS1AP
MPP6	3.93545e-38	0.59837	0.781	0.597	1.31987e-33	Inh LAMP5 NRG1 (Rosehip)	MPP6
AC138904.3	5.31778e-38	0.397039	0.275	0.055	1.78348e-33	Inh LAMP5 NRG1 (Rosehip)	AC138904.3
GAS7	5.71651e-38	0.498293	0.827	0.66	1.9172e-33	Inh LAMP5 NRG1 (Rosehip)	GAS7
AC079296.1	8.17174e-38	0.642485	0.611	0.347	2.74064e-33	Inh LAMP5 NRG1 (Rosehip)	AC079296.1
ANOS1	9.13929e-38	0.366767	0.373	0.136	3.06513e-33	Inh LAMP5 NRG1 (Rosehip)	ANOS1
SSH21	7.3852e-37	0.43599	0.896	0.833	2.47685e-32	Inh LAMP5 NRG1 (Rosehip)	SSH2
RAPGEF4	7.52717e-37	0.406772	0.924	0.859	2.52446e-32	Inh LAMP5 NRG1 (Rosehip)	RAPGEF4
CDC42BPA	1.05147e-36	0.404855	0.948	0.918	3.52642e-32	Inh LAMP5 NRG1 (Rosehip)	CDC42BPA
KIAA1958	1.29859e-36	0.431891	0.715	0.466	4.35521e-32	Inh LAMP5 NRG1 (Rosehip)	KIAA1958
HTR1E	1.5905e-36	0.543582	0.693	0.406	5.33423e-32	Inh LAMP5 NRG1 (Rosehip)	HTR1E
FOXN3	1.96801e-36	0.534417	0.872	0.744	6.60033e-32	Inh LAMP5 NRG1 (Rosehip)	FOXN3
CACNG31	2.04523e-36	0.586794	0.762	0.513	6.85929e-32	Inh LAMP5 NRG1 (Rosehip)	CACNG3
HS3ST51	3.62002e-36	0.589086	0.652	0.33	1.21408e-31	Inh LAMP5 NRG1 (Rosehip)	HS3ST5
SLCO3A11	5.80699e-36	0.54971	0.878	0.731	1.94755e-31	Inh LAMP5 NRG1 (Rosehip)	SLCO3A1
MAML31	2.73902e-35	0.483809	0.617	0.306	9.18613e-31	Inh LAMP5 NRG1 (Rosehip)	MAML3
SEPT7	1.0302e-34	0.523906	0.806	0.72	3.4551e-30	Inh LAMP5 NRG1 (Rosehip)	SEPT7
ANKRD551	1.03956e-34	0.567735	0.538	0.318	3.48649e-30	Inh LAMP5 NRG1 (Rosehip)	ANKRD55
CELF41	1.14214e-34	0.369875	0.951	0.902	3.83052e-30	Inh LAMP5 NRG1 (Rosehip)	CELF4
ANO61	1.3834e-34	0.463256	0.494	0.28	4.63965e-30	Inh LAMP5 NRG1 (Rosehip)	ANO6
BCL21	2.26609e-34	0.572479	0.68	0.443	7.60001e-30	Inh LAMP5 NRG1 (Rosehip)	BCL2
ZBTB16	2.83574e-34	0.508833	0.883	0.721	9.51051e-30	Inh LAMP5 NRG1 (Rosehip)	ZBTB16
ST3GAL1	3.84686e-34	0.516139	0.465	0.211	1.29016e-29	Inh LAMP5 NRG1 (Rosehip)	ST3GAL1
LCP2	9.38941e-34	0.367279	0.259	0.047	3.14902e-29	Inh LAMP5 NRG1 (Rosehip)	LCP2
CACNA1I1	7.49544e-33	0.512733	0.502	0.225	2.51382e-28	Inh LAMP5 NRG1 (Rosehip)	CACNA1I
PKP41	2.46475e-32	0.46718	0.89	0.79	8.26628e-28	Inh LAMP5 NRG1 (Rosehip)	PKP4
CHSY3	3.41473e-32	0.500042	0.89	0.702	1.14523e-27	Inh LAMP5 NRG1 (Rosehip)	CHSY3
ITGA61	3.7874e-32	0.356947	0.281	0.07	1.27022e-27	Inh LAMP5 NRG1 (Rosehip)	ITGA6
NDRG1	4.67194e-32	0.325411	0.318	0.118	1.56687e-27	Inh LAMP5 NRG1 (Rosehip)	NDRG1
TNR1	6.56409e-32	0.524899	0.857	0.667	2.20146e-27	Inh LAMP5 NRG1 (Rosehip)	TNR
FAM49A	1.39232e-31	0.461714	0.79	0.671	4.66955e-27	Inh LAMP5 NRG1 (Rosehip)	FAM49A
PITPNM21	4.29203e-31	0.536911	0.661	0.465	1.43946e-26	Inh LAMP5 NRG1 (Rosehip)	PITPNM2
COL4A21	6.03757e-31	0.382255	0.568	0.31	2.02488e-26	Inh LAMP5 NRG1 (Rosehip)	COL4A2
NXPH11	6.89692e-31	0.410241	0.972	0.565	2.31309e-26	Inh LAMP5 NRG1 (Rosehip)	NXPH1
LTBP11	2.9482e-30	0.42184	0.399	0.151	9.88768e-26	Inh LAMP5 NRG1 (Rosehip)	LTBP1
RERG1	3.31136e-30	0.457675	0.723	0.419	1.11056e-25	Inh LAMP5 NRG1 (Rosehip)	RERG
ITM2C1	6.04326e-30	0.569721	0.464	0.264	2.02679e-25	Inh LAMP5 NRG1 (Rosehip)	ITM2C
CDH201	1.56264e-29	0.393822	0.625	0.313	5.24077e-25	Inh LAMP5 NRG1 (Rosehip)	CDH20
DYNC1I11	1.56431e-29	0.344403	0.907	0.855	5.24637e-25	Inh LAMP5 NRG1 (Rosehip)	DYNC1I1
TRAF31	2.29381e-29	0.502971	0.683	0.497	7.69298e-25	Inh LAMP5 NRG1 (Rosehip)	TRAF3
KCTD15	6.51236e-29	0.305887	0.266	0.068	2.18412e-24	Inh LAMP5 NRG1 (Rosehip)	KCTD15
PRR16	1.04839e-28	0.384252	0.759	0.427	3.51609e-24	Inh LAMP5 NRG1 (Rosehip)	PRR16
PTPN13	1.28598e-28	0.34386	0.559	0.366	4.31291e-24	Inh LAMP5 NRG1 (Rosehip)	PTPN13
AC104151.11	4.13914e-28	0.454173	0.576	0.324	1.38818e-23	Inh LAMP5 NRG1 (Rosehip)	AC104151.1
PLEKHO11	4.90303e-28	0.502472	0.546	0.337	1.64438e-23	Inh LAMP5 NRG1 (Rosehip)	PLEKHO1
LMO7	6.89282e-28	0.549577	0.66	0.494	2.31171e-23	Inh LAMP5 NRG1 (Rosehip)	LMO7
CAP21	7.36593e-28	0.539213	0.801	0.656	2.47038e-23	Inh LAMP5 NRG1 (Rosehip)	CAP2
WLS	9.20714e-28	0.33793	0.7	0.468	3.08789e-23	Inh LAMP5 NRG1 (Rosehip)	WLS
VAT1L	1.10128e-27	0.506343	0.553	0.332	3.69347e-23	Inh LAMP5 NRG1 (Rosehip)	VAT1L
CABP11	1.17453e-27	0.513169	0.676	0.461	3.93915e-23	Inh LAMP5 NRG1 (Rosehip)	CABP1
KCND3	1.2093e-27	0.442353	0.86	0.705	4.05575e-23	Inh LAMP5 NRG1 (Rosehip)	KCND3
ATXN7L11	1.66846e-27	0.503283	0.788	0.64	5.59569e-23	Inh LAMP5 NRG1 (Rosehip)	ATXN7L1
CRIM11	2.10429e-27	0.516547	0.632	0.389	7.05736e-23	Inh LAMP5 NRG1 (Rosehip)	CRIM1
UNC5B1	2.19833e-27	0.336832	0.419	0.173	7.37275e-23	Inh LAMP5 NRG1 (Rosehip)	UNC5B
TPTEP2-CSNK1E	2.53705e-27	0.481996	0.553	0.346	8.50875e-23	Inh LAMP5 NRG1 (Rosehip)	TPTEP2-CSNK1E
SPOCK2	4.00068e-27	0.536565	0.713	0.589	1.34175e-22	Inh LAMP5 NRG1 (Rosehip)	SPOCK2
PDE10A1	5.38754e-27	0.407201	0.852	0.717	1.80687e-22	Inh LAMP5 NRG1 (Rosehip)	PDE10A
LMO3	7.79726e-27	0.395989	0.547	0.332	2.61505e-22	Inh LAMP5 NRG1 (Rosehip)	LMO3
ZNF4621	1.02652e-26	0.444869	0.647	0.444	3.44274e-22	Inh LAMP5 NRG1 (Rosehip)	ZNF462
SBF2	2.8025e-26	0.398234	0.914	0.863	9.39901e-22	Inh LAMP5 NRG1 (Rosehip)	SBF2
CYFIP2	4.08404e-26	0.385872	0.819	0.754	1.36971e-21	Inh LAMP5 NRG1 (Rosehip)	CYFIP2
MN1	1.14381e-25	0.273125	0.311	0.132	3.83612e-21	Inh LAMP5 NRG1 (Rosehip)	MN1
RERE	2.07937e-25	0.30395	0.942	0.915	6.9738e-21	Inh LAMP5 NRG1 (Rosehip)	RERE
CSAD	2.84868e-25	0.478538	0.667	0.487	9.55389e-21	Inh LAMP5 NRG1 (Rosehip)	CSAD
CCNH	3.39218e-25	0.353721	0.926	0.834	1.13767e-20	Inh LAMP5 NRG1 (Rosehip)	CCNH
KCNN3	5.05231e-25	0.373659	0.475	0.246	1.69444e-20	Inh LAMP5 NRG1 (Rosehip)	KCNN3
APBA1	6.76574e-25	0.414668	0.843	0.754	2.26909e-20	Inh LAMP5 NRG1 (Rosehip)	APBA1
NKAIN31	7.30989e-25	0.361302	0.689	0.431	2.45159e-20	Inh LAMP5 NRG1 (Rosehip)	NKAIN3
SERINC5	8.25999e-25	0.518691	0.724	0.555	2.77023e-20	Inh LAMP5 NRG1 (Rosehip)	SERINC5
JAKMIP1	8.73589e-25	0.380192	0.675	0.557	2.92984e-20	Inh LAMP5 NRG1 (Rosehip)	JAKMIP1
MCUB	9.29374e-25	0.275572	0.336	0.142	3.11693e-20	Inh LAMP5 NRG1 (Rosehip)	MCUB
SOX11	1.59462e-24	0.309215	0.315	0.114	5.34804e-20	Inh LAMP5 NRG1 (Rosehip)	SOX1
PHACTR11	2.31356e-24	0.345605	0.963	0.907	7.75921e-20	Inh LAMP5 NRG1 (Rosehip)	PHACTR1
POU3F4	3.90789e-24	0.275261	0.265	0.087	1.31063e-19	Inh LAMP5 NRG1 (Rosehip)	POU3F4
PTPRG1	6.76072e-24	0.391502	0.934	0.892	2.26741e-19	Inh LAMP5 NRG1 (Rosehip)	PTPRG
DPY19L1	8.47772e-24	0.347377	0.424	0.244	2.84326e-19	Inh LAMP5 NRG1 (Rosehip)	DPY19L1
SLC2A131	1.16987e-23	0.339937	0.928	0.878	3.92351e-19	Inh LAMP5 NRG1 (Rosehip)	SLC2A13
DISP3	1.37159e-23	0.295523	0.334	0.146	4.60002e-19	Inh LAMP5 NRG1 (Rosehip)	DISP3
BTBD91	1.68002e-23	0.417646	0.863	0.77	5.63446e-19	Inh LAMP5 NRG1 (Rosehip)	BTBD9
PIP4K2A	1.99888e-23	0.440604	0.538	0.34	6.70386e-19	Inh LAMP5 NRG1 (Rosehip)	PIP4K2A
GNG12	2.226e-23	0.311018	0.399	0.173	7.46555e-19	Inh LAMP5 NRG1 (Rosehip)	GNG12
SVIL	2.89858e-23	0.255345	0.467	0.301	9.72125e-19	Inh LAMP5 NRG1 (Rosehip)	SVIL
AC016717.2	4.39237e-23	0.308833	0.348	0.163	1.47311e-18	Inh LAMP5 NRG1 (Rosehip)	AC016717.2
GABRB3	5.00459e-23	0.357914	0.901	0.845	1.67844e-18	Inh LAMP5 NRG1 (Rosehip)	GABRB3
PDSS1	5.53723e-23	0.545581	0.516	0.295	1.85708e-18	Inh LAMP5 NRG1 (Rosehip)	PDSS1
ATP13A3	7.09524e-23	0.456304	0.612	0.457	2.3796e-18	Inh LAMP5 NRG1 (Rosehip)	ATP13A3
CDC73	8.23175e-23	0.423681	0.634	0.488	2.76076e-18	Inh LAMP5 NRG1 (Rosehip)	CDC73
HEG1	8.46672e-23	0.365087	0.397	0.181	2.83957e-18	Inh LAMP5 NRG1 (Rosehip)	HEG1
NEDD4L1	9.16613e-23	0.325955	0.866	0.659	3.07414e-18	Inh LAMP5 NRG1 (Rosehip)	NEDD4L
MXD4	9.77072e-23	0.407777	0.515	0.315	3.2769e-18	Inh LAMP5 NRG1 (Rosehip)	MXD4
GABRD	1.06505e-22	0.393773	0.412	0.196	3.57195e-18	Inh LAMP5 NRG1 (Rosehip)	GABRD
TMOD1	1.6391e-22	0.314255	0.548	0.331	5.4972e-18	Inh LAMP5 NRG1 (Rosehip)	TMOD1
SLC6A1-AS11	2.16666e-22	0.510487	0.462	0.276	7.26656e-18	Inh LAMP5 NRG1 (Rosehip)	SLC6A1-AS1
SHC3	2.18015e-22	0.3955	0.707	0.548	7.31179e-18	Inh LAMP5 NRG1 (Rosehip)	SHC3
UNC79	2.18982e-22	0.338599	0.925	0.882	7.34421e-18	Inh LAMP5 NRG1 (Rosehip)	UNC79
PAK51	2.37389e-22	0.455247	0.848	0.725	7.96156e-18	Inh LAMP5 NRG1 (Rosehip)	PAK5
KLF13	2.4318e-22	0.282978	0.389	0.231	8.15578e-18	Inh LAMP5 NRG1 (Rosehip)	KLF13
SLC7A2	4.40629e-22	0.326189	0.373	0.195	1.47778e-17	Inh LAMP5 NRG1 (Rosehip)	SLC7A2
CASK1	4.54819e-22	0.35813	0.784	0.695	1.52537e-17	Inh LAMP5 NRG1 (Rosehip)	CASK
LINC01630	4.61461e-22	0.394516	0.303	0.124	1.54765e-17	Inh LAMP5 NRG1 (Rosehip)	LINC01630
BTBD81	4.75534e-22	0.416392	0.793	0.698	1.59485e-17	Inh LAMP5 NRG1 (Rosehip)	BTBD8
VWC21	5.61335e-22	0.280874	0.846	0.668	1.8826e-17	Inh LAMP5 NRG1 (Rosehip)	VWC2
MTR1	6.60424e-22	0.443231	0.702	0.569	2.21493e-17	Inh LAMP5 NRG1 (Rosehip)	MTR
SOX21	8.72269e-22	0.343189	0.436	0.25	2.92541e-17	Inh LAMP5 NRG1 (Rosehip)	SOX2
DCAF6	1.12521e-21	0.382853	0.654	0.533	3.77374e-17	Inh LAMP5 NRG1 (Rosehip)	DCAF6
GRIP2	1.30304e-21	0.444336	0.739	0.59	4.37012e-17	Inh LAMP5 NRG1 (Rosehip)	GRIP2
FMNL3	1.77906e-21	0.299582	0.309	0.132	5.9666e-17	Inh LAMP5 NRG1 (Rosehip)	FMNL3
TSPAN18	2.15075e-21	0.25684	0.272	0.106	7.21317e-17	Inh LAMP5 NRG1 (Rosehip)	TSPAN18
PLCL21	2.77867e-21	0.340828	0.772	0.666	9.31911e-17	Inh LAMP5 NRG1 (Rosehip)	PLCL2
MIRLET7BHG	2.83514e-21	0.450525	0.668	0.511	9.5085e-17	Inh LAMP5 NRG1 (Rosehip)	MIRLET7BHG
VRK1	3.37559e-21	0.369982	0.422	0.249	1.13211e-16	Inh LAMP5 NRG1 (Rosehip)	VRK1
URI1	4.55416e-21	0.346567	0.692	0.601	1.52738e-16	Inh LAMP5 NRG1 (Rosehip)	URI1
DNM2	4.74113e-21	0.372904	0.596	0.453	1.59008e-16	Inh LAMP5 NRG1 (Rosehip)	DNM2
B2M	5.62843e-21	0.394071	0.368	0.176	1.88766e-16	Inh LAMP5 NRG1 (Rosehip)	B2M
ITGA9	5.74877e-21	0.377691	0.587	0.368	1.92802e-16	Inh LAMP5 NRG1 (Rosehip)	ITGA9
NGEF	9.41047e-21	0.253911	0.342	0.182	3.15608e-16	Inh LAMP5 NRG1 (Rosehip)	NGEF
RASSF8	1.25381e-20	0.393954	0.57	0.375	4.20503e-16	Inh LAMP5 NRG1 (Rosehip)	RASSF8
CA31	1.46992e-20	0.267286	0.352	0.164	4.92981e-16	Inh LAMP5 NRG1 (Rosehip)	CA3
CHD3	1.5933e-20	0.407835	0.55	0.373	5.34361e-16	Inh LAMP5 NRG1 (Rosehip)	CHD3
FEZ2	2.32249e-20	0.417923	0.575	0.362	7.78916e-16	Inh LAMP5 NRG1 (Rosehip)	FEZ2
PRNP	4.22518e-20	0.40398	0.811	0.736	1.41704e-15	Inh LAMP5 NRG1 (Rosehip)	PRNP
GRM4	4.68986e-20	0.337103	0.419	0.226	1.57289e-15	Inh LAMP5 NRG1 (Rosehip)	GRM4
PGBD5	5.86938e-20	0.404534	0.737	0.61	1.96847e-15	Inh LAMP5 NRG1 (Rosehip)	PGBD5
EPN2	9.04253e-20	0.399277	0.705	0.568	3.03268e-15	Inh LAMP5 NRG1 (Rosehip)	EPN2
ZNF8271	9.6065e-20	0.435747	0.586	0.406	3.22183e-15	Inh LAMP5 NRG1 (Rosehip)	ZNF827
RASGRF11	1.01781e-19	0.437425	0.746	0.606	3.41352e-15	Inh LAMP5 NRG1 (Rosehip)	RASGRF1
NECAB2	1.78178e-19	0.308821	0.416	0.24	5.97573e-15	Inh LAMP5 NRG1 (Rosehip)	NECAB2
DDR2	1.82693e-19	0.26113	0.292	0.131	6.12715e-15	Inh LAMP5 NRG1 (Rosehip)	DDR2
KITLG1	2.17518e-19	0.402785	0.499	0.302	7.29511e-15	Inh LAMP5 NRG1 (Rosehip)	KITLG
SLC1A1	3.11106e-19	0.402187	0.572	0.408	1.04339e-14	Inh LAMP5 NRG1 (Rosehip)	SLC1A1
NPTXR	3.12327e-19	0.418839	0.66	0.492	1.04748e-14	Inh LAMP5 NRG1 (Rosehip)	NPTXR
RAB11FIP1	5.15652e-19	0.294975	0.313	0.15	1.7294e-14	Inh LAMP5 NRG1 (Rosehip)	RAB11FIP1
KBTBD12	5.51908e-19	0.329249	0.328	0.159	1.85099e-14	Inh LAMP5 NRG1 (Rosehip)	KBTBD12
AC109927.1	5.59412e-19	0.287246	0.274	0.158	1.87616e-14	Inh LAMP5 NRG1 (Rosehip)	AC109927.1
MEF2C-AS11	6.19012e-19	0.397694	0.869	0.774	2.07604e-14	Inh LAMP5 NRG1 (Rosehip)	MEF2C-AS1
SRGAP3	9.02989e-19	0.349226	0.903	0.852	3.02844e-14	Inh LAMP5 NRG1 (Rosehip)	SRGAP3
ADAMTS19	9.46309e-19	0.31268	0.605	0.367	3.17373e-14	Inh LAMP5 NRG1 (Rosehip)	ADAMTS19
TMEM1641	9.67515e-19	0.352867	0.412	0.24	3.24485e-14	Inh LAMP5 NRG1 (Rosehip)	TMEM164
USP3	1.03709e-18	0.377057	0.517	0.335	3.47819e-14	Inh LAMP5 NRG1 (Rosehip)	USP3
CRTAC11	1.19116e-18	0.338417	0.559	0.352	3.99492e-14	Inh LAMP5 NRG1 (Rosehip)	CRTAC1
MGLL1	1.42626e-18	0.370445	0.591	0.421	4.78339e-14	Inh LAMP5 NRG1 (Rosehip)	MGLL
DLX6-AS1	1.98015e-18	0.282972	0.823	0.665	6.64101e-14	Inh LAMP5 NRG1 (Rosehip)	DLX6-AS1
ELAVL4	1.9835e-18	0.340693	0.734	0.625	6.65225e-14	Inh LAMP5 NRG1 (Rosehip)	ELAVL4
RASAL2	2.08327e-18	0.254217	0.921	0.862	6.98688e-14	Inh LAMP5 NRG1 (Rosehip)	RASAL2
MTMR7	2.2021e-18	0.410205	0.741	0.644	7.38542e-14	Inh LAMP5 NRG1 (Rosehip)	MTMR7
LRRC3B	2.65e-18	0.276989	0.551	0.331	8.88756e-14	Inh LAMP5 NRG1 (Rosehip)	LRRC3B
PXN	3.03546e-18	0.250347	0.275	0.129	1.01803e-13	Inh LAMP5 NRG1 (Rosehip)	PXN
RBMS3-AS3	3.10116e-18	0.291725	0.356	0.211	1.04007e-13	Inh LAMP5 NRG1 (Rosehip)	RBMS3-AS3
LPIN2	3.4098e-18	0.421616	0.653	0.515	1.14358e-13	Inh LAMP5 NRG1 (Rosehip)	LPIN2
NRCAM1	3.66556e-18	0.266019	0.93	0.893	1.22935e-13	Inh LAMP5 NRG1 (Rosehip)	NRCAM
CAB39L	4.10115e-18	0.332079	0.459	0.31	1.37544e-13	Inh LAMP5 NRG1 (Rosehip)	CAB39L
STXBP5L	5.10931e-18	0.254483	0.973	0.957	1.71356e-13	Inh LAMP5 NRG1 (Rosehip)	STXBP5L
SSH1	1.02701e-17	0.353589	0.584	0.463	3.44438e-13	Inh LAMP5 NRG1 (Rosehip)	SSH1
ANKRD30BL	1.12634e-17	0.366882	0.908	0.771	3.77752e-13	Inh LAMP5 NRG1 (Rosehip)	ANKRD30BL
SEC14L1	1.50972e-17	0.404578	0.635	0.505	5.06328e-13	Inh LAMP5 NRG1 (Rosehip)	SEC14L1
EFNA5	1.63404e-17	0.25577	0.796	0.625	5.48024e-13	Inh LAMP5 NRG1 (Rosehip)	EFNA5
TBC1D4	2.74257e-17	0.289826	0.726	0.606	9.19802e-13	Inh LAMP5 NRG1 (Rosehip)	TBC1D4
HUNK	3.0197e-17	0.292216	0.566	0.403	1.01275e-12	Inh LAMP5 NRG1 (Rosehip)	HUNK
LYPD61	3.73432e-17	0.272856	0.524	0.373	1.25242e-12	Inh LAMP5 NRG1 (Rosehip)	LYPD6
IL6ST1	3.88962e-17	0.415716	0.609	0.46	1.3045e-12	Inh LAMP5 NRG1 (Rosehip)	IL6ST
PRMT8	3.9607e-17	0.494333	0.641	0.446	1.32834e-12	Inh LAMP5 NRG1 (Rosehip)	PRMT8
PIK3C2B	4.5127e-17	0.293544	0.455	0.333	1.51347e-12	Inh LAMP5 NRG1 (Rosehip)	PIK3C2B
CACNA1B1	4.81246e-17	0.254239	0.96	0.937	1.614e-12	Inh LAMP5 NRG1 (Rosehip)	CACNA1B
ANKRD6	4.81898e-17	0.474037	0.696	0.478	1.61619e-12	Inh LAMP5 NRG1 (Rosehip)	ANKRD6
NR3C2	5.78511e-17	0.265839	0.896	0.817	1.94021e-12	Inh LAMP5 NRG1 (Rosehip)	NR3C2
SPOPL	6.78527e-17	0.375789	0.544	0.405	2.27565e-12	Inh LAMP5 NRG1 (Rosehip)	SPOPL
ADAM221	6.79305e-17	0.252916	0.868	0.813	2.27825e-12	Inh LAMP5 NRG1 (Rosehip)	ADAM22
MBOAT2	7.22483e-17	0.384005	0.764	0.619	2.42306e-12	Inh LAMP5 NRG1 (Rosehip)	MBOAT2
RAD211	7.69053e-17	0.346754	0.541	0.411	2.57925e-12	Inh LAMP5 NRG1 (Rosehip)	RAD21
BAZ2B	7.94928e-17	0.393813	0.802	0.701	2.66603e-12	Inh LAMP5 NRG1 (Rosehip)	BAZ2B
RXRA	8.32327e-17	0.320874	0.521	0.358	2.79146e-12	Inh LAMP5 NRG1 (Rosehip)	RXRA
PPP1R2	1.05841e-16	0.322503	0.49	0.363	3.54971e-12	Inh LAMP5 NRG1 (Rosehip)	PPP1R2
ARL4C	1.26203e-16	0.434034	0.684	0.549	4.23261e-12	Inh LAMP5 NRG1 (Rosehip)	ARL4C
RRAS2	2.08469e-16	0.309484	0.48	0.309	6.99163e-12	Inh LAMP5 NRG1 (Rosehip)	RRAS2
TSPAN51	2.11394e-16	0.347725	0.893	0.787	7.08973e-12	Inh LAMP5 NRG1 (Rosehip)	TSPAN5
MAP2K1	2.43679e-16	0.321056	0.527	0.394	8.17252e-12	Inh LAMP5 NRG1 (Rosehip)	MAP2K1
CHCHD61	2.74319e-16	0.354132	0.623	0.49	9.20011e-12	Inh LAMP5 NRG1 (Rosehip)	CHCHD6
LINC009371	3.0082e-16	0.406015	0.569	0.4	1.00889e-11	Inh LAMP5 NRG1 (Rosehip)	LINC00937
PLAGL11	3.28117e-16	0.309236	0.528	0.362	1.10044e-11	Inh LAMP5 NRG1 (Rosehip)	PLAGL1
LONRF3	3.46576e-16	0.333359	0.363	0.184	1.16235e-11	Inh LAMP5 NRG1 (Rosehip)	LONRF3
NME9	5.09368e-16	0.395341	0.439	0.293	1.70832e-11	Inh LAMP5 NRG1 (Rosehip)	NME9
AC004784.1	5.95172e-16	0.294385	0.289	0.158	1.99609e-11	Inh LAMP5 NRG1 (Rosehip)	AC004784.1
ICA11	6.29549e-16	0.275122	0.715	0.618	2.11138e-11	Inh LAMP5 NRG1 (Rosehip)	ICA1
ADRA1A	7.75458e-16	0.367921	0.711	0.521	2.60073e-11	Inh LAMP5 NRG1 (Rosehip)	ADRA1A
MAST4	7.88002e-16	0.305989	0.905	0.838	2.6428e-11	Inh LAMP5 NRG1 (Rosehip)	MAST4
UNC13A1	1.42111e-15	0.385692	0.691	0.573	4.7661e-11	Inh LAMP5 NRG1 (Rosehip)	UNC13A
SPRED11	1.62353e-15	0.327182	0.508	0.361	5.44499e-11	Inh LAMP5 NRG1 (Rosehip)	SPRED1
PLPP1	1.63164e-15	0.391935	0.657	0.552	5.47219e-11	Inh LAMP5 NRG1 (Rosehip)	PLPP1
PLXDC1	1.72835e-15	0.296545	0.376	0.209	5.79655e-11	Inh LAMP5 NRG1 (Rosehip)	PLXDC1
CDO1	1.75038e-15	0.282527	0.328	0.176	5.87043e-11	Inh LAMP5 NRG1 (Rosehip)	CDO1
SRM	1.97783e-15	0.341392	0.395	0.251	6.63325e-11	Inh LAMP5 NRG1 (Rosehip)	SRM
NR2F1	2.65668e-15	0.340807	0.572	0.411	8.90998e-11	Inh LAMP5 NRG1 (Rosehip)	NR2F1
PDE8B1	2.90102e-15	0.270407	0.404	0.253	9.72946e-11	Inh LAMP5 NRG1 (Rosehip)	PDE8B
AC116366.3	4.38371e-15	0.364787	0.672	0.55	1.47021e-10	Inh LAMP5 NRG1 (Rosehip)	AC116366.3
SREBF2	4.49769e-15	0.307476	0.703	0.609	1.50843e-10	Inh LAMP5 NRG1 (Rosehip)	SREBF2
GNAI1	4.65264e-15	0.352714	0.631	0.499	1.5604e-10	Inh LAMP5 NRG1 (Rosehip)	GNAI1
GLIS1	5.1499e-15	0.269106	0.471	0.326	1.72717e-10	Inh LAMP5 NRG1 (Rosehip)	GLIS1
MARCH41	5.6985e-15	0.352554	0.633	0.484	1.91116e-10	Inh LAMP5 NRG1 (Rosehip)	MARCH4
GABRA4	6.27654e-15	0.327645	0.712	0.589	2.10503e-10	Inh LAMP5 NRG1 (Rosehip)	GABRA4
RGMB	6.86887e-15	0.2605	0.377	0.221	2.30368e-10	Inh LAMP5 NRG1 (Rosehip)	RGMB
EIF2AK3	1.02288e-14	0.298026	0.475	0.338	3.43055e-10	Inh LAMP5 NRG1 (Rosehip)	EIF2AK3
FOXO11	1.06855e-14	0.308153	0.338	0.185	3.58369e-10	Inh LAMP5 NRG1 (Rosehip)	FOXO1
TRPC5	1.11724e-14	0.276101	0.565	0.376	3.74701e-10	Inh LAMP5 NRG1 (Rosehip)	TRPC5
PELI2	1.68069e-14	0.298403	0.491	0.305	5.63671e-10	Inh LAMP5 NRG1 (Rosehip)	PELI2
SVOP	1.69187e-14	0.389137	0.672	0.544	5.6742e-10	Inh LAMP5 NRG1 (Rosehip)	SVOP
GABRB1	3.27265e-14	0.289978	0.947	0.897	1.09758e-09	Inh LAMP5 NRG1 (Rosehip)	GABRB1
SWAP701	3.2957e-14	0.261719	0.322	0.165	1.10531e-09	Inh LAMP5 NRG1 (Rosehip)	SWAP70
SYN3	3.4662e-14	0.270565	0.941	0.816	1.16249e-09	Inh LAMP5 NRG1 (Rosehip)	SYN3
SNCAIP	3.55731e-14	0.382955	0.468	0.269	1.19305e-09	Inh LAMP5 NRG1 (Rosehip)	SNCAIP
MGAT5B1	3.63983e-14	0.312142	0.471	0.301	1.22073e-09	Inh LAMP5 NRG1 (Rosehip)	MGAT5B
FUT91	3.84285e-14	0.271906	0.851	0.758	1.28881e-09	Inh LAMP5 NRG1 (Rosehip)	FUT9
AQP4-AS11	4.13942e-14	0.386221	0.342	0.192	1.38828e-09	Inh LAMP5 NRG1 (Rosehip)	AQP4-AS1
TTC39B	4.40932e-14	0.321162	0.615	0.495	1.4788e-09	Inh LAMP5 NRG1 (Rosehip)	TTC39B
LCORL	4.49942e-14	0.317496	0.751	0.627	1.50901e-09	Inh LAMP5 NRG1 (Rosehip)	LCORL
ECE11	4.90763e-14	0.264995	0.451	0.306	1.64592e-09	Inh LAMP5 NRG1 (Rosehip)	ECE1
CLU	7.14916e-14	0.331718	0.668	0.566	2.39769e-09	Inh LAMP5 NRG1 (Rosehip)	CLU
CRADD	9.09842e-14	0.351078	0.66	0.554	3.05143e-09	Inh LAMP5 NRG1 (Rosehip)	CRADD
ZFAND31	9.74326e-14	0.295939	0.875	0.826	3.26769e-09	Inh LAMP5 NRG1 (Rosehip)	ZFAND3
MED12L	1.34864e-13	0.267989	0.675	0.585	4.52305e-09	Inh LAMP5 NRG1 (Rosehip)	MED12L
ADCY91	1.41623e-13	0.400636	0.701	0.567	4.74976e-09	Inh LAMP5 NRG1 (Rosehip)	ADCY9
CAMKV	1.61715e-13	0.320395	0.458	0.313	5.42358e-09	Inh LAMP5 NRG1 (Rosehip)	CAMKV
GPRC5B1	1.62196e-13	0.328766	0.461	0.31	5.43971e-09	Inh LAMP5 NRG1 (Rosehip)	GPRC5B
ZNF273	2.05461e-13	0.337993	0.595	0.447	6.89074e-09	Inh LAMP5 NRG1 (Rosehip)	ZNF273
GLCCI1	2.4228e-13	0.344692	0.789	0.695	8.12559e-09	Inh LAMP5 NRG1 (Rosehip)	GLCCI1
FAM168A	2.50876e-13	0.311238	0.819	0.757	8.41387e-09	Inh LAMP5 NRG1 (Rosehip)	FAM168A
TRAPPC9	3.37928e-13	0.29304	0.729	0.655	1.13334e-08	Inh LAMP5 NRG1 (Rosehip)	TRAPPC9
COLQ	3.67612e-13	0.43717	0.604	0.44	1.2329e-08	Inh LAMP5 NRG1 (Rosehip)	COLQ
SH3BGRL1	3.80094e-13	0.321062	0.674	0.563	1.27476e-08	Inh LAMP5 NRG1 (Rosehip)	SH3BGRL
PACSIN2	4.29114e-13	0.288298	0.559	0.434	1.43916e-08	Inh LAMP5 NRG1 (Rosehip)	PACSIN2
AC092691.11	5.7925e-13	0.25075	0.959	0.879	1.94269e-08	Inh LAMP5 NRG1 (Rosehip)	AC092691.1
PTBP2	6.15907e-13	0.29463	0.722	0.645	2.06563e-08	Inh LAMP5 NRG1 (Rosehip)	PTBP2
ST3GAL5	7.33171e-13	0.328084	0.588	0.487	2.45891e-08	Inh LAMP5 NRG1 (Rosehip)	ST3GAL5
FNBP1L	7.39868e-13	0.297895	0.716	0.603	2.48137e-08	Inh LAMP5 NRG1 (Rosehip)	FNBP1L
GABPB2	7.9208e-13	0.294132	0.502	0.376	2.65648e-08	Inh LAMP5 NRG1 (Rosehip)	GABPB2
CPEB3	1.00685e-12	0.260256	0.899	0.867	3.37676e-08	Inh LAMP5 NRG1 (Rosehip)	CPEB3
CACNG8	1.06556e-12	0.276354	0.696	0.612	3.57367e-08	Inh LAMP5 NRG1 (Rosehip)	CACNG8
EHMT1	1.13773e-12	0.316982	0.743	0.67	3.81571e-08	Inh LAMP5 NRG1 (Rosehip)	EHMT1
CTNNA3	2.01019e-12	0.34593	0.511	0.366	6.74178e-08	Inh LAMP5 NRG1 (Rosehip)	CTNNA3
HDAC9	2.51745e-12	0.252217	0.929	0.825	8.44302e-08	Inh LAMP5 NRG1 (Rosehip)	HDAC9
AQR	2.55982e-12	0.320395	0.547	0.435	8.58513e-08	Inh LAMP5 NRG1 (Rosehip)	AQR
DNAH6	2.81577e-12	0.381152	0.445	0.284	9.44352e-08	Inh LAMP5 NRG1 (Rosehip)	DNAH6
ANKRD441	3.87131e-12	0.301642	0.767	0.651	1.29836e-07	Inh LAMP5 NRG1 (Rosehip)	ANKRD44
POLA11	4.07016e-12	0.333355	0.569	0.436	1.36505e-07	Inh LAMP5 NRG1 (Rosehip)	POLA1
NF2	4.39424e-12	0.382825	0.514	0.372	1.47374e-07	Inh LAMP5 NRG1 (Rosehip)	NF2
LIPE-AS1	5.51677e-12	0.432308	0.511	0.359	1.85022e-07	Inh LAMP5 NRG1 (Rosehip)	LIPE-AS1
FARP1	5.59129e-12	0.296041	0.797	0.686	1.87521e-07	Inh LAMP5 NRG1 (Rosehip)	FARP1
SSBP3	8.11531e-12	0.305446	0.637	0.511	2.72171e-07	Inh LAMP5 NRG1 (Rosehip)	SSBP3
WASF31	8.39443e-12	0.352521	0.692	0.579	2.81532e-07	Inh LAMP5 NRG1 (Rosehip)	WASF3
HSD17B4	8.40145e-12	0.342331	0.66	0.564	2.81768e-07	Inh LAMP5 NRG1 (Rosehip)	HSD17B4
SLC43A2	8.64697e-12	0.30038	0.469	0.347	2.90002e-07	Inh LAMP5 NRG1 (Rosehip)	SLC43A2
PPM1H	9.77239e-12	0.25093	0.787	0.701	3.27746e-07	Inh LAMP5 NRG1 (Rosehip)	PPM1H
EFR3B	1.2988e-11	0.316165	0.713	0.601	4.35592e-07	Inh LAMP5 NRG1 (Rosehip)	EFR3B
AF279873.3	1.44736e-11	0.397232	0.378	0.226	4.85417e-07	Inh LAMP5 NRG1 (Rosehip)	AF279873.3
VPS45	1.80236e-11	0.35063	0.696	0.597	6.04477e-07	Inh LAMP5 NRG1 (Rosehip)	VPS45
LRRC8B	1.82154e-11	0.350224	0.762	0.677	6.10907e-07	Inh LAMP5 NRG1 (Rosehip)	LRRC8B
PDIA51	1.83157e-11	0.271901	0.313	0.161	6.14273e-07	Inh LAMP5 NRG1 (Rosehip)	PDIA5
RFC1	1.93821e-11	0.280146	0.468	0.352	6.50036e-07	Inh LAMP5 NRG1 (Rosehip)	RFC1
FOXO3	1.97699e-11	0.265928	0.711	0.638	6.63041e-07	Inh LAMP5 NRG1 (Rosehip)	FOXO3
PXK	2.20029e-11	0.282886	0.588	0.492	7.37935e-07	Inh LAMP5 NRG1 (Rosehip)	PXK
EXOSC10	2.28128e-11	0.289478	0.429	0.306	7.65097e-07	Inh LAMP5 NRG1 (Rosehip)	EXOSC10
SND1	3.02517e-11	0.254186	0.693	0.601	1.01458e-06	Inh LAMP5 NRG1 (Rosehip)	SND1
KCNK12	3.10739e-11	0.25809	0.439	0.318	1.04216e-06	Inh LAMP5 NRG1 (Rosehip)	KCNK12
MIR181A1HG1	3.52484e-11	0.258703	0.628	0.476	1.18216e-06	Inh LAMP5 NRG1 (Rosehip)	MIR181A1HG
C1orf61	3.5876e-11	0.251759	0.42	0.294	1.20321e-06	Inh LAMP5 NRG1 (Rosehip)	C1orf61
VPS41	3.85902e-11	0.30869	0.617	0.516	1.29424e-06	Inh LAMP5 NRG1 (Rosehip)	VPS41
STK38	4.43532e-11	0.250766	0.441	0.329	1.48752e-06	Inh LAMP5 NRG1 (Rosehip)	STK38
CDKL5	4.77539e-11	0.25044	0.73	0.667	1.60157e-06	Inh LAMP5 NRG1 (Rosehip)	CDKL5
RARS21	6.52526e-11	0.308943	0.554	0.43	2.18844e-06	Inh LAMP5 NRG1 (Rosehip)	RARS2
WSB11	6.88887e-11	0.309103	0.736	0.672	2.31039e-06	Inh LAMP5 NRG1 (Rosehip)	WSB1
PPFIA1	7.36492e-11	0.273209	0.583	0.493	2.47005e-06	Inh LAMP5 NRG1 (Rosehip)	PPFIA1
MAMDC2	1.23292e-10	0.265363	0.381	0.26	4.13498e-06	Inh LAMP5 NRG1 (Rosehip)	MAMDC2
KIDINS220	1.31304e-10	0.262924	0.82	0.769	4.40368e-06	Inh LAMP5 NRG1 (Rosehip)	KIDINS220
VSTM2L	1.40443e-10	0.2717	0.554	0.433	4.71017e-06	Inh LAMP5 NRG1 (Rosehip)	VSTM2L
REPS11	1.74373e-10	0.268468	0.71	0.643	5.84813e-06	Inh LAMP5 NRG1 (Rosehip)	REPS1
P2RX7	1.80324e-10	0.29089	0.428	0.282	6.04771e-06	Inh LAMP5 NRG1 (Rosehip)	P2RX7
GALNT21	1.88567e-10	0.256406	0.643	0.552	6.32416e-06	Inh LAMP5 NRG1 (Rosehip)	GALNT2
CCDC138	2.00037e-10	0.320434	0.592	0.475	6.70883e-06	Inh LAMP5 NRG1 (Rosehip)	CCDC138
DTWD1	2.13508e-10	0.291653	0.544	0.436	7.16063e-06	Inh LAMP5 NRG1 (Rosehip)	DTWD1
BACH1	2.22696e-10	0.296082	0.602	0.511	7.46878e-06	Inh LAMP5 NRG1 (Rosehip)	BACH1
GABRA1	2.3634e-10	0.251715	0.748	0.656	7.92639e-06	Inh LAMP5 NRG1 (Rosehip)	GABRA1
ZNF519	2.43482e-10	0.303548	0.601	0.486	8.1659e-06	Inh LAMP5 NRG1 (Rosehip)	ZNF519
HIPK1	2.66607e-10	0.25868	0.451	0.342	8.94146e-06	Inh LAMP5 NRG1 (Rosehip)	HIPK1
HSD17B121	2.78803e-10	0.311211	0.621	0.528	9.35049e-06	Inh LAMP5 NRG1 (Rosehip)	HSD17B12
EXOC21	3.02413e-10	0.281745	0.685	0.612	1.01423e-05	Inh LAMP5 NRG1 (Rosehip)	EXOC2
PHACTR3	5.11316e-10	0.265933	0.736	0.643	1.71485e-05	Inh LAMP5 NRG1 (Rosehip)	PHACTR3
MGAT5	5.81391e-10	0.255697	0.711	0.611	1.94987e-05	Inh LAMP5 NRG1 (Rosehip)	MGAT5
PRICKLE21	6.63289e-10	0.294035	0.839	0.768	2.22454e-05	Inh LAMP5 NRG1 (Rosehip)	PRICKLE2
AC098829.11	7.54806e-10	0.507259	0.414	0.311	2.53147e-05	Inh LAMP5 NRG1 (Rosehip)	AC098829.1
CDK171	8.31481e-10	0.289385	0.575	0.455	2.78862e-05	Inh LAMP5 NRG1 (Rosehip)	CDK17
APLP2	1.07253e-09	0.28902	0.657	0.596	3.59706e-05	Inh LAMP5 NRG1 (Rosehip)	APLP2
PTBP3	1.52486e-09	0.29203	0.493	0.349	5.11407e-05	Inh LAMP5 NRG1 (Rosehip)	PTBP3
PDK31	1.65756e-09	0.274426	0.502	0.389	5.55912e-05	Inh LAMP5 NRG1 (Rosehip)	PDK3
ALOX12-AS1	3.39737e-09	0.30001	0.53	0.404	0.000113941	Inh LAMP5 NRG1 (Rosehip)	ALOX12-AS1
CPD	3.70856e-09	0.256789	0.532	0.437	0.000124378	Inh LAMP5 NRG1 (Rosehip)	CPD
UBAC2	4.15886e-09	0.323895	0.696	0.603	0.00013948	Inh LAMP5 NRG1 (Rosehip)	UBAC2
PGAP11	5.26991e-09	0.291043	0.614	0.515	0.000176742	Inh LAMP5 NRG1 (Rosehip)	PGAP1
PCDH11Y1	5.97589e-09	0.307202	0.393	0.267	0.000200419	Inh LAMP5 NRG1 (Rosehip)	PCDH11Y
NXN1	6.29004e-09	0.283202	0.377	0.24	0.000210955	Inh LAMP5 NRG1 (Rosehip)	NXN
TCF20	6.89496e-09	0.254754	0.753	0.69	0.000231243	Inh LAMP5 NRG1 (Rosehip)	TCF20
TUBA1B	6.93845e-09	0.295261	0.649	0.561	0.000232702	Inh LAMP5 NRG1 (Rosehip)	TUBA1B
ANKMY1	1.04641e-08	0.258246	0.404	0.3	0.000350946	Inh LAMP5 NRG1 (Rosehip)	ANKMY1
FUT81	1.10612e-08	0.255267	0.765	0.711	0.000370971	Inh LAMP5 NRG1 (Rosehip)	FUT8
B3GALNT2	1.37869e-08	0.255292	0.493	0.391	0.000462385	Inh LAMP5 NRG1 (Rosehip)	B3GALNT2
AP2A2	1.80614e-08	0.273228	0.604	0.524	0.000605742	Inh LAMP5 NRG1 (Rosehip)	AP2A2
UPP2	1.97309e-08	0.277229	0.575	0.489	0.000661734	Inh LAMP5 NRG1 (Rosehip)	UPP2
IGF2R	1.98591e-08	0.276031	0.528	0.42	0.000666036	Inh LAMP5 NRG1 (Rosehip)	IGF2R
MCF2	1.99384e-08	0.250709	0.338	0.235	0.000668694	Inh LAMP5 NRG1 (Rosehip)	MCF2
FAM214A	2.08295e-08	0.269375	0.646	0.553	0.00069858	Inh LAMP5 NRG1 (Rosehip)	FAM214A
LINC00599	2.49049e-08	0.277351	0.743	0.676	0.000835261	Inh LAMP5 NRG1 (Rosehip)	LINC00599
NAPEPLD	4.47466e-08	0.255915	0.542	0.434	0.00150071	Inh LAMP5 NRG1 (Rosehip)	NAPEPLD
RHOT1	4.79826e-08	0.261645	0.696	0.635	0.00160924	Inh LAMP5 NRG1 (Rosehip)	RHOT1
ZNF577	4.97125e-08	0.263421	0.442	0.32	0.00166726	Inh LAMP5 NRG1 (Rosehip)	ZNF577
SGK3	5.15376e-08	0.269057	0.474	0.371	0.00172847	Inh LAMP5 NRG1 (Rosehip)	SGK3
OXCT1	8.77096e-08	0.288054	0.604	0.523	0.00294161	Inh LAMP5 NRG1 (Rosehip)	OXCT1
AC073332.1	9.25395e-08	0.27593	0.469	0.344	0.00310359	Inh LAMP5 NRG1 (Rosehip)	AC073332.1
JAK2	1.33593e-07	0.284224	0.702	0.618	0.00448046	Inh LAMP5 NRG1 (Rosehip)	JAK2
MRPL41	1.83458e-07	0.263702	0.569	0.476	0.0061528	Inh LAMP5 NRG1 (Rosehip)	MRPL41
TLE21	2.61065e-07	0.333468	0.496	0.332	0.00875558	Inh LAMP5 NRG1 (Rosehip)	TLE2
CDKL11	2.76181e-07	0.258118	0.517	0.412	0.00926256	Inh LAMP5 NRG1 (Rosehip)	CDKL1
PGRMC1	3.99879e-07	0.283727	0.535	0.433	0.0134111	Inh LAMP5 NRG1 (Rosehip)	PGRMC1
PRDM2	4.35436e-07	0.268829	0.682	0.606	0.0146037	Inh LAMP5 NRG1 (Rosehip)	PRDM2
AC098850.31	1.31375e-06	0.25121	0.759	0.691	0.0440607	Inh LAMP5 NRG1 (Rosehip)	AC098850.3
SPANXA2-OT1	8.09862e-06	0.255377	0.27	0.167	0.271612	Inh LAMP5 NRG1 (Rosehip)	SPANXA2-OT1
DPH6	5.01564e-05	0.250482	0.554	0.469	1	Inh LAMP5 NRG1 (Rosehip)	DPH6
FP236383.1	0.000146931	0.378502	0.674	0.627	1	Inh LAMP5 NRG1 (Rosehip)	FP236383.1
RELN	0.000603419	0.525767	0.426	0.327	1	Inh LAMP5 NRG1 (Rosehip)	RELN
FP671120.1	0.00705632	0.360691	0.721	0.688	1	Inh LAMP5 NRG1 (Rosehip)	FP671120.1
RELN1	0	3.54855	0.99	0.311	0	Inh LAMP5 RELN	RELN
INPP4B	2.73169e-278	2.16257	0.991	0.821	9.16153e-274	Inh LAMP5 RELN	INPP4B
HS3ST52	5.40357e-237	2.49486	0.914	0.336	1.81225e-232	Inh LAMP5 RELN	HS3ST5
CXCL141	1.74753e-224	2.53103	0.904	0.288	5.86086e-220	Inh LAMP5 RELN	CXCL14
CACNA2D12	7.98327e-208	2.07314	0.947	0.45	2.67743e-203	Inh LAMP5 RELN	CACNA2D1
COL5A2	1.96642e-196	2.07573	0.686	0.066	6.59497e-192	Inh LAMP5 RELN	COL5A2
FSTL52	2.79814e-193	1.72602	0.984	0.694	9.3844e-189	Inh LAMP5 RELN	FSTL5
NCAM2	2.26778e-182	1.50475	0.989	0.758	7.60569e-178	Inh LAMP5 RELN	NCAM2
PRKCB1	4.87989e-167	1.5056	0.931	0.736	1.63662e-162	Inh LAMP5 RELN	PRKCB
NKAIN21	3.94555e-166	1.28423	0.98	0.674	1.32326e-161	Inh LAMP5 RELN	NKAIN2
MGAT4C2	8.0733e-160	1.3906	0.977	0.677	2.70762e-155	Inh LAMP5 RELN	MGAT4C
LINC002982	7.11052e-155	1.53399	0.746	0.131	2.38473e-150	Inh LAMP5 RELN	LINC00298
MCTP12	1.12539e-154	1.31525	0.945	0.7	3.77432e-150	Inh LAMP5 RELN	MCTP1
EGFR2	1.22577e-154	1.39061	0.916	0.499	4.11099e-150	Inh LAMP5 RELN	EGFR
CSMD32	6.67815e-148	0.976596	0.989	0.921	2.23972e-143	Inh LAMP5 RELN	CSMD3
SV2C2	1.79903e-147	1.49593	0.706	0.163	6.03359e-143	Inh LAMP5 RELN	SV2C
CHSY31	5.42524e-146	1.36778	0.949	0.709	1.81952e-141	Inh LAMP5 RELN	CHSY3
DOCK101	3.47574e-143	1.21998	0.941	0.695	1.16569e-138	Inh LAMP5 RELN	DOCK10
FREM11	9.91828e-141	1.91753	0.769	0.284	3.32639e-136	Inh LAMP5 RELN	FREM1
NEBL1	2.90306e-140	0.974248	0.955	0.887	9.7363e-136	Inh LAMP5 RELN	NEBL
DAB11	5.79626e-136	0.835967	0.992	0.956	1.94395e-131	Inh LAMP5 RELN	DAB1
NDNF	3.62578e-131	1.13496	0.512	0.03	1.21602e-126	Inh LAMP5 RELN	NDNF
SLC25A481	1.72584e-130	1.39234	0.762	0.252	5.78811e-126	Inh LAMP5 RELN	SLC25A48
PTPRT2	1.6731e-127	1.33327	0.943	0.531	5.61124e-123	Inh LAMP5 RELN	PTPRT
CNTN5	5.59806e-126	1.03285	0.998	0.845	1.87748e-121	Inh LAMP5 RELN	CNTN5
PLD5	1.3499e-125	1.09781	0.946	0.683	4.52728e-121	Inh LAMP5 RELN	PLD5
B3GLCT1	3.55786e-124	1.23298	0.695	0.231	1.19324e-119	Inh LAMP5 RELN	B3GLCT
PRR161	1.90139e-123	1.25562	0.875	0.439	6.37689e-119	Inh LAMP5 RELN	PRR16
FGF142	5.06238e-122	0.73617	0.999	0.993	1.69782e-117	Inh LAMP5 RELN	FGF14
GRIK42	6.36241e-122	1.28278	0.768	0.314	2.13383e-117	Inh LAMP5 RELN	GRIK4
TNR2	8.19027e-120	1.05034	0.889	0.675	2.74685e-115	Inh LAMP5 RELN	TNR
LINGO21	2.51733e-115	0.980449	0.977	0.686	8.44261e-111	Inh LAMP5 RELN	LINGO2
RPH3A2	7.21855e-114	1.09744	0.866	0.548	2.42096e-109	Inh LAMP5 RELN	RPH3A
CACNA1E1	1.1549e-111	0.983392	0.877	0.673	3.87332e-107	Inh LAMP5 RELN	CACNA1E
RIMBP22	5.2712e-109	0.995934	0.876	0.763	1.76786e-104	Inh LAMP5 RELN	RIMBP2
PCDH151	4.80027e-105	1.13746	0.923	0.569	1.60992e-100	Inh LAMP5 RELN	PCDH15
TOX31	8.19441e-104	1.27387	0.816	0.482	2.74824e-99	Inh LAMP5 RELN	TOX3
BMP61	1.52901e-103	1.14004	0.577	0.132	5.12799e-99	Inh LAMP5 RELN	BMP6
FRAS1	1.59632e-103	1.43206	0.786	0.432	5.35374e-99	Inh LAMP5 RELN	FRAS1
GRM8	3.08101e-103	1.27787	0.739	0.265	1.03331e-98	Inh LAMP5 RELN	GRM8
CHRM3	1.13135e-99	0.925393	0.972	0.71	3.79431e-95	Inh LAMP5 RELN	CHRM3
MPPED12	8.66355e-99	1.16414	0.778	0.421	2.90558e-94	Inh LAMP5 RELN	MPPED1
EXT12	5.90827e-98	0.959155	0.925	0.806	1.98151e-93	Inh LAMP5 RELN	EXT1
DGKB2	6.92228e-97	0.915478	0.938	0.742	2.32159e-92	Inh LAMP5 RELN	DGKB
ADRA1A1	2.50822e-96	1.05961	0.826	0.526	8.41205e-92	Inh LAMP5 RELN	ADRA1A
ATP2B4	7.37215e-96	0.999282	0.613	0.187	2.47247e-91	Inh LAMP5 RELN	ATP2B4
LINC01122	9.53827e-94	1.22079	0.841	0.468	3.19895e-89	Inh LAMP5 RELN	LINC01122
CNTNAP42	3.44476e-93	0.957735	0.908	0.617	1.1553e-88	Inh LAMP5 RELN	CNTNAP4
ADARB21	1.51343e-92	0.902875	0.999	0.627	5.07574e-88	Inh LAMP5 RELN	ADARB2
PCSK2	1.42569e-90	0.914218	0.895	0.704	4.78146e-86	Inh LAMP5 RELN	PCSK2
FLRT22	2.84607e-90	0.965607	0.908	0.738	9.54516e-86	Inh LAMP5 RELN	FLRT2
PVT1	1.03688e-89	1.05255	0.623	0.221	3.4775e-85	Inh LAMP5 RELN	PVT1
GRIA21	4.3552e-89	0.695506	0.969	0.948	1.46065e-84	Inh LAMP5 RELN	GRIA2
GAD22	2.48646e-88	0.956256	0.881	0.708	8.33908e-84	Inh LAMP5 RELN	GAD2
MAGI31	5.38656e-86	1.05792	0.859	0.576	1.80655e-81	Inh LAMP5 RELN	MAGI3
GRIK21	6.30792e-86	0.694403	0.997	0.979	2.11555e-81	Inh LAMP5 RELN	GRIK2
POU6F21	1.26e-84	1.12625	0.527	0.16	4.22578e-80	Inh LAMP5 RELN	POU6F2
PHACTR12	5.51613e-84	0.799601	0.967	0.909	1.85e-79	Inh LAMP5 RELN	PHACTR1
MPP61	2.2334e-82	1.11329	0.806	0.605	7.49039e-78	Inh LAMP5 RELN	MPP6
SLC6A12	1.92263e-80	0.920519	0.895	0.823	6.44811e-76	Inh LAMP5 RELN	SLC6A1
UNC5D1	2.00292e-80	0.8612	0.957	0.786	6.71741e-76	Inh LAMP5 RELN	UNC5D
FAT12	2.24101e-80	1.04133	0.558	0.147	7.51591e-76	Inh LAMP5 RELN	FAT1
NYAP22	1.2401e-79	0.875481	0.826	0.567	4.15904e-75	Inh LAMP5 RELN	NYAP2
IL1RAPL2	1.46519e-79	1.02374	0.644	0.253	4.91396e-75	Inh LAMP5 RELN	IL1RAPL2
MSRA1	2.81278e-78	0.778839	0.925	0.823	9.43351e-74	Inh LAMP5 RELN	MSRA
FGF132	6.44494e-78	0.783591	0.878	0.524	2.16151e-73	Inh LAMP5 RELN	FGF13
GREB1L1	3.07459e-77	1.0292	0.671	0.3	1.03116e-72	Inh LAMP5 RELN	GREB1L
SPOCK12	4.94552e-77	1.01667	0.902	0.772	1.65863e-72	Inh LAMP5 RELN	SPOCK1
NFIX1	5.52574e-75	0.826324	0.783	0.444	1.85322e-70	Inh LAMP5 RELN	NFIX
HDAC91	1.05965e-74	0.751202	0.931	0.83	3.55386e-70	Inh LAMP5 RELN	HDAC9
MAML32	1.18836e-74	0.962177	0.71	0.317	3.98553e-70	Inh LAMP5 RELN	MAML3
ARHGAP42	1.21478e-74	0.923049	0.568	0.205	4.07412e-70	Inh LAMP5 RELN	ARHGAP42
DDR21	7.09554e-74	0.880095	0.488	0.131	2.3797e-69	Inh LAMP5 RELN	DDR2
GABBR21	1.02934e-73	0.625911	0.932	0.903	3.45218e-69	Inh LAMP5 RELN	GABBR2
CACNA1B2	7.83851e-73	0.640032	0.96	0.938	2.62888e-68	Inh LAMP5 RELN	CACNA1B
C8orf341	1.16158e-71	0.914986	0.857	0.578	3.8957e-67	Inh LAMP5 RELN	C8orf34
ZBTB161	4.27331e-71	0.705842	0.856	0.729	1.43318e-66	Inh LAMP5 RELN	ZBTB16
ALK2	1.11804e-70	0.984239	0.851	0.58	3.74967e-66	Inh LAMP5 RELN	ALK
CHL12	3.85647e-70	0.888489	0.882	0.69	1.29338e-65	Inh LAMP5 RELN	CHL1
SYN31	5.00642e-70	0.785794	0.942	0.822	1.67905e-65	Inh LAMP5 RELN	SYN3
DLX6-AS11	2.2907e-67	0.905489	0.851	0.672	7.68255e-63	Inh LAMP5 RELN	DLX6-AS1
CCDC85A1	3.52451e-67	0.85554	0.852	0.625	1.18205e-62	Inh LAMP5 RELN	CCDC85A
LINC002991	5.65779e-65	0.699817	0.439	0.1	1.89751e-60	Inh LAMP5 RELN	LINC00299
GAS71	6.99464e-65	0.848846	0.827	0.667	2.34586e-60	Inh LAMP5 RELN	GAS7
LINC009372	1.74412e-62	0.941064	0.677	0.404	5.84944e-58	Inh LAMP5 RELN	LINC00937
SEMA6A	1.06105e-60	0.84776	0.604	0.26	3.55854e-56	Inh LAMP5 RELN	SEMA6A
LSAMP2	1.48267e-60	0.455828	0.996	0.99	4.97257e-56	Inh LAMP5 RELN	LSAMP
MYH111	1.99291e-60	0.606719	0.301	0.043	6.68383e-56	Inh LAMP5 RELN	MYH11
NRG11	3.03702e-59	0.772855	0.739	0.394	1.01856e-54	Inh LAMP5 RELN	NRG1
CCNH1	6.61004e-59	0.720039	0.93	0.838	2.21688e-54	Inh LAMP5 RELN	CCNH
SGK12	3.35595e-58	0.819052	0.808	0.569	1.12552e-53	Inh LAMP5 RELN	SGK1
NPNT	3.75511e-58	0.698229	0.386	0.065	1.25939e-53	Inh LAMP5 RELN	NPNT
SLC35F11	7.15969e-58	0.672753	0.928	0.865	2.40122e-53	Inh LAMP5 RELN	SLC35F1
LAMP52	9.73024e-57	0.676678	0.423	0.106	3.26333e-52	Inh LAMP5 RELN	LAMP5
TPD52L12	3.95618e-56	0.688164	0.47	0.153	1.32682e-51	Inh LAMP5 RELN	TPD52L1
HS6ST3	8.69634e-56	0.840775	0.876	0.635	2.91658e-51	Inh LAMP5 RELN	HS6ST3
DNAH61	1.00533e-55	0.867133	0.577	0.287	3.37167e-51	Inh LAMP5 RELN	DNAH6
CTNNA22	1.39134e-55	0.644461	0.962	0.928	4.66628e-51	Inh LAMP5 RELN	CTNNA2
XKR41	2.94545e-55	0.531583	0.974	0.919	9.87846e-51	Inh LAMP5 RELN	XKR4
GRIN2A2	3.38505e-55	0.869205	0.919	0.834	1.13528e-50	Inh LAMP5 RELN	GRIN2A
MACROD22	4.67643e-55	0.583813	0.984	0.954	1.56838e-50	Inh LAMP5 RELN	MACROD2
BCL22	1.03955e-54	0.866443	0.716	0.453	3.48643e-50	Inh LAMP5 RELN	BCL2
GALNTL6	3.02237e-54	0.697246	0.968	0.74	1.01364e-49	Inh LAMP5 RELN	GALNTL6
LINC016301	6.70388e-54	0.776468	0.439	0.127	2.24835e-49	Inh LAMP5 RELN	LINC01630
ADAMTS191	1.3675e-53	0.776477	0.669	0.376	4.58633e-49	Inh LAMP5 RELN	ADAMTS19
DNAH14	2.30537e-53	0.854021	0.636	0.334	7.73175e-49	Inh LAMP5 RELN	DNAH14
PTPRM1	3.39707e-53	0.726291	0.95	0.818	1.13931e-48	Inh LAMP5 RELN	PTPRM
PIP5K1B2	4.7525e-53	0.731644	0.817	0.659	1.5939e-48	Inh LAMP5 RELN	PIP5K1B
AC073050.11	1.15074e-52	0.731579	0.902	0.78	3.85934e-48	Inh LAMP5 RELN	AC073050.1
DNER2	6.38564e-52	0.59445	0.893	0.819	2.14161e-47	Inh LAMP5 RELN	DNER
PID11	9.92238e-52	0.63315	0.782	0.535	3.32777e-47	Inh LAMP5 RELN	PID1
SNCAIP1	1.0759e-51	0.839327	0.579	0.275	3.60835e-47	Inh LAMP5 RELN	SNCAIP
NFIB2	1.20811e-51	0.645727	0.882	0.565	4.05175e-47	Inh LAMP5 RELN	NFIB
DGKI	2.05824e-51	0.540016	0.885	0.835	6.90292e-47	Inh LAMP5 RELN	DGKI
NR2F2-AS1	2.98499e-51	0.558137	0.725	0.377	1.00111e-46	Inh LAMP5 RELN	NR2F2-AS1
PHF141	3.79648e-51	0.592485	0.859	0.809	1.27326e-46	Inh LAMP5 RELN	PHF14
ZMAT4	3.89049e-51	0.617459	0.92	0.688	1.30479e-46	Inh LAMP5 RELN	ZMAT4
PDGFD2	3.61984e-50	0.822869	0.473	0.138	1.21402e-45	Inh LAMP5 RELN	PDGFD
KCNIP12	5.85944e-50	0.610401	0.851	0.616	1.96514e-45	Inh LAMP5 RELN	KCNIP1
CHST112	1.18928e-49	0.690814	0.814	0.623	3.98859e-45	Inh LAMP5 RELN	CHST11
SORCS3	2.90598e-49	0.584669	0.769	0.462	9.74608e-45	Inh LAMP5 RELN	SORCS3
PRELID22	9.76454e-49	0.677176	0.718	0.414	3.27483e-44	Inh LAMP5 RELN	PRELID2
ADGRB1	1.16356e-48	0.818965	0.648	0.426	3.90235e-44	Inh LAMP5 RELN	ADGRB1
AC008591.1	2.52654e-48	1.00795	0.489	0.208	8.47351e-44	Inh LAMP5 RELN	AC008591.1
MYO162	2.8227e-48	0.672215	0.877	0.554	9.46677e-44	Inh LAMP5 RELN	MYO16
COBL2	3.32338e-48	0.610087	0.796	0.527	1.11459e-43	Inh LAMP5 RELN	COBL
PTPRO1	6.18995e-47	0.596522	0.858	0.683	2.07598e-42	Inh LAMP5 RELN	PTPRO
SIPA1L11	1.09254e-46	0.62772	0.932	0.887	3.66415e-42	Inh LAMP5 RELN	SIPA1L1
APBA11	1.1258e-46	0.631697	0.825	0.759	3.77571e-42	Inh LAMP5 RELN	APBA1
DSCAML12	1.93647e-46	0.561347	0.903	0.832	6.49453e-42	Inh LAMP5 RELN	DSCAML1
DOCK4	2.72438e-46	0.557402	0.839	0.699	9.13702e-42	Inh LAMP5 RELN	DOCK4
KCNT2	3.75651e-46	0.538284	0.807	0.509	1.25986e-41	Inh LAMP5 RELN	KCNT2
PEX5L	5.49728e-46	0.564462	0.878	0.735	1.84368e-41	Inh LAMP5 RELN	PEX5L
ABI11	1.46805e-45	0.805045	0.749	0.632	4.92356e-41	Inh LAMP5 RELN	ABI1
CBLN4	1.63237e-45	0.457133	0.31	0.087	5.47465e-41	Inh LAMP5 RELN	CBLN4
RAB3C1	1.98753e-45	0.582908	0.908	0.842	6.66578e-41	Inh LAMP5 RELN	RAB3C
PDZD22	3.04423e-45	0.64853	0.788	0.553	1.02098e-40	Inh LAMP5 RELN	PDZD2
KAZN2	7.75884e-45	0.396793	0.997	0.994	2.60216e-40	Inh LAMP5 RELN	KAZN
EFNA51	9.2182e-45	0.677006	0.815	0.632	3.0916e-40	Inh LAMP5 RELN	EFNA5
GABRB31	1.33671e-44	0.485603	0.878	0.849	4.48305e-40	Inh LAMP5 RELN	GABRB3
DISC1	2.54338e-44	0.68879	0.458	0.181	8.52999e-40	Inh LAMP5 RELN	DISC1
HOMER22	9.70061e-44	0.671288	0.58	0.353	3.25339e-39	Inh LAMP5 RELN	HOMER2
GRID11	1.20699e-43	0.53849	0.893	0.831	4.048e-39	Inh LAMP5 RELN	GRID1
MSI21	1.35572e-43	0.646543	0.855	0.783	4.54682e-39	Inh LAMP5 RELN	MSI2
RBFOX32	1.85689e-42	0.536978	0.872	0.8	6.22764e-38	Inh LAMP5 RELN	RBFOX3
AP001347.12	3.172e-42	0.680365	0.819	0.656	1.06382e-37	Inh LAMP5 RELN	AP001347.1
SCAI1	3.738e-42	0.666655	0.784	0.701	1.25365e-37	Inh LAMP5 RELN	SCAI
BCL11B2	6.974e-42	0.700172	0.727	0.46	2.33894e-37	Inh LAMP5 RELN	BCL11B
HIVEP3	9.24343e-42	0.490505	0.906	0.888	3.10006e-37	Inh LAMP5 RELN	HIVEP3
MCUB1	2.99849e-41	0.487826	0.393	0.149	1.00563e-36	Inh LAMP5 RELN	MCUB
PELI21	4.39951e-41	0.646497	0.565	0.312	1.47551e-36	Inh LAMP5 RELN	PELI2
RIMS12	4.44024e-41	0.485123	0.919	0.892	1.48917e-36	Inh LAMP5 RELN	RIMS1
PTPRS	9.79135e-41	0.592574	0.81	0.743	3.28382e-36	Inh LAMP5 RELN	PTPRS
RGS12	1.61793e-40	0.457823	0.887	0.653	5.42621e-36	Inh LAMP5 RELN	RGS12
SHISA9	3.91449e-40	0.564903	0.894	0.675	1.31284e-35	Inh LAMP5 RELN	SHISA9
SCLT1	6.40762e-40	0.761593	0.774	0.626	2.14899e-35	Inh LAMP5 RELN	SCLT1
WWC1	1.5856e-39	0.692982	0.513	0.261	5.31779e-35	Inh LAMP5 RELN	WWC1
CPLX31	1.68285e-39	0.363172	0.291	0.091	5.64395e-35	Inh LAMP5 RELN	CPLX3
NR2F2	2.90738e-39	0.580962	0.534	0.273	9.75077e-35	Inh LAMP5 RELN	NR2F2
PCDH17	4.59342e-39	0.820244	0.562	0.287	1.54054e-34	Inh LAMP5 RELN	PCDH17
MTUS22	6.41687e-39	0.437097	0.962	0.866	2.15209e-34	Inh LAMP5 RELN	MTUS2
NR2E1	2.36081e-38	0.505079	0.365	0.116	7.9177e-34	Inh LAMP5 RELN	NR2E1
AC138904.31	5.25888e-38	0.411555	0.257	0.066	1.76372e-33	Inh LAMP5 RELN	AC138904.3
SGCZ2	6.12395e-38	0.472682	0.98	0.674	2.05385e-33	Inh LAMP5 RELN	SGCZ
PBX11	9.81536e-38	0.763403	0.873	0.814	3.29188e-33	Inh LAMP5 RELN	PBX1
PREX21	1.04449e-37	0.632233	0.606	0.335	3.50301e-33	Inh LAMP5 RELN	PREX2
RGS72	1.74082e-37	0.403299	0.974	0.957	5.83835e-33	Inh LAMP5 RELN	RGS7
GRK31	1.99547e-37	0.516318	0.884	0.815	6.69242e-33	Inh LAMP5 RELN	GRK3
SERPINE2	4.54375e-37	0.412672	0.283	0.084	1.52388e-32	Inh LAMP5 RELN	SERPINE2
CDH202	1.50174e-36	0.61169	0.606	0.328	5.03655e-32	Inh LAMP5 RELN	CDH20
MN11	5.75667e-36	0.487119	0.363	0.138	1.93067e-31	Inh LAMP5 RELN	MN1
COL21A1	7.46284e-36	0.545586	0.604	0.366	2.50289e-31	Inh LAMP5 RELN	COL21A1
FRY2	1.55146e-35	0.431847	0.879	0.823	5.2033e-31	Inh LAMP5 RELN	FRY
MIR137HG	1.55996e-35	0.674587	0.618	0.352	5.23179e-31	Inh LAMP5 RELN	MIR137HG
KCNAB11	2.0419e-35	0.497161	0.934	0.786	6.84813e-31	Inh LAMP5 RELN	KCNAB1
JAM22	3.97433e-35	0.548534	0.406	0.163	1.33291e-30	Inh LAMP5 RELN	JAM2
LRP12	5.86656e-35	0.639098	0.552	0.345	1.96753e-30	Inh LAMP5 RELN	LRP12
COL25A11	6.58341e-35	0.431009	0.608	0.349	2.20795e-30	Inh LAMP5 RELN	COL25A1
GABRA52	7.54786e-35	0.451328	0.36	0.151	2.5314e-30	Inh LAMP5 RELN	GABRA5
UTRN2	1.00906e-34	0.647429	0.639	0.356	3.38419e-30	Inh LAMP5 RELN	UTRN
PRNP1	1.57245e-34	0.606832	0.806	0.74	5.27369e-30	Inh LAMP5 RELN	PRNP
PKNOX22	2.59026e-34	0.554224	0.826	0.72	8.68723e-30	Inh LAMP5 RELN	PKNOX2
PDE10A2	3.55328e-34	0.546962	0.828	0.724	1.1917e-29	Inh LAMP5 RELN	PDE10A
ID22	3.63304e-34	0.383507	0.31	0.119	1.21845e-29	Inh LAMP5 RELN	ID2
HIVEP1	8.78424e-34	0.60975	0.638	0.465	2.94606e-29	Inh LAMP5 RELN	HIVEP1
ATP11C2	9.00116e-34	0.530651	0.429	0.155	3.01881e-29	Inh LAMP5 RELN	ATP11C
MAGI2	2.25643e-33	0.389201	0.994	0.989	7.56761e-29	Inh LAMP5 RELN	MAGI2
TMEM132D2	5.77295e-33	0.441625	0.879	0.622	1.93613e-28	Inh LAMP5 RELN	TMEM132D
CHD9	6.03969e-33	0.442088	0.903	0.886	2.02559e-28	Inh LAMP5 RELN	CHD9
LAMA3	1.40673e-32	0.341605	0.531	0.252	4.71788e-28	Inh LAMP5 RELN	LAMA3
SPOCK3	1.75085e-32	0.38028	0.961	0.85	5.872e-28	Inh LAMP5 RELN	SPOCK3
GABRB22	3.10089e-32	0.445226	0.947	0.907	1.03998e-27	Inh LAMP5 RELN	GABRB2
SST	5.84796e-32	0.273505	0.261	0.07	1.96129e-27	Inh LAMP5 RELN	SST
GABRB11	6.83658e-32	0.386916	0.924	0.9	2.29285e-27	Inh LAMP5 RELN	GABRB1
PAPSS21	1.11426e-31	0.536539	0.312	0.096	3.73701e-27	Inh LAMP5 RELN	PAPSS2
CELF42	1.28086e-31	0.464552	0.924	0.906	4.29575e-27	Inh LAMP5 RELN	CELF4
ANOS11	2.65822e-31	0.506819	0.356	0.148	8.91513e-27	Inh LAMP5 RELN	ANOS1
TRIM36	3.59865e-31	0.507097	0.417	0.18	1.20692e-26	Inh LAMP5 RELN	TRIM36
C1orf21	1.15736e-30	0.494961	0.802	0.748	3.88155e-26	Inh LAMP5 RELN	C1orf21
ERC2	2.2392e-30	0.417544	0.937	0.901	7.50981e-26	Inh LAMP5 RELN	ERC2
IL6ST2	2.88971e-30	0.622808	0.612	0.467	9.69149e-26	Inh LAMP5 RELN	IL6ST
ERBB4	1.1354e-29	0.414692	0.999	0.904	3.80791e-25	Inh LAMP5 RELN	ERBB4
GRIA42	2.14265e-29	0.533491	0.951	0.809	7.18603e-25	Inh LAMP5 RELN	GRIA4
COLQ1	2.24946e-29	0.549199	0.593	0.448	7.54422e-25	Inh LAMP5 RELN	COLQ
CACNB2	8.45875e-29	0.429022	0.903	0.806	2.83689e-24	Inh LAMP5 RELN	CACNB2
TMEM232	1.1253e-28	0.506293	0.788	0.711	3.77404e-24	Inh LAMP5 RELN	TMEM232
OCA2	1.85433e-28	0.638089	0.384	0.178	6.21906e-24	Inh LAMP5 RELN	OCA2
BRINP22	3.1726e-28	0.612051	0.686	0.527	1.06403e-23	Inh LAMP5 RELN	BRINP2
MAML2	3.60056e-28	0.54354	0.401	0.198	1.20756e-23	Inh LAMP5 RELN	MAML2
POU2F1	5.28011e-28	0.421401	0.811	0.78	1.77084e-23	Inh LAMP5 RELN	POU2F1
ANKRD61	6.51113e-28	0.543055	0.661	0.489	2.1837e-23	Inh LAMP5 RELN	ANKRD6
FNBP1L1	6.87876e-28	0.524172	0.721	0.609	2.307e-23	Inh LAMP5 RELN	FNBP1L
NR2F11	1.56203e-27	0.564807	0.58	0.418	5.23873e-23	Inh LAMP5 RELN	NR2F1
GRM52	2.20157e-27	0.438239	0.967	0.839	7.38362e-23	Inh LAMP5 RELN	GRM5
MKX	2.88354e-27	0.452254	0.27	0.097	9.67082e-23	Inh LAMP5 RELN	MKX
PGBD51	4.41951e-27	0.574834	0.714	0.616	1.48222e-22	Inh LAMP5 RELN	PGBD5
EPHA6	6.60487e-27	0.393569	0.937	0.833	2.21514e-22	Inh LAMP5 RELN	EPHA6
AP1S21	6.96977e-27	0.533273	0.581	0.382	2.33752e-22	Inh LAMP5 RELN	AP1S2
POT1-AS1	9.39104e-27	0.584199	0.562	0.388	3.14957e-22	Inh LAMP5 RELN	POT1-AS1
SCG2	1.95742e-26	0.631455	0.62	0.43	6.5648e-22	Inh LAMP5 RELN	SCG2
TRPC32	4.96263e-26	0.531434	0.31	0.112	1.66437e-21	Inh LAMP5 RELN	TRPC3
ESRRG	6.7477e-26	0.569389	0.81	0.68	2.26304e-21	Inh LAMP5 RELN	ESRRG
MTSS11	8.56008e-26	0.427309	0.835	0.812	2.87088e-21	Inh LAMP5 RELN	MTSS1
ZNF5362	1.22003e-25	0.362568	0.932	0.838	4.09175e-21	Inh LAMP5 RELN	ZNF536
NTRK22	2.02358e-25	0.405239	0.957	0.944	6.78667e-21	Inh LAMP5 RELN	NTRK2
MEGF11	2.03681e-25	0.571433	0.374	0.181	6.83104e-21	Inh LAMP5 RELN	MEGF11
SIPA1L2	3.13402e-25	0.542193	0.618	0.469	1.05109e-20	Inh LAMP5 RELN	SIPA1L2
GPR137C	3.18656e-25	0.512507	0.782	0.701	1.06871e-20	Inh LAMP5 RELN	GPR137C
AC139720.1	4.60164e-25	0.494015	0.29	0.131	1.5433e-20	Inh LAMP5 RELN	AC139720.1
LMO71	5.06343e-25	0.631934	0.632	0.503	1.69817e-20	Inh LAMP5 RELN	LMO7
PDSS11	1.21983e-24	0.519151	0.466	0.307	4.09106e-20	Inh LAMP5 RELN	PDSS1
PTPN2	1.53142e-24	0.468087	0.573	0.464	5.13608e-20	Inh LAMP5 RELN	PTPN2
AC137770.12	1.82001e-24	0.532489	0.413	0.187	6.10396e-20	Inh LAMP5 RELN	AC137770.1
KALRN	2.12994e-24	0.27162	0.933	0.919	7.14338e-20	Inh LAMP5 RELN	KALRN
SLCO3A12	3.53503e-24	0.488939	0.818	0.74	1.18558e-19	Inh LAMP5 RELN	SLCO3A1
PMEPA12	3.5849e-24	0.459483	0.463	0.242	1.2023e-19	Inh LAMP5 RELN	PMEPA1
ANKRD30B1	3.86724e-24	0.510738	0.444	0.256	1.29699e-19	Inh LAMP5 RELN	ANKRD30B
CAMK4	4.42998e-24	0.473748	0.759	0.652	1.48573e-19	Inh LAMP5 RELN	CAMK4
GPR1611	1.45602e-23	0.456989	0.4	0.191	4.88321e-19	Inh LAMP5 RELN	GPR161
DISP31	4.45375e-23	0.379533	0.323	0.156	1.4937e-18	Inh LAMP5 RELN	DISP3
GRIN3A2	5.53147e-23	0.354478	0.714	0.52	1.85515e-18	Inh LAMP5 RELN	GRIN3A
ENPP2	7.3177e-23	0.353015	0.252	0.09	2.45421e-18	Inh LAMP5 RELN	ENPP2
KCTD162	1.76808e-22	0.366154	0.933	0.847	5.92978e-18	Inh LAMP5 RELN	KCTD16
STAT4	2.70666e-22	0.494437	0.513	0.353	9.07761e-18	Inh LAMP5 RELN	STAT4
AC104151.12	2.73171e-22	0.539439	0.544	0.338	9.16162e-18	Inh LAMP5 RELN	AC104151.1
GCNT2	6.16459e-22	0.374809	0.362	0.19	2.06748e-17	Inh LAMP5 RELN	GCNT2
KCTD8	8.20508e-22	0.364612	0.767	0.586	2.75182e-17	Inh LAMP5 RELN	KCTD8
ZSWIM61	9.50892e-22	0.524684	0.759	0.676	3.1891e-17	Inh LAMP5 RELN	ZSWIM6
NPTXR1	1.11532e-21	0.478035	0.615	0.501	3.74057e-17	Inh LAMP5 RELN	NPTXR
TOX22	1.40145e-21	0.558087	0.648	0.42	4.70018e-17	Inh LAMP5 RELN	TOX2
CSAD1	2.25263e-21	0.47339	0.603	0.498	7.55487e-17	Inh LAMP5 RELN	CSAD
ATXN12	2.54861e-21	0.329786	0.927	0.923	8.54754e-17	Inh LAMP5 RELN	ATXN1
GPR1582	2.76893e-21	0.365347	0.817	0.754	9.28644e-17	Inh LAMP5 RELN	GPR158
RGMB1	2.80598e-21	0.380482	0.386	0.228	9.41069e-17	Inh LAMP5 RELN	RGMB
OSTM1	3.49097e-21	0.534373	0.495	0.34	1.1708e-16	Inh LAMP5 RELN	OSTM1
TPTEP2-CSNK1E1	3.7841e-21	0.530055	0.524	0.357	1.26911e-16	Inh LAMP5 RELN	TPTEP2-CSNK1E
KIDINS2201	5.74546e-21	0.364587	0.788	0.773	1.92691e-16	Inh LAMP5 RELN	KIDINS220
AC068722.11	7.07421e-21	0.41066	0.262	0.118	2.37255e-16	Inh LAMP5 RELN	AC068722.1
THRB1	8.09687e-21	0.368533	0.923	0.902	2.71553e-16	Inh LAMP5 RELN	THRB
SHC31	1.10741e-20	0.442723	0.644	0.558	3.71403e-16	Inh LAMP5 RELN	SHC3
FXYD71	1.36066e-20	0.289754	0.292	0.144	4.56337e-16	Inh LAMP5 RELN	FXYD7
STXBP5L1	1.89281e-20	0.320096	0.96	0.958	6.3481e-16	Inh LAMP5 RELN	STXBP5L
CHD31	1.92282e-20	0.471214	0.523	0.382	6.44876e-16	Inh LAMP5 RELN	CHD3
GLRA3	3.13129e-20	0.467711	0.305	0.132	1.05017e-15	Inh LAMP5 RELN	GLRA3
PLPPR4	4.04169e-20	0.510231	0.697	0.633	1.3555e-15	Inh LAMP5 RELN	PLPPR4
PTCHD42	4.28419e-20	0.382931	0.805	0.61	1.43683e-15	Inh LAMP5 RELN	PTCHD4
NIPAL3	4.39655e-20	0.509077	0.437	0.271	1.47451e-15	Inh LAMP5 RELN	NIPAL3
NEDD4L2	5.78926e-20	0.382558	0.818	0.671	1.9416e-15	Inh LAMP5 RELN	NEDD4L
SOX4	7.98019e-20	0.359859	0.253	0.106	2.6764e-15	Inh LAMP5 RELN	SOX4
RASSF81	1.09824e-19	0.503715	0.532	0.386	3.68329e-15	Inh LAMP5 RELN	RASSF8
SUSD5	1.43171e-19	0.379086	0.262	0.103	4.80167e-15	Inh LAMP5 RELN	SUSD5
PAK52	1.84336e-19	0.410134	0.783	0.733	6.18227e-15	Inh LAMP5 RELN	PAK5
TMEM132B2	2.3054e-19	0.368235	0.917	0.882	7.73186e-15	Inh LAMP5 RELN	TMEM132B
AC010099.4	2.80232e-19	0.562091	0.512	0.345	9.39841e-15	Inh LAMP5 RELN	AC010099.4
PRICKLE22	2.82258e-19	0.397578	0.819	0.772	9.46639e-15	Inh LAMP5 RELN	PRICKLE2
AKAP61	2.83879e-19	0.327459	0.954	0.953	9.52073e-15	Inh LAMP5 RELN	AKAP6
AFF2	4.57011e-19	0.43807	0.679	0.529	1.53272e-14	Inh LAMP5 RELN	AFF2
RAPGEF41	4.97508e-19	0.352069	0.885	0.864	1.66854e-14	Inh LAMP5 RELN	RAPGEF4
INTS12	4.98959e-19	0.365714	0.291	0.174	1.67341e-14	Inh LAMP5 RELN	INTS12
GNG121	6.08011e-19	0.252963	0.317	0.186	2.03915e-14	Inh LAMP5 RELN	GNG12
HPCAL12	7.64857e-19	0.371121	0.447	0.257	2.56518e-14	Inh LAMP5 RELN	HPCAL1
PROX1	4.2525e-18	0.265501	0.588	0.36	1.4262e-13	Inh LAMP5 RELN	PROX1
PCSK5	1.51668e-17	0.301966	0.565	0.375	5.08666e-13	Inh LAMP5 RELN	PCSK5
RASGRP12	1.52676e-17	0.305083	0.281	0.148	5.12046e-13	Inh LAMP5 RELN	RASGRP1
TLE3	1.73418e-17	0.299986	0.268	0.134	5.81611e-13	Inh LAMP5 RELN	TLE3
KIAA19581	3.10685e-17	0.274384	0.61	0.481	1.04197e-12	Inh LAMP5 RELN	KIAA1958
SH3GL32	7.05781e-17	0.318026	0.817	0.783	2.36705e-12	Inh LAMP5 RELN	SH3GL3
ANKRD26	1.41514e-16	0.401003	0.853	0.841	4.74609e-12	Inh LAMP5 RELN	ANKRD26
DPYD	1.89911e-16	0.3667	0.458	0.301	6.36922e-12	Inh LAMP5 RELN	DPYD
KBTBD121	2.27713e-16	0.324497	0.3	0.168	7.63705e-12	Inh LAMP5 RELN	KBTBD12
SYNPO2	2.3068e-16	0.363124	0.393	0.281	7.73654e-12	Inh LAMP5 RELN	SYNPO2
RANBP17	2.54941e-16	0.341121	0.704	0.611	8.55021e-12	Inh LAMP5 RELN	RANBP17
AC092691.12	2.8895e-16	0.315684	0.941	0.883	9.69079e-12	Inh LAMP5 RELN	AC092691.1
HPCAL4	3.35865e-16	0.389358	0.441	0.321	1.12642e-11	Inh LAMP5 RELN	HPCAL4
ADAM222	3.58715e-16	0.319501	0.827	0.817	1.20306e-11	Inh LAMP5 RELN	ADAM22
STMN1	4.32405e-16	0.444837	0.531	0.427	1.4502e-11	Inh LAMP5 RELN	STMN1
AL133346.1	7.727e-16	0.310583	0.428	0.277	2.59148e-11	Inh LAMP5 RELN	AL133346.1
ADAMTSL31	8.09987e-16	0.338455	0.501	0.331	2.71653e-11	Inh LAMP5 RELN	ADAMTSL3
DIAPH22	1.54997e-15	0.338439	0.617	0.525	5.1983e-11	Inh LAMP5 RELN	DIAPH2
NRCAM2	1.68307e-15	0.270017	0.897	0.896	5.64469e-11	Inh LAMP5 RELN	NRCAM
LINC00461	1.79951e-15	0.395149	0.834	0.804	6.03521e-11	Inh LAMP5 RELN	LINC00461
RTN3	1.96418e-15	0.320513	0.885	0.898	6.58747e-11	Inh LAMP5 RELN	RTN3
NETO11	2.23005e-15	0.354436	0.762	0.609	7.47914e-11	Inh LAMP5 RELN	NETO1
GRIP12	2.70059e-15	0.270899	0.989	0.972	9.05725e-11	Inh LAMP5 RELN	GRIP1
AF279873.31	5.04472e-15	0.462765	0.366	0.233	1.6919e-10	Inh LAMP5 RELN	AF279873.3
RRAS21	5.55437e-15	0.338581	0.447	0.318	1.86283e-10	Inh LAMP5 RELN	RRAS2
ABCC11	7.10732e-15	0.433216	0.558	0.434	2.38365e-10	Inh LAMP5 RELN	ABCC1
DLX1	9.81987e-15	0.420212	0.443	0.326	3.29339e-10	Inh LAMP5 RELN	DLX1
CDHR32	1.27926e-14	0.310293	0.542	0.358	4.29037e-10	Inh LAMP5 RELN	CDHR3
SYT17	1.28017e-14	0.455565	0.528	0.364	4.29345e-10	Inh LAMP5 RELN	SYT17
SRGAP1	1.41836e-14	0.297413	0.414	0.26	4.7569e-10	Inh LAMP5 RELN	SRGAP1
MYO1B	1.73848e-14	0.254403	0.433	0.266	5.83051e-10	Inh LAMP5 RELN	MYO1B
NR2F1-AS12	2.43694e-14	0.350855	0.776	0.722	8.173e-10	Inh LAMP5 RELN	NR2F1-AS1
LINC01102	2.54215e-14	0.269455	0.473	0.343	8.52586e-10	Inh LAMP5 RELN	LINC01102
MMD21	3.24309e-14	0.391943	0.391	0.253	1.08767e-09	Inh LAMP5 RELN	MMD2
NOS1AP1	3.72751e-14	0.39179	0.663	0.568	1.25013e-09	Inh LAMP5 RELN	NOS1AP
KCNH52	3.75121e-14	0.350861	0.458	0.314	1.25808e-09	Inh LAMP5 RELN	KCNH5
HECW1	4.51208e-14	0.367708	0.797	0.702	1.51326e-09	Inh LAMP5 RELN	HECW1
SSBP21	6.61018e-14	0.284521	0.842	0.83	2.21692e-09	Inh LAMP5 RELN	SSBP2
ELAVL41	9.33229e-14	0.453562	0.692	0.631	3.12986e-09	Inh LAMP5 RELN	ELAVL4
HRH12	1.50622e-13	0.294518	0.313	0.195	5.05155e-09	Inh LAMP5 RELN	HRH1
TMEM196	1.71697e-13	0.272193	0.306	0.168	5.75837e-09	Inh LAMP5 RELN	TMEM196
RNF1502	1.75e-13	0.37991	0.734	0.665	5.86914e-09	Inh LAMP5 RELN	RNF150
FMNL21	1.79644e-13	0.329059	0.83	0.797	6.02489e-09	Inh LAMP5 RELN	FMNL2
GRM3	2.39902e-13	0.270586	0.305	0.183	8.04583e-09	Inh LAMP5 RELN	GRM3
ABR	2.71202e-13	0.374151	0.73	0.707	9.09559e-09	Inh LAMP5 RELN	ABR
GABRA11	3.44948e-13	0.324251	0.713	0.662	1.15689e-08	Inh LAMP5 RELN	GABRA1
TUT4	3.54706e-13	0.312896	0.808	0.812	1.18961e-08	Inh LAMP5 RELN	TUT4
RNF165	4.42939e-13	0.385455	0.523	0.447	1.48553e-08	Inh LAMP5 RELN	RNF165
SLC1A11	4.71643e-13	0.351937	0.518	0.418	1.5818e-08	Inh LAMP5 RELN	SLC1A1
AC016717.21	5.67679e-13	0.298473	0.304	0.174	1.90388e-08	Inh LAMP5 RELN	AC016717.2
AMMECR12	8.63978e-13	0.359927	0.659	0.552	2.89761e-08	Inh LAMP5 RELN	AMMECR1
DCAF61	8.94858e-13	0.404693	0.6	0.54	3.00118e-08	Inh LAMP5 RELN	DCAF6
VRK11	9.99492e-13	0.392696	0.384	0.259	3.35209e-08	Inh LAMP5 RELN	VRK1
DAAM1	1.04374e-12	0.329304	0.818	0.814	3.50048e-08	Inh LAMP5 RELN	DAAM1
CDO11	1.11479e-12	0.342485	0.311	0.184	3.73878e-08	Inh LAMP5 RELN	CDO1
CDC5L	1.45057e-12	0.458335	0.483	0.365	4.86492e-08	Inh LAMP5 RELN	CDC5L
NPAS1	1.54836e-12	0.330358	0.387	0.271	5.19291e-08	Inh LAMP5 RELN	NPAS1
ATRX	1.59165e-12	0.265167	0.882	0.893	5.33807e-08	Inh LAMP5 RELN	ATRX
HLF1	1.5975e-12	0.322204	0.446	0.336	5.35768e-08	Inh LAMP5 RELN	HLF
ANKRD30BL1	1.85004e-12	0.340488	0.884	0.778	6.20465e-08	Inh LAMP5 RELN	ANKRD30BL
PTBP31	2.32088e-12	0.330656	0.46	0.357	7.78376e-08	Inh LAMP5 RELN	PTBP3
CXADR	2.78037e-12	0.375466	0.432	0.316	9.3248e-08	Inh LAMP5 RELN	CXADR
POU3F3	3.44581e-12	0.338883	0.374	0.245	1.15566e-07	Inh LAMP5 RELN	POU3F3
PNPLA71	4.06149e-12	0.357359	0.494	0.387	1.36214e-07	Inh LAMP5 RELN	PNPLA7
KCNB21	4.38352e-12	0.291773	0.7	0.533	1.47014e-07	Inh LAMP5 RELN	KCNB2
PLXNC1	5.13155e-12	0.375373	0.552	0.458	1.72102e-07	Inh LAMP5 RELN	PLXNC1
CDR2	6.31954e-12	0.357743	0.718	0.672	2.11945e-07	Inh LAMP5 RELN	CDR2
SUSD1	6.6564e-12	0.307902	0.424	0.304	2.23242e-07	Inh LAMP5 RELN	SUSD1
MIR4500HG	7.74525e-12	0.336662	0.329	0.189	2.5976e-07	Inh LAMP5 RELN	MIR4500HG
DPY19L11	8.62202e-12	0.340058	0.376	0.254	2.89165e-07	Inh LAMP5 RELN	DPY19L1
B2M1	8.86481e-12	0.315061	0.294	0.188	2.97308e-07	Inh LAMP5 RELN	B2M
PGM2L1	9.33054e-12	0.340307	0.548	0.474	3.12928e-07	Inh LAMP5 RELN	PGM2L1
MARCH42	9.36501e-12	0.422728	0.597	0.492	3.14084e-07	Inh LAMP5 RELN	MARCH4
DNAJC12	1.12846e-11	0.272372	0.282	0.191	3.78463e-07	Inh LAMP5 RELN	DNAJC12
CELF5	1.3819e-11	0.304049	0.759	0.762	4.63461e-07	Inh LAMP5 RELN	CELF5
PRKAR2B2	1.78847e-11	0.400448	0.574	0.472	5.99816e-07	Inh LAMP5 RELN	PRKAR2B
JAK21	2.27838e-11	0.336706	0.654	0.624	7.64123e-07	Inh LAMP5 RELN	JAK2
MBOAT21	2.40218e-11	0.304115	0.684	0.629	8.05642e-07	Inh LAMP5 RELN	MBOAT2
DOCK92	6.70094e-11	0.269986	0.799	0.78	2.24736e-06	Inh LAMP5 RELN	DOCK9
LRRN3	7.05742e-11	0.403067	0.439	0.331	2.36692e-06	Inh LAMP5 RELN	LRRN3
VLDLR-AS12	7.35862e-11	0.332509	0.482	0.37	2.46793e-06	Inh LAMP5 RELN	VLDLR-AS1
TARBP1	8.07182e-11	0.405251	0.714	0.693	2.70713e-06	Inh LAMP5 RELN	TARBP1
SERINC1	8.89379e-11	0.37932	0.677	0.647	2.9828e-06	Inh LAMP5 RELN	SERINC1
HDAC2-AS2	9.23139e-11	0.429768	0.43	0.294	3.09602e-06	Inh LAMP5 RELN	HDAC2-AS2
CDC731	1.1417e-10	0.37244	0.56	0.497	3.82904e-06	Inh LAMP5 RELN	CDC73
ZNRF3	1.24998e-10	0.304647	0.403	0.314	4.19219e-06	Inh LAMP5 RELN	ZNRF3
RERG2	1.71461e-10	0.272635	0.642	0.436	5.75047e-06	Inh LAMP5 RELN	RERG
AP000721.2	2.49299e-10	0.263202	0.308	0.206	8.361e-06	Inh LAMP5 RELN	AP000721.2
PLPPR5	2.61958e-10	0.349194	0.603	0.538	8.78554e-06	Inh LAMP5 RELN	PLPPR5
NECAB21	3.49658e-10	0.280757	0.366	0.25	1.17268e-05	Inh LAMP5 RELN	NECAB2
LINC00511	4.71259e-10	0.35091	0.378	0.249	1.58051e-05	Inh LAMP5 RELN	LINC00511
CDK172	5.54775e-10	0.326247	0.528	0.463	1.8606e-05	Inh LAMP5 RELN	CDK17
ZNF704	6.09037e-10	0.31346	0.743	0.714	2.04259e-05	Inh LAMP5 RELN	ZNF704
AP3S1	7.62901e-10	0.27256	0.468	0.427	2.55862e-05	Inh LAMP5 RELN	AP3S1
IGSF112	1.38521e-09	0.298371	0.628	0.513	4.64571e-05	Inh LAMP5 RELN	IGSF11
TXNDC16	1.49785e-09	0.26325	0.616	0.589	5.02347e-05	Inh LAMP5 RELN	TXNDC16
CSMD21	1.67204e-09	0.271763	0.78	0.726	5.60769e-05	Inh LAMP5 RELN	CSMD2
ACADL	1.92773e-09	0.265777	0.276	0.166	6.46521e-05	Inh LAMP5 RELN	ACADL
RFX3	2.17286e-09	0.31072	0.758	0.763	7.28734e-05	Inh LAMP5 RELN	RFX3
NT5DC3	2.18886e-09	0.27507	0.396	0.312	7.34099e-05	Inh LAMP5 RELN	NT5DC3
PPIE	2.56417e-09	0.300829	0.335	0.246	8.59972e-05	Inh LAMP5 RELN	PPIE
KCNH7	3.27912e-09	0.273698	0.847	0.72	0.000109975	Inh LAMP5 RELN	KCNH7
AGPAT4	3.57067e-09	0.308336	0.725	0.69	0.000119753	Inh LAMP5 RELN	AGPAT4
KIAA11091	3.79991e-09	0.333815	0.797	0.797	0.000127441	Inh LAMP5 RELN	KIAA1109
SPATA6L	4.20113e-09	0.34473	0.5	0.406	0.000140897	Inh LAMP5 RELN	SPATA6L
HSP90AB1	4.84721e-09	0.268465	0.761	0.763	0.000162566	Inh LAMP5 RELN	HSP90AB1
[truncated: 9,927 more rows]

## Sheet: Marker_genes_Ast
Column1	p_val	avg_log2FC	pct.1	pct.2	p_val_adj	cluster	gene
[truncated: 1,428 more rows]
