# Supplementary material for: Single-cell multiregion dissection of Alzheimer’s disease
Source: Nature. 2024 Jul 24;632(8026):858–68. doi: 10.1038/s41586-024-07606-7 (PMC11338834; doi:10.1038/s41586-024-07606-7)
Supplement: Supplementary file 3 — Supplementary Tables 1–10 and a Supplementary Table guide. [file 41586_2024_7606_MOESM3_ESM.zip › Supplementary_Table_3_Gene_expression_programs_from_cNMF.xlsx]

## Sheet: GEPs_across_major_cell_types
GEP Exc1	GEP Exc2	GEP Exc3	GEP Exc4	GEP Inh1	GEP Inh2	GEP Oli	GEP OPC	GEP Ast	GEP Epd1	GEP Epd2	GEP CPEC1	GEP CPEC2	GEP Mic	GEP CAMs	GEP Tcells1	GEP Tcells2	GEP Tcells3	GEP End1	GEP End2	GEP SMC1	GEP SMC2	GEP SMC3	GEP Per	GEP Fib1	GEP Fib2
NTNG1	KCNIP4	AL138694.1	AC027045.3	KCNC2	DLX6-AS1	PLP1	TNR	SLC1A2	AC113404.1	CFAP299	AF064860.2	TRPM3	PLXDC2	CD163	IGHG2	SKAP1	HOXA7	TMSB10	ABCB1	PTX3	DES	PHLDA2	DLC1	CEMIP	BNC2
FSTL4	IQCJ-SCHIP1	GABRQ	NRGN	ERBB4	GRIP1	SLC44A1	PCDH15	GPM6A	AF064860.2	DNAH9	TTR	AC016152.1	SRGAP2	ACSL1	IGKC	PTPRC	HOXA3	ITM2A	ELOVL7	CXCL8	ACTG2	AC010457.1	GJC1	USP53	TMOD1
SLC35D3	RYR2	OR6N1	ERFE	CNTNAP2	ADARB2	ST18	LHFPL3	RNF219-AS1	AC091729.1	DCDC1	SERPINF1	ISPD	ADAM28	FMN1	MZB1	SLFN12L	NCR2	MT2A	ST6GALNAC3	AP000470.1	AL031118.1	S100A6	SLC6A12	FLRT2	LEPR
SHOX2	STXBP5L	MUC5AC	MUC5AC	KIAA1217	CNR1	CTNNA3	DSCAM	ADGRV1	AC064801.1	CFAP54	FOLR1	TRMT9B	EPB41L2	MRC1	IGHG1	CD247	LINC01565	SLC9A3R2	PTPRB	ACTG1	TPM2	S100A4	PDGFRB	FGF10	AC079298.3
ZNF804B	LY86-AS1	FAM237A	AL365205.3	FGF12	FSTL5	TMEM144	VCAN	DTNA	CAPS	CFAP47	SFRP1	HTR2C	SORL1	EPB41L3	MCM10	THEMIS	ATP8B4	HYAL2	VWF	CXCL5	TAGLN	ADIRF	PTPRK	BICC1	SLC4A4
DEFB1	PHACTR1	CNGB1	THY1	ZNF804A	GRIK2	MAP7	PTPRZ1	NKAIN3	LINC01785	TMEM232	C2orf40	ABCA4	DOCK4	SRGN	IGHG4	PARP8	HSH2D	IFI27	MKL2	CTGF	MYL9	NRARP	GRM3	LAMA2	CDH11
CPNE4	DLGAP2	ERFE	SNAP25	GABRG3	GALNTL6	MOBP	MEGF11	RYR3	GFAP	VWA3A	WFIKKN2	TMEM72-AS1	APBB1IP	CTSB	AC011773.3	PYHIN1	MEIS1-AS3	CLDN5	FLT1	SERPINE1	FLNA	C11orf96	PTH1R	ACADL	FOXP1
CIT	RBFOX1	ANKRD34B	VSNL1	DLGAP1	CXCL14	IL1RAPL1	MMP16	LINC00499	OSGIN2	HYDIN	ATP4B	SLC24A4	MEF2A	F13A1	JCHAIN	SLAMF6	FLT3	EEF1E1	ERG	NMRK2	CNN1	GJA3	EPS8	ABCA9	SLC7A2
LRRC7	RALYL	ADAM2	LMO4	GRIP1	THSD7B	MBP	CA10	ETNPPL	SLN	ADGB	AC068759.1	LINC00276	HS3ST4	RNF149	IGHG3	RUNX3	CPA3	GNG11	ATP10A	TM4SF1	MYH11	CCDC179	ARHGAP42	SLC6A20	SPTLC3
FAM19A4	ST6GALNAC5	COL24A1	CCK	NXPH1	ROBO1	SLC24A2	LRRC4C	CTNND2	MGST1	DNAAF1	LINC01646	FYB2	SYNDIG1	KYNU	ESCO2	CD96	HOXA9	TAGLN2	ANO2	HSPA1A	ACTA2	MYL6	SGIP1	COCH	BMPER
GRID2IP	OLFM3	PLA2G4E	AL390778.1	ANK1	CNTN5	EDIL3	SLC35F1	LSAMP	LMOD2	TTC6	SLC39A12	HDAC9	LPCAT2	MERTK	FCRL5	ITGA4	FAM30A	HLA-E	ADGRL4	AC119424.1	KRT17	ADAMTS1	ATP1A2	PKP2	DNASE1L3
FRAS1	PTPRD	SPHKAP	AC130466.1	AL031663.2	NRXN3	TTLL7	AC004852.2	LINC00299	METRN	CFAP157	SSBP3-AS1	PRLR	ARHGAP22	CR1	POLQ	SAMD3	MCTP2	TMSB4X	DOCK9	CYR61	ACTB	NDUFA4L2	MYO1B	KCNT2	STEAP4
KCNH5	AC011287.1	AL354694.1	AC067956.1	GAD1	RAB3C	C10orf90	BRINP3	FMN2	PZP	AL357093.2	AQP1	TFCP2L1	SRGAP2B	MSR1	MKI67	LINC00861	PBX3	AC004846.1	NOSTRIN	AL009176.1	DSTN	CRYAB	P2RY14	KCNK2	NGF
CDH18	KIAA1211L	POU3F1	RGS4	ZNF385D	NYAP2	RNF220	LUZP2	NPAS3	AC015813.4	C8orf34	SOD3	CLIC6	BLNK	SLC11A1	CDCA5	ITK	AC010745.5	MT1E	TBC1D4	IGFBP3	MYL6	PTP4A3	LZTS1	PRKAG2	GMDS
GRM1	LINC01250	AC139491.1	CREG2	EPHA6	RELN	MAN2A1	NLGN1	RFX4	CD24	KIAA2012	KCNJ13	PLD5	ARHGAP24	DPYD	IGHGP	ETS1	LINC02319	SOX18	MECOM	HSPH1	CSRP1	TAGLN	PCBP3	AC027288.3	ALPL
FAM163A	GABRB3	FEZF2	RXFP1	OR6N1	GAD2	PEX5L	OPCML	F11-AS1	PPP1R15A	DNAH6	GALNT11	PIP5K1B	CSF1R	MS4A4A	SHCBP1	STAT4	NEK10	BSG	SLCO4A1	AC024896.1	PPP1R14A	LGALS1	PLXDC1	NTRK3	SCARA5
OLFM3	SH3GL2	HTR4	GAP43	TENM1	SYNPR	PLEKHH1	NLGN4X	AC002429.2	AC087741.2	CFAP52	MRPS6	SLC4A10	FRMD4A	NAMPT	TENT5C	TC2N	AL031772.1	GPR85	CMTM8	MGP	HSPB7	PI15	CYSLTR2	WDR86	KLF5
ROBO1	R3HDM1	SLC5A7	CHN1	RBFOX1	ENTPD3	TF	NRCAM	CTNNA2	CLU	CFAP43	CP	FGFR2	ST6GAL1	TBC1D14	SEL1L3	GRAP2	SCGB3A2	B2M	PLEKHG1	CXCL3	FN1	SNCG	PTEN	MYRIP	PLXNA4
AC090796.1	CNKSR2	OR10A2	ENC1	MYO16	GRIK1	ABCA2	PLPP4	ADCY2	DNAJB1	TTC29	SPINT1-AS1	LMX1A	LRMDA	LYVE1	KIF14	BCL11B	LUARIS	FAM167B	SLC7A5	HSPD1	MCAM	BCAM	RHOJ	SLC7A11	GAS1
SMPX	AJ009632.2	NR1I3	MAP1B	SRRM4	ROBO2	PHLPP1	GALNT13	TPD52L1	AC009955.2	TCTEX1D1	IGFBP7	AMMECR1	DOCK8	FCHSD2	C2orf48	PRF1	CDK6	LY6E	CRIM1	BAG3	SELENOM	CIDEA	EBF1	ADAMTS12	AC008014.1
AL391704.2	AC073311.1	KCNN2	STMN2	TENM3	ATP8A2	TMTC2	MIR3681HG	CDH20	NKX2-1	LINC02055	PCAT1	SHANK2	BMP2K	HIF1A	KIF15	FYN	TRIM58	AL626787.1	NOTCH4	DKK2	CAVIN1	HSPB1	SLC30A10	SLC16A12	GPC6
RGS16	ERC2	STXBP5L	CABP1	VWC2	MACROD2	PIP4K2A	EPN2	GABRB1	SERPINH1	SPAG17	PITX1	OCA2	TBXAS1	AGFG1	RAD51AP1	IKZF3	SPTA1	MT1M	EPAS1	ICAM1	MYLK	PTMA	PDE7B	PRKCA	EYA2
SAMD5	KCNH7	MAS1	NRG1	ELAVL2	GRIN2B	PCSK6	MDGA2	AQP4	ANXA1	AGBL1	PRLR	OTX2-AS1	ITPR2	STAB1	HMMR	MBNL1	COL24A1	IFITM3	HERC2	STOM	VIM	RPL36AL	TRPC3	LINC01088	AC108941.2
CPNE9	FAM19A1	CDH8	AP002754.1	HUNK	FGF14	UGT8	KCND2	RGS20	HSPB8	FRMPD2	AC004052.1	DGKI	C3	MTSS1	KLHL6-AS1	IKZF1	BSPRY	SLC38A5	ABCG2	NAA10	LMOD1	RPL8	NOTCH3	MIR99AHG	SLC24A3
PCP4	AC067956.1	SOWAHB	AC008525.1	FAM19A2	CELF4	CNTN2	SEZ6L	CABLES1	CD44-AS1	LRRIQ1	AC004895.1	PHACTR2	LHFPL2	RBM47	CENPF	LCK	AC004066.2	FAM110D	GALNT18	CIB3	LGALS1	AC017083.2	SLC38A11	CFH	SULF1
RIMS2	AC073365.1	GRIN2B	AC020704.1	TENM2	LINGO2	PRUNE2	SMOC1	SFXN5	EMP1	ZBBX	FABP5	CUX2	SYK	STARD13	DLGAP5	PRKCH	CHST13	PODXL	TEK	HSPB1	ITGA5	LRRC10B	AC012409.2	SNED1	KCNMA1
ADAM23	SYN3	AC068987.2	SLC35D3	DPP10	CCSER1	FRMD5	NOVA1	CADM1	NNAT	DNAH12	KL	ROR2	LY86	RNF144B	ASPM	CBLB	HOXB3	TGM2	SLC19A3	CRIM1	HSPB2-C11orf52	GAPDH	TFPI	SLC22A6	SULT1E1
ADAMTSL1	CDH18	CDH18	NEFL	HCN1	GABRB2	SHTN1	XYLT1	GPC5	FXYD6	TOGARAM2	SFRP5	VAT1L	P2RY12	TLR2	XBP1	IL7R	AC109492.1	ID1	SLC7A1	HSPA1B	ACTN1	SERF2	SLC6A1	ARNT2	PAQR5
HTR7	SLC35F3	CNTNAP5	AC019211.1	SLC35F4	GRIN3A	MOG	DGKG	TNIK	PTGES3	ARMC3	SMIM11A	AC117386.2	IPCEF1	MS4A6A	TPX2	AOAH	ST8SIA6	RGS5	PODXL	DNAJB1	FLNC	FTH1	RNF152	SLC13A3	PHLDB2
PDE10A	KHDRBS2	GRIA1	CALM3	GAD2	ZNF385D	LINC01608	DCC	ACSBG1	EGOT	CFAP73	C1QTNF5	STK39	MAML3	MS4A4E	MCM2	CDC42SE2	NEGR1	RPS23	BTNL9	ARL15	CAVIN3	RPLP1	FRMD3	LINC02058	RDH10
GRM4	HECW1	AC018464.1	ARHGDIG	ZMAT4	PRR16	PXK	CHL1	LINC01748	HSPA1B	CFAP221	RBP1	AC011306.1	WDFY4	RAB31	NCAPG	RHOH	SPINK2	MT-ND3	EGFL7	DEPP1	TPM1	JAG1	CYTH3	NHSL2	PDE7B
AC010267.1	ANKS1B	ASIC2	SV2B	DLGAP2	CHRM3	QKI	MYT1	NTM	AC010267.1	ARMC4	FBLN1	SLC16A10	PALD1	SLC9A9	NOP9	EMB	ANGPT1	S100A10	LEF1	AL109936.2	RPLP1	MED14OS	ITIH5	IGFN1	THSD4
NRG1	GRM5	CCSER1	CYP4A22	XKR4	KCNQ5	PCDH9	SCD5	FUT9	ID4	CFAP44	CDHR5	GPR155	CX3CR1	RGL1	AL133230.1	TRG-AS1	ETV6	OTOS	SLC1A1	BMP6	LPP	MCAM	SLC6A13	ENPP6	TGFB2
GPR149	SYT1	AC112495.1	CALM1	GRIK3	KCNC2	QDPR	LINC02588	AC092691.1	DYDC2	DNAH3	CST3	AC011824.2	LINC02232	SAT1	CD180	RASGRP1	NKAIN2	RPL13	SLC2A1	FBLN5	AOC3	GJA4	TRPC4	TBX18	GATA6
DPYS	RGS7	GABRA1	DIRAS2	ASIC2	MYT1L	HHIP	DPP6	NTRK2	HSPH1	NEK11	LINC02105	ENPP2	INPP5D	TGFBI	SEC11C	ANKRD44	AC009086.2	IFITM2	CCNY	THBD	SORBS2	RPL41	AC022414.1	MLPH	EGFLAM
CHRNA2	HS6ST3	SNAP25	AL117329.1	SLIT2	MGAT4C	DNAJC6	FERMT1	NRG3	DLX4	CFAP61	PCP4	FAM160A1	ABCC4	GPR183	BUB1B	CLEC2D	MPO	SLC2A1	FLI1	CXCL1	ESCO2	VIM	CALD1	SRPX2	URB1
PTPRD	MIR137HG	PPM1E	OLFM1	CADPS	RGS12	FA2H	LRRN1	ZNF98	HSPD1	DNAH7	CLDN2	ATP2B2	SFMBT2	FCGR2A	AURKB	LINC01934	ZBTB32	VAMP5	IL4R	GPRC5A	FBLIM1	MT-ND2	ADGRD1	PRDM6	IGFBP4
OPRM1	KCNQ5	EPHA5	TAGLN3	GABRB2	FRMPD4	ANLN	OPHN1	GJA1	ACTN3	CFAP65	CPLANE2	CLDN16	FYB1	SIGLEC1	KIF2C	PTPN22	TSPAN32	MT-CYB	CXorf36	ADAMTS1	NOV	OR51E1	GRM8	FBN1	AC022201.1
ZMAT4	CABP1	AC003035.2	PCSK1	AC010127.1	SYT1	GPM6B	GRM7	RANBP3L	AC174065.1	DNAH5	SERF2	OTX2	FAM149A	ARHGAP18	DIAPH3	CD2	TRIM5	RPL10	GRB10	PDLIM5	MFGE8	LINC01568	CPM	AC092155.1	ZNF804B
DQX1	LRFN5	AP000790.3	CHGA	GRIN2B	PCDH11X	CNP	SEMA5A	FGFR3	CHST6	AC013470.2	SLC2A12	CRYBG1	CD74	MAN1A1	BUB1	ACAP1	CLECL1	GAPDH	PTPRM	TNFRSF12A	NEXN	H2AFJ	HES4	TSPAN18	FBXL7
LINGO2	KALRN	TVP23C	FAIM2	SAMD5	LYPD6B	PDE4B	ZFPM2	ZNRF3	PPP1R3C	ROPN1L	EEF1A1	GRAMD1B	FAM49B	TNFRSF1B	FAM30A	CARD11	TP63	LINC02039	C2orf83	RND1	SUSD2	MT-ND4	CACNA1C	KDR	SLC7A8
CNTNAP5	ADGRB3	AC096639.1	EEF1A2	UNC5D	SYN2	TMEM165	CSMD3	GLI3	WDR38	NEK5	CA2	NT5DC1	BHLHE41	VMP1	KNL1	STK4	BANK1	RPS28	SCARB1	HSPA8	ADIRF	PDK4	SLC12A2	HS3ST5	CCL26
PQLC2L	ARPP21	NEFM	AL033379.1	BTBD11	CNTNAP2	SH3GL3	LRRTM4	BMPR1B	AQP4	RGS22	PCSK1N	NWD1	SRGAP2C	GNA13	CDK1	GBP5	ZNF107	RPL8	ITGA6	PTGS2	SYNPO2	MT-CYB	RIPOR3	CEACAM8	LINC01807
AL033504.1	FAM155A	PLPPR4	NAP1L2	NRXN3	KIAA1211	KCNH8	CACNG4	SLC14A1	MEIS1-AS3	DTHD1	LINC01213	LARGE1	MEF2C	FKBP5	KIF18B	CCDC88C	RHEX	MT-ATP6	ANXA3	P4HA1	S100A6	OLFML2A	AL138828.1	BMP5	SMOC1
CCBE1	AC019211.1	TENM2	LINC02254	HOMER1	PCLO	MYRF	SOX6	PHF21B	SAMD4A	LRRC9	CRYBG1	LINC00880	DLEU7-AS1	FCHO2	DQX1	LINC00623	RAB7B	ICAM2	ST8SIA6	UBC	ACTC1	HSPA1A	ABCC9	MPP6	SLC35G1
LINC02389	SV2B	MT-CO3	CPLX2	FAM78B	NRIP3	SLAIN1	STK32A	MGST1	CRYAB	DRC3	KLHDC7A	KANK1	TMEM156	LILRA5	AC104170.2	ARHGAP15	S100Z	PTMA	PPFIBP1	MSN	CACNA1H	CRISPLD2	AGRN	PLA2R1	SLC6A3
ATP8A2	MLIP	LINC00443	SYT1	SNRPN	VSTM2A	SPOCK1	ADGRL3	CARMIL1	AC034102.8	C6orf118	AL157373.2	CDH12	JAZF1	FCGR2B	CENPE	CCND3	AC008568.1	RPL36	EPB41L4A	HSPE1-MOB4	PLN	RPL10	KCNE4	EPHA7	RFLNA
HECW1	PTPRR	LINC01574	RTN1	SYN2	LINC02192	APLP1	ZNF462	TTYH1	HSP90AA1	CFAP70	AKR7A3	STRIP2	CIITA	EDA	TRIP13	SLC38A1	TEC	SLC16A1	SEC14L1	HSP90AA1	AEBP1	RPLP2	LPL	AC092958.1	FILIP1
PTPN3	PTPRN2	MAP1B	EEF1E1	LINC00691	CACNA1B	TMEM235	LINC00511	PTCHD1-AS	FOS	DNAI1	AC117386.1	TRPV4	MGAT4A	THEMIS2	AC092546.1	TNFAIP8	PRSS57	LSR	BMPR2	FLNB	HSPB6	MT-ATP6	KIAA1109	LINC01482	ARL4D
FAM189A1	CACNA1B	RYR2	YWHAH	PTPRN2	GAD1	PLCL1	CSMD2	ASPH	AC004877.1	SPAG8	SLC4A2	PRDM16	AC074327.1	AP2A2	SLAMF7	PRKCQ	ACAP1	RAMP2	ESYT2	FGF2	COL6A2	SUSD2	LINC02172	ALDH1L1	AC009055.1
NOG	LYPD8	GRIN3A	BASP1	WNT2	GRIN2A	TRIM2	NRXN1	HPSE2	UBC	AC004949.1	WDR38	GULP1	ELMO1	RAB20	HSP90B1	PPP2R5C	ANKRD28	RPS27A	SGPP2	GJA5	IL17B	SLIT3	SLC12A7	COL11A1	IGF1
TTC39A	CAMK2A	CLPSL1	SULT4A1	TMEM132B	GRIA1	CERCAM	CSMD1	AL589740.1	AL390866.1	SLC47A2	NPC2	F5	CYFIP1	RBPJ	ARHGAP11A	CYTIP	AC002454.1	ACVRL1	EMCN	LINC00989	CD151	BX276092.9	PLCE1	KAZN	MOCOS
FRMPD4	PPP2R2C	STMN2	IDS	NPPC	ERBB4	FOLH1	BCHE	KCNN3	PRDM12	EFCAB6	AC090023.2	HVCN1	LDLRAD4	SMAP2	NEIL3	STK10	LINC01468	RPL29	ADIPOR2	DDX3Y	AC131159.2	MT-ND3	COLEC12	ECM2	WWTR1
AC022639.1	AL117329.1	KSR2	NEUROD2	SLC44A5	MTUS2	CD22	SHC3	AHCYL1	EHF	SPATA17	LGALS3BP	SLC13A4	RGS10	ATG7	AC010997.4	CAMK4	APCDD1L	FAM107A	ETS2	VEGFC	TENT5B	DSTN	ZEB1	ZIC1	POU6F2
GABBR2	NWD2	B4GALT1-AS1	EPHB6	CACNG2	KCNJ3	SCD	KAT2B	PREX2	TCP10L2	DNAI2	FXYD1	RAB17	LRRK1	ITSN1	CDCA2	GPR174	RAB37	HLA-B	CHSY1	U91328.3	ACTN4	RPS4X	GPER1	COL6A3	CLMP
GAP43	NELL2	NELL2	UCHL1	CPLX1	DLGAP1	AMER2	BCAN	STON2	PLOD2	SPAG16	MTRNR2L6	PROS1	SLC2A5	LILRB5	TROAP	TRAF3IP3	CLNK	KLF2	SMAD6	TEK	RAMP1	ALX3	CDH6	NID1	AL445465.1
LINC02398	LINC01378	ST6GALNAC5	BEX1	MEPE	NRG3	GPR37	SNTG1	MACF1	PARD6G-AS1	PACRG	TYRP1	AC010168.1	FOXN3	AL162414.1	AC012640.1	SYTL3	LINC00934	MT-CO3	PECAM1	AC044810.3	C11orf96	ZFHX3	NID1	SYTL4	AC064807.2
SLC5A4-AS1	LRRTM4	PCSK2	CLSTN2	CACNB4	RIMS2	LINC00639	AL392023.2	PAPLN	SFTA2	SPAG6	SLC25A6	MED12L	LINC01268	ABCA1	JSRP1	IQGAP2	ODF2L	B4GALT1-AS1	FENDRR	DUSP5	CALD1	COL4A1	ARHGAP10	AC093772.1	EVA1C
RBFOX1	CSMD1	MIR7-3HG	TUBA1B	ANKRD34C-AS1	CDH13	FRYL	NXPH1	LRIG1	MAN1C1	CASC1	RARRES2	SLC39A12	DENND3	SELENOP	NEK2	MYBL1	GUCY1A1	RPL41	CDYL2	NR4A1	LTBP1	OST4	NDUFA4L2	TNFRSF19	CD55
VWA7	ADAM23	CLSTN2	YWHAG	CYP4A22	KIT	CREB5	SORCS3	AC091826.2	LINC01659	TMEM67	CA12	SLC2A12	AC079015.1	SAMSN1	DEPDC1	STK17A	IRAK3	CD34	MFSD2A	CXCL2	BGN	APOE	SLC19A1	COL1A1	FBXO32
LINC01616	CACNA1E	CSE1L-AS1	GABRG2	NDST3	SLC35F4	PDE1C	OLIG1	AC027117.2	SH3BGR	PPP1R42	MXRA7	AHCYL2	RHBDF2	SLCO2B1	SMC4	PDE7A	UBASH3B	HLA-C	CADPS2	DUSP1	FHL1	NDUFA4	MIR4435-2HG	AC013271.1	IGFBP5
AC138305.1	GRM1	AL161938.1	SLN	MARCH11	UNC13C	HAPLN2	ALK	FAM189A2	GLIS3	LMNTD1	PBXIP1	LINC00598	SSH2	FGD4	KIF11	MDFIC	ERVMER61-1	RNASE1	MYCT1	COL8A1	INHBA	S100A11	HTR1F	TGFBR3	PLA2G2A
ADCY8	RIMS2	GRIN2A	SEZ6L2	ATP8A2	PWRN1	UNC5C	HRASLS	MGAT4C	AL031280.1	VWA3B	GPX3	PDZRN3	RUNX2	TFEC	TOP2A	CNOT6L	ERVK-28	APOLD1	CD34	RHOB	CST6	GPX2	GPC5	PIAS1	ADAM12
TUNAR	CHRM3	GABRB3	KCNJ4	TRPC5	KCTD16	CLDND1	FGF14	GRAMD1C	AC008906.2	WDR78	CLDN1	AL161757.4	HCLS1	REL	PIM2	CCL5	AC103996.2	SPARC	TIE1	AC019197.1	PALLD	LINC01999	SMOC2	SVIL	USP26
XKR4	CDH22	SPACA1	RAB6B	AKAIN1	NPAS1	SPOCK3	BEST3	PAMR1	COL28A1	AL022068.1	SOSTDC1	AC004052.1	KCNQ3	ZEB2	SKA1	TRBC1	AC111000.4	RPL19	BACE2	COL4A1	IGFBP2	PGF	DAAM2	IL22RA1	GNAL
DGKI	KCTD16	GRIA3	SNCB	ASTN2	SYT14	ATP8A1	LRP1B	EGLN3	BAG3	CFAP100	BMP4	LINC00970	LINC01141	THBS1	AC068599.1	TXK	AZU1	SERF2	CGNL1	ARL13A	RBPMS	CCDC107	LAMC3	XIAP-AS1	TULP1
ZNF385B	AC008574.1	CACNA1E	AC016687.2	GRIA4	SLC25A48	NKX6-2	CDH10	PSD2	SPHK1	CCDC30	FZD8	STIM2	RASGEF1C	PLTP	BIRC3	RIPOR2	FUT7	A2M	CLDN5	PLPP1	BCAM	GPRC5C	NR2F2-AS1	ABCA10	FMNL2
GRM7	KCNH1	AC023202.1	BEX3	CNTNAP5	GABBR2	COLGALT2	KIF13A	GPR75-ASB3	P4HA1	CROCC2	CHCHD10	TMEM117	SCIN	SNX6	LINC02384	AKNA	CAT	RPLP1	GALNT15	ID3	H2AFJ	EIF1	GUCY1B1	NR2F1-AS1	ADAMTS15
KCNIP4	CBLN2	CHAC1	SORCS1	CACNA2D2	NETO1	NCKAP5	GSG1L	EMX2OS	AC120114.1	ULK4	CDO1	ATP13A5	SLC8A1	SDCBP	TP53INP1	ZAP70	C9orf139	SPOCK2	RAMP3	MALL	PFN1	IFITM3	PDE8B	ITGA8	OTOG
WNT2	LRRC7	PAK3	AC010501.1	PTCHD4	PAK3	BCAS1	AL110292.1	LINC00461	ITGB8	AGBL4	KRT5	PRICKLE2	ABR	ADAP2	CDKN3	CST7	AC006064.6	MT-ND4	PTPRG	AC108472.1	IGFBP7	TIMP1	DCN	RORA	CFB
FAM155A	RBFOX3	CNKSR2	SOWAHB	AC006148.1	ZMAT4	GAB1	PLPPR1	SLC25A18	LIFR	RSPH1	SLC15A4	DYNC1I1	AP003481.1	MGAT1	AL121672.3	GZMA	MYO1G	RHOC	PCAT19	HSP90AB1	HSPB1	FTL	CARMN	PLCB4	IRX3
SLC17A6	FSTL4	ATP1B1	AC015660.3	ATRNL1	PLCB1	KIRREL3	NTM	AC099792.1	AK1	TEKT1	PRSS8	FOCAD	FGD2	SLA	NUSAP1	CXCR4	KLLN	MT-CO2	PDE10A	AL157392.1	TGM2	GADD45B	CASC15	ABCA6	WDR86
CUX2	DGKB	NEUROD2	GABRA1	DLX6	PCSK2	SYNJ2	COL11A1	PDE4DIP	CD44	DYNC2H1	MAB21L2	RIMBP2	IGSF21	PEAK1	FBXW7	CD6	PRAM1	RGCC	RBMS2	CX3CL1	NDUFA4	RPL19	AC002546.1	LINC02032	AC012313.7
RAB3C	GABBR2	PTPRR	TBR1	VWC2L	RIMS1	ZNF536	OLIG2	C2orf72	SERPINB5	FANK1	DPT	GRM8	MTHFD1L	CTSS	TTK	SCML4	LINC02147	CSE1L-AS1	PON2	GHET1	SUSD5	AC090587.1	LHFPL6	C16orf95	TGFBR3
ANKS1B	ATRNL1	SLITRK4	CHGB	SRRM3	DOCK3	DOCK5	NAV1	EPHB1	HRK	MOK	SCGB1D2	MAP3K15	CHST11	DOCK2	MAN1A1	CTSW	ZNF416	HLA-A	ACER2	AC008770.1	EMILIN1	RRAS	NR2F2	EHBP1	SLPI
SLC44A5	LNX1	FAM155A	PREPL	AL033504.1	RBFOX3	LRP2	PCDH7	PTCHD1	VIM	KIAA0825	PROS1	PCAT1	IRF8	TBXAS1	HPGD	ERN1	MAMDC2	EIF1	TSHZ2	AC022196.1	FHL5	PDE3A	HIGD1B	FHL2	LINC01638
NEFM	FRMPD4	MT-CO2	DIRAS1	MYO5B	AC120042.1	PALM2	LINC01322	ATP13A4	LINC00511	TTC23L	C15orf62	AC104035.1	CCDC26	LINC01040	IDO2	PDE3B	DDX19B	S100A16	LAMA3	AC025175.1	SGCA	EEF1A1	FAM162B	ACSS3	EYA1
KCNC2	KSR2	VSTM2L	AL626787.1	CNTN4	HTR3A	AC009063.2	GRIA2	NEBL	SOX5-AS1	CCDC146	EEF1B2	KIAA2026	SKAP2	CLEC7A	AL365258.1	CD3E	IQGAP2	RPL3	AFF3	HBEGF	AC013565.1	ADCY3	EDNRA	UACA	TSC22D3
MTUS2	NRG1	AL590432.1	PCSK1N	SLC26A4	AC073050.1	PPP2R2B	HIP1R	LRRC3B	UBB	ANKFN1	SLC22A17	MARC2	SOCS6	BCAT1	GFI1B	CD8B	SEPT6	CAVIN2	GATA2-AS1	CHORDC1	RPS14	CD151	LIN7A	GREB1	EBF3
AC113404.1	NEGR1	GCM2	UPK1A	NEGR1	CCK	SH3TC2	SCN3A	SPON1	RFX4	CRB1	OTX2	TSC22D1	PIK3AP1	AC100849.1	TICRR	ZNF831	LINC01136	RPL28	HEG1	TMSB15A	PRELP	MYL9	ARHGAP29	ABCA8	ACSM3
ADGRA1	SYT16	ZMAT4	TUBB2A	KCNC1	CNTNAP4	HDAC2-AS2	COL20A1	ARHGEF26	FAM198B	DAW1	AIFM3	MICAL2	FMNL3	SUSD6	LINC02363	TOX	APBA2	ID3	LDLRAD3	DNAJA1	ITIH3	RPS15	LAMA2	EYA1	GLCE
IYD	UNC5D	ANO3	CEND1	ERC2	ZNF385D-AS2	POLR2F	PDZD2	LGR4	CNGA4	CASC2	AL109920.1	STOX2	LINC01684	TYMP	CENPK	RABGAP1L	STAC3	MT-ND1	RAPGEF2	PTGES3	HSPG2	ATP5F1E	SNRK	LAMA4	SLC47A1
CYP27C1	LINGO2	AC011933.3	BEX4	LINC02389	XKR4	ARAP2	PDGFRA	APC	DDIT4	FHAD1	CCDC80	LINC01173	DISC1	NRP1	SLC5A1	LCP1	EAF2	FTL	WWC2	CLEC14A	CARMN	FLNA	PARD3	GK5	KIAA0391
SHISA9	SCN8A	SYT1	KIAA1024L	CALN1	RPH3A	SIK3	ATRNL1	RHOBTB3	MALAT1	NRG4	RLN2	SLCO1C1	SLCO2B1	SRGAP1	IRF4	LINC00649	RNF220	TPT1	LMBR1	MFSD14B	RPS27A	CACNA1H	COL4A3	AC026316.5	NNMT
CACNA1G	ATP8A2	PAQR9-AS1	TSPAN7	AL445623.2	AFF2	TMEFF2	AMZ1	HIF3A	AP000894.4	CCDC170	FABP4	NR6A1	ATP8B4	DMXL2	AP001496.2	CD8A	CFP	MT-ND2	PAPSS2	IRF6	RPL10	CEBPD	PRKG1	CHST15	CYP1B1
PPP1R17	DLGAP1	SUSD4	NECAB1	KHDRBS2	DAB1	MAG	FGF12	SORBS1	HSPA8	PPIL6	IER3	PITPNM2	FGD4	HCK	SCNN1B	CD226	EPHA1-AS1	EDN1	NEDD9	ACTB	RPL32	SOD3	GRAMD2B	SLC22A2	CDON
ADRA1D	PPFIA2	DAB1	STXBP5-AS1	LINC02076	CADPS	NFASC	LRRC7	CPE	HSPE1-MOB4	WDR49	MFRP	ADTRP	DOCK2	DRAM1	GPAT2	PRKCB	RUNX2	MFSD2A	SHANK3	PPP1R15A	NNMT	C19orf53	CCDC102B	SEMA3C	TBX15
GALNT14	CPNE4	CHRNA1	AC010857.1	LRRTM4	RGS7	KLHL32	AL445250.1	GRIN2C	MYH7	C4orf47	KCNF1	SLC15A4	CSF3R	CD163L1	FCGBP	CD53	RGS18	MT-ND5	PALMD	CCNL1	RPL3	SELENOM	MSC-AS1	CHRNB3	HSD17B2
ADARB2	LINC00508	AC079154.1	SCN1B	SYT1	PLSCR5	SHROOM4	TMEM132D	DOCK7	ANKRD66	TTC34	GSTP1	AP003500.2	SH3RF3	CD200R1	POU2AF1	TTC39C	BIN2	RPL11	ACSL5	LPP	RPS8	SERPINH1	PDE3A	COL12A1	SFRP2
CCDC136	TMEM132D	MYH7	DNM1	PCLO	CNTN4	CDK18	LRRTM3	ARHGEF4	AC005304.1	RFX3	ATP2B3	ADCY9	SRGAP1	LRMDA	SSPN	KIAA1551	MIR181A1HG	GIMAP7	KCTD8	MYH9	TXNRD1	IGFBP5	C2CD2	F3	PITPNC1
FGF13	CACNA2D3	PTPRN2	AC139491.1	GRM5	MARCH11	DNM3	SCN1A	DST	MAOB	DNAH2	AP001893.3	RASEF	LYN	LGMN	CDC45	STK17B	AP000919.4	CLIC1	ADGRF5	CLIC4	TLN1	MRGPRF	GGT5	COL15A1	KLF9
CDKL5	GRIN2A	AC008525.1	SH3GL2	GABBR2	AC006305.1	CNDP1	TRIM9	NRXN1	C10orf105	SPEF2	ENPP2	LGI1	LAT2	IL10RA	LINC02477	CD7	RAP1GAP2	SLC52A3	ITGA1	MIR155HG	ITGB1	ADAMTS9	DIO3OS	MME-AS1	DHRS3
CNTN6	MIAT	SYT4	STMN1	GRIA1	NECAB2	FUT8	NOL4	LGI1	SFN	EFCAB1	AL365318.1	C12orf56	NCK2	VSIG4	CD300C	TRAC	P2RX1	RPS19	CPNE8	TMTC1	SMTN	MT-ND1	TBX3	SH3D19	TMTC1
ADGRA1-AS1	LINC01122	AC010501.1	NRN1	SYT16	DCX	SLC5A11	LINC02283	GNA14	CD164L2	AC020718.1	CCNO	CPXM2	AC244021.1	DENND1A	AC005304.1	LY9	CHST12	HIGD1B	DLL4	TINAGL1	SPEG	RPL36	MGLL	PRICKLE1	MID1
GDNF	CLSTN2	GRM5	SYN1	VAX1	GABRG3	CNTNAP4	AGAP1	ABLIM1	FOXJ1	MARCH10	AL031710.1	COL9A1	TGFBR1	FRMD4B	KIF18A	DIAPH1	RNF24	BST2	PTPN14	ZNF844	COL3A1	H2AFZ	HEYL	SLC22A3	SVEP1
DLGAP3	DCLK1	CAMK2B	PWAR6	GPR149	TMEFF2	SLCO1A2	CNTN1	WIF1	HSP90AB1	AC019330.1	F5	LINC00982	GPR34	AC032044.1	ZGPAT	AC006369.1	AL163195.2	MT1X	ZNF366	SERPINH1	TGFB1I1	RPS23	COL4A4	NR1I3	AOX1
AP005328.1	NDST3	SCN2B	VGF	VSTM2A	SNRPN	LAMP2	GPR17	TTPA	CHORDC1	LRGUK	CLUL1	CLCNKA	PGM5	DIRC3	CDCA8	BCL2	AC106820.2	TSC22D1	CYYR1	ICAM2	PDLIM7	UBC	PTGDR2	ZBTB16	SLC1A1
INPP4B	AC079341.1	AC130466.1	MT-CO3	DCX	SORCS1	TTYH2	ATP10B	ATP1B2	AC013726.1	MAP3K19	CBR1	MSI2	CD86	LILRB3	CD38	ITGAL	SERPINB1	SERTAD1	SLC39A10	EDN1	AL512791.1	RPL7	FOXD1	AC024651.1	SHISA2
ENOX1	CADPS	LINC02389	ATP1B1	CDH18	SGCZ	DPYSL5	SNX22	SDC4	ATF3	EFHC2	TRPV4	GALNT11	PICALM	KLHL6	GTSE1	KLRF1	CCDC88B	AC024592.1	HYAL2	PELI1	MT-ND2	CALD1	COBLL1	AC046195.1	PLEKHA6
LIN28B	TMEM178B	WNT8A	KCNQ5	MYT1L	DLX1	PIEZO2	GRID2	SLC6A11	C11orf53	WDR63	TMEM191B	RBM47	PREX1	SPATC1	MYBL2	GNLY	IL17RE	TM4SF18	ARHGAP29	CAV1	JPH2	AL355990.1	RGS5	DAPK1	CHSY3
PLA2G4E	NKAIN2	LRRC7	RTN3	TMEM178B	GPR158	NCAM1	GRIA4	ZHX3	VAX1	PLEKHA5	SERPIND1	SLC28A3	RIN3	MYO5A	AIM2	GNG2	DPEP2	NES	PRKCH	ZFP36	PLP2	MT-ND4L	TBX2	LINC01397	TMEM100
PLEKHD1	AP005328.1	MT-CYB	RAB3A	ENOX1	AL122019.1	CDH19	ATP13A4	GABRA2	AC133794.1	GYG2	ABCC5	PCP4	CPED1	TNS3	CIP2A	FCRL6	MYB	FTH1	RPGR	PCSK5	EEF1A1	C1QTNF1	PLOD1	CAB39L	AC093722.1
SHISA6	FAM19A2	MT-ND1	CAMK2N1	SLC8A3	SRRM4	ANO4	KLHL1	DCLK2	HMGB1	EYA4	TXNRD1	TMEM72	LINC01410	SKAP2	NUF2	GZMK	PRR16	EEF1A1	SLC52A3	PDLIM1	WTIP	DYNLT1	RORA	CDH23	IGFBP6
RGS8	AMPH	DCLK3	PHYHIP	KIF26B	COL25A1	DOCK10	CACNG5	SCARA3	C1orf87	TSGA10	AP001527.1	AC092546.1	ARHGAP25	PFKFB3	AC010149.1	RASA2	INO80B-WBP1	RPS18	ARL15	AC113554.1	RPL4	RPS14	RAPH1	AC005064.1	RDH10-AS1
GAS2	DLG2	AL583836.1	TESPA1	KCND2	SORCS3	MAL	ZDHHC14	RPS6KA2	PAQR3	LRRC6	CALR	FAT1	HPGDS	FGD2	DTL	OXNAD1	IGF2BP2	MT1F	ENG	FHL5	ADH5	RPS12	COL5A3	FRMD6	TIMP1
ABHD12B	GRIN2B	GABRB2	CADPS2	LHX6	SYN3	ERMN	MAP2	SOX5	PCSK1N	CSPP1	SIX3	DNAH11	RUBCNL	PYGL	CKAP2L	KLRD1	CLEC11A	CDH5	NFIB	MSRB3	APOO	PSMA7	ZIC1	LINC01600	PAPPA
CDH8	KCNB2	NAP1L2	SLC17A7	TTC39A	LRRC7	AC090502.1	PRKG2	C1orf61	ADCY2	AK8	KLK11	SERINC4	NCKAP1L	SH3BP5	TRIB1	TRAT1	AL355075.3	SLC3A2	TCF4	LINC01763	FRZB	RPL30	PDE5A	FMO2	PDZRN4
CHRM3	FAM153C	RBFOX1	PEBP1	SGCZ	PTPRT	SEPT7	KHDRBS3	ANKDD1A	TPST1	RFX2	COX5B	LINC01544	ALOX5	MFSD1	PBK	CD3D	SPNS3	CCDC85B	OSMR	HSPA5	RPS16	IGFBP7	TNS2	RRS1-AS1	ALX4
CNTN4	GRIA2	CALM1	ADAD2	KCNH7	NRXN1	LINC01630	PHYHIPL	AF279873.3	SORBS1	FAM227A	ACE2	CNNM2	TM6SF1	IL7	NUGGC	EPB41	ZNF792	FOXL2	THSD4	PLS3	RPL41	AC013553.4	UST	ACSF2	ADAMTSL3
CNTNAP2	DLGAP1-AS4	PCLO	PNMA2	FRMPD4	PTCHD4	AK5	PDZRN4	AC073941.1	AC016885.2	CABCOCO1	BEX3	GPR157	RUNX1	TRPS1	TMEM241	CD3G	LEP	EGFL7	ST6GALNAC1	FCN3	RPL8	POLR2L	ARHGEF17	C1QTNF7	SLC13A2
WNT3	OPCML	ADD2	GNG3	NMNAT2	ANK1	LANCL1	ABHD2	CLDN10	CGA	TTLL9	ATP5F1B	MRPS6	FAM177B	OSM	LINC02548	TBC1D10C	C22orf34	GNAI2	SPAAR	MYL12B	HCFC1R1	RCAN2	PCDH18	ADAMTSL3	NDRG1
SNRPN	NAV3	FAM135B	UBE2QL1	OPRD1	CSMD3	AC016597.1	ARPP21	NCAN	MYLK3	SERPINI2	TUBB4B	AL161782.1	OXR1	C1QB	NCAPH	BTN3A2	AP005436.1	AC060766.4	IGF1R	MYL12A	AL357172.1	HIPK2	SLC6A1-AS1	IGSF10	AL035443.1
KIAA0319	PCSK2	PPP2R2C	PDZRN4	FAM135B	NBEA	LINC01170	TNK2	PITPNC1	AL022069.1	AK7	CPXM2	EPHA4	AL034397.3	IRAK3	AC026304.1	WIPF1	AL035446.1	CXorf36	CEMIP2	ATP8B1	CRYAB	IGFBP4	TESC	FLVCR2	NAA10
MEG8	PRB2	VSNL1	CDK5R1	SCN8A	ADRA1A	MARCH1	ST6GAL2	FAM171B	DDR1	WDR93	NDUFA1	CSRNP3	C1QC	ADGRG6	AC009087.1	PTPN7	ADGRE2	SOX7	RUNDC3B	GBE1	FTH1	MFGE8	SNTB1	MID1	MAST4
VWC2L	UNC79	EPHA6	RALYL	ANO4	RIMBP2	LINC00320	ETV1	MRVI1	P4HA2	DNAH10	AC113137.1	PDK4	GNAQ	LCP2	PTPN1	SPON2	CENPJ	DUSP6	CDH5	AP001453.2	SOX5-AS1	RPS13	SLC20A2	AC018742.1	AFAP1L1
PCSK2	PTPRO	AL450322.1	SV2A	AFF2	SLC44A5	ANK3	PLPPR5	AL160272.2	COLCA1	AL645937.2	FRK	ZNF521	SLC1A3	GPBAR1	CSF2RB	BTN3A1	C16orf74	MT-CO1	STOM	IL3RA	TNS1	AC008164.1	ITGA11	SLCO1A2	PDZRN3
CKMT1B	CNGB1	CDK5R1	SYT4	KCNAB1	PENK	OTUD7A	KIF26B	RGMA	AC006157.1	CFAP69	SLC22A8	SULF1	MYO1F	IRS2	CENPI	PTGER2	GATA2	ACTG1	ARHGAP31	TENT5B	MYO1C	RPL14	COL4A2	MOV10L1	ITGA9
LINC02307	AL591501.1	AC064871.1	LINC02424	AC105446.1	PRELID2	AC110285.1	DSCAML1	FAM198B-AS1	HSPA4L	TRDN	ZNF106	VAV3	SPTLC2	FCER1G	KIFC1	PIK3R5	SLC22A16	RPS8	TRPM6	AL731571.1	RPL10A	RPS9	SLC6A17	NEBL	FOXC1
TRPC5	CACNG3	PGBD5	ATP2B1	ADGRB3	AC233296.1	SRCIN1	MPPED2	AL121760.1	CTXN1	FBXL13	TMBIM6	SCNN1A	IL13RA1	LRRK2	AC008758.2	PIP4K2A	CNTRL	S1PR1	PARVB	AL121594.1	PDLIM5	RPL29	UTRN	PDLIM1	FBN1
MACROD2	MYT1L	AC024901.1	EIF4A2	AC103982.1	PTPRN2	NCAM2	GALR1	PAX6	AC100839.1	FAM81B	SLC13A4	PTGER3	ARHGAP26	GSAP	HIST1H4C	MCTP2	AC099489.1	COX4I1	PRX	LINC00867	EEF2	TMSB4X	ARHGEF12	AC092957.1	AC067735.1
HS6ST3	AK5	LINC01194	ADD2	SPTBN4	MYO16	GPRC5B	CHST9	LIFR	PIFO	VWA5B1	MANF	HS3ST3A1	SH3KBP1	VMO1	LINC01943	ADGRE5	AF127577.4	APOO	VWA2	SERPINE2	PTGIS	TPT1	GJA4	RBMS3	PTP4A1
AC120193.1	GRIA3	GFRA1	BSN	SNTG1	AC092376.2	AL359091.1	VCAN-AS1	SLC39A11	CA1	DLEC1	RPS23	LINC02302	ANKRD44	ARHGAP24	AC107068.1	TBX21	IGHM	SOCS3	PKHD1L1	MYO1E	PTMA	GSTP1	SH3RF1	PTGFR	COL11A1
GPRIN2	FAT3	CNIH2	PCSK2	NDST4	FREM1	FAM107B	FAM155A	PPP2R2B	MTRR	CEP126	SULF1	GALNT17	SLC9A9	MPEG1	AC091057.6	AC022075.1	AL034397.3	FUT1	EDN1	IFI27	MT-ND1	BAIAP2L1	SEMA5A	KANSL1L	GADL1
MME	HTR1E	SV2B	CAMK2B	ARX	HGFAC	CLMN	BCAS1	RORA	RXYLT1-AS1	LINC00907	TMEM117	SH3D19	TRPM2	MAP3K8	LINC01899	SLAMF7	AGR2	FAU	TACC1	EXT1	AJ239322.1	ZNF90	NEURL1B	COL1A2	BTBD11
AC016745.1	GABRB2	GOLT1A	SYT7	KSR2	VWC2	CLASP2	NOS1	LRP1B	IL22RA1	RABL2A	PLPP5	CA12	CLEC7A	NCF2	IQGAP3	GPRIN3	TDRD9	NFKBIA	AC110799.1	FGF18	RPS6	MALAT1	ANPEP	COL3A1	KAZN
RAB37	GRM7	KCNJ6	KIF5A	PAK5	CACNA1D	AKAP6	DAB1	MAPK4	AC100839.2	CFAP46	CLU	TGFBR2	LPAR6	LYN	HIST1H2BH	EML4	P2RY8	COX6C	ANKS1A	MPZL2	RPL13	COL18A1	ENPEP	ADHFE1	C1R
AC116634.1	CIT	MYT1L	ENO2	RIMS2	UNC5D	CDK19	VIPR2	OPHN1	DDX3Y	STK33	RPL6	PTPRG	PTPRE	PSAP	AL035658.1	CATSPERB	LINC01645	SRARP	COBLL1	AC068831.1	GAPDH	RPS27	ADAMTS9-AS2	ADAM33	MEOX2
UNC80	CDH9	GRIA2	MT-CO1	MIAT	CHRNA7	FRMD4B	ABCC8	AQP4-AS1	C2orf71	DRC7	EPN3	PPARGC1A	LRMP	TET2	ZWINT	BTG1	ANTXR2	LGALS1	ACVR1	FOS	PPDPF	RPS27A	AL645608.8	AOX1	RHBDD2
IQCJ-SCHIP1	BASP1-AS1	GABRA5	EGR4	CNTN5	DNER	LPAR1	PPP1R9A	SLC1A3	HSPA1A	MYLK3	GNS	HOMER2	PADI2	HCLS1	ITIH1	SMCHD1	FAM129A	CRIP2	LINC01693	PDE3A	AC120349.1	RPL15	TNFRSF21	DCN	WBP1L
AC024901.1	PGBD5	GRIK2	PRKAR1B	DOCK3	ADRB3	KCNMB4	WSCD1	HEPACAM	LPP-AS1	DCDC2	PKM	MAGI1	ARHGAP15	GAB2	HLTF-AS1	ITGB2	MIR1-1HG-AS1	C4orf3	TANC1	ROR1	RASL12	ZBTB7C	SLC38A2	TNFRSF11B	HTRA3
GLRA3	CDH8	FAT3	ELAVL2	FAM155A	CDH9	CARNS1	LSAMP	ZFHX4	GADD45A	DRC1	METRN	AC016745.1	SLC4A7	PELI1	AC114760.2	B2M	ITGAX	ATP5F1E	LIMS2	VCL	FAU	ACTB	RBMS3	ITIH2	KLF2
GRIN2B	SLC22A10	JPH4	LINC02335	GABRA4	ANKRD30B	AATK	ATP2C2	GLUL	GJA1	EFCAB2	UQCRB	KCNH5	IL6ST	SLC1A3	SELENOS	NKG7	RASGRP3	ESAM	ANGPT2	NFKBIA	COL18A1	MYOCD	RGL3	NAV2	AC104574.2
PCLO	KIAA1549L	KRTAP5-11	YPEL3	GLRA2	NSG2	PLA2G16	CNTNAP5	CHPT1	AC002456.1	CCDC173	MDM2	CACNB2	GALNT2	NAIP	HJURP	CCL4	CDADC1	RPL18	WWTR1	HEY1	ASPN	RPS19	CTDSPL	ITGBL1	NTN1
RIMS1	TENM2	RTN3	GPR22	FAM19A4	AP005121.1	AL354809.1	ADAMTS17	SORCS2	NAV2	SPATA18	DYDC2	CFAP161	TMIGD3	C1QC	AP5B1	LINC01871	STAP1	RPS14	TMEM87B	KCTD12	LINC00702	CD63	PDE8A	PARD3	LINC01594
GDNF-AS1	RIMS1	CCBE1	STXBP1	NXPH2	AC068722.1	DLG1	ASTN1	ITGB4	HSPB1	CFAP97D2	ARMC9	MAB21L2	SH3TC1	SLC16A10	AL031594.1	UBASH3A	EVPL	RPL15	CNTNAP3B	MAGEE2	CKB	OOEP	TRIB2	MYO10	GULP1
LINC00558	NRG3	SV2A	YWHAB	AC024610.1	SYT16	MEGF10	U91319.1	LHX2	CYR61	SLC9C2	MSX1	GCNT2	RYR1	MANBA	AC007569.1	HLA-B	DMXL2	RPL6	ASAP1	GRB10	RPS15	MYH11	COL4A1	NR2F1	AC087477.5
FGF14	AC090568.2	SCN8A	HBQ1	RAB3B	SHISA9	DIP2B	PHACTR3	COL5A3	AL139011.1	SPATA6L	MT-CO2	CNKSR3	MED13L	DOCK11	GLA	LINC00944	AC012313.6	DEPP1	TFRC	BMX	CRIP2	LINC02130	DOCK6	DIXDC1	APCDD1
AC092436.2	TMEM132B	ATP8A2	STX1B	GRIA3	TMEM132B	AC026316.5	GFRA1	CAMK2G	FBXO2	FAM92B	AC090159.1	EYA4	ANOS1	B4GALT1	AP001011.1	TRGC2	CEACAM4	RPL32	TGM2	ATP13A3	RPL21	NR2F2	PAG1	LAMC1	SLIT2
PRICKLE1	AL117190.2	MT-CO1	CNTF	FAM237A	CACNA1E	OPALIN	ONECUT1	GAREM1	CACYBP	CFAP77	HSPB2-C11orf52	SGK1	IL17RA	ELL	CEP55	HLA-A	KDM5B	PMAIP1	SMAD9	HSPG2	SPARCL1	TXNRD1	APBB2	CAPZB	ZRANB1
PVALB	SRRM4	NDST3	BEX2	GJD2	PWRN3	GNAO1	UNC80	ALDH1L1	AC099788.1	C8orf37-AS1	EPHX1	TPD52L1	ITGAX	CHST15	ILDR1	ATF7IP	RIPOR2	RPS4X	NEDD4	CLIC2	RPL35A	AC100803.3	CDC42EP4	FGD6	PTPRE
PPP4R4	SYT7	RALYL	AC090857.2	PAM	SCN7A	ARFGEF3	AC092691.1	GPAM	RASSF8	USP2-AS1	RFLNB	LARGE2	RASSF8	MYO16-AS1	PIMREG	NLRC5	Z69666.1	EMP2	NXN	ADD1	MFAP4	AGAP2-AS1	MALAT1	ABCA9-AS1	LINC01133
SMCO2	RIT2	PREPL	DMTN	CACNA1A	DLX6	ATP10B	CSPG5	CDH4	AP001527.1	CCDC114	LINC01833	SYNE2	GNB4	PLAUR	LDLRAD2	ARHGAP30	STK4	TM4SF1	SLC16A1	SERPINC1	RPS13	CD81	ISYNA1	CPED1	SLC9B2
PINX1-1	NBEA	AC026585.1	ZNF804B	AC087457.1	GRIA4	ARHGAP21	GRM5	RORB	FAM83C-AS1	CAPSL	PRNP	MIA2	UBE2E2	ASAH1	AC044840.1	SEPT6	TRG-AS1	SLC30A1	AFDN	AC087276.3	COL4A1	TRMT112	UBA2	C7	AC100872.1
HHLA1	KCNJ6	SAMSN1-AS1	AL161772.1	GRIP2	GLRA2	MAGI2	KCNIP1	LINC00511	LRRC8A	OR14J1	LINC00880	ACSS1	ETV5	RIN3	AC022874.1	TNIP3	FAM117A	RPL27A	USP6NL	JUNB	BANF1	AC025031.2	ZFHX3	ADAMTS9-AS2	ZNF716
GRM5	CCSER1	RGPD5	AC090709.1	CNTNAP3	GABRA1	LPGAT1	CCDC50	MIR4300HG	JUN	TEX9	LINC01602	CDH3	AC025569.1	C1QA	EDEM1	JAK1	GCSAML	RPS27	EMP2	TPM4	RPL7	BTF3	COL1A2	AASS	C7
CACNA1C	CDH12	AC009053.3	DYNLL1	CNNM1	REEP1	ARHGAP23	GRIK3	ADGRA3	AL583810.2	DNAH11	ITM2B	PRR15L	B3GNT5	CMTM7	CLPTM1L	TMC8	JARID2	RPS15	RIMKLB	EFNB2	PTMS	RPL32	DACH1	CYP1B1-AS1	AHCYL2
ARHGAP44	CELF2	LINC01868	PNMA6A	CLVS2	NAP1L3	CCP110	KCNG4	ACACB	TNFRSF11B	CELSR1	AC010319.2	NT5C2	ETV6	SPIDR	ITGB7	PPP1R16B	NRIP1	RPS11	RIN2	ITGAV	RPL19	C17orf58	CD38	ALDH1A2	KIF23
SYT7	JPH4	HCN1	BDNF	CLEC2L	GPR137C	KLHL4	C1orf61	MTSS1L	HILPDA	DOC2A	AL132800.1	AC026888.1	MIR646HG	GNAQ	AP001266.2	TRERF1	AC012313.2	H3F3B	NPIPB5	B2M	RPL29	NUPR1	KLHL23	KCNT1	MN1
AC010857.1	MSRA	C1QTNF9B	MT-ATP6	SHISA9	IGF1	MAP4K4	C1QL2	TRPS1	GSN	LRRC74B	CDCA7	LINC00113	FOXP2	FPR3	CCDC15	PACS1	AC138393.3	RPS3	PLXNA2	PRSS23	CRIP1	AC092807.2	ITGA10	THBS2	AC010280.1
SUSD4	DOCK3	ZBTB18	NEFM	MIR124-2HG	AC092119.3	AC004690.2	COBL	MMD2	DNAJA1	IQCH	UTP14C	DSG2-AS1	KCNK13	SLC2A9	AC112178.1	RASA3	BABAM2	OOEP	MCF2L	DNAJA4	RPL23A	RGS6	GRK5	TMEM132C	BCL2L11
EPHA3	LINC01202	IDS	TSPYL1	RAB3C	PNOC	LIMCH1	AC124254.1	SERPINE2	S100A10	WDR66	MS4A8	HMGCS2	ST8SIA4	FAM49A	CENPBD1	KLRC1	RUNX1	TMEM215	ROBO4	PIK3C2B	AL731537.1	AEBP1	PID1	AC098617.1	SIK2
RIT2	NECAB1	CALN1	SNCA	CNTNAP3B	SPHKAP	PDE8A	C1QL1	ELOVL2	FTL	SPAG1	C11orf88	SYNE1	GAB2	SIRPB2	AC005304.3	MCOLN2	ZMIZ1	PERP	FGD5	ATF3	PRDM6	YBX3	AL499616.1	SLC7A2	RNF24
AKAIN1	HCN1	DLGAP1	CPNE4	SYT14	SNTG1	DLG2	TMEM132C	ACSS1	BCAS2	AC093689.1	LINC00626	SLC5A5	ATM	AKAP13	LMAN1	SLFN5	TXK	KCTD12	GATA2	EEF1A1	RPS4X	SRL	ARHGEF7	ADH1B	SLC39A14
LINC00632	SYBU	AK5	NCDN	NBEA	LINC00298	DIP2C	AL589740.1	LRP4	AGT	NEK10	PGM5P4-AS1	ATP2B3	SDCCAG8	GK	KNTC1	PIK3CD	HOXB7	RPS9	RHPN1-AS1	GPBP1	SERF2	AOC3	RBPMS	HSD11B1	PTGDR
AL162713.1	NELL1	SLC8A2	AL133406.3	CCSER1	GRIA2	AGAP1	C3orf70	PSD3	IGFBP7-AS1	LINC00609	SLC41A1	STOX1	CSF2RA	C5AR1	PKMYT1	KCNAB2	BCL11A	S100A13	HIPK3	CSF3	RPS24	HINT1	CLMN	ARHGAP10	SDC2
CHAC1	AC109466.1	CADPS	ADCYAP1	MPPED1	EPHA5	ATG4C	PCDH9	MRAS	RGMA	ARMC2	PPP1R1B	FRK	TAB2	IQGAP2	AC112503.1	EOMES	AL592430.1	EGFR-AS1	PKP4	DDIT4	COL1A2	GPR20	PRRX1	HIF3A	ZBTB16
SLC22A7	LINC01821	CACNG3	ARPP19	RGS7	GABRA4	TP53TG5	COL9A1	MED12L	ABCC3	EFHC1	ADSSL1	ARHGEF3	ENTPD1	TNFAIP2	AQP3	GZMH	TNFSF13B	RPS6	SLC1A7	AC022382.1	ITIH1	SELENOW	DGKB	TSKU	GPRIN2
CASQ2	PTPRT	AJ239322.1	KHDRBS3	TMEM178A	GRIP2	SGK1	NLGN4Y	LMO3	GRAMD2A	CERKL	OTX2-AS1	FNDC5	PLD4	ADGRE2	AC009237.14	LINC00426	BX649632.1	RPS24	SH3BP4	AC012640.1	ADAM21	NACA	NBEAL1	DPH6-DT	PPM1H
LINC01075	SPTBN4	AC020934.1	AL390964.1	MDGA2	IL1RAPL2	KIF6	POU6F2	CNTN1	C5orf49	FAM216B	NT5DC1	AC011124.2	HLA-DRA	MAF	SGO1	P2RY8	MPP7	MYL12B	LINC02147	AP000223.1	CYB5R3	MT-ND5	GABRE	PLD1	BMPR1B
NR2F1-AS1	LINC02217	PTPRT	SORCS3	AC025809.1	TACR1	FEZ1	SGCD	ALDH1A1	GATM	FAM184A	COX4I1	SLC16A12	PCNX2	LILRA6	AC025887.2	FGD3	QPRT	GIMAP6	HMCN1	AC097512.1	KCNMB1	NDUFS5	TBX15	TUB	CYP1B1-AS1
MAP1B	PDE1A	AC012615.2	CAMK2A	RSPO2	AC113404.1	MAP4K5	HECW1	AC073050.1	AC010132.4	RSPH4A	TMEM260	PNPLA3	OTULINL	LINC02207	SDR42E1	DPP4	PLPPR3	PTMS	CCDC85A	PPP1CB	COL14A1	RPL11	PPARGC1B	ASPN	ACADL
NEFH	LINC01923	KIF1A	PTPRN	AC092376.2	SEMA6D	ASPA	NR0B1	TUBB2B	DNAJA4	FAM183A	GPNMB	POU2AF1	ZNF710	SH3TC1	LINC01317	ATP2A3	LRMDA	ADGRF5	NR3C2	AC130352.1	RPS3	AC010894.3	TJP1	MAPK4	GJB2
CACNA1B	MEG8	ENOX1	SNAP25-AS1	LINC01716	ATCAY	FAM124A	NTNG1	GFAP	LINC01586	SGMS2	AC007906.2	AC019197.1	TFEC	GAS7	DIAPH3-AS1	CORO1A	AC120114.1	COX6A1	SRARP	KLF6	TRABD2B	AL138686.1	PTN	ROBO1	CDH23
MRAP2	NRXN3	GABRG2	SYP	PRSS56	PROX1	HECW2	AC011474.2	GLUD1	AC084880.3	C1orf87	CCDC175	EIF4G3	SPP1	SPATA25	CHST2	FYB1	CD44	SLC5A6	SHE	AC011511.2	OST4	LTBP1	FRY	STRA6	ACKR3
EXTL3	SRRM3	SCN2A	MIR7-3HG	CSMD1	SLC2A13	DSCAML1	NEU4	ADD3	GREB1L	CFAP58	LDHB	SLC23A2	SERPINB9	RUNX1	LINC02422	TMEM181	EFCC1	TCN2	TNFRSF10D	BIRC3	ABALON	SORBS2	JAG1	ATP1B3	GPX3
GPR158	MGAT5B	MT-ND3	KCNV1	AC024901.1	ZNF536	ERBIN	AL133346.1	EDNRB	ST8SIA1	CCDC40	IL21-AS1	AC078980.1	TBC1D22A	SH2B3	PARPBP	PLCL2	AC092171.5	RPL35	DAB2IP	GADD45A	JAG1	SYNPO	PMEPA1	BHMT2	CACNA2D3
ANKRD34C	COL26A1	MT-ATP6	LINC02012	SIAH3	KCNQ5-AS1	KLK6	VSX1	SLCO1C1	AC025287.2	IQCG	SNTB1	ZDBF2	PRAM1	GRB2	RPL7A	LSP1	FNDC3B	AC090970.2	PLSCR4	VIM	SERPING1	MT-CO3	CECR2	NGDN	LINC02489
MAP7D2	SHISA9	NSG2	AC011995.2	AL358075.2	AC061961.1	PLLP	XKR4	DCHS2	ID3	C7orf57	MT-CO3	CPEB3	CSGALNACT1	DNAJC5	H2AFX	SEMA4D	KIF14	BAIAP2L1	NOS3	ELOVL5	OLFML2A	TBX2	ARHGAP6	FBLN5	CACNB2
RPH3A	LINC02098	CALM3	CALY	GRIN2D	NXPH2	CADM2	CADM2	NEO1	AC009237.14	CCDC33	C5orf67	TLN2	TAL1	MB21D2	CSTF3-DT	PTGDR	ABCA13	GRASP	SAMD12	SH3RF2	COL13A1	RPS16	TNS1	NKD1	CDH1
KCNB2	GRIA1	ENC1	AC131235.3	OSBPL6	VIP	TMTC4	NAALAD2	LPIN1	HSPA6	OR2J2	AF111167.2	ACTR3C	TLR1	PLSCR1	SPC24	HELB	KCNAB2	RPL37A	DOCK1	OR51E1	IGFBP4	RPL13	LEF1	ARHGEF28	RARRES1
KCND2	ADAMTS16	SLC7A4	LINC01361	SERPINI1	KCNH7	HPN-AS1	MARCH1	B4GALNT4	LINC02367	AC090001.1	SELENOW	UBE2U	PRKCD	C20orf194	CYP51A1	RAP1GDS1	KCNJ15	GPR146	JCAD	ATP5F1E	FBXO32	YBX1	GUCY1A1	RBMS3-AS3	DSP
HCN4	SYN2	SCN3B	NRSN1	MAGI2	ELAVL2	ELMO1	LINC01965	AC010099.4	ANXA2	MEIS2	AC109322.1	ESRRG	CD53	WDFY3	P4HB	RAP1B	VAV3	RPLP2	GRASP	DNAJB6	DHFR	PLAC9	FRMD6	ADCY3	ENPP6
KCNQ3	PCLO	AC012339.1	LINC00652	TIAM1	MARCH4	PRIMA1	ASTN2	NAT8L	REM2	PRR29	LINC01239	PFKFB2	VASH1	KCNQ1	RHEX	CD244	KCNN4	TXNRD1	STARD8	SMURF1	SERF1B	RPS6	CACHD1	SLC6A13	FOXP2
HS3ST5	LDB2	FAM153A	TMEM59L	CDH9	DLX2	PLD1	HTRA1	MAPK10	LINC02378	PAMR1	HSP90B1	KIAA1217	C1QB	SH3PXD2B	SLC15A2	IL2RB	AL356277.3	CD63	XAF1	SEMA3G	RPL14	CST3	DENND2A	PTN	STRA6
WNK2	SNAP25	PDE1A	MT-CYB	NUPR2	NMNAT2	NKAIN2	SEMA3E	RNF182	FANCD2OS	CASC15	LAPTM4B	PLG	FAM135A	RNF13	ARPC5L	IL18RAP	RBKS	COX5B	GPCPD1	AC110491.3	CSPG4	RPS24	PRELP	IGF2-AS	HP
EPN3	UNC80	CAMK2A	AC010323.1	KCNH1	RASGRF1	GRID1	RIT2	CA8	MUC4	C9orf135	TMEM238	LRBA	RPS6KA1	MARCO	LINC02327	PARP15	AC106895.2	RAC1	APOLD1	UBB	TPT1	LINC02586	AC099687.1	SFTA2	SCUBE1
LINC00681	ABLIM2	FRRS1L	NPTX1	ADCY8	CRH	RYBP	SDC3	PRDM16	AC079305.1	PTPRQ	AL133406.2	SLC29A4	POU2F2	PILRA	OIP5	TIGIT	AC114341.1	GSTP1	ADCY4	FOSL1	RPS11	PLS3	HEY2	ECHDC2	AC008080.4
ZNF385D	LINC00632	TMEM244	SEPT3	PLXNA4	LRRC39	BOK	NKAIN4	SLC7A10	SPEF1	CDHR3	AC015987.1	KCNJ3	TTC7A	CPVL	PIF1	CD44	TNKS	GNAS	THSD7A	RBPMS	UBA52	CSRP2	PEAR1	ADRA1D	FMO1
CNTN5	CADM2	MT-ND4	MLLT11	GAS2	OPRK1	COBL	RHBDL3	CNTFR	AC234582.2	FBXO15	ERGIC3	AC068672.2	CD4	KIF16B	SDF2L1	TRGC1	MDFI	DYNLL1	IRAK3	SERTAD1	AC113383.1	AC073611.1	S1PR3	ARHGAP28	NFIA
SEZ6L	FGF14	PPFIA2	MT-ND1	KCTD16	TMEM178B	ERBB3	TMEM196	DDAH1	TLN2	AC104078.2	CNFN	PLXNA2	LAPTM5	PTPRE	ARFGAP3	SLA2	CSGALNACT1	SLCO4A1	ADGRL2	TIMP3	RPS12	EHD2	CPE	PHACTR2	GNA12
NRG3	SNAP91	AC095030.1	NAP1L3	CDC20B	CALB2	AC012593.1	NCAM1	GLIS3	LINC00538	WWOX	CANX	C11orf74	AC006978.2	LILRB2	AC015849.5	PCED1B	LINC02384	PTTG1IP	CALCRL	EIF1	MT-ND4	CSRP1	ABO	NUDT4	TBC1D8
LINC01763	FAM153B	TDO2	LYPD8	SLC4A10	EPHA7	COL4A5	SPSB4	C1orf21	AC027288.1	AC063979.2	STRIP2	STK33	OGFRL1	LRRC25	CYTOR	INPP4A	PCAT18	TMEM88	LRRC32	LINC02463	SOX1-OT	NR4A1	PDE2A	GPC3	SH3BP5
TENM4	WASF1	ROBO2	TMEM130	FADS6	KCND3	PTPRD	C1orf21	FAT3	NPAS2	CCDC81	AC148476.1	GABRA3	SIGLEC8	PIK3AP1	HIPK2	C15orf53	PADI4	RACK1	ATP7B	JUN	RPLP2	PFDN5	PLCB4	FAM43A	RASAL2
AC107373.1	ZNF385B	NEFL	SCG5	KCNAB3	NETO2	TPPP	B3GNT7	FBXL7	AL357833.1	DYNLRB2	AC012254.3	ZNF536	SMAP2	ETV6	CAMK1D	RASAL3	HOXC4	MYL6	DGKH	COL4A2	NDUFB7	C1QTNF1-AS1	AC007406.3	TJP1	CGA
STXBP6	EPHA6	KHDRBS2	AL162412.1	GPR176	MAP2	MIR181A1HG	FAM184B	HEPN1	WNT11	TTLL10	FOCAD	PPP1R13B	HPSE	CD86	KIF4A	SIDT1	CEBPA	CLEC14A	AP3S1	FOSL2	AC013448.1	RPL7A	AL356258.1	ANKRD33B	AC123777.1
TMEM108	AC007563.2	SLC17A7	LINC00698	SPOCK3	GABRB3	PRR5L	HS6ST3	EFEMP1	FAM181A-AS1	RSPH10B	CLIC6	MPP3	PTGS1	ESR1	VPS37B	AC093010.2	LINC02256	LIMS2	CPD	FKBP4	RPS9	RPS3	SLC4A11	MMP19	AL162725.2
NHLH2	BRINP2	ST8SIA2	RYR2	OXR1	AC090970.2	PHLDB1	ASCL1	BBOX1	PDE4DIP	AC020911.2	POU2AF1	AL109920.1	AC008691.1	PIK3R5	CHAC2	DENND2D	FCN1	ENG	RNF144B	AL691520.1	COL1A1	PSMB6	RERG	SLC20A2	MISP
MCF2	ASIC2	SEZ6L2	AD001527.1	TMEM108	AC007463.1	GNAI1	DNER	NAV3	RASGEF1A	LINC00271	CENPM	SMC6	KCNIP1	MYO9B	DEPDC1B	TRBC2	BORA	RPS7	RASGRF2	ITGB1BP2	RPL5	FIS1	INPP4B	PTPN13	OSMR-AS1
AC034226.1	SORCS1	ANKRD34C-AS1	TCEAL2	LINC01646	MPPED1	NINJ2	GRIA3	FAM171A1	NRARP	MUSK	FCGRT	AC022634.2	PTPRJ	ADCY7	PLK4	ATM	SLC15A2	ANXA3	AF130417.1	AVPR1A	TUBA1A	AC120498.10	GUCY1A2	LPAR1	NHSL2
STXBP5-AS1	HSPA12A	DLG2	SLIT1	KIAA1211	AC079296.1	SEMA6A	SULF2	AC090993.1	CFAP44-AS1	AC124319.2	AC007405.3	STEAP1B	TLR2	DIRC2	CEP128	BIN2	HTRA3	C2CD4B	UNC13B	SETBP1	TPM4	COL6A2	BTBD9	AC124854.1	AL445426.1
CADPS	RAPGEF5	FADS6	FAP	ASTN1	NRG1	LGI3	SCRG1	FAM184A	RORC	DNAJB13	LINC00982	LOXL1	FCGR1A	VAV3	RPLP0	ATXN1	RAB44	CDA	CFLAR	ATP1A1	RPS7	WTIP	PACSIN2	OMD	AL512638.2
AL445623.2	ANO3	ST8SIA5	LRP1B	IQSEC3	CSMD1	PACRG-AS3	AFAP1L2	SHROOM3	AC084782.3	CFAP45	GSPT2	DDR2	DIAPH2	RBMS1	BAK1	RNF213	RAB27B	RPL35A	RELL1	SMAD6	CFL1	AC108472.1	LINC02202	XXYLT1-AS2	TET2-AS1
COL23A1	AC087258.1	PTGER3	CTNNA2	LRFN5	DOK6	TMEM63A	NCAM2	LINC02060	FNDC4	CFAP53	GDF15	JPH1	CD84	TRPM2	GHRL	SYTL2	VWDE	RPS16	PLA1A	AP003718.1	AC120498.10	COMMD6	AL049646.1	PPM1H	YBX3
SSBP3-AS1	FP700111.1	AL135999.2	PHF24	AC098864.1	CACNG2	EXOC6B	TENM1	CLU	MT2A	CCDC60	AC117386.2	GNA14	RTTN	LYZ	FAM83D	CYTH1	GAB3	PPP1R2B	TPST2	HSPA4L	PHPT1	APOO	DCBLD1	LINC00923	MEDAG
CLEC2L	PCDH7	SLC35F3	AC017007.5	LINC00632	ANK3	NEO1	STK32B	TRIL	MT3	LRRC43	CFAP126	PDZD2	ANKRD22	EPS15	AL355773.1	CASP8	CLEC12A	TMA7	NFKBIA	PITPNB	LIMS2	SMURF1	ADAMTS9	LAMC3	BOC
AL691520.1	AC139491.7	PCSK1	SLC12A5	KCNJ6	SCG2	ENPP2	NELL1	LINC00298	SOX9	CATIP	AC023983.1	CACNB4	RCSD1	MCTP1	ENAM	ZC3HAV1	AC096711.2	AL158163.2	ARHGEF15	LIMCH1	RPS23	BGN	NR2F1-AS1	PAWR	PBX1
KALRN	TESPA1	NDST4	SATB2	RPS6KA2	SCN2A	ENOX1	GRIK2	CACHD1	GAREM1	CCDC180	AC112250.2	RANBP17	PIK3R5	LY96	BMP8B	EVL	PIWIL4	DHFR	FOXF1	EPAS1	MSRB3	EEF1D	FZD10	ZNF420	SNX9
PTHLH	TMEM108	DDN	SLITRK4	DAB1	CHRM2	FMNL2	SGCZ	GLI2	AC009053.3	EFHB	KTN1	SLC12A8	RGS1	RNF130	MELK	RAC2	VSIR	CSTB	LHFPL6	STK38L	MT-ND5	FAU	THSD7B	LTBP2	AC126121.2
VANGL1	ADGRL2	DOK6	AL133343.2	RIMBP2	AC104151.1	DAAM2	AC068643.1	ANK2	AC010255.1	CCDC78	AL590652.1	AC073848.1	GLDN	LAPTM5	FOXN3-AS1	SYNE2	C5orf17	UBB	FLNB	JPH2	LRRC10B	HEYL	CNTN4	CDH11	CRTC3
CARTPT	LINC01123	SLIT1	NORAD	FHOD3	UNC79	RTN4	ADGRB3	ZBTB20	AC044849.1	EFCAB12	RPL41	AC004908.1	PLA2G4A	COP1	SSR2	RNF125	ZBTB48	LAMTOR2	AC010737.1	AL139286.2	PPP1R12B	AL136454.1	AC092957.1	PPFIBP1	AC084880.2

## Sheet: GEPs_Exc
GEP Exc 1	GEP Exc 2	GEP Exc 3	GEP Exc 4	GEP Exc 5	GEP Exc 6	GEP Exc 7	GEP Exc 8	GEP Exc 9	GEP Exc 10	GEP Exc 11	GEP Exc 12	GEP Exc 13	GEP Exc 14	GEP Exc 15	GEP Exc 16	GEP Exc 17	GEP Exc 18
CDH9	RORB	ZNF385D	PCSK6	RGS12	KIAA1217	MT-ND3	GPC5	GFRA1	ADRA1A	SHISA6	FNDC1	CALM1	ADARB2	NXPH1	ERBB4	AC021231.1	NPAS4
AC011287.1	IL1RAPL2	IFNG-AS1	SYT2	HPSE2	DLC1	MT-ND4	CNTN5	GRIK1	TARID	SDK1	AC004160.2	PEBP1	FAM19A4	TCF7L2	DLX6-AS1	SV2C	FOS
NCAM2	POU6F2	CHRM2	PDE1C	AC110023.1	PCSK5	MT-CO2	RELN	FN1	AC097487.1	TSPAN18	CCBE1	DYNLL1	NTNG1	CALB2	SLC35F4	GPR149	HSPH1
SEMA3D	AC073365.1	COL12A1	PTCHD1-AS	SYNPR	HS3ST4	MT-CYB	AC111188.1	LINC00607	THOC3	TRHDE	COL5A2	CALM3	LHFPL3	RNF220	DIRAS3	RGS9	DNAJA4
RASGRF2	AC067956.1	MIR3681HG	GRM8	NTNG2	DPP10	MT-ND1	HS6ST3	COL24A1	SEMA5A	SLC24A3	GRIA1	BEX3	LEF1	LHX9	GAD1	PDE7B	DNAJB1
TTC6	KCNH5	CNTN4	ERG	TMEM132D	AC092131.1	MT-ND2	AC116345.1	MYO1E	ALDH1A2	ZBTB20	CTXND1	FTH1	CNKSR3	MCUB	PARD3B	LINC02137	HSPA1A
PDZD2	AC019211.1	UST	COL21A1	AC091078.1	ADAMTSL1	MT-ATP6	DAB1	PKN2-AS1	ZBTB20	PRKCA	DOK6	TUBB2A	ST8SIA6	PAMR1	GRIP2	GPR88	NR4A1
AK5	COBLL1	ASIC2	AC010127.1	NR4A2	NFIA	MT-ND5	PTPRT	AL138694.1	COLEC12	NRP1	CASC6	EIF4A2	CYP2J2	CPA6	ALK	SLC35F3	HSPA6
CA10	AL450423.1	TLE4	VAT1L	ZNF804B	ROBO2	MT-ND4L	CHST9	MYO16	RFX3	CPNE4	SLC24A3	TMSB10	THSD4	AC019068.1	ECEL1	GAD2	EGR1
GREB1L	FOXP2	RANBP17	SORCS1	SNTB1	BRINP3	AC105402.3	DCC	NDST4	EDIL3	GRIA1	EPB41L4A	GAPDH	CASQ2	SPTLC3	GRID2	CA12	FOSB
LINC00276	AC016687.2	LRRC4C	SULF2	GNB4	LRMDA	MT-CO1	CDH20	CTXND1	TLL1	CFAP299	PKP2	BEX1	COL4A3	ITPR2	PRLR	LPL	EGR4
RBFOX1	LINC01725	ITGA8	NRG1	MAMDC2	SEMA3E	MTRNR2L12	AC100818.1	RUNX2	PPM1E	HHIP	GNA14	TUBA1B	PTPN3	ANXA2	GAD2	DGKH	ABCB1
HOPX	AC022639.1	GHR	ROBO2	KCNIP4	TLE4	DHFR	S100Z	ASTN2	MAML2	AFF2	PCDH15	HSP90AA1	COL4A4	SLC17A6	ARHGAP36	COCH	ARC
TOX3	TOX	NXPH2	CDH20	CTNNA3	MCTP1	MTRNR2L8	CNTNAP5	ASIC2	DOCK10	TANC1	KCNAB1	RPL15	TCF7L2	LYPD6	GABRG1	RERG	CYR61
ENC1	OTOGL	GRIP1	AC120193.1	SMIM32	XKR4	MT-ATP8	SCN9A	SLIT2	TIAM1	UNC5C	THSD4	YWHAB	TGFBR2	SCN7A	ANKFN1	GNG7	JUNB
AC109779.1	AC073578.2	TSHZ2	EYA4	UNC5C	GALNTL6	SLC27A6	BMPR1B	ETV1	PARD3	DPF3	SPHKAP	YWHAH	FGF13	HMCN1	TMEM255A	ONECUT2	SERPINH1
GLP2R	RARB	TRMT9B	RIT2	KLHL1	GRIK3	RASGEF1B	TRPS1	SAMD3	SLC47A1	NKAIN3	PPM1E	PCSK1N	FSTL4	NTNG1	DLK1	AC109830.1	DUSP2
MOXD1	RXFP1	VWC2L	RNF152	CADPS2	PCOLCE2	FP236383.1	C10orf90	PLPP4	MYO5B	LINC01322	CLIC6	THY1	VAV3	GBX2	EPS8	MME	HSPB1
AC008574.1	CEMIP	HTR2C	CBLN2	LRMDA	ZFHX3	INO80D	LHFPL6	SPHKAP	LINC01322	ZFPM2	RYR3	SELENOW	RORA	SHOX2	PEG10	GNAL	BAG3
LAMP5	LINC02196	GRM3	RAB3C	THEMIS	AP000943.3	SLC26A3	AL391117.1	CNTNAP5	COL6A3	B3GAT2	CLMP	ACTG1	PLCB4	OPRM1	CALCR	AL022068.1	HSPA1B
MALAT1	PLCH1	SEMA3E	PCP4L1	GALNT14	GRAMD2B	FP671120.1	ADAM12	TRMT9B	SPON1	PPM1E	FIBCD1	STMN1	THSD7A	RERGL	FSTL5	PPP1R1B	HSPD1
ARHGAP6	LINC02232	GRIK1	CYP1B1-AS1	MCTP2	ASTN2	MTRNR2L1	PDE4B	GRIN3A	PROX1	FAM126A	PRKCA	NEFL	GRID2IP	LINC02082	PLD5	PENK	DUSP1
LINC02248	AC084816.1	HS3ST4	SLC35F1	SPOCK3	TENM3	LINGO1	ZNF536	PRKCH	BDNF	SIPA1L3	AC116345.1	ACTB	RTTN	FGF13	TRPC4	PDE10A	ATF3
TMEM132D	SLC38A11	PLPPR1	MYO16	SEMA6D	KCNK2	AL627171.2	CBLN4	SULF2	EPHA7	NRIP3	ITGA8	CKB	PTPRM	NPL	FBN2	DRD2	DNAJA1
HHAT	FSTL5	CNTN6	ASIC2	CPED1	MARCH1	AL078639.1	LRRC4C	SLC24A3	STXBP6	KCNAB1	DAB1	NDUFA4	LINC01482	PTPN3	SOX1	DACH1	EGR3
CBLN2	ARHGAP15	KCNIP1	ADRA1A	PLD5	MCTP2	PHYHIP	CNTNAP3B	ANOS1	GNA14	TRPS1	TRPC4	NRGN	CD226	STC1	PCDH11X	SYNDIG1L	EGR2
GNAL	IPCEF1	ROR1	KCNH7	ZNF804A	GRID2	SYN1	ARHGAP18	LHFPL6	SLC4A7	SCGN	RIN2	BEX4	PHACTR2	FOXP2	FREM2	ANKRD34B	SLC7A5
AC106795.3	SLC22A10	GDNF-AS1	AJ009632.2	TRPC5	DGKG	HSPB1	SGCD	POU3F1	PTPRZ1	CLSTN2	SIPA1L3	TUBA1A	RGS16	SULF1	STK33	MEIS2	LBH
KCNIP4	SCHLAP1	RPH3A	SEMA6A	STPG2-AS1	SEMA3A	TSPYL1	COBLL1	EYS	PCBP3	DCC	RBFOX1	ATP1B1	SHOX2	COL6A5	AC092957.1	ZFHX4	NPTX2
TESPA1	CNTNAP4	ATP2C2	ANO4	SOX5	CTGF	SNCB	VWC2L	GRM8	GALNT13	MGAT4C	FAM126A	CFL1	BTNL9	ATP11C	SOX6	RARB	AC068205.1
LINC00507	AC092422.1	PHLDB2	TESPA1	PDLIM5	POU6F2	CLU	ASCL1	EPHA7	UNC13C	ZNF208	CADPS2	TMSB4X	MRVI1	LINC02133	ZIC1	PTPRM	IER5
SGCD	PTPRT	ZNF385B	BCL11B	STPG2	SORCS3	PPP2R1A	LINC02232	AC079098.1	FAT4	KIT	EPHA5	SARAF	NPL	SLITRK6	BTBD11	SIX3	ENPEP
HS6ST3	ALDH1A1	COL24A1	SCN4B	INPP4B	RXFP1	NEUROD2	PID1	EPHA5	LYPD6B	SNTG2	SLIT2	UBB	MARCH3	RGS16	AC233296.1	SLC4A4	LINC00929
AJ009632.2	AL117329.1	FAM89A	ZNF385B	POSTN	SEMA3C	HSP90AB1	PRKCA	PTCHD4	CHST9	RSPO3	KCNQ1OT1	RAB3A	PRKCH	ZIC2	STAC	FBXL7	BTG2
CYP1B1-AS1	AC246817.1	TOX	TMTC2	CACHD1	SLC35F1	TSPYL4	NTNG1	MET	DPF3	RYR3	SAMD3	RTN4	RNF220	SCN9A	ZFHX3	TAC1	GADD45G
AC093607.1	AC109466.1	GRIN3A	LPP	DACH1	SGCZ	PRNP	RAB3B	DOK6	C8orf34	HTR7	NREP	NORAD	GDNF	ANKRD44	HS6ST2	RYR3	TNC
AGBL1	TEX41	SLC15A5	LINC02433	FRAS1	SNTG2	MAP1A	KCNH7	PRKD1	ZFPM2	IGF1	PDE4B	TSPAN7	ATP10A	LYPD6B	PRDM16	AC008574.1	PPP1R15A
TG	PTCHD4	SLC44A5	TOX2	AFF2	PRKD1	JUND	MYO16	LMCD1	TRPM3	MEGF11	AL356417.2	PGAM1	UACA	PLCZ1	ZIC2	HS3ST5	CDKN1A
RGS20	EPHA3	RUNX2	CRYM	PRELID2	EDNRA	DNAJB2	TGFBI	WDR63	SPOCK3	NHSL1	BCL11B	HINT1	FAM20A	MARCH3	ROBO1	AC092422.1	RGS2
PTH2R	AC008415.1	CRYM	SLIT2	STK32B	B3GALT2	BSG	DCN	RIN2	LINC01239	COL25A1	HS6ST3	BEX2	ROBO1	CCDC141	PBX3	EGFR	GADD45B
CBLN4	AL445250.1	SOX5	TOX	EPB41L4A	PRKG1	WDR82	EPHA5	PCSK5	NCAM2	FGFR1	MCTP1	SRP14	BTBD11	ZIC1	ARX	KCNAB1	INHBA
RFX3	AC079380.1	LINC01811	NEFH	ARPP19	ITPR2	PRRT1	ADCY8	BCL11B	SYNPR	RNF182	SHISA6	HSP90AB1	CLMN	COL21A1	NHS	CACNG4	UBC
CUX2	FSTL4	NPSR1	SV2C	RASGRP1	ZBTB7C	FBLL1	AC020637.1	AL359220.1	NRP1	GRIP1	ADGRV1	STMN2	EDNRB	AC092958.1	GABRQ	PLPPR1	TRIB1
NECAB2	SEMA6D	GRM8	UTRN	SORCS3	PITPNC1	GDI1	OLFM2	AC010127.1	NFIA	DUSP4	RSPO3	CCDC85B	SLC22A3	GPC6	CXorf57	SPOCK3	HS3ST2
SLIT3	AC007614.1	PWRN1	TCIM	AK5	NPFFR2	RNF208	KCNQ1OT1	CLMP	FAM107B	PDE4B	SYT17	EEF1A1	CHRNA2	NPTXR	SCN9A	RGS8	JUN
CDH13	PDZRN4	KIAA1211	PCSK1	ATP10A	MDFIC	CDIP1	SLC44A5	ADCY8	CNGB1	EPHA5	SLIT3	ATP6V1F	DNER	LRP2	SCN7A	PBX3	SERPINE2
GLIS3	TSHZ2	GALNT13	FRAS1	NRG1	AL133346.1	SUMO3	SLIT2	MAS1	KLHL5	LINC01088	AC113137.1	PSAP	RASSF3	GRIN2D	MARCH3	EYA1	DUSP6
CNGB1	MYLK	LUZP2	CFAP299	ANXA1	SDK2	NCDN	PARM1	TBL1X	PCDH15	MAML3	AFF2	TPI1	INPP4B	COL4A3	DLX1	DCDC2C	NR4A3
ACVR1C	NREP	PLPP4	TMEM132C	GLDC	RYR3	PLCG2	ANKRD34B	RIT2	SLIT3	BTNL9	MEGF11	EID1	CARD11	WLS	GNG12	OTOF	SLC2A3
LINC01931	AC096558.2	FER1L6-AS2	KLHL1	CNTN6	DIRAS2	MAPK8IP2	SPHKAP	DCHS2	AC008691.1	MSC-AS1	ZNF804A	HSPA8	FRAS1	NTS	CDH4	PDZD2	HSP90AA1
LINC02296	SLC35F1	GALNT14	VSNL1	CA10	CNTNAP4	YJEFN3	LINC01317	FEZF2	NKAIN3	PKP2	MYO16	AP2M1	CLTCL1	ZIC4	BAIAP3	PCP4	HSD17B12
SERPINE2	LMO4	FGFR1	RREB1	RXFP1	OSBPL3	UBTF	PARD3B	ERG	AC106795.3	AC010737.1	KIT	EIF1	WIF1	AL589740.1	SCG2	SGCZ	FKBP4
ROBO1	DCC	KCTD8	MAOB	PRLR	GNB4	ELK1	ARHGAP42	AC120193.1	CLSTN2	NEUROD6	DUSP4	ISCU	TANC1	NKD1	SLC6A1-AS1	PWRN1	DENND2A
AKAP5	KCNIP4	CDH6	AC022639.1	CNTN4	TRPM3	RASD2	FER1L6-AS2	TOX	SPHKAP	NR4A3	CABP7	SOD1	ADCY8	ROBO1	ZIC5	TPBG	PHLDB2
LINC01090	SPARCL1	DIRAS2	SERPINE2	RIT2	AL356479.1	RTP5	WDR63	SCN9A	SHISA6	OGFRL1	AL133346.1	RPL13	LINC00922	BTBD11	TIMP2	AL589740.1	STIP1
NPTX2	RORA	DAB1	CDH13	LINC00698	F2R	LINC01609	AC068051.1	MEGF11	THSD7B	DOCK10	MSC-AS1	SERINC1	NKD1	TOX3	NKAIN3	CALCRL	GEM
FSTL4	TMTC2	SDK2	ATP10B	SGCD	CLSTN2	PTPRN	KIAA1211	AL133346.1	SIPA1L3	SULF2	AC008591.1	PGM2L1	SYT9	ZFHX3	VAT1L	HTR2C	MIDN
CDH4	IGSF1	AC090568.2	AC007091.1	GNG4	ZFPM2	H1FX	CNTNAP3	LMCD1-AS1	BNC2	AC090568.2	FAM129A	IDS	ZNF423	RGS8	PCDH15	EBF1	BMX
GALNT13	AP003066.1	C8orf34	POU3F1	TRHDE	LINC02232	RASD1	CUX2	CNTNAP3B	SAMD3	SPHKAP	VXN	MAP1B	PVALB	GRID2IP	DNER	TPD52L1	ABTB2
OPRK1	LINC01378	PDE9A	PQLC2L	B3GAT2	UTRN	GRK2	POSTN	PKP2	ZNF536	XACT	COL24A1	UCHL1	RGS8	RCAN3	STK32A	SRGAP1	TCEAL9
NR2F2-AS1	PCDH10	TRPC3	DPP10	CHRM2	HCRTR2	AC244021.1	ANOS1	KCNQ1OT1	AC020637.1	LINC02196	MARCH1	FTL	BCHE	COL11A1	PLCB4	LHFPL3	ATP5F1E
PTGER3	KCNH7	ADAMTS12	CNKSR3	LINC02505	LINC02082	MTPN	PHACTR2	NTNG1	DGKG	CNTNAP3B	MCTP2	ATP6V0E2	AL391704.2	ID4	SPOCK3	GRID2	HRK
TACR3	MIR181A1HG	GPRIN3	KCNIP4	ADAMTS17	HPCAL1	PTPA	EPHA3	MAOB	AC090568.2	PTGS1	MET	TOMM20	AC104663.1	ALK	THSD7B	POU3F4	CACYBP
ALKAL2	TRHDE	SAMD5	TMEM132D	GABRE	CDH24	RHBDD2	SEMA6D	FAM126A	ACVR1C	DGKG	ANO4	TUBB	PLEKHG4B	COL25A1	DLX2	LINC01833	HSPA8
GRID2	PDE10A	COL11A1	CACNA2D2	PPP1R1A	KLHL5	MAPK8IP1	CFAP299	STAC	COL25A1	ROBO1	AP001636.3	MTCH1	PDE3A	CA12	MAGEL2	AC109466.1	GNAL
JUN	F11-AS1	PTN	ANGPT1	MOXD1	DCHS2	CXXC5	TRPC6	SPRY4-AS1	TANC1	RERG	AGBL1	TUBA4A	HTR7	RASGRP3	HAP1	FOXO1	UBB
DAB1	SORCS1	AL033504.1	GRIK3	GDPD5	RASGRP1	MT-ND6	AL356479.1	CHODL	PDLIM5	ZNF804A	MALAT1	UBC	PCP4	COL4A4	GNG4	MMD2	CEMIP
TRPS1	SLC44A5	TRHDE	PTPRM	OPRK1	KRT17	MYLPF	TRPC4	BACH1	MCTP1	PRDM8	DGKH	COX7C	CUX2	SYT17	C11orf96	SNCAIP	SERPINE1
PDGFD	EPHB6	KIAA1217	DCHS2	AC090568.2	HS3ST5	GFAP	FOXO1	AQP3	ST18	RIN2	GRIP1	RPL7A	GRIN2D	SYT9	NNAT	TBL1X	HMOX1
INHBA	TPBG	LRRC3B	CADPS2	GNG7	PCDH11X	MTRNR2L10	ZNF385B	TOX2	SEMA3C	PDZRN4	AK5	LY6H	AL033504.1	NOTCH2	LHX6	WFS1	AP000442.1
AQP4-AS1	LINC02465	CLSTN2	RANBP17	TENM3	SULF1	DDN	DNER	LPP	AL078459.1	RAB3C	ADRA1D	NLRP1	AL359220.1	TMTC2	DOCK10	CDH6	CKS2
TMEM233	CPNE4	ADAMTS6	PIP4K2A	PDZRN4	TENM1	FAIM2	GRM8	AC112493.1	PDE3A	TLL1	NEUROD6	ENO2	KCNH5	NMU	ISL1	PCP4L1	SELENOK
LINC01378	OPRM1	PCDH17	HS3ST2	SFMBT2	AMOTL1	SDCBP	ALCAM	PPM1E	SLC9A9	KCNQ1OT1	AC244021.1	PKM	TRPC3	NGB	GNAS	GPRIN3	KIF26B
TIMP3	PLCXD3	AL109930.1	TRMT9B	CNTNAP3B	PLCE1	KLF16	RIT2	TENM3	MAML3	TRPC4	LINC00589	RPS15	HS3ST5	SNCG	ZFHX4	FAT1	ADAMTS1
FAM107A	LAMA2	KLHL5	CSN1S1	LMO4	FOXP2	CPLX2	TENM1	LINC01876	ZNF804A	HS6ST3	PRKG1	PNMA2	AC026780.1	AC016766.1	PRKG1	UTRN	GADD45A
IGFBP5	VWC2L	CALCRL	MALAT1	LTBP1	PLCB4	ADAP1	WIF1	COL12A1	CALB1	CCBE1	LUZP2	ITM2C	STXBP6	CALB1	SLC6A1	ALCAM	PCSK1
PARD3	MEGF10	SDK1	FEZF2	ISLR	KCNH5	KLC1	FABP7	SPON1	FIGN	CACHD1	KIAA1211	LDHA	SAMD5	GPC5	NRP2	LAMP5	SORCS3
DGKG	MGLL	SEMA5A	VEGFA	RIMS3	EPHA5	PPP1R9B	NPSR1	PCSK1	CECR2	SYNPR	PID1	TPT1	NOTCH2	MGAT4C	ZCCHC12	GPC6	FCN1
AL117329.1	PCBP3	TLL1	CPLX1	CPNE4	PTCHD4	NDUFA3	INPP4B	LRP2	MMD2	EYS	ZBTB20	TUBB4B	AMOTL1	PLCB4	PARD3	VAT1L	CLU
AC060765.1	POU3F2	LINC02107	CD99L2	CDC14A	SLC1A2	PLPPR2	SNCAIP	KIAA1211	CA10	PID1	ZNF462	MRFAP1	PDE10A	NDST4	TENM1	ATP11C	DYNLL1
NPTX1	PARM1	RORA	COL5A2	RNF152	AC004158.1	RAB11B	CNGB1	MALAT1	LINC02248	CD99	AC073332.1	MOAP1	ZNF804B	AC092957.1	TENT5A	AC008415.1	CRYAB
L3MBTL4	NRGN	DPP10	MIR646HG	DCHS2	GRM3	UCHL1	LITAF	L3MBTL4	INPP4B	MCTP1	TG	CAMK2N1	RGS3	ZNF423	CACNA2D2	C20orf27	KLF10
AL138694.1	AQP4-AS1	DLC1	RBFOX1	B2M	PDZRN4	MBOAT7	LINC02055	SNRPN	SLC24A3	NRP2	LRAT	ENC1	AL590426.2	SCG2	PCSK1N	PRKCH	PRNP
LINC01500	CADPS2	ETV1	ASTN2	SAMMSON	SLIT3	EEF1A2	EYS	CACHD1	ITGBL1	ACVR1C	AL033504.1	GABARAPL2	AC092958.1	TRMT9B	RAB3C	HPCA	PRKAG3
MEIS2	COL11A1	CPNE4	SNCG	ZNF385B	NXPH4	TOMM34	BTNL9	SSTR2	ITGA8	BMP7	AL450311.2	CALY	AC106874.1	CNKSR3	DLX5	PCDH11X	FLT3
NPTXR	RIMS3	CCDC80	AP1S2	PTGER3	MSC-AS1	NDRG2	LINC01482	HTR2C	CASC6	SFMBT2	HRK	FAIM2	PPP1R17	CLTCL1	NXPH1	NSG2	GLT6D1
LINC02306	GABRG1	QRFPR	ATP10A	SQLE	CADPS2	UBALD1	ANKRD18A	CNTN5	GRIA1	TENM3	SAMD5	PPIA	PLEKHA7	FRAS1	DLX6	P2RY1	SHROOM3
PEA15	NGB	CARD11	LINC00513	SYT10	CPLX3	YWHAG	AC084816.1	ITGA8	CD24	AP000943.3	MAS1	UQCRH	TGFBR1	PALM2	CALY	FRMD4B	TPT1
CACHD1	AC090568.2	PDLIM1	GFRA1	FGF2	ETV1	PGAM5	SNRPN	ADGRV1	CDH9	SLC47A1	KIAA1217	RGS4	ABTB2	STK33	STK32B	NPNT	UBE2S
PRKCG	MSC-AS1	PLCXD2	SORCS3	CCNI	CNTNAP3	PJA1	LUZP2	GABRA1	EYA4	AC244021.1	KCNS3	YPEL3	GALNT14	HMGCS1	DPYSL3	DLX6-AS1	MIR181A1HG
MET	MARCKS	SGCD	CNTNAP5	CLSTN2	COL21A1	MTRNR2L3	FLT3	SOX5	COL21A1	PLEKHA7	NLGN4Y	COX4I1	SLC4A4	SUSD2	ANKRD44	TIAM1	HIP1
TP53I11	PDP1	ALCAM	SLC40A1	SMPX	PCDH17	FAM107A	PAWR	ROBO2	PTH2R	CHGB	AC079098.1	TAGLN3	AL033530.1	ZIC5	SIX3	NNAT	CREB5
CAMK2N1	GABRA1	CNTNAP3	AP000943.3	LIX1	ASIC2	TBCB	TANC1	BRINP3	FOXO1	SLC1A2	CNR1	RPL14	FRMD4B	HTR7	PWRN1	RBFOX1	C11orf96
KIF26B	CREG2	LMCD1-AS1	HAPLN4	CBLN2	LRRC3B	MT3	FRAS1	VXN	MYO3B	MIR4300HG	TRPC5	CYCS	ZFHX3	UNC5C	GALNT13	PDE5A	NDUFA4
PHACTR2	ANK1	BCL11B	GPRIN3	CHST1	SLC22A10	HSPA1B	AC233296.1	AL033504.1	DAB1	DGKH	THSD7B	RPL41	GDPD5	THSD4	MAML3	DRD1	ACTB
AC100818.1	CHGA	PCP4	VAMP1	SRSF9	PWRN1	AJM1	LINC02307	DUSP6	ARHGAP6	ATP10A	SPON1	EEF1A2	PROX1	ADGRG6	KIAA1211	MALAT1	AHSA1
MEGF11	NUDT4	GREM2	PRKD1	OSBPL3	NR4A2	AC245060.5	PTPRZ1	VSTM2L	METTL7B	CYSLTR2	TOX2	B4GAT1	ADAMTS12	PROX1	LUZP2	RGS20	THBS2
AC073332.1	FRMPD2	PELI2	LHFPL6	PDZD2	PIEZO2	CEND1	ADAMTS12	LINC01060	PLPPR1	CNR1	GREB1L	MDH1	RBMS3	ADAMTS6	L3MBTL4	PARD3	BDNF
HPCAL1	OSBPL3	LHFPL6	AC008105.3	SPARCL1	LRAT	LPP	ADAMTS9-AS2	PCDH19	POSTN	MALAT1	FAM198B	RAC1	WLS	HRH3	GRIP1	TH	ANKUB1
DOK6	VSNL1	PALM2	DGKH	MSMO1	SLC15A5	MAPK3	NOS1	SPRY4	NALCN-AS1	CTXND1	GABRA5	GPX4	DEPTOR	AL133346.1	RXRG	KLHL13	AC073325.1
MIR4300HG	OLFM1	NR4A3	BHLHE40	VWC2	CDC14A	MLF2	EPHA7	SAMD5	SLC1A2	DCHS2	CDKN1C	APLP1	CACHD1	AC097066.1	VAX1	MCTP1	SERPINB9
DCN	RANBP17	B3GAT2	ITGA6	ITPKB	LHFPL6	PRKCG	AC106874.1	ANKRD18A	CHGB	AL356479.1	CHRM5	SNCG	PYGM	LINC02032	TMEM215	DLX6	H3F3B
AC073365.1	TGFBR1	MC4R	PDE9A	SLC17A8	PBX1	SPR	AC079098.1	ZNF385B	MAOB	CLMP	KL	GNAS	XKR4	SHROOM3	MARCH1	PITPNC1	VGF
SPARC	HS3ST2	AC114689.3	RERG	FAM84B	DGKH	CLIP3	CLIC6	PARM1	PTCHD1-AS	SIX2	C8orf34	CHCHD2	SLC7A2	ACHE	ARHGAP24	SCN4B	FABP3
FAM160A1	DACH1	WNT7B	ATP1A1	GLRA2	AQP4-AS1	NBL1	SAMD3	IRF8	LMO2	RNF220	BTNL9	H2AFZ	ZBTB7C	LTBP1	SLC32A1	BCL11B	STMN4
SLC4A4	SHROOM3	FAT1	SEPT4	TMEM30B	AL354771.1	EIF5A	LPP	SLC35F3	GABRQ	LINC01239	HS6ST2	ATP6AP2	ST8SIA4	CYP27C1	PYGO1	GJA3	CCNG2
HSD17B12	GRM3	ASTN2	KCNA1	LAYN	FAM198B	MTRNR2L6	XKR4	CRYM	SLC7A11	FZD7	FEZF2	RPL10	SHISA6	DNER	TMEM132C	ERBB4	CKB
PCDH8	AL109930.1	MGLL	PTCHD4	AQP4-AS1	PDE4B	PTMS	HES6	RYR3	NRP2	RBFOX1	SUB1	ARHGDIG	RAI14	FAM196A	ZIC4	GPR6	JUND
AC068205.1	ST8SIA4	HCRTR2	FTH1	NLGN4Y	AC098864.1	NDRG4	PLEKHG4B	OSBPL3	OTOF	GDNF-AS1	PRKCG	RPL3	SNCAIP	LRRC63	ST8SIA4	HRH3	NR4A2
LINC00513	CBLN1	RNF182	AL117329.1	CRABP1	ZNF462	HNRNPH2	TENM3	ANKRD34B	NPTXR	AL450311.2	PLPP4	ATP5MPL	VANGL1	RAB3C	AMIGO2	B3GALT5-AS1	GLDC
RTN4	SYT13	PBX1	ATP2C2	AC139720.1	SEPT10	C4orf48	RNF152	CNTNAP3	PDYN	ARHGAP24	BHLHE22	RPS4X	VWC2	TTN	ZNF462	ADAM12	NEAT1
AC090125.1	STMN1	TMEM132C	AL138694.1	RASSF3	CPNE2	PEA15	AC109466.1	CNTN4	AC138305.1	TG	SOX5	SKP1	RD3L	KIAA1211	LHX5	CALB1	TIMP3
PCDH15	PKP1	EFHD2	SPRY4-AS1	SLC26A4-AS1	MIR646HG	TUBB4A	TUNAR	LINC01632	LRRC3B	PALM2	NRP1	YWHAG	PELI2	GNAS	SFMBT2	PCSK6	CPLX1
SLC4A7	CCNI	RAB3B	ZNF804B	CLTCL1	FRAS1	CLTB	PDYN	NRG1	HHIP	CASR	PDE1C	RPL29	CNTN6	LINC01997	NSG2	RGS14	CCK
FOXO1	RGS4	SLC1A2	SLC35F3	SLITRK1	MAOB	HSPA13	ADARB2	CPE	TPD52L1	XKR4	ZFPM2	RAN	OPRM1	VWC2	RASSF8	PMEPA1	YWHAG
LINC01505	TYRP1	FOXP2	STC2	MCTP1	C8orf34	AEBP1	KCNAB1	CHRM5	BCL11B	HS3ST4	LMCD1-AS1	EIF1B	RAB3C	PQLC2L	ADCYAP1R1	SIX3-AS1	HSPB8
BDNF	UNC13C	AC010967.1	COL12A1	HS3ST4	LMCD1-AS1	MBD3	TIAM1	RBFOX1	AC096558.2	WIF1	TMSB4X	MLLT11	GDNF-AS1	CACNG4	ANK1	TARID	MBOAT7
KLK7	ADAMTS17	LHFPL3	MCTP1	NPNT	DOK6	PCYT2	CTXN3	ADRA1A	G6PC2	AL391704.2	AC009271.1	ITM2B	RPH3A	TOX2	NDN	RTTN	TMSB10
SLC7A2	ZNF385B	SNRPN	SOX5	JUP	LY6H	SMIM10L2B	ROBO2	HS3ST2	RASGRP1	HMGCS1	EPHA7	TMEM59L	SNRPN	FAM19A4	P2RY1	ZNF462	ENDOU
DNAJC12	FSHR	ARHGAP18	FREM2	TOMM7	MGLL	GNB2	TTN	MIR3681HG	VSTM2L	SLIT3	KCNIP4	ATP5MC3	CNTN2	RDH10	CLIC4	GLI3	CHGB
OLFM1	CXXC5	STAC	BCL6	DYNLL1	CLMP	GMFB	STMN2	CEMIP	MSC-AS1	TRPM3	AC119868.2	SCG5	GRAMD2A	DEPTOR	SLC22A17	SLITRK6	WDR1
RND3	AL589740.1	PDZRN4	ACAN	GFRA1	CYP26A1	TPPP	GPR6	NRP1	AC245060.5	ITM2B	SLC7A10	RPL35A	MATN3	MDFIC	TUBB2B	SDC2	ARPC5L
SOWAHA	GREM2	RYR3	PBX1	IL7R	AC011287.1	PPIA	CREB5	SNX22	RASGRF2	MIR181A1HG	TEX41	SLC22A17	CCBE1	ADAMTSL1	ARHGAP6	SYT10	RGS12
DDN	CCNG2	DSEL	PDZD2	ADRA2A	GALR1	PRR36	BIRC7	TENM1	C1QL2	SLC7A11	DCC	CEND1	DGKH	LINC01515	GREB1L	FAM196A	APLP2
GPR83	MARCH1	ANKRD18A	DLC1	NR2F1	MEIS2	RUNDC3A	SCN3B	SRM	SLC4A4	SLC44A5	LYPD1	SLC25A4	CYP27C1	TENT5A	SOX2	SORCS1	OSBPL3
AC007091.1	PHLDB2	PLEKHA7	PID1	ABCA1	IPCEF1	ARPP19	CRHBP	DAB1	BTNL9	EDIL3	PCDH19	CCNI	MAMDC2	CPNE4	PAX6	RXRG	LMCD1
BAIAP3	SCN1B	FRAS1	LINC01830	SSTR2	TMEM233	ZBTB18	PALM2	VSNL1	SYT17	NFIA	WIPF1	RPS27A	COL14A1	NHLH2	PGRMC1	PREX2	MTCH1
MEPE	DPF3	HIP1	MYO1E	TESPA1	FEZF2	GAPDH	PRDM8	NEFM	AC073332.1	CDH4	SHISA2	PGRMC1	PITPNC1	PRELID2	SHISAL2B	SEZ6	TCP1
CNTN4	SEMA3A	NHS	NHS	HMGCR	SSTR2	SLC17A7	NALCN-AS1	NOV	TMEM35A	ELAVL2	DGKG	RPS23	GPR149	SRGAP1	KLHL1	SYNPR	SNX3
FAT4	MDFIC	NXPH3	SLIT3	HINT1	EFHD2	NEFH	SEMA6A	NR4A2	GNAL	AC007920.2	POU3F1	DNAJA1	UNC5C	DUSP1	SYT10	SLC6A1-AS1	AC090125.1
NLGN4Y	AC068051.1	DCC	SCN1B	MARCH1	ADCYAP1R1	EPOP	UNC13C	CCBE1	RGS20	PKIB	TMCC3	RPLP1	AP000943.3	CDH7	RBMS3	RASD2	AL132780.1
C14orf132	NRG1	GPC6	ETS2	PBX3	CPE	CTXN1	FAM196A	AC008105.3	VWA5A	METTL7B	CNTNAP5	UQCR10	ITPR2	SNCAIP	PCDH11Y	EBF2	MAFF
NR2F2	HS3ST5	PCDH11Y	MEIS2	KRT17	CDH6	CDK5	ADCYAP1R1	CNTN6	SDK1	ABI3BP	AC245060.5	RPS14	ANKRD44	MCAM	PREX2	CACNA2D2	GNAS
QKI	CLSTN2	BCAM	SSTR2	TMTC2	NPTX1	VMA21	CYP27C1	PTPRT	LMNTD1	ADGRV1	CNTNAP3B	NAPB	MTUS1	LINC00886	SST	GAD1	BCAS2
THSD4-AS1	H2AFV	MMD2	AR	AP2A1	SFRP2	HIF3A	SAMD5	HRK	AC010967.1	AK5	NCKAP5	RPL32	ASTN2	INPP5F	SGCZ	PLEK	YWHAH
GALNTL6	LINC01781	ADAMTS9-AS2	MRO	SCN7A	LINC02550	DIRAS1	AL033504.1	CTSC	SLC35F4	C9orf16	MMD	ATP6AP1	ADRA1D	PCP4	KIF26B	LRRC10B	CPE
PCDH19	SLC9A9	CDH13	SHISA8	NFIA	FIBCD1	PCBP1	QKI	PTGER3	NRN1	LIX1	LMO4	GUK1	NEAT1	SYT10	LINC00982	RORA	CYCS
EDIL3	PCSK1	AC068051.1	GRIN3A	HMGCS1	PCDH11Y	DDIT4	TSHZ2	RASGRP1	PTGR1	FREM2	CDRT15L2	RPL8	SHISAL1	CYP19A1	CPNE2	KL	CDA
NKAIN3	CCK	GRIK3	TRIM5	PCDH9-AS2	SYT6	CDK2AP2	AC008574.1	SLC40A1	GABRA5	PYGO1	CD24	BTF3	AC097066.1	ANGPTL7	VWC2	SCIN	WDR38
CPLX2	ZDHHC22	ADAM12	VSTM2L	LINC00348	ZNF804B	SEMA6B	SLC26A4-AS1	TRPC5	CDH19	APOL6	NOS1	PNMA8A	DAAM2	SLC7A11	TMEM47	SLC35F4	PTMA
KBTBD11	REEP5	TRIB2	CREB5	NHS	SEMA3D	SPP1	TRPC5	AP000943.3	LINC01931	LINC00513	CPE	RPL6	ANO4	IL20RA	NR2F2	CDH4	AC108134.2
KCNV1	MME	VGLL3	FNDC4	TRPC4	CLTCL1	NPTXR	SPARC	LINC01725	GAD1	PRKG1	SLC35F3	ATP6V1B2	RNF182	VANGL1	SP9	AL359220.1	HSP90AB1
AC018742.1	CDH7	AL391117.1	COL11A1	PLEKHA7	OPRM1	FXR2	LRP4	CXCR2	PARD3B	KCNA1	PARM1	PJA2	SEMA3F	TES	RERG	DCC	RGS20
C1QL2	PRDM8	TSPAN12	ANXA6	THTPA	LINC01060	MT2A	ADAMTS6	PCSK6	CHD7	CPE	AC067956.1	GNG3	CNTNAP5	DRD2	KCNIP1	CDH7	ETS2
ANO2	AJ009632.2	PID1	OSBPL3	CDH6	VWA5A	ATXN7L3	CHRNA3	COL21A1	SCHLAP1	DLC1	NRG1	RPS7	CPNE4	AC124861.1	COL25A1	LRPAP1	HINT1
GLRA2	SCG3	AC097478.1	STMN2	LSAMP-AS1	SCN3B	NAP1L3	GRIN3A	CABP7	SNCAIP	SOX5	KCTD8	NEFM	SLC24A3	ASTN2	ESR1	RASGRP1	OLFM2
ZFPM2	NR1D1	FEZF2	MT1X	GALNTL6	GHR	DNAJB1	SEMA3A	CNGB1	THSD7A	KLHL5	TANC1	PRNP	LPAR1	MARCH1	NR2F2-AS1	ZNF804A	NDUFB2
ABCB1	SOX5	MGAT4C	MYBPC1	LINC01876	OMG	RTL8C	FZD1	CYR61	ANKFN1	VXN	APOBEC3A	TUBB4A	SFMBT2	PWRN1	AC092958.1	KCNK2	MLF2
RCN1	ID2	CYP26B1	FAM160A1	CADM3	GABRA5	IRF2BP2	AC008415.1	KCTD8	SELENOM	LMO2	ROBO2	RPL19	SYNDIG1L	IYD	ADGRV1	PCDH10	KLF6
TMEM47	HSPB7	ANO4	MAP1B	FIGN	RXFP2	MFSD14A	LRRTM1	ALDH6A1	CHODL	NPNT	RHOU	SERF2	PQLC2L	TMEM132C	ZNF536	CD226	AMOTL1
GABRA5	EXTL2	GRIN2D	ITPR2	CCK	EPB41L4A	GJA1	PAMR1	PBX3	BTG1	ANKRD44	AC010737.1	RETREG2	CCDC141	WIF1	PLSCR4	NOS1	SORCS1
AC004158.1	LINC00923	INPP5F	AC113137.1	ISLR2	NLGN4Y	PSMD10	FAT4	KL	PCDH8	HSD17B12	AC007920.2	STMN3	TOX2	RASSF8	LHX8	GDNF-AS1	MYO1E
XKR4	CA8	ERG	SLC47A1	RBPMS2	AL391117.1	SLC7A5	PNPLA3	LINC01561	PCSK5	LCN1	KIF26B	UQCRB	AC016766.1	RGS9	SDC2	SYT2	BCL6
PRELID2	LINC01830	BACH1	NEFM	LINC01266	LINC01194	SMIM10L2A	AC120193.1	SLC8A1-AS1	PRELID2	HTR2C	ADCY8	CLU	AC090796.1	RNF152	ZNF423	TLE4	PDP1
AC116345.1	LINC02296	NRP2	PCDH19	KCNA1	NUDT10	HAPLN4	ELAVL2	LMO4	CNTNAP3B	FZD1	AC019211.1	BAIAP2L1	ADGRG6	TUBB	HTR2C	AL008638.1	EIF5
PDE1C	SGTB	SLC35F3	FAM84B	HJV	DACH1	MAZ	KCNIP4	THSD4	LINC00276	OSR1	CDH4	ENO1	SLC44A5	WNT2	SMOC1	ROBO1	CD83
LAMA2	FNDC5	THBS2	TMX4	LINC02082	SLC4A4	PFN1	ANO4	AC098864.1	ADAMTS5	ROBO2	STC2	RABAC1	SEMA6A	RPH3A	BLCAP	PIP4K2A	MT2A
MYO16	AC114316.2	PTGER3	ISCU	RTN4R	UST	RNF11	AC113137.1	RAB3C	EDA2R	AC004704.1	AC108861.1	RPL7	TSPAN2	KLK10	LHX1	TUNAR	DKK1
AC019211.1	AC093607.1	AFAP1-AS1	CHGA	NREP	SAMD9	TP53I11	GRM3	ENDOU	CREG2	ZBTB20-AS4	EPHX1	DKK3	KIAA1211	AC092958.2	TACR1	ARHGAP6	NUCB1
SLC35F4	RET	FSTL5	ENPEP	PDP1	PTCHD1-AS	AC108134.2	HRK	SORCS3	GPRC5B	MASP1	HPCA	PNMA1	ADAM12	PDE4B	AR	RASL11A	DUSP4
SEMA3C	HES1	MIR181A1HG	AC019211.1	FAM198B	RASL11B	BAP1	IL1RAPL2	TRPC4	SLC7A2	CPNE6	PLPPR1	EIF1AX	CDH6	LRRC3B	ZIC3	LINC01060	OLFM1
SAMD3	ESR1	SPHKAP	CDH6	MYLK	CABP7	ARHGDIA	AC016717.2	STMN2	KCTD12	AC098864.1	SLC4A7	RNF187	NDRG1	MAP1B	GALNTL6	MCTP2	HOPX
RGS14	HPCA	FSHR	GOT1	AVPI1	PMEPA1	SLC6A8	PCDH9-AS2	AC244021.1	LINC01317	RREB1	PRLR	TCEAL2	CA8	RTP5	GABRE	ADRA2C	CCDC13-AS1
PLCG2	LINC02306	STXBP6	LMCD1-AS1	CNTNAP3	CCBE1	TSC22D3	HOTAIRM1	BHLHE40	MMD	BACH1	CLMN	MAP1LC3A	ETV1	TGFBR1	PCDH17	ANKRD18A	BEX3
HEY1	PBX1	SPRY4-AS1	FLT3	AL161772.1	WIPF1	CHRNA4	HOPX	SLC35F1	KCNK2	AL445423.1	MAOA	ATP1A1	PARD3	SNRPN	PLCXD3	DKK3	PCDH8
CHST1	PLCXD2	LGR5	PHOSPHO1	OTULINL	TRIM5	C11orf68	AVP	FLT3	MTUS1	NEUROD2	RERGL	ATP6V1G1	CYBRD1	GRIN3A	NSG1	KCNIP1	CCDC26
TMEM59L	ELAVL2	ANGPT1	METTL7B	RPS23	TRMT9B	UBE2Q1	ZBTB18	SEPT4	AC007319.1	SMIM3	DOC2B	FKBP8	SOX5	PAWR	XACT	SLC32A1	IL7R
TRPC6	KCNAB1	FAM160A1	EPDR1	CPLX2	DENND2A	FGFR3	AC018742.1	SLC44A5	SLC35F3	MAS1	LINC01965	SULT4A1	LRRC3B	CALY	AP1S2	NDST4	CLIC3
BMPR1B	AC016205.1	GNA14	KCNIP1	RPL11	CAV1	FKBP8	SLC35F4	LYPD1	BCHE	FLT3	PNPLA3	PCDH9-AS1	SLC17A6	MATN3	RAI14	AC015923.1	EEF1A2
PCDH9-AS2	PREPL	RBFOX1	AQP4-AS1	RPS4X	HS6ST2	UBQLN2	GREB1L	CACNA2D2	DOCK5	PRLR	UNC5C	SYT11	GRIP2	IDI1	MEIS2	DLX5	ATG101
PRKCA	EDIL3	KIT	KCNA2	CCDC26	IGFBP3	AES	PRKCG	PLK2	RIN2	LMCD1-AS1	AC138305.1	PINK1	EYA4	PDE5A	TAC3	MXRA7	COPS9
SHROOM3	EFHD2	CDHR1	LINC01088	CREB5	CREB3L1	TMEM127	LINC01830	SPARCL1	FAM196A	SCN3B	NOV	SET	ZNF385B	GAL	ITM2C	HS6ST2	CITED2
AC067956.1	TOLLIP	LINC02133	DGKG	RPL36AL	TMEM158	UBALD2	AC093689.1	KCNIP4	VGLL3	ROM1	LPP	CCK	LINC00886	ADCYAP1	PGR	HTR1D	SLC6A3
SLFN5	OLFM2	CREB3L1	PDE4B	AGTRAP	CHRM5	HSPA1A	UST	GHR	PREX2	AL391415.1	MIR181A1HG	TCEAL7	MME	CHST9	NPNT	ARPP19	TPI1
HMGCR	NEUROD6	PITPNC1	ARL4D	AC008591.1	LUZP2	DLG4	ADGRV1	KIAA1755	NCDN	KLK7	EDN3	GHITM	LRTM2	LEF1	ANO4	MAML3	ARPP19
TTTY14	AC010127.1	SPON1	RGS4	GLUL	DKK2	SCN1B	KANK1	MSC-AS1	KCNIP4	HMGCR	ROM1	RPL4	HRH3	OR8A1	LYPD1	GRIP1	RASD1
ADCY8	PHF24	TACR1	LINC01505	AC079380.1	LRRTM2	TMEM250	RORA	PQLC2L	ADAMTS6	STPG2	WDR63	RPSA	FNDC5	TMX4	KRT18	CAMKV	TAGLN3
GRIA1	NUDT3	LINC01561	FAM126A	COPS9	MYBPC1	ATP6V0B	AC022893.2	PLCG2	ROR1	B3GALT5-AS1	PKN2-AS1	ATP5F1B	LRAT	SHISAL1	NMBR	COL25A1	AP2S1
PTPN3	KCNV1	LINC01876	FAM189A2	RPS6	CNTNAP3B	RTN4R	AP000442.1	FGF11	GALNT14	RASL11A	LINC00923	VDAC1	LINC02204	LGALS3BP	AL133346.1	CACHD1	FAT1
CDH20	LINC01811	ATP1B2	GDF10	THSD7B	LINC01876	FSCN1	FAM20A	SLIT3	DCC	WDR63	ADAMTSL1	GRINA	AC008691.1	MSMO1	DENND2A	FSTL5	HERPUD1
TIAM1	THEMIS	ARHGAP42	KIF26B	DPYSL3	EPHA7	PTMA	ANKRD44	TIMP2	AL365361.1	CPNE2	NRIP3	PEA15	AC019068.1	RERG	FGF13	ISL1	CD63
ETS2	GNAS	AC120193.1	CDH7	CREG2	PGM2L1	BCL6	DEPTOR	ZNF804B	STC2	NPTXR	THSD7A	CD81	AR	PCBP3	ZNF804A	MTUS1	RAI14
GPC6	MROH8	PTCHD1-AS	CNR1	EEF1A1	AC007920.2	INAFM2	AARD	LINC01194	UST	CDH9	CACHD1	ARF1	KLHL13	CLMN	SYT9	ZNF770	XIST
NNAT	DPP10	LINC01194	GNG4	BDNF	SPRY4-AS1	CHRM1	PYGO1	SCN4B	AC126175.1	C12orf60	AC120193.1	REEP5	ARHGAP18	SPON1	AC092958.2	PDE9A	ARL4D
MMD	LYPD6B	FLT3	AC067956.1	RPS25	OGFRL1	SOWAHA	ADCYAP1	ELFN1	CXCL12	SLC4A7	CPNE6	EIF5	TRBC2	EDN3	RND2	TMEM47	HIST1H4C
SORCS1	ZNF423	PQLC2L	LTBP1	CD63	TESPA1	MRPL28	PLCXD3	NDUFAF4	NPTX2	AC096558.2	PDLIM5	C9orf16	LHX9	ZFHX4	TBL1X	PAX6	RPS9
CNTN5	C1orf115	PRELP	CCDC26	AKR1C2	GSTA1	ZCCHC3	TMEM100	RXFP2	MIR646HG	BDNF	GPRIN3	CNIH2	LINC02529	EYA4	AGTR1	GRM8	CCT2
RTP5	STX1B	EPHA7	LINC01632	CHST2	RAB3B	GPX3	SPRY4-AS1	SEMA6A	VCAN	RBMS3	C12orf60	ATP5IF1	SUSD2	HEBP2	EBF1	KCTD17	GPR3
ATP1A2	MAT2B	NREP	MTHFD2	TTN	AC091078.1	INF2	RSPO3	PTTG1	PCDH19	ADAMTS1	MIR4300HG	SNU13	CNTN4	OPRK1	RELN	LINGO3	LYPD3
AP1S1	PJA2	RIN2	SLC4A3	RPS12	FGFR1	PTGER3	RNF144B	NEFH	PCDH20	PLCZ1	BMP7	LY6E	EPHA3	SYNGR3	NOS1	XACT	COX4I1
TPD52L1	KCNA2	MAMDC2	CEND1	RPS27A	PCDH9-AS2	STIP1	TLL1	PCDH11Y	BHLHE22	AL358075.2	ESR1	WBP2	PADI1	CA10	RCAN3	VAV3	PRDX5
KCNK13	SCGN	HS3ST2	LGI3	CD52	VANGL2	MAP2K2	CASC6	DLC1	AL450311.2	PHACTR2	KLHL5	NDUFS5	AC010127.1	SAMD11	SP8	GABRA5	ID2
TENM3	AC097478.1	KISS1R	GLIS3	RASGRP3	AK5	CRYAB	COL5A2	POU3F3	PRKD1	PCOLCE2	LINC01905	CSTB	RNF152	PLEKHA7	LHFPL3	L3MBTL4	LINC02138
AC114689.3	KLHDC3	WIPF1	PIK3R3	RPL34	MGAT4C	OLIG1	PDE10A	PALM2	NOTCH2	SLC18A2	B3GALT5-AS1	KLC1	LINC00492	SPOCK2	HMX2	GALNT13	NDUFS5
SLC17A7	RTP1	RET	MAMDC2	RPL41	DOC2B	AC106795.3	PLCG2	AC008415.1	TMCC3	AC017000.1	SOX9	RAB6B	AC022639.1	GRIP1	CHRM5	PYGO1	RPS27A
SYT17	NR2F1	PKIB	SERPINB9	ALK	SCN9A	KCNA2	ASCL4	PID1	ONECUT2	IDI1	AC017015.2	AES	ZIC1	KCNK2	CACNG4	DOCK1	ATP1A1
THSD7A	KCTD8	GLRA2	UQCRC1	RASGRF2	DKK3	EHD3	SCIN	AC002429.2	LYPD6	SLC35F3	ANKUB1	DYNLRB1	ZNF385D	ZDHHC22	NDST4	SLC47A1	GLP2R
ADGRB2	ZNF804B	KDR	COL24A1	RPL10A	SLITRK1	AL356289.1	AC006974.2	MAOA	PALM2	LAYN	AP000943.3	NDN	SRGAP1	HAP1	PDE9A	ABI3BP	VEGFA
TRIL	LINC02055	EPPK1	DEXI	SERPINF1	HS3ST2	PABPC3	EXTL2	VGLL3	ATP1A1	PRKCG	TTTY14	CHGB	FAM189A2	SLC35D3	MYO5B	NECAB2	AC068254.1
SCN3B	CADM3	AL512380.1	GALNT13	NGF	CNTNAP5	TOLLIP	AC246817.1	PRKCA	EHD1	EPHX1	FAM43A	PPDPF	CPM	SDC2	GRIA1	GALNTL6	RND3

## Sheet: GEPs_Inh
GEP Inh 1	GEP Inh 2	GEP Inh 3	GEP Inh 4	GEP Inh 5	GEP Inh 6	GEP Inh 7	GEP Inh 8	GEP Inh 9	GEP Inh 10	GEP Inh 11	GEP Inh 12	GEP Inh 13	GEP Inh 14	GEP Inh 15	GEP Inh 16	GEP Inh 17	GEP Inh 18	GEP Inh 19	GEP Inh 20	GEP Inh 21	GEP Inh 22
CHST9	FBXL7	RELN	DDR2	LAMA3	AC019197.1	ZBTB20	RYR3	THSD7B	NTNG1	CADPS2	CNR1	TNS3	GPC5	RIT2	DPP10	KIF26B	TRPS1	BRINP3	NPY	AC105411.1	OTX2-AS1
PDGFD	KIT	COL5A2	SORCS3	GALNT17	AC068633.1	AC008691.1	KCNIP4	NRG3	SEMA5A	GLRA3	DOCK8	ALCAM	PTPRK	LRMDA	MYO5B	GRIK1	PLEKHH2	TRHDE	NOS1	LINC02564	PCBP3
CA3	FGF13	INPP4B	CDH23	RGS6	SORCS1	TSHZ2	TBL1X	KCTD8	PARD3B	TNFAIP8L3	FREM2	AL589740.1	TRPM3	MEPE	SLC9A9	GRIK3	CA8	GRM1	MPPED2	EPHA6	MEIS2
UNC5D	TRPC3	HS3ST5	CDH4	VIP	FAM19A1	IQGAP2	HTR1E	DLX6-AS1	HTR2C	HTR3A	ARHGAP6	SLC7A11	MARCH1	PLCE1	SULF1	RBFOX1	COL15A1	SPON1	CRHBP	LINC00244	FOXP2
ATRNL1	PRELID2	NDNF	SDK2	CCNG2	LINC01435	CMTM8	ARAP2	PENK	SLC4A4	PDE3A	FKBP5	DPP6	LINC01885	SLIT2	PLCL1	BCL11A	MIR4500HG	FBN2	SST	AP006219.1	CACHD1
TOX	EYA4	FREM1	RELN	PIK3R1	MEGF11	NBEA	AC092422.1	MIR99AHG	AC008760.1	CNR1	PDLIM5	EDIL3	AC046195.2	LRRTM4	TMEM132C	PDE1A	DPP10	CTNND2	TACR1	AC078788.2	CA10
NTNG1	SLC6A1	CACNA2D1	HMBOX1	NELL2	CD36	ANKS1B	TSHZ2	PEX5L	SHISAL2B	PRKCA	RXFP1	OLFM3	TRDN	AC138305.1	ZNF804A	SOX6	RORA	STXBP6	COL24A1	AC027449.1	RORB
HCRTR2	UNC13C	CXCL14	PALMD	KANK1	GNG12	NOX4	THSD7A	PDE4D	STK32B	ANO2	SGCD	LINC00923	GABRG3	FGF12	ATRNL1	DMD	DLGAP2	QRFPR	TMEM114	AC018742.1	LEF1
LTBP1	PTCHD4	PRKCB	IL1RAPL2	ABI3BP	CNTNAP4	FIGN	LHFPL6	SRGAP1	CPNE4	LYPD6B	TRPC4	AL392023.2	CSMD3	GPC6	LDB2	RASGRF2	SLC9A9	EPB41L4A	COL8A1	CUX2	SEMA3E
LINC01344	GOLIM4	SV2C	MAN1A1	SMOC1	ZNF385B	PARD3	CSMD1	NCAM2	HPSE2	SLCO1C1	IGFBP7	AC021594.2	HGF	ASIC2	CEMIP	EPB41L2	CNTNAP3B	PAWR	CDHR1	AC113347.4	CHRM2
TMEM255A	PMEPA1	FRAS1	PAX6	IQGAP2	ADAMTS9-AS2	SDK1	FRMD4A	CSGALNACT1	PDE3A	NECAB1	TP53I11	AC022523.1	AL138899.1	FHIT	FGF12	KIAA1217	AC010223.1	RALYL	THSD4	GRIA1	VAV3
GRIA4	ATP8A2	LINC00298	ITGB8	SEMA6D	NCKAP5	GRM7	TMEM163	AC008574.1	NRP1	COL25A1	NKAIN2	AL356108.1	ST8SIA4	ANKRD34B	KCNC2	XKR4	SCUBE3	CDH2	TENT5A	AC004704.1	CRNDE
SEMA6D	ROR2	NMBR	RIMS2	NELL1	PCSK2	PDE10A	SHISA8	SNTG1	FRAS1	SLCO2A1	ELL2	KCND3	STON2	FSTL4	SPARCL1	CDH12	ZNF385D	SAMD5	NNAT	ADAMTSL1	CASR
CACNA2D1	FGF14	TOX3	GREB1L	SLC22A3	RXRG	LINC01630	AJ006995.1	FAT4	SVEP1	VWA5B1	MAML3	CLSTN2	ST6GAL2	FILIP1	ADAMTS17	NRXN3	UNC5B	ENOX2	SOX6	ADAMTS12	ZFPM2
LAMP5	IL1RAPL1	FSTL5	WIF1	ARHGEF28	SMOC1	KMO	RARB	KCNH7	PDE4D	AL592164.1	NECAB1	DPF3	ELAVL2	PRKG1	KIAA1217	RSPO3	THSD7A	NETO1	AC007099.2	TAC1	OTX2
CA13	PID1	BMP6	RALYL	SVEP1	ADAM33	C8orf34	AL590705.1	PLD5	GRP	COL4A4	CCK	KCNT2	WNT16	KHDRBS2	SOX5	LHFPL3	TENM4	SPOCK3	CHODL	B3GALT5	AL022068.1
EYA4	PKP2	NEBL	SLIT3	MIR4527HG	CDH9	TPD52L1	RERG	CNTN4	AC005549.1	IGF1	LINC01162	KCNQ5	EPB41L4A	AC120193.1	ERBB4	MAN1A1	PTPN13	NPAS3	AC005837.1	AGBL1	LINC01210
MYO16	IGSF11	MYH11	AC006305.1	SNTG1	MIR4300HG	MEGF11	SEZ6	ARHGAP18	PTPN14	CPNE5	PCLO	CALB2	GULP1	ADAMTS17	AC010127.1	PCSK5	CNTN5	CDH13	CA12	ZFPM2	PCOLCE2
SLCO5A1	TMEM132D	MGAT4C	TGFBR2	VWC2L	KCNG1	NRXN1	PCDH7	EPHA7	ANO3	LYPD6	KCNQ5	AC110023.1	AC046195.1	NEAT1	EPB41	ROBO2	CPED1	AL033504.1	LRP8	UTRN	RALGAPA2
SFTA3	NRG1	MCTP1	AC073050.1	HIF3A	KALRN	AK5	EXPH5	CHSY3	EPHA5	SYT9	TRPM3	CADM2	AC092755.2	KCNK13	ETV6	CACNA2D3	CALN1	RUNX1T1	RIT2	AC007952.5	CPNE4
NKX2-1	GRIN2A	AC005064.1	GRIA2	PROS1	ASIC2	TAC3	KCNH7	DACH2	IL1RAPL2	SPOCK1	SYT6	NPR3	TCF12	RYR2	RGS5	NEGR1	NACC2	GRIN3A	FAM163A	SERPINB4	SPHKAP
PREX2	NTNG1	FAT1	SLC35F4	CCNI	AC114316.2	SOX5	FNDC1	EFNA5	GPC3	DIAPH3	PHF20L1	CHRNA2	UNC5D	LRIG3	RUNX2	DKK2	NPNT	SERPINI1	TLL2	AL442647.1	NYAP2
CHRDL1	AC137770.1	RIMBP2	SHISA9	AC106795.3	AC104151.1	BMPER	L3MBTL4	SYT10	PRND	STK32B	MMP16	SCML4	SULF2	AC010127.1	CNTNAP3B	LINC01122	TMEM132D	ST6GALNAC5	GHRH	MSC-AS1	ARHGAP24
HS3ST4	ADAMTSL3	FGF14	AL035078.4	PPP1R1C	CHST11	AUTS2	FLT1	CALCR	RFTN1	HTR2C	KCNQ3	FAM126A	TH	AC006974.2	MEF2C	GRIA3	KHDRBS3	SLC8A1	AC092902.3	PTPRT	KCND2
TXK	DNER	MPPED1	KLHL29	DCLK1	BCAS1	DACH2	LINGO2	PEG10	ALDH1A2	COL4A3	YJEFN3	NEAT1	ZNF804B	PDGFC	FMN1	KLF5	GRIN2C	TMTC2	TMTC1	DCC	GATA3
CDHR3	SV2C	CHSY3	ALK	BICC1	SAMD3	LMCD1	LINC00970	PCDH18	ALCAM	GRIP1	SEMA5A	SLC35F3	MMP16	HS6ST2	PPARGC1A	ITGA9	LHFPL3	ITPR1	TMEM233	AL590079.1	GRM3
AP002989.1	NRIP3	DOCK10	ENOX1	VIPR2	PRELID2	LRP1B	AK5	LINC01497	CAPN3	ROBO1	PLCXD3	PDE1C	NEGR1	ROR1	ESRRG	TIAM1	FRMPD4	PLCH1	ARHGEF28	BTNL9	CNKSR3
GRIP1	SOX13	GAD2	MYLK	TAC3	GNG12-AS1	CDH20	CNTN3	GRM8	SHISA6	EYA1	EPS8	ASIC2	NAV3	CHRM2	CNTNAP3	CDH7	ADAM12	MAP3K5	IL1RAPL2	GRID2	CAMK2D
COL4A2	CA2	SLC25A48	NKAIN2	BSPRY	FAM19A4	SLC44A5	CNTNAP2	NETO2	GAS2L3	ARHGEF28	CILP2	COBLL1	TRPC4	NPFFR2	RAPGEF5	KIAA1211L	AL022396.1	GRIK2	CTTNBP2	STK32B	KCNIP4
ARHGAP31	PDZD2	MPP6	SLC8A1	ANKRD29	PEX5L	PLPP4	C3orf67-AS1	ADGRL3	NKAIN2	LINC02398	ROBO1	ADRA1B	SLC26A4	NDST3	NDST3	STXBP6	RYR1	AC027288.3	ANKRD34B	NKAIN3	AC007159.1
OPCML	ARHGAP31	POU6F2	CDHR3	CHST15	COL16A1	DLX6-AS1	CALN1	SDK1	AC007952.5	KCTD16	PDE3A	LRP1B	MAGI2	MYBPC1	MAGI1	COL19A1	ADGRB3	CTNNA2	DGKH	SHISA6	DMBX1
PRKG1	HAPLN1	EGFR	SGCD	PTH2R	DAB1	AF130359.1	SCTR	THRB	EPHA3	DDAH1	GABRG1	ABCB4	ADGRL3	FAM19A2	EPHA6	SORBS2	TMEM132C	PHACTR2	GPC5	COL4A1	RREB1
PRKD1	LINC00298	SLC6A1	WWP1	HS3ST3A1	AC004862.1	NRP1	SLIT1	TMTC2	UNC5D	ARHGAP18	DOCK9	FHOD3	NTRK3	PAMR1	CACNB4	RYR2	RASSF8	SH3GL3	AC074052.2	AL158090.1	SOX14
PTPRT	ITGB5	GRIN2A	MLIP	MYLIP	PRICKLE2	KCNT2	LCNL1	ADAMTSL1	VWC2	PARD3B	SLCO2A1	GRIN2A	AL445623.2	KCTD8	SLIT2	PLCH1	C1QL1	TRPC6	FRMD4B	LINC02192	CACNA1D
NKAIN3	NFIA	DLX6-AS1	SNCA	LRP1B	CHRNA7	SLC24A3	EMID1	GRIK2	FREM1	DPYD	FREM1	AC109492.1	SASH1	AC009468.2	SUPT3H	CADPS	LINC00943	LRRC7	AC097467.3	SPOCK3	FOXP1
MYB	CTXND1	EXT1	MAML2	NR3C2	COL21A1	AP003400.1	CRIM1	HTR2C	RXFP1	SLC39A10	LINC01470	PDE7B	HHAT	SVIL	IL1RAPL1	UST	PLCXD3	NDST4	GALR1	PROM1	GALNT14
AL357793.1	CDK14	NPNT	SP8	CCNH	SIPA1L2	GALNT13	PREX1	PTGFR	CADM1	PLCXD3	ENOX1	NPAS3	KLHL29	TCTEX1D1	KCNAB1	AC073332.1	KCNMB4	SASH1	GPR6	COL4A2	KIFC3
SMYD3	RAB3C	PTPRT	GRAMD1C	C3orf70	ARPP21	EREG	AC092691.1	FRMPD4	LUZP2	PPFIA2	GRIP1	GPHN	NKAIN2	GAS2	RNF144B	LINC00535	SDK1	GRID2	AL138900.3	RNF182	MYO3B
HTR7	POU6F2	CBLN4	EYA1	ZBTB18	INPP4B	CDK8	IGSF21	PLPPR1	PDZRN3	COLCA1	ITPR1	LYPD1	KHDRBS2	PRTG	DPP10-AS3	LRP1B	COBLL1	ASTN2	AC104407.1	ACSS3	FBN1
TSPAN14	DGKD	GRM8	PLD5	MCTP2	PDE7B	VWC2L	SYT2	AL445250.1	ANO4	RGS12	LRRC39	NCKAP5	LINC01789	NCALD	MYO1B	PDE4B	SRGAP1	MGAT4C	PAM	LINC02008	LINC02253
MGAT4C	PTPRT	PVT1	MGAT5	LARGE1	CNTN5	AC004852.2	ITGA8	PCDH11X	MOB3B	AC008574.1	NRXN3	RGS12	MALRD1	ASTN2	RSPO2	ROBO1	FAM19A2	SGCD	LINC00937	BX640514.1	GALNT13
OPRM1	KCNAB1	CSMD3	NFIB	MAP1B	TMEM108	PDZD2	CMYA5	MARCH3	COL4A1	VSNL1	SORCS3	FGD5	GABRG1	LRIT2	ADCY1	ADCY2	IBSP	SNAP25	GPX3	KL	NELL1
SFRP1	PRSS12	AC139720.1	CHRNA7	LCORL	NTN4	DSEL	KLF12	GALNT13	COL4A2	AC090679.1	SLC17A8	AL133346.1	RUNX2	STXBP5-AS1	PRKG1	LINC01482	TOX	TLN2	PLCB1	LINC01264	FAT3
AL356272.1	KAZN	LAMP5	CNTNAP2	HTRA1	FSTL5	AJ006995.1	PPM1H	SDK2	AL353600.1	AL356124.1	RGS10	LINC01933	HTR7	ADGRL3	BTBD11	NXPH1	MDGA2	CDH9	WIPF3	AC138207.5	LAMB1
TEC	KCNH5	NCAM2	SEZ6L	HS6ST3	FOXO1	KALRN	MTUS2	AC008591.1	PMCH	CADM1	PLCB4	LINC00836	MARK1	SLIT3	HECW1	RNF152	SLITRK5	FLT3	STAC	EYA1	DOCK4
ITGA8	EPHA3	ADRA1A	GABRG2	LRRC3B	NPAS3	RGS8	KCNH8	TTC28	AL035696.1	CDH2	FAM160A1	ENAH	SLIT2	FGFR2	FAM78B	TENM3	SFMBT2	LIMCH1	NDST4	ADAM23	DSCAM
PARD3B	MACROD2	ABI1	SEMA6D	PTHLH	AL356258.1	AL133346.1	AL122019.1	MARCH1	AL392023.2	SAMD4A	CCDC85A	SRL	KCNC2	CDH11	SAT1	AAK1	PLEKHA1	TLL2	OVCH1	ITPR2	ZEB1
FBXL7	LAMP5	CHRM3	TNS3	FIGN	NTNG2	ARID1B	AL445250.1	GRM7	NRP2	LINC01470	ZNF385D	AP005242.1	SEMA5A	GLIS3	OSBPL10	PCDH15	LDLRAD3	STXBP5-AS1	GRM8	KIRREL3	LMO1
FGF13	FRY	PCDH15	PBX1	CNTN6	ADRA1A	PLD5	PXDN	ZNF804A	SLCO1C1	LUZP2	EEPD1	IGFBP5	NPFFR2	ENOX1	TENM2	TSHZ3	GSG1L	OXR1	LINC01902	SCN9A	STRIP2
AQP4-AS1	SCNN1G	PLD5	PRR16	AC012593.1	EPS8	GRK3	IGFBP5	TNR	BMPER	CNTN3	AC006305.1	ZMAT4	MYBPC1	PCDH17	SLC4A4	LINC02133	MEF2C	LRRTM4	EPB41L3	LINC01470	FAM155A
TRPS1	CDH13	LINC01122	ANGPT1	GPR149	PXDNL	LMCD1-AS1	MIR4300HG	MIR137HG	SLC18A2	TNS1	CDK14	PCDH9	KHDRBS3	TMCO4	SOX6	PTPRR	CSMD2	ITGA1	PHLDB2	RAB37	ZFHX4
CA1	CACNA2D1	SEMA6A	MAML3	MOCOS	EGFR	B3GLCT	ARPP21	MDGA2	LINC00370	STXBP6	GNG2	ARHGAP28	GRIK2	FRMD5	FAM19A2	PRKCQ	ALK	CACNA2D3	IQCJ-SCHIP1	AC119428.2	GUCY1A1
NRP2	RGS7	B3GLCT	LPGAT1	EPB41L4B	DOK6	MIR4300HG	KMO	KHDRBS2	SPATS2L	SMYD3	CAMK2D	PLXNA4	GBX1	DTNA	ERC2	ADGRG6	AC010127.1	ADAMTS20	LARGE1	CACNA2D3	CTXN3
SYNDIG1	KCNIP1	DAB1	LIX1	CHRM3	GRIK2	RGS13	AC016766.1	ANK2	PLXDC2	CFAP47	AC090627.1	DPYSL3	GRIA1	ERC2	KCNS3	WLS	AC046195.2	AL354771.1	GPR88	LRRTM4	NRG1
PDE4D	ATP11C	SPOCK1	NRXN1	HS3ST3B1	MAGI2	CSMD1	FNDC3B	CADM1	EVC2	DPP6	NR1H4	COL11A1	GPC6	ADCY8	MYO16	DAPK1	COL5A1	PRKG2	AC005392.3	KCNH8	PLCL1
ADAM22	LRRTM3	SNCAIP	NR2F1-AS1	CPNE2	TTN	DAPK1	DCLK1	POU2F1	ADAM12	GNG2	DGKB	TMEM100	RAB3B	AC007879.4	MMP16	NETO1	EDIL3	CELF2	CFTR	IGSF5	CADPS
KIRREL3	SLC35F1	TNR	CACNA1B	AL356108.1	AIM2	ABCA9-AS1	SLC24A4	PLXNA2	ANKFN1	AC004594.1	LARGE1	LINC02257	SNCA	FOXL1	MIR34AHG	TENM1	MME	SLC17A8	ELL2	AC090124.2	MDGA2
LINC01317	FMNL2	GRIK4	FGF10	SLC35F3	CDR2	GALNT10	OLFM3	CALB2	GPR158	TMEM64	CLMP	PPP1R1C	AGBL4	NECTIN3	PLXNA4	MAP3K5	AP002759.1	KLHL1	MCUB	STARD13	SYNDIG1L
COL4A1	ALK	LINC00299	CXCL14	LINC02082	CHRNA6	SYT16	DPF3	NAV3	PENK	GRXCR2	TSPAN5	HTR4	ERBB4	PRKCH	DTNA	ANTXR1	UNC5C	PTPRM	TOX	SHISAL2B	STK33
TMSB4X	HPCAL1	LINC01630	FRMD4B	CCBE1	PHACTR1	NTRK3	ERBB4	CSMD1	LINC02082	NPAS3	GRID1	NCOA1	GABRQ	LDB2	OPRD1	FLT3	SGCD	EPB41L2	ALK	SYNDIG1	KIAA1958
ZNF804B	UNC5C	PAPSS2	KIRREL3	TMC3	LINC02408	EGFR	NTRK3	ROBO1	SCGN	GRIK4	CCSER1	SHISA6	OPN4	WFDC1	PVALB	KCNJ5	IQCJ-SCHIP1	GPM6A	POSTN	LINC02049	CEP112
TCF12	C1QL2	ARHGAP42	HCRTR2	SYNPR	MYO1D	IL12RB2	AC005162.3	NKAIN3	PTGFR	OLFML1	AC073050.1	LDLRAD4	NR4A2	CDK6	DLGAP1	SEMA3A	NOG	UTRN	IGF2BP2	AC020907.1	SPON1
PTPRO	NFIB	FLRT2	DGKH	PTPRE	HDAC9	RGS16	MAPK4	NAP1L3	CCSER1	PRR16	SHISA9	KCNG2	SEMA3A	HHAT	AFF1	DLGAP1	LINC02552	TMTC1	LINC02063	ROBO1	VASH2
GRIN2A	SPOCK1	RPH3A	PPFIBP1	NR3C1	SLC25A48	SLC25A48	NLGN1	ABI3BP	PTPRM	NEGR1	NPAS3	SH3D19	PAM	UNC5D	LANCL1	SLC24A4	PLEKHD1	PDE1A	TRPC6	RIMS1	RAI14
NFIB	SSTR2	BMP2	SFRP2	AC079098.1	HS6ST3	CACNG5	LRFN2	STARD13	MYRIP	ROBO2	PLXNA4	NR2F2-AS1	NREP	FAR2	DNAI1	TMEFF2	ARAP2	NPAS1	LIMS1	AC092683.1	ARHGEF33
SYT1	WWP1	TRPC3	TCERG1L	CHD7	ANKRD30B	PLXNA4	STARD13	AFF2	BRINP1	WWP1	DPP6	EPHB1	TMTC2	GALNTL6	KLHL5	ADGRL2	CDH6	CLMP	NAT8	SPATS2L	AC022639.1
MTUS2	MAP3K5	SIPA1L1	DOC2B	PRKD1	AC016766.1	NFIX	AC007563.2	IL17RD	XACT	DOK5	GREB1L	PTPRE	LINC01488	SLC2A13	VWC2	RIMS2	FAM19A4	WLS	NXPH2	UST	EPHA4
LRRC7	ADAMTS2	CACNA1E	ZNF385D	SALL1	DISC1	CACNA1E	GRM7	AL356124.1	NPNT	CALB1	ROBO2	CNTN3	AC015911.6	DYSF	SLC26A4	PCDH11X	SORL1	LRRC4C	PHF24	CRYBG3	SEMA3C
SV2C	ETV1	LINGO2	SH3D19	LRFN2	MAML3	ZBTB20-AS5	AC233296.1	RYR3	SGCD	PID1	PTGFR	AC016766.1	PCDH17	WNT16	TM6SF1	PIEZO2	MELTF	PAM	NTN1	ESRRG	DHCR24
GDNF-AS1	NXPH2	BCL2	CCDC85A	NPY1R	CHSY3	CLVS1	CHD7	NPAS1	CSGALNACT1	NFE2L3	ZNF385D-AS2	CPQ	AC111188.1	CLEC16A	HCN1	NETO2	ADCY8	LIPC	GALNT18	LIN7A	SH3GL2
CPNE8	GPR63	DNAH6	DNAH2	ADAMTS6	CXCL14	NETO2	LRRC1	PRR16	DPYD	LINC01866	SVEP1	LINC01443	AC079015.1	AC079070.1	GRM8	MCUB	PTPRK	RAPGEF5	GUCY1A2	NRP2	ZBTB7C
EXT1	JAM2	PCDH17	MYO16	KCNN3	DCC	MAST4	GALNT17	TMEM196	PDGFC	NRP2	CHL1	CDH20	HTR2A	GPR149	AGBL4	OTOF	MYO1B	TSHZ3	CARMIL1	OR10A5	SMPX
NRCAM	PRKCB	AC008591.1	PLS3	AFDN	RGS12	MAPK4	ZNF804A	FAM133A	AP002991.1	PMCH	SLCO1C1	HS6ST3	AGBL1	RAPGEF4	KLF12	CDH9	SIPA1L1	KLHL14	SYNDIG1	RYR2	AC018467.1
TMEM233	UBASH3B	CCDC85A	ADARB2	ANGPT1	PDE1C	NEDD4L	GPR149	GRM1	PLPP3	LINC02192	NABP1	HIF3A	DACH1	ARHGAP42	FAR2	FAM89A	MALAT1	DAPK1	LRRC4C	PARD3B	GALNTL6
RIMS1	PBX1	PHACTR1	GABRA1	PCDH8	SLC7A14	ANKRD28	ZMAT4	PBX3	AC104151.1	TRPM3	ALCAM	LHFPL6	GPM6A	PHLDB2	RHOBTB3	RPS6KA2	DOK5	RGS6	RPS6KA2	UNC5D	ELMOD1
EML6	HECW2	LINC00937	L3MBTL4	AP1S2	CCNH	MAN2A1	SLC24A3	FSTL5	FAM19A2	SCN7A	MOB3B	LINC01197	WIF1	ADCY1	CDH18	NMU	ELMO1	PTPRK	PCSK2	PCDH9	B4GALT6
RNF150	SGCZ	SCAI	PCDH9	RELL1	AC137770.1	NCAM1	CIT	DGKB	CHL1	MBOAT2	ADARB2	B4GALT6	SRRM4	OSBPL3	CUX2	DGKG	TENM1	ENOX1	AFF2	DTNB	PLCB4
LHX2	GRK3	GAS7	PBX3	AC087564.1	KCNJ3	CTGF	COL21A1	ADARB2	AC096659.1	ADRA1D	GAL	GABRA1	AC096669.1	CNTNAP3	SLC24A2	PIP5K1B	COL12A1	SLIT2	AC107029.1	NRCAM	GPM6A
COL14A1	TOX2	SUSD5	PCSK6	COL12A1	SLCO5A1	DSCAM	CDH13	PDGFC	LCN8	NPAS1	GABRA2	CDH18	BCHE	BRINP3	AC120193.1	LRP8	SHANK2	SSBP2	CRYBG3	DNAJC22	FUT9
TACR1	RASGRP1	NYAP2	TLL1	SHISA8	SCLT1	SORBS1	SLC44A5	KIAA1549L	ABI3BP	LHFPL3	NEAT1	AC084032.1	OSBPL3	PRKG1-AS1	GHR	LPAR1	GRIA4	AC022126.1	P3H2	MIR2052HG	TMEM72
LRP2	SH3GL3	ZMAT4	AFF3	SORCS1	CDH4	AL445250.1	PLCE1	CDH18	VSTM2A	ADRA1A	KCNAB1	SPOCK1	FAM19A2	PPARGC1A	SLC4A10	ADAMTS12	AP001978.1	GPC6	OTOF	MPPED2	ATP2B4
IGSF11	CPLX3	GRIA2	U91319.1	BTBD3	CEP112	PLEKHA5	SLC22A3	SNCAIP	LINC01997	GABRG1	NRXN1	OLFM1	RXFP2	C21orf62	ST8SIA1	CRYBG3	ZNF536	LINC01035	MIR137HG	PDE4D	R3HDM1
ZNF536	PTPRB	PTPRM	ZNF804B	HIPK2	ROCK2	ZBTB16	UNC13C	PSD3	EPHA6	RHOJ	SYN2	ANKRD30B	LINC01239	CADM1	NXPH1	PACRG	COL5A3	FOXL2	NEDD9	PLPP3	RORA
SGCZ	COBL	PRR16	RASSF3	CHST1	KIAA1549L	NOX3	HRH3	TEK	KHDRBS2	TMEFF2	ZDHHC14	LINC01170	LRIG3	SETBP1	NAV3	IQCJ-SCHIP1	GABRD	SLC24A2	GFRA1	STYK1	EDA
AC003991.1	LRRC7	PIP5K1B	EPHA5	OSBPL1A	ADCY2	RGS7	DIRC3	ARPP21	RBMS3	CDHR3	CD99	LINC02223	AC016576.1	HGF	SCN1A	CORO2B	PDE4D	KIAA1217	PKP1	ARL6	GREM2
UNC5C	IL12A	NKAIN2	HIVEP1	VCAN	RERG	GABBR2	AGAP1	LMO3	PPM1H	ANK2	OSBPL8	USP43	LINC01322	TRPC5	SLC44A5	CACNA1A	AC006065.4	FLRT2	SRGAP1	TDRD7	HS3ST2
SLC2A13	TMTC2	PBX1	GDA	TTC39C	KCNQ5	PCDH8	PLXNA4	RFC3	CPEB2	AC006305.1	MPPED2	SYTL2	KIAA1024	PLA2G4A	MAGI2	EDNRA	GRID1	GPI	CHRM2	AL356130.2	LINC02552
ATP8A1	IL1RAP	TPD52L1	GPC3	PDLIM5	NTF3	ANO4	AC103855.3	EDIL3	GRM8	MAML2	LMO3	LINC01705	PDZRN4	AC093523.1	ANK1	MSR1	HCN1	TMEM65	DPYD	GAS2	SIPA1L2
ID2	SGK1	LINC02409	AP1S2	ST8SIA5	LINC01197	GALNT6	AP002991.1	CDH10	MIR2052HG	TENM3	COLCA1	OXR1	ZC3H12C	ITPR2	SND1	SLC24A2	DPP10-AS3	PRKG1	RUNX1T1	AC120193.1	EML4
MPDZ	MYO16	ALK	UBE2QL1	CPLX2	LINC02255	CHRM3	ATP2B1	MYRIP	CABP2	PTGER3	UBAC2	ONECUT2	GRM5	PGR	PPARG	RAB3B	ANK1	SYNPR	SORBS2	PTPRO	SMAD9
KCTD1	TACR1	ADAMTS19	NRXN3	BSPH1	CSGALNACT1	AL109930.1	RGS17	ATP2B4	ZNF462	GRID1	ARID1B	TSPAN11	AL033504.1	PRKG2	LRRC38	CCSER1	TEAD1	LRRC8B	AP000997.1	CLSTN2	AL357052.1
KCNH5	ABI1	ERBB4	WIPF3	OLFM3	OCA2	MTUS2	MCC	PROX1	LINC01994	NRXN3	KCNN2	OSBPL8	PLCH1	SLC26A4	FAM19A4	EPHB6	IL15RA	KCNB2	DGKG	LINC00894	CHRNA3
ROR1	ST6GAL2	DGKB	SHISAL1	PCP4	TENM4	GABRB1	LGR6	CSRNP3	ARHGAP31	SCN9A	NNMT	WWP1	RASAL2	PLCXD3	CPLX1	LIMCH1	LRRC4C	PPP2R2B	TGFA	UBA6-AS1	IGSF3
ADGRG6	LRRFIP2	HDAC9	PID1	DSCAM	LARGE1	LYPD6	LSAMP	LINC01122	SH3RF2	TSPAN5	KIAA1211	RBMS1	LPP	DACH1	PTPRG	PAWR	CNTNAP3	ARHGAP20	SVIL	AC016831.7	AL390957.1
PTPRB	SYN2	ATP2B4	LINC01162	CHRNA2	C1orf21	STARD13	LRRC4C	SCN7A	ANTXR2	LOXL1	U91319.1	ADARB2	FAM13C	OR7G2	SFXN5	OXR1	PCDH9	CBLN2	TLE4	CACNG3	RANBP3L
ATP8A2	HOMER2	CNTN5	MACROD2	PROX1	KDM6A	LINC02391	CAMTA1	GRID2	AC004704.1	PCLO	SH3D19	SV2B	TENM3	SPOCK3	HTR4	FAM135B	GFRA1	PLCB1	CASC15	PRKCQ	NR2F2-AS1
KIRREL1	GAD2	GABBR2	AL442647.1	OPRK1	SLCO3A1	PRKCA	GALNT13	PARD3B	HTR3A	KCNT2	PLPPR1	ARNT2	SOX5	SUPT3H	TMEM108	FAM20A	VWC2	COL25A1	RGPD1	PDGFC	STC1
EPHA5	SERTM1	HS6ST3	AC005064.1	LANCL1	ADRA1B	DOCK10	PTPN4	CACNA1E	GRIA1	LINC02240	LINC02389	LINC02013	CDH9	MCTP1	CNTNAP5	AC006483.2	CDH20	KCND2	CACNA1E	RASL11A	SYT1
AL391704.2	MTUS2	MSRA	RAB37	MICU1	HTR3B	ITGA8	LRRC3B	NPFFR1	IFNA13	GRID2	TG	SPC25	BACH2	FAM78B	IL1RAP	AP001180.4	ZBTB7C	ALCAM	UTRN	FLI1	RAVER2
ST6GAL2	PPFIBP1	UNC5D	ITGA2	VWDE	SUSD4	NECAB1	ADAMTS1	AL929601.2	SOX13	HGFAC	NECAB2	KCNIP1	ADCY8	KCNMA1	AP000943.3	AC104462.2	TIAM1	GAP43	GRB10	AC139718.1	PAG1
QKI	B3GALT2	SSTR1	PRKCA	MEGF10	C8orf34	MAN1A2	HTR2C	ANK3	FGFR2	ARNT2	STAC	KCNMB1	NXPH1	ALPK3	MIAT	TRIM67	SLC4A10	PSD3	DACH1	RNF152	IPCEF1
CCBE1	TBL1Y	NR2E1	TMEM123	CCK	GRIK4	NELL2	SMARCA2	NR2F2	OPCML	CSMD3	KCNIP1	ZEB2	GAD1	KIAA1217	SERPINI1	GRID2	HS3ST2	PLAGL1	WNT5A	LPAR1	GULP1
FREM2	LSAMP	PDSS1	NR3C2	DLG2	NRXN1	AC092691.1	CNTN4	MAP2	C5orf58	DNER	ST8SIA6	FILIP1L	SLIT1	TRPC4	RASAL2	RAPGEF5	LINC01837	PAN3	HELB	BX470102.1	HDAC9
ASPH	GRIA4	LSAMP	CAMK2D	KIF5C	CHRNB3	KCNJ2	SLC6A11	ABCC4	SLC17A8	MSC-AS1	SEZ6L	DRD2	SORBS2	GRIA1	TRPC4	PTPRN2	AC073050.1	GALNT14	GULP1	LTBP1	TNKS
MARCH3	BMP7	ERC2	AC008780.2	CIT	COBL	ZBTB20-AS2	KCNMA1	GLIS3	RASGRF2	PRKCA-AS1	PCDH9	NLGN1	FGF12	CDH8	DLGAP2	SPOCK3	SPARCL1	FRMD3	MYRIP	OPCML	SYT9
CPEB2	SAMD12	SGK1	ST8SIA6	TRPC6	AC009093.2	ARHGAP18	AC005993.1	ANKFN1	B3GALT5	SYNE1	RGS12	ZFHX3	SIK2	AGBL4	RASA1	SEMA6A	TMTC1	LINC00535	MAP3K20-AS1	CDH22	RORB-AS1
LINGO2	CLIC4	CTNNA2	PLSCR4	ARL4C	MC4R	AC011990.1	LRRN1	FAT3	TMEFF2	NNMT	BACH2	ASAP1	PLXDC2	FAM189A1	RARB	RUNX1T1	HPSE2	ADCY8	ADORA2B	FHOD3	ZEB1-AS1
GAD2	KIRREL1	WWC1	SLC25A48	TMEM144	GABBR2	LONRF1	AC105180.1	SLC22A23	CNTNAP4	PDE5A	WIF1	RGMA	TMEM131L	ALKAL2	TSPAN9	TRHDE	GABRG3	GRIA3	SIPA1L1	COL5A1-AS1	KIT
ADAM12	GRM5	ADGRB1	CACNA1E	PCDH19	CDH12	B3GAT1	FAT4	PAK3	LINC02469	CPNE8	PLCB1	MAPK10	VWC2L	RASGEF1C	PTPRM	GAP43	SEPT11	KLHDC8A	AC104134.1	NGF	ADARB1
PLA2R1	ANKH	BCAM	SPOCK1	MAGI1	SHISA9	TTC39C	LINC02008	SPSB4	CBLB	PCDH9	FRMD4B	SDC2	CELF4	LRRC4C	GRIA4	CDH8	AFF3	VSTM2L	DIRC3	WWOX	THSD4
TMEFF2	ADARB2	DNAH14	NR2F2-AS1	LOXHD1	AC004014.1	NR3C1	DCC	SCML4	EPHA7	LINC02232	CACNA1D	ADAMTS17	FHOD3	FAM13C	SIPA1L1	NOS1AP	FAM78B	CACNB4	AC002070.1	PTK2B	NPSR1
KIAA1211	AC245041.2	PDE10A	SCGN	ARHGAP26	AL589740.1	FAM126A	TNR	CSMD2	EVC	ANKS1B	CPEB2	TNIK	MDFIC	LINC02388	RPS6KA2	VSNL1	COL4A2	THRB	ANOS1	AC110491.1	SLC12A2
GLT8D2	BRINP2	MYO16	GRAMD1B	BVES	GAS7	ARHGEF26	CLVS1	GFRA1	SEZ6L	MIR99AHG	GSG1L	ACTN2	STXBP5-AS1	SLC17A8	FLRT3	NAV2	DOCK9	FAM129A	FARP1	COL19A1	CADM1
GRIA1	LINC00842	LRP12	RBMS3	FGD5	NPAS2	L3MBTL4	FBN3	NRXN1	VGLL3	AL353148.1	PDE4B	TNS1	LRFN5	LINC02389	KAZN	ASTN2	PKNOX2	KCNK2	NALCN-AS1	PKN2-AS1	DYNC1I1
CTXND1	BCL11B	ANOS1	FAM110B	PWRN1	RPH3A	RIN2	COL9A1	AC073174.1	OR2T4	ARHGAP36	CPLX2	NR2F2	SEMA3D	PAM	GAS2	ELAVL2	AJAP1	PRKCG	MPDZ	EVC2	AL590079.1
LINC02082	NTM	APBA1	EEPD1	KCNK1	NR2F2-AS1	MBP	AC002070.1	RGMA	KCNMB2-AS1	MAML3	GRIA3	CREG2	SAMD5	TLR2	RBM20	SMYD3	AP006295.1	KCNMB2-AS1	RAPGEF4	DLG2	DDAH1
AMMECR1	TMEM132B	LINC02520	ADGRD1	EPHB1	COL12A1	NR3C2	DSCAM	LINC00578	RALYL	TENM2	GALNTL6	PARM1	FHIT	SCN1A	LINC00894	SYNPR	FUT9	SCN9A	TTN-AS1	EVC	GRIP2
NXPH1	MDGA1	GREB1L	SLC2A13	LRRC2	BICD1	SCG2	PDE9A	LINGO2	FLRT2	RPH3A	CAMK4	EFEMP1	GPC5-AS1	LCNL1	MAMDC2	SGCZ	CPNE8	ADGRL2	AC107029.2	FRAS1	PLXDC2
DLGAP1	PDGFRA	CHL1	PDE1A	PTPRD	ISLR2	PGM2L1	TDO2	MBOAT2	GRM5	MCTP2	TMOD1	SYNE1	ELAVL4	KCTD16	ROR1	PDE1C	GRIA1	RAP1GDS1	AC021393.1	ETS1	ATP2B2
ANO1	LIN7A	HOMER2	GABRG3	GLRA2	CHL1	AF212831.1	PROX1	GRIK4	GREB1L	NABP1	PLXNA2	CCDC85A	MIR4435-2HG	MAGI1	ACAN	PTPRU	MAST4	XKR4	MOS	TMEFF2	FIGN
RERG	EGFR	SLC35F1	CHL1	MAP7	PROX1	ZNF292	EML5	NSG2	FHOD3	GNAI1	SCN7A	CSGALNACT1	P3H2	RSPO2	CHCHD3	TMTC1	PVALB	AC025809.1	NELL1	DIP2A	AC245187.1
ALK	SGMS1	SERPINE2	DGKB	AC025159.1	TSHZ2	OSBPL1A	PTPRZ1	AC022523.1	LINC01267	AC124067.3	PLS3	KLHL32	PARD3B	GALNT7	NWD2	ADAMTS19	KCNH1	SLC36A1	PRAG1	BCHE	GRAMD1B
FAM27E5	AFAP1L1	PHF14	LINC01438	CLVS1	TMEM232	MTUS1	FHOD3	CHST15	AGXT	FAM189A1	DMD	ANGPT1	PAMR1	UBA6-AS1	MIR4435-2HG	ST6GALNAC5	ADAMTS5	NTM	AL136088.1	KCNQ3	HTR2A
PTCHD4	HLF	GRIA4	MALAT1	CDH10	WWP1	ADGRE2	ACOT11	LUZP2	ETV1	ASIC2	TMEM64	FBXW7	TMEM47	NXPH1	LRRTM4	CALB1	COL11A1	PPP4R4	SCGB3A1	AC092958.1	HMCN1
ZBTB7C	MSI2	DDR2	CXorf57	FAM196A	EFEMP1	VIP	PPP1R16B	PARP8	SLITRK6	LUM	AL355974.2	AR	AP001628.2	ADGRL2	CLEC16A	SHISA6	ASAP1	CNTN3	CENPVL2	PDS5B	WHRN
NAV3	LINC00299	RIMS1	NXPH1	ARHGAP5	TMEM200A	AKT3	CNTN6	LINC00923	FOXO1	CDH11	LINC00513	SYN3	SERPINI1	LGR5	ARFGEF2	SIDT1	SLC7A2	TMEM150C	FAT3	EPHA7	MAP3K20
EXOC1L	MTSS1	CCNH	TMEM200C	PDZRN3	CAMK4	AC021594.2	CHRM3	THSD7A	AC121154.1	PLCB4	PHACTR1	MGAT4C	DAB1	AC012558.1	TENM1	COL25A1	CABP1	NCALD	MCAM	FAM84A	NPAS2
SIPA1L1	DOCK9	MAGI3	ITGA6	PRTG	NFIX	MAGEA1	NRXN1	IFI44	LINC01170	MMP16	KCNA5	AC016576.1	SLC5A7	SLC4A7	TEAD1	GPC6	SVIL	MCTP1	DSP	STMN2	SP5
DOCK3	AL359649.1	OSTM1	KCNQ5	NKAIN1	GRB14	AC006557.1	PLCL2	KCNJ2	BACH2	FRGCA	DDAH1	SMTN	CFAP47	LINC01343	AC090568.2	RALYL	MAP3K20	PCDH11X	RGS9	AL163636.1	NPPC
PDZD2	OPHN1	NTRK2	TLE2	LPA	BASP1-AS1	SEMA5A	LINC02254	LINC01776	GABRG1	PDE3B	MGAT5	OSBPL3	MAN1A2	DOCK11	TRPC5	ADAMTSL3	RHOBTB3	TBL1X	AL391704.2	KRTAP8-1	FGF11
SH3D19	USP31	GRID1	ATP2B4	PAPPA	IRAK3	COBL	AHRR	ERBB4	ZNF608	ZEB2	AL035078.4	MPP6	FAM189A1	AL355974.2	ST8SIA4	ST5	COL4A1	ADGRL3	GRIK4	AL353148.1	DLGAP1
RBFOX1	EEPD1	BRINP2	BMPER	TSPAN15	PKNOX2	ADGRB3	Z83818.2	DNAH14	GRIP1	PDZRN3	HTR3A	GLRA1	PLCE1	MAN2A1	LINC02389	RAB31	HS6ST2	PTPRT	PDE1A	NRXN3	SLC6A6
ST5	RIMS1	IL6ST	DGKI	AC099792.1	AC019211.1	CIT	LINC01931	NR2E1	ARHGAP15	PDE4DIP	IFI44	KCNK1	CLMP	LRRC38	ANKRD34C-AS1	DTNA	TPD52	SNTG1	FAM95C	CNTN6	AL161757.4
PKP4	PDGFD	GRK3	AL078590.2	KCNQ5	NDST4	RFTN1	IL1RAP	EMID1	MLLT3	DCBLD2	NFIB	HDAC9	SETBP1	NPSR1	NTRK2	RBMS1	CNTNAP5	TCF7L1	MATN2	GRM7	PCED1B
NECAB1	CYP3A5	BCL11B	CUBN	IL6R	ASXL3	ENC1	AC007614.1	LRFN5	PBX1	AC024901.1	NLK	PQLC2L	EML6	P3H2	OPCML	CEMIP2	AC012404.1	ANXA4	TAC1	MAN1A1	FNDC5
FSTL5	HRH1	MSI2	CMKLR1	ANO1	PTPRO	PHYHIPL	LDLRAD4	ASXL3	SEMA5A-AS1	SGCD	PID1	ADAM33	SLC26A4-AS1	AF117829.1	LRRFIP1	AUTS2	MYO16	SMYD3	MAML2	ILDR2	BMPR1B
ADGRL2	TPD52L1	UTRN	SGK1	CALB2	KLHL14	FRMD4A	LANCL1	LINC01322	PIK3R1	ANKIB1	TMEM97	KCTD12	FNDC3A	SMYD3	ATP2B2	KIRREL3	GPR149	CYP26A1	GRK5	AC026167.1	AC009264.1
MDGA1	DOCK10	HIVEP3	COL16A1	CTTNBP2	NID2	SLITRK4	IL12RB2	LRRN3	TRPC4	ASAP1	GLUL	CDH8	UNC80	RGS5	CNTNAP2	ANKRD44	TRMT9B	CADM2	AC124254.1	MIR4435-2HG	C1orf127
SORCS1	PRKCE	CACNA1B	GALNT2	GLB1	DISP3	TRIM24	PRICKLE2	CACNB2	UBA6-AS1	EPS8	ANKRD50	CNTNAP4	TENM1	VWA8	ADAMTS9-AS2	MIR181A1HG	FAM20C	CDH8	BEND7	ASAP1	PRICKLE1
KCNC2	GABRB2	KCNJ16	GABRA2	MIAT	CDHR3	PTPRE	ARHGAP28	DLGAP1	AC106729.1	CREB3L2	CHRM3	NRXN3	LINC01605	SLC35F4	FHOD3	ITFG1	MTUS1	MAGI2	LINC01550	LINC00937	MIR124-2HG
CTNNA2	RPH3A	NIPAL3	FAM13C	CLSTN2	ANO2	LSAMP	AC020704.1	CRIM1	SORCS3	HIPK2	TIMP3	TTC28	ANKRD34C-AS1	KLF12	CFAP74	CTNNA2	KIAA0319	RSPO2	TMCC3	PTPRJ	KIZ
PIP5K1B	LTBP1	PAK5	PHF14	SCG2	LRRN3	SRRM4	GNG12	CBLB	RIMS1	ANKRD50	DCHS2	POU3F2	GLP1R	LRRTM3	SAMD5	ELFN1	GUCY1A1	AL035425.2	BACH2	PTPRM	UNC79
LSAMP	AC132803.1	ZBTB16	SHISA6	ARHGAP21	DOCK4	LINC01322	OPCML	ABLIM1	FUT8	LBH	SLC2A13	KCNMA1	FAM135B	PLA2R1	ST7	EYS	UBAC2	STXBP5	ERO1B	CALD1	TSPAN12
AP001347.1	LRIG1	GALNTL6	DCHS2	AP003555.3	NELL2	DCHS2	CA9	FAM19A1	CLMP	KCNQ5	MYO6	AUH	SSBP2	CACNB4	ENOX1	IQSEC1	KCNAB1	MIR4500HG	DNAH6	TENM3	SLC6A11
AMPH	GALNT18	GRM5	PLXNA2	TGFBR3	MYO1B	AC114689.3	SV2B	POT1-AS1	GRM7	CATSPERD	AL589702.1	AC008662.1	AFF2	AC092919.1	CLEC2L	AC068992.1	GHR	TMEM117	DDC	AC114912.1	ARHGEF11
THRB	ID2	RAB3C	NTRK2	FABP5	CACNB2	KCNH7	CEP85L	BAIAP3	DLG2	SYTL4	CLEC12B	NUAK1	ERC2	KCNS3	LRRC4C	DLEU2	SLC7A8	PTGER4	RBP4	DGKK	TSPAN18
SCN1A	KIAA1324L	PDGFD	INTS7	MRAP2	ZBTB16	GDA	PDE4B	EZR-AS1	FAM198B	LINC02223	LIX1	CHRNA7	AC005999.1	PRKN	SFMBT2	ILDR2	CTTNBP2	RAB3B	XYLT1	AC006058.1	GNA14
CAMK1D	DSCAML1	TMEM132B	PTN	STIM1	AC073316.1	LMO3	NEDD4L	C4A	RAB3B	SYT6	CXCL14	LRRC63	DLG1	SIDT1	XYLT1	KIZ	RBFOX1	XYLT1	HTR1D	RASGRF2	PCP4
AP003181.1	LUZP2	ADRA1D	ROR1	AC062021.1	LSAMP	RPRM	TMEM108	ANKRD6	RNF182	EPHA5	LPCAT2	HEPH	KCND2	ST6GALNAC5	AL033504.1	SLC9A2	ADCY1	B3GAT2	CD177	SDK1	TOX
NMT2	RAB3IP	GABRA6	GPR63	NPAS3	KCND3	GALNTL6	PTPN14	KCNC2	CYB561D2	GNAS	TMEFF2	ARPP21	GUCY1A2	ST8SIA1	PRKG1-AS1	C11orf58	RUNX2	CNTNAP2	SLC26A5	RASGRF2-AS1	GATA3-AS1
PRKCE	ITM2C	PCSK2	AL137804.1	CRH	ELOVL2	VIPR2	FOXN3	RPH3A	ADAM23	ANXA3	NRG3	L3MBTL4	GPI	OPRM1	CAMK1D	BLM	SCN1A	VAT1L	AC007563.2	AC007608.1	SMAD3
CRTAC1	SYT1	NFIX	KCNG1	ANKH	RPS6KA5	PCSK5	RIT2	RGS12	KLHL29	MIR137HG	VIPR2	AFAP1	FRMD4A	GLDC	TBC1D5	PROM1	EPB41	MCAM	GDPD2	FRMD4B	PPP1R14C
AK4	LCP2	NMBR-AS1	COL1A1	AC068051.1	SEMA5B	FOXO1	SEL1L3	SLC1A2	FGFR1	WNK1	ADAMTS6	AC008662.2	LINC01902	NLRP6	TMEM178A	SFMBT2	ARHGAP29	TANC1	HTR4	DYNC1I1	CCDC146
CDK14	MYH11	SYN3	HS3ST5	MYO7A	MAGI3	ABLIM1	STIM1	OPN3	ACADL	CATSPERB	KIAA1324L	LINC01580	TPRG1	SLC6A14	POSTN	NOTCH2	ADGRA1	STYK1	C1QTNF7	ITFG1	PPM1L
AC243965.1	PIP5K1B	LMO7	PELI2	PTK2B	LINGO2	LRFN2	EPHA4	KLHL1	LDLRAD3	LMO3	GPR176	SLC47A1	KLF12	AC138894.2	CRTAC1	DOCK11	GALNT7	MID1	HLA-G	NRP1	PMEPA1
MATN2	MBP	KAZN	OSBPL10	AC000372.1	DGKB	CHST11	KCNT2	AC007846.1	UBASH3B	APP	NHS	FAT3	AC007601.2	AC008149.1	PPIP5K2	DLG2	ZNF804A	SAMD3	AC013652.1	AC093607.1	LINC00871
IGF2BP3	TTC39C	SCG2	CLMP	UNC5A	CTNNA3	GRIN2A	PCCA	PLXDC2	SORCS1	CYP3A7	MICU1	LINC01655	AC090568.2	ARHGAP6	KCNH1	LRRN2	ABLIM2	TENM2	SPECC1	PLEKHG4B	OSBPL6
UST	NR2F1-AS1	SLCO2A1	GRIK2	SLC6A2	HIPK2	SORCS3	LPP	AC099681.3	KIAA1211	GABRA2	AGTPBP1	BCAR3	IL12RB2	OXR1	SH3GL2	DGKI	PHLDB2	SNCA	CD8B	AP003500.1	AC012409.2
FGF14	KCTD16	GPR161	CPLX3	KCNJ3	IL1RAPL2	PALM2	SYT10	CHRM5	RGS20	AC114808.2	KCNJ3	PDE4B	TP63	FRAS1	CLMN	AC025809.1	FAM222A	WWOX	UNC13B	PTPRN2	PLEKHG1
TMEM132D	CNTNAP5	XKR4	FUT9	PDE3A	AC090621.1	CNTNAP4	ASIC4	GAP43	AC092691.1	PTPRF	HGFAC	MAPK4	PDE4B	KLHL29	NQO2	RASGRF2-AS1	MGAT5	AC007349.3	SND1	SLC9A4	LIN28B
RXFP1	SCN1A	SCRG1	SLCO3A1	ITPR2	ATP2C1	MIR99AHG	KCNQ1OT1	NBEA	ANXA4	RGMB	AC016831.7	SPSB4	TMEM117	DUSP10	FAM135B	SPATS2L	B3GAT2	LHX6	ST6GALNAC2	SLC6A5	CPLX3
AC027288.3	TLK1	AC007463.1	ZNF704	KCTD12	MARCH1	HUNK	PDE7B	AC010099.4	AC068987.5	JAZF1	GPR158	BRINP1	NAALAD2	HTR4	SETBP1	SHTN1	RBMS1	NXPH1	HDAC4	HAP1	SNAP25
PAWR	NMNAT3	GRIK2	SPOCK3	OLFM1	ZNF423	AC104151.1	USP3	SRGAP3	KANSL1L	TENM4	SSBP2	SAMD12	NTM	RNF144B	PDGFC	PCDH7	LRRC63	AL365361.1	LINC00348	LRP8	PPFIBP2
CA2	LZTS1	AP1S2	PDZRN4	AC104129.1	RPS6KA3	KCNB2	STPG2-AS1	MN1	NEGR1	AC007601.2	AC090630.1	TMEM200C	AL391117.1	INPP5J	MICAL2	ZNF704	DLGAP1	C3orf67-AS1	ANKRD18A	TMEM178B	UNC13C
COBL	SLC6A1-AS1	GABRB2	PVT1	NLGN1	PTPN2	SLC5A8	OSBPL1A	ERC1	HTR7	PDE4B	DTNA	ENHO	KCNMB2-AS1	TGFBR3	PLOD2	TLN2	ZNF385D-AS2	MYO6	CHST2	SERPINB10	PEAK1
SGMS1	FRMPD1	MIR137HG	ARHGAP21	LINC02240	AC025470.2	CSRNP3	JCAD	EXO1	SSTR1	PDE4D	PRKD1	AJ006995.1	GLIPR1	DEPTOR	NF1	AC027288.3	PRSS23	PCDH11Y	KCNB2	LUZP2	NKD1
SGK1	PLCB1	PGBD5	MN1	BEGAIN	CCDC178	SEZ6L	PTPRO	POU2F2	LAMB1	LDLRAD4	EYA1	ZDHHC14	LINC01035	GREB1	NCALD	NXPH2	CHST8	LNPEP	MEG8	LINC01920	PTPRZ1
ITM2C	NYAP2	TCIM	CRH	PLCE1	JAM2	EYS	AL109930.1	PLPPR5	SYT1	CPNE2	LINC01974	LINC01837	PRND	KCND2	HS6ST3	SLC8A1	MAP7	ILDR2	PDE1C	SYTL3	NRG2
KCTD16	DOK5	TOX2	AC068722.1	BVES-AS1	NLGN1	VGF	LINC01811	OSTM1	AC112178.1	SORCS3	OR11H2	BHLHE22	FOCAD	ANO4	LUZP1	CACNG3	GULP1	ERVMER61-1	PARD3	PCLO	PTPRD
AL355482.1	KIAA1109	PLPPR4	GAS7	PLPP4	SLC7A2	IL20RA	SUSD4	LINC01411	AGBL1	MLIP	MARK1	SCD5	SPAG17	STARD9	GPAT3	TRBC2	PAMR1	EXOC6	SCN9A	SPSB4	SLC8A1
MCTP1	VLDLR-AS1	POT1-AS1	BCHE	SYNJ2	SEMA6D	FRMPD4	ZNF423	SCN5A	ROBO2	SLC1A2	LINC02231	LCNL1	AC106729.1	SLC24A2	USP2-AS1	NFASC	ITGA6	TMEM47	NRG1	AC006455.1	AL033504.1
RGS7	B3GLCT	PRNP	SYN3	RGS22	TLE3	AC069437.1	PTH2R	SLC24A3	NECAB1	NALCN	LIFR	SYT14	LGI2	ATP8A1	PTPN13	LRFN5	SUPT3H	GRIN2B	AL121885.1	HS3ST5	AFF1
GRID1	ARID5B	EFNA5	GABRB3	SLC5A8	LPIN2	RHBDL3	AC010967.1	SOBP	HPGD	FGD5	ARHGAP21	CACNA1D	CHRM2	IL1RAPL2	SRRM4	ERICH3	LHX6	SORBS1	RBFOX1	DEPDC1	KIAA1024
SYN2	EPHB2	AC010099.4	ATP11C	POU3F4	EPHA7	ANKRD55	AC087564.1	DPYSL3	LRRTM3	TC2N	TRIM36	LINC01322	MAML3	SCN7A	PPFIA2	MAFB	ANKS1A	AL391883.1	TTC29	TLL1	BTBD11
TOX2	CDHR3	HDAC2-AS2	SLC7A2	TUSC3	TNFAIP8L3	PBX1	KALRN	APBA1	KCNN2	EPB41L4B	MAP1B	NNMT	AL590006.1	OSBPL6	GABRD	ARHGAP32	PTGS2	ANO4	SOX2	PQLC2L	DEFB1
FAM171A1	DPP6	KCNAB1	PTGIR	CHST3	AC106729.1	LHFPL6	MYRIP	OR6Y1	TRPC7	HAPLN1	ATP1B1	CIT	SHISA9	DLGAP2	ANKS1A	NELL1	SLC4A4	LINC02220	SEC24D	AGRN	PSD3
POLA1	RIMBP2	CDC5L	RPH3AL	MARCKSL1	TUNAR	LUZP2	WSCD2	REEP1	AC109439.2	GRM1	NR3C2	NCK2	CD1D	ST8SIA4	SPAG16	CPNE5	PLXNA4	PKP4	PRLR	LINC01630	AL589740.1
NR2F1-AS1	CCDC85A	MAML3	PLPPR4	TTPA	LINC00598	GAD1	TUSC3	PTPRE	AC124067.4	DKK3	HHLA1	CCDC178	ARHGAP6	SGPP2	TRERF1	ENPP1	NEDD4	RAB27A	FGFR1	SBF2	DISC1
RGS17	AP1S2	DSCAML1	TRMT9B	AC004704.1	PCDH10	AC097713.1	TMEM132B	MSRA	BCL11A	LINC02456	MITF	ARL4C	PRKG1-AS1	MYO5B	GLI3	XYLT1	KCNJ6	FAM196B	AC016831.7	PRKG2	DOK6
GPR158	ST3GAL1	MCUB	TAGLN2	SLITRK2	PID1	PCSK2	BTBD11	COL11A1	PDZRN4	PCSK2	ANK2	ANKFN1	B3GLCT	PCSK6	MYO1E	AC113347.4	FGD4	SPATS2L	KLF5	IDH2-DT	PBX3
OSBPL3	NECTIN3	ZNF417	LINC01416	LINC00609	WWC1	EML6	NCKAP5	LRRC4C	LINC02578	CHRNB3	TBC1D30	LCP2	ENOX2	TNIK	ADGRB3	PDZRN4	PTHLH	ANKS1B	FNDC3A	NRG3	GAD2
C8orf34	NFIX	ESRRG	B3GALT1	OXR1	GNAI1	DNER	CSGALNACT1	SEMA5B	SYNDIG1	AC026414.1	PBX3	STXBP5-AS1	EXOC4	G6PC2	ZMAT4	TNIK	MCTP1	KCNF1	PTPRT	SPRY4-AS1	NPTN
CACNG3	GRIN3A	IL1RAPL1	BCL11B	ELN	NDNF	PITPNC1	AC012593.1	MTUS2	CMTM8	SYK	DKK3	CSMD1	PHTF2	CDH18	TENM3	PPP4R4	SSFA2	ATP8A1	IGKV1OR2-108	RIPOR2	FRMD3
SNTG2	ZNF536	JAM2	FLNB	HDHD3	ADAM22	AC092422.1	BCL6	PGBD5	AC097501.2	STARD13	FAM189A1	AL356272.1	ANO4	SMARCA2	STK39	SH3PXD2A	AC126365.1	SYBU	SKAP1	WLS	SLC12A5
PWRN1	DIAPH2	GABRA5	SESN3	AC084032.1	DOCK10	TEK	SRRM4	PWRN1	APC	SCPEP1	HS6ST2	CYYR1	LAYN	UBE2E2	CYTH3	NREP	MICAL2	PDE10A	GUCY1A1	CDH10	RGS6
AC068599.1	SLC39A11	CNTNAP4	AF279873.3	CD47	PTPRS	NAV2	AC099792.1	SLC41A2	GSG1L	C11orf80	ARSJ	NBL1	PHYHIPL	CREB5	FBLN7	ARX	PXYLP1	AC018742.1	AC013356.2	CKMT2	PRSS12
ETS1	STEAP3	TARBP1	CDH24	CES4A	AC124854.1	LINC01931	LINC00923	NEBL	LINC01995	GLDN	ANK3	CDK5RAP2	STXBP6	DLC1	GRM5	FARP1	TPRG1	F11-AS1	DISC1	MYO10	ROBO2
AL356479.1	LINC01344	C1orf21	DCX	PLAT	SEMA3C	GPHN	CPNE9	CEP112	CDH8	NCAM1	CDC42SE2	CHRNB3	CACNA2D2	VAV3	AC006148.1	SPARCL1	FAM110B	MIR4435-2HG	SIDT1	GDAP1	RBM15-AS1
TMEM132B	EXT1	DCAF6	TMOD1	NAALADL2	C1QTNF9B	LINC02192	TMEM196	SLC2A13	KIRREL3	PPP1R17	NID1	SYT17	ARHGAP20	LINC00886	GABRB2	KCNMA1	ARHGEF2	VSTM2B	PCDH7	ANKFN1	RGPD4
TCF4	PDP1	AVPR1A	PGBD5	ARFGEF3	ANKRD6	LYPD6B	ZFYVE28	AC012349.1	ROR2	NETO1	PDE4DIP	GALNT18	AC092660.1	LINC01789	FHIT	TOX2	RBM17	GNAS	DENND3	CADPS	SAMD5
VAV3	ADD3	MN1	CSAD	SOBP	GNG2	AC096558.2	KAT2B	XACT	LRRTM4	AC090568.2	PCDH9-AS2	LRCH2	ABCA12	RGS17	ARHGAP20	SST	TMEM132B	DCN	NEGR1	SSH2	PLCB1
NPPC	CA3-AS1	DISC1	SLITRK4	ROCK2	CCBE1	FAM162B	NKD2	DNAH8	ELMO1	AC099489.3	NETO1	MBD5	AC090193.2	GRM5	AKAIN1	FRMD3	FSTL5	CNBD1	TTTY4C	FAM19A5	DNM3
NWD2	BCKDHB	TRIM36	FAM241A	PHACTR3	AC092691.1	FAM189A1	ACTN2	MDFI	GABRA2	CYP27C1	AP1S2	TRPM3	IGSF21	AC073332.1	ELMO1	AP000943.3	NCALD	KLHL5	PAQR8	HTN1	BEND7
GRIN3A	ADAMTS9-AS2	MKX	TNFAIP8L3	CARMIL1	TGFB2	LINC01470	NEK10	CREG2	PAPLN	TDRD7	CAPN3	COL9A1	COG5	AL031599.1	FRMD5	TNFSF15	FAM135A	SGTB	ARHGAP24	CDH9	CNTN4
FUT8	SLC20A2	GABRB3	SPHKAP	CALN1	PPP2R2B	LAMA3	SNTG2	MVB12B	CDK14	AC016550.2	AC106795.3	PALD1	LINC01777	PTPRR	AC092422.1	CUX2	SYT14	CHN1	AC091096.1	MTUS2	MAB21L1
TMEM65	TCERG1L	VPS13A-AS1	FGF10-AS1	TGFB2	NCAM2	FOXN3	EXT1	AL662796.1	KCNC2	OR10G6	LINC00648	WWP2	NETO1	NOX4	RPH3AL	HSPA12A	IDI2-AS1	GAB1	CLTCL1	TENM4	PLAGL1
ELMO1	TENM4	AC073050.1	SYT6	FAM167A	PRKCA	SAMHD1	BRINP1	MB21D2	NCAM2	KCNN2	GABRG3	NACC2	VSTM2A	TMEM131L	GRIK3	LHX6	ANKS1B	INPP5F	FAM189A1	B3GALT5-AS1	MEI1
ERBB4	MPPED1	DGKI	SCN9A	RGS8	NR2F2	SORT1	NRG3	CHD7	AP001330.2	LINC01416	TDRD7	SPECC1	TBC1D5	AL445623.2	MANBA	CMTM8	BCL11B	NIPAL3	UNC5C	NEGR1	FAM135B
PCYT1B	AC007463.1	CXADR	DAB1	SNRK	SLC8A1	BTG1	UNC5A	ATRNL1	LINC00598	ISLR2	ADCY2	OPRK1	MYH15	ZMAT4	DRAM1	TENM2	PPFIA2	EFHD2	AC092159.3	PARP8	SLC1A7
KLHL29	ARID1B	TPTEP2-CSNK1E	ST6GAL2	NCOA1	RGMB	BACH2	PRKCE	FGF12	SCG2	GAS7	LPL	KIF16B	FILIP1	CSMD1	WIPF3	AL445623.2	PDE9A	MARCH11	IGF1R	SLC44A5	AC109779.1

## Sheet: GEPs_Ast
GEP Ast 1	GEP Ast 2	GEP Ast 3	GEP Ast 4	GEP Ast 5	GEP Ast 6	GEP Ast 7	GEP Ast 8	GEP Ast 9
SLC1A2	DCLK1	HPSE2	TIMP1	HSP90AA1	ABCA13	BMX	MT-ND3	TPST1
GPM6A	CCDC85A	TRPM3	PTX3	CRYAB	HGD	GPSM2	MT-CO2	SAMD4A
ADGRV1	ADAMTSL3	SLC6A11	NAMPT	HSPA1A	LINC00473	CEP162	MT-ATP6	ETV6
NRXN1	PLEKHA5	RALYL	IL1R1	HSPA1B	HMCN1	TSACC	MT-CYB	DST
GPC5	ROBO2	LUZP2	GPR158	HSPH1	PAX8	LINC01206	MT-ND4	ZFYVE28
CADM1	LINC00609	SLC14A1	ANXA1	HSPB1	CPNE4	EBF1	MT-CO3	MACF1
GABRB1	NRXN3	CCDC129	FGF13	FOS	GTSE1-DT	AL008638.1	MT-ND1	DTNA
SLC1A3	KCNJ3	LHFPL6	RASSF8	DNAJB1	NTF3	PLB1	MT-ND2	F3
GRM3	C8orf34	LGR6	TCIM	UBC	OR2A14	NUDT2	MT-CO1	ARHGEF3
CTNNA2	COL21A1	KCND2	SPOCD1	SERPINH1	PDE10A	ATP11A	MT-ND5	FAM189A2
AL589740.1	LINC00836	CA12	SPP1	BAG3	CYP1B1	USP13	AC105402.3	GNA14
ADGRB3	GALNT13	RGS6	GPC6	CLU	GABRG3	LINC01115	DHFR	YBX3
PCDH9	LRAT	AC092957.1	ANPEP	PTGES3	LINC01500	AGR3	MT-ND4L	ACTN1
LSAMP	LINC00907	PLCB1	RASGEF1B	NR4A3	SLIT2	GAN	MTRNR2L12	CPNE8
ARHGAP24	PLCXD3	RNF219-AS1	TXNRD1	HSPD1	NKX2-1	SPINK8	AC060766.4	OSMR
NKAIN3	SYNPO2	STK32A	TFPI2	HSPA8	EDN3	FLT3	CLU	ELL2
AC073050.1	AC073941.1	CDH23	PDZRN3	NR4A1	KLHDC8A	USP33	FP671120.1	PLSCR1
SPARCL1	SNED1	NPL	BIRC3	MANCR	MCTP1	CPA4	GJA1	SLC39A14
TNIK	LINC01088	CADM2	VMP1	ATF3	RBFOX1	GON4L	SLC26A3	CLIP1
SLC4A4	GALNT15	LINC01088	FNIP2	HSP90AB1	WFIKKN2	TRPC7-AS1	SLC27A6	ANGPTL4
WIF1	DPP10	MRAS	AL139220.2	FBXO32	TM4SF1	HSPD1	MTRNR2L8	COLEC12
DNM3	VCAN	LRP1B	CADPS	HSPE1-MOB4	COL1A2	AL732314.6	FP236383.1	MAPRE2
CARMIL1	DGKB	FRMD4A	HMOX1	AC090136.3	LINC02231	HSPH1	INO80D	PKNOX2
AHCYL2	CPAMD8	ENPP5	SERPINE1	HSPB8	COL8A1	AC105940.1	PLCG2	CHI3L1
PDE3B	NFASC	PTCH2	GBP2	DUSP1	AC092958.2	LINC02280	MT-ATP8	CD44
GABRA2	SLCO3A1	GRK3	ADAM12	MT2A	SPAG6	ATP2C2	HMGB1	ANO6
EPHA6	SLC38A1	SEMA3E	ELL2	HSPA6	CUX2	FAM184B	CST3	IFI16
ERBB4	DPP6	KALRN	LMO2	FTL	SV2C	AC006369.1	METTL7A	TRIO
LRRC3B	ABI3BP	RGS7	ACTN2	DNAJA1	AL596223.1	PIGN	GPR37L1	MARCH3
LMO3	TTN	EDNRB	ITGA5	JUNB	PDZD2	DNAJA4	APOE	ITPKC
F11-AS1	TSHZ2	ANKFN1	MYOF	GPRC5A	CYTL1	CDC45	RASGEF1B	UBASH3B
VAV3	PRR16	SLC20A2	ZNF385D	AC009955.3	APOC1	AL049830.3	MTRNR2L1	CRISPLD1
PREX2	ST6GAL1	SHISA6	KCNQ5	SLC7A11	SLC10A4	AC022144.1	CD81	MAP3K14
FAM171B	MIR4300HG	PDZD2	NUDT4	DDIT4	TSC22D1	NUP107	PSAP	EMP1
SGCD	L3MBTL4	FAT3	NRCAM	GAPDH	LINC02302	COL26A1	FAM107A	DNER
SLC35F1	PPP1R12B	PEBP4	MAP4K4	PLOD2	AC109460.1	SAMD7	IL31RA	FAM20C
TPD52L1	ANGPT1	LIFR	CLIC4	NR4A2	LAMA2	HIF1A-AS2	MIB1	CLIC4
LINC00499	RTN1	EYA1	GAP43	HSPA4L	ZNF804B	PARP2	AC020703.1	MAN1C1
CACNB2	STXBP5L	MAGI2	UAP1	SH3BGR	AL139289.1	AC091906.1	MT3	WARS
EPHB1	CFAP54	AC124854.1	FLNC	MALAT1	RASL10A	LINC00324	AL161734.1	FN1
NHSL1	CCDC14	CABLES1	ETS1	BCAS2	AC010768.2	ADAMTS13	CSMD1	UGCG
FAM184A	CYP4F12	OTUD7A	WWTR1	HILPDA	TLL2	TMEM95	LINGO1	BAALC-AS1
DNAH7	SMAD9	CLEC16A	NEAT1	ANKRD37	EFNA5	SEPT4-AS1	FLRT2	NOD1
RERG	COL24A1	EGLN3	FAS	ID3	KLHL14	FAM92A	SLC35D3	PIP4K2A
MERTK	LINC01094	AHCYL1	ARID5B	VEGFA	AC000032.1	TMPRSS9	EPHX1	ZFP36
MAST4	CASK	DGKG	HECTD2	JUN	AC005522.1	CHRNB3	ITM2C	BAALC
PTN	ATRNL1	CAMK2G	LPP	APOE	PCDH15	AC079336.4	VIM	TCAF2
TOX	LMNTD1	CACNA2D3	FAM129A	ZFAND5	NECAB1	LINC01799	CSRP1	TIPARP
ADGRL3	CHST9	AGMO	PDLIM5	TCEAL9	AC002127.2	LINC02548	ATP1B2	BCL6
NTM	PLCB4	SLC24A4	LMCD1	ELOVL5	NCALD	LGSN	FTL	HILPDA
MEIS2	SLC47A2	FKBP5	LRFN5	FTH1	AC023906.3	DNAJB1	TMBIM6	ARID5A
NPAS3	WDR49	SSBP2	SLC35F1	CHORDC1	TTC23L	TMIGD1	ADGRG1	NFIL3
SOX5	HS6ST3	SLC22A3	TRIO	MXD1	LINGO4	AP000911.1	NAT8L	MFHAS1
NTRK2	MYLK	UST	AC048344.1	FOSL2	AC100830.3	NLRP1	TMEM47	CNTNAP3B
LINC00299	HSPB8	PCDH7	HMGA2	PPP1R15A	GRIN2B	FBXL14	SLAMF1	SLC1A3
ZFHX4	KCNN2	NTNG1	USP53	MT1E	MMRN1	IMPG1	NEAT1	LRIG1
CABLES1	MYRIP	LRMDA	LUCAT1	IGFBP5	AL353616.2	TMEM217	PBXIP1	GBP2
PDE4D	PLXDC2	PDE7B	ITGB1	NEAT1	AC023590.1	NFX1	SDC4	SCARA3
RORB	PLCE1	CRNDE	DRAXIN	GADD45B	GABBR2	AC006148.2	AGT	WWTR1
DLC1	SLC8A3	ACACB	KCNMA1	DNAJB6	TNFRSF1B	RAB39A	SOX9	AHCYL1
ZNF98	SIDT1	DPP6	S100A11	HSPA9	ADAMTS18	MMAB	METRN	RNF122
TENM2	LRRC9	MGAT4C	PHLDB2	OR7D4	AL139120.1	NECTIN3-AS1	TPP1	OSMR-AS1
GRIA2	ARHGAP6	GHR	BCL6	CALML3-AS1	DTX4	LINC01446	FAIM2	SOCS3
ASPH	ECM2	MYBPC1	EHBP1	CEBPD	RIIAD1	DTL	BSG	MAOB
RORA	SORCS3	ATP2B2	GCNT1	ST13	RASEF	PYDC1	SYT11	TENM4
ADAMTS17	NEBL	EGFR	VIM	MT3	MESTIT1	SSH2	HSPA5	GALNT16
MYO10	MYO5C	LDLRAD4	MYH9	SQSTM1	CTNNA3	AC010197.1	CAP2	IGFBP7
RHOJ	CD44	PTCH1	SDC1	AC004832.1	AC068234.1	LINC02521	KCNJ10	MKL2
RGS20	ITGA2	GRAMD1C	PKD2	STIP1	C7	ASAH1	GRIN1	KCND3
AC091826.2	GRIP1	MKLN1	ABI1	UBB	AL033504.1	AL021391.1	NORAD	ITPR2
HS3ST5	DPYSL3	KCNJ16	ADAMTS9	MT1X	GPR171	VAV2	SEM1	NRP1
RANBP3L	CERS6	AC019068.1	CSMD2	YOD1	CHRM3	AP000442.1	ENHO	TMBIM1
SLCO1C1	UNC80	HIP1R	LTBP1	SLC7A5	APOE	UBE4B	MLC1	CACHD1
SHROOM3	NRG3	CYP2J2	PTPRJ	CYR61	SDF2L1	HSPA4L	MBNL2	TMTC2
TMEM132C	AC007221.2	TTC6	GBE1	ADM	AC093879.1	PTK7	NACC2	CEBPD
SH3RF1	CFAP47	CTXND1	SLC4A7	C11orf96	PDE1C	FAM210A	PRELP	FRMPD3
FREM2	LINC01515	ATP1A2	GBP1	HLA-E	LINC02032	PCSK4	PLXNB1	GNA14-AS1
MEF2C-AS1	CP	TNR	ZNF804A	CST3	AC011853.2	SH3KBP1	ABHD3	AL512422.1
STXBP5	AC006059.1	GABBR2	CYR61	BAIAP2	ACSL5	AL606760.3	PRNP	SUSD6
SEPT7	GLIS3	TNC	MTURN	MAFF	AC007938.3	AC117465.1	DKK3	NRCAM
ETNPPL	NAA11	FRMPD4	CYTOR	PDK1	PTPN5	LINC00668	TPD52L1	NAMPT
GNA14	CLVS1	SFRP5	FRMD5	NAMPT	LINC02539	PCDH10	CKB	LDLR
FBXL7	MAP7	NRG3	PRKD1	CH25H	LINC00501	FCRL5	NQO1	FGF2
STK17B	DCLK2	RASL12	HDAC7	OSBPL1A	CA12	PRKCB	BCAN	CNN3
OAF	ADAMTS9-AS2	MCC	C6orf141	FKBP4	EYA4	ARRDC3-AS1	NR2F1	ABCC9
CPE	ITGBL1	GMPR	RASAL2	BNIP3L	ABCA8	AC126696.1	COL19A1	DENND4A
CSGALNACT1	RFTN1	PDZRN4	BIRC2	H3F3B	SPIN4-AS1	HSPA1L	PEA15	CCL2
AF279873.3	DAAM2	RPE65	SRGAP1	DBI	AL591242.1	HSP90AA1	RHBDD2	IL6R
LINC00461	ADRA1A	CEP85L	PLA2G4E	HK2	TRAPPC12-AS1	AC018766.1	MRPS6	SORBS1
PPP1R9A	SPAG1	MEOX2	EGR1	HIF1A-AS2	SFTA3	CFHR3	DNM3	SERPING1
LHX2	WNK2	FAP	RPL37A	P4HA1	SEMA5A	TMEM184B	CLSTN1	MYH9
ATP13A4	ABCC4	CDH20	TPM4	AC107021.1	DCC	AP000897.2	DNAJB2	PTPRZ1
AC002429.2	WWOX	MAPK10	SPRED3	PFKFB2	WDR86	DLEC1	DAG1	CADPS
GNAQ	TMEM163	PRLHR	DUSP5	IFITM3	F2RL2	DNAJC13	TTYH1	APC
MACROD2	AF117829.1	MAPK4	TGFBI	EEF1A1	TRIM17	HSPA1A	PTGES3	GALNT10
CADM2	ADCY2	ADCY8	LIF	VIM	AC016292.1	HMSD	LDHB	DAB2IP
OPHN1	ATP9A	ZIC1	BAG3	OR7G2	RBM20	FAM110B	DYNLL1	NAV1
PHLPP1	LINC00894	SLC6A1	CD44	BHLHE40	FBLN5	LINC02397	KLF15	SLC44A3
ATP8A1	KITLG	FOXB1	MET	CEBPB	AC007569.1	CPA2	PHYHIP	C11orf96
CA8	GRAMD2B	KIAA0930	AC125603.1	PABPC4L	TMEM154	PDE11A	ZNF703	RELL1
COL5A3	RFX3	SLC29A4	TNFRSF18	JUND	SLCO1C1	AP001453.2	TMEM132A	MT1M
CRB1	ARHGEF4	NRP2	PRAG1	EIF1	SIX3-AS1	PCYT1B	GLUL	MT1X
SFXN5	DSCAM	ETNPPL	BNC2	IRF2BP2	AMIGO2	LINC01498	CPE	PFKFB3
PHACTR3	GALNT3	SLC39A11	GLIS3	CLK1	FAAP24	TMPRSS2	ATP1A2	YTHDF1
RYR3	GALNT8	RGMA	AIRE	RGS2	FAM180B	AL049543.1	ATP2C1	PRKCA
PTPRG	ANTXR1	GPHN	UPP1	UBE2B	PTPRB	AC112229.3	AL627171.2	NAV2
CLDN10	PRKAG2	PTCHD1-AS	DPYD	AC007032.1	JAKMIP2-AS1	PNLDC1	FBXO2	BMPR2
FGFR2	SLC16A9	SERPINI2	YAP1	PGK1	NEDD9	AC090673.1	SEC61A1	RGS20
PIK3C2A	RERGL	RHBDL3	COL4A1	IRS2	HPD	MYO1H	PALM	GALNT2
GLUD1	HYDIN	LAMA1	AC007271.1	ACTG1	HAP1	EXOC5	GPRC5B	RALGDS
WDR17	SDCCAG8	AL449403.2	S100A6	IFRD1	NKX6-2	HIF1A-AS1	SLC27A1	GADD45A
SLC24A3	ELN	RHOB	C3orf52	MRPS6	POLR3G	HSPA1B	MOGAT2	GFAP
TMEM241	ST6GALNAC3	PDE4B	SFN	TOB1	AC112487.1	TMEM52B	VSIR	HELB
MYO6	RFX3-AS1	KLHL32	SPHK1	ANXA1	USP44	CREB5	ABHD2	SULF1
UNC5C	LINC02251	AUTS2	RCAN1	IDI1	LINC00881	P4HA1	CD2	C1RL
TMEM132B	GRIK4	FAM198B-AS1	GPN1	CRY1	AC078980.1	C17orf67	HSPA4L	NTRK3
ZHX3	GPRIN3	MIAT	CDKN2B	FAM162A	SLC10A1	TWIST2	FOXJ1	ARID5B
MAGI2	VWA3A	SEPT4	CRIM1	DDIT3	SAMD5	FAM216B	HGF	EFNA1
PSMA1	ZNF704	NDRG2	TNFRSF12A	SLC38A2	LINC02307	HIKESHI	MSX1	BMPR1A
FGL1	AL109930.1	SPON1	HSD17B7	FXR1	LINC00880	AC016722.3	BAG3	RFTN1
CELF2	CD109	PHYHIPL	STK40	SLC3A2	NECTIN3	LRRC23	CSF1	AL137145.2
DDAH1	FREM1	C1orf61	METTL7B	ACTB	AC092040.1	GJC1	SNTA1	MGAT5
AC092691.1	AC093689.1	RUNX1T1	NEURL3	AC104695.2	METTL1	GFOD2	PRDX1	CDHR3
KCNQ3	BNC2	LPIN1	DENND5A	RAPGEF4	BX890604.1	ERFE	GPC1	TMEM164
WASF3	AL162511.1	ENOX1	KIF26B	HBM	NHS	AC109635.2	TAPBP	MATN2
ARHGAP5	WDR11-AS1	SNX7	PDPN	AHSA1	AL139383.1	AC011389.1	HP1BP3	ST5
CHRDL1	DMD	NPFFR1	CHI3L1	NMB	AL691447.2	AC090403.1	SLC39A12	NRP2
PON2	PXYLP1	TOGARAM2	KRT40	GARS	CLDN5	LINC02365	CERS1	BACH2
LRRC4C	FRMPD2	LAMA4	ACTG1	ATG13	EFNB3	COX7B2	HHIPL1	MRVI1
CDH20	NLGN1	IQCA1	KLF6	CNN3	FAM129A	KIRREL3-AS1	PTPA	TANC1
PSD3	ID3	AL158840.1	HIVEP2	HMGB1	SIX3	AC138356.3	CALR	NDRG1
ZNRF3	UTRN	POU6F2	SERPINE2	HSPA5	GRM1	C2-AS1	HSP90B1	ALPK1
DIO2	PCED1B	LRRC4C	BMPR1A	S100B	SLC24A5	TNFRSF21	AES	DIP2C
GLUL	PRTG	CHPT1	AC128688.2	MTCH1	CFAP65	AC124242.1	THEMIS	GADD45B
SCG3	ANKRD28	GPC5	FMNL2	SRSF3	ARNT2	ACMSD	PDZK1IP1	ASAP3
NOL4	RNF19A	ACOT11	LINC00513	JDP2	LEF1	PPP1R27	AP001010.1	BMPR1B
ITSN1	CCDC141	GRID2	ANXA2	CYCS	LMO2	AP000695.2	LAMP1	TESC
GPD2	SERPINI2	ITPR1	SORBS1	SLC2A3	MBIP	RPGRIP1	EYA2	DOCK4
GRAMD1C	SYNDIG1	ASB18	PTP4A2	AL357833.1	PKP4-AS1	PDE6C	FAM19A5	TEX2
AC022294.1	FRY	NCAM2	CALU	KCNE4	ADAMTS3	CAPN11	GAPDH	AKAP13
GLI3	ARMC3	SDC4	ARNTL2	UBE2D3	CTAGE1	KIFC3	LMTK3	ARHGEF11
GARNL3	CFAP44	SPARC	CDCP1	NUPR1	FRZB	KLHL25	LINC01609	IL1RAP
FUT9	ARHGAP10	STARD13	ZNF267	KLF4	MYRIP	EEF2K	RAMP1	PAM
BRINP3	LMCD1-AS1	LFNG	PKNOX2	FGFR1	AC008569.1	CLDN14	EXOC3L1	ANOS1
ELOVL2	ZFP36L1	KIAA1958	SLC22A23	MORF4L2	LRRC66	AL136298.1	ZIC2	ATP11A
HEPN1	F5	STUM	PTPRG	NFIL3	RIMS2	FAM221B	CDIP1	CDC14B
AP000462.1	SLC9A9	EPB41L1	EMP1	CACYBP	AL031663.3	SERPINH1	CRB2	GFRA1
NEO1	ADCY8	PHKA1	GFPT2	PTMA	GPX3	RMRP	HTRA1	PITPNC1
FMNL2	AC090630.1	AL606807.1	DDR2	PSAP	OR2A5	FAM217A	KCNQ2	PROS1
SLC15A2	DRC1	FGD4	CFB	MT1M	RBM47	HEPACAM	SLC7A11	LIMK2
AC012404.1	DNAH6	ASRGL1	MAP3K20	RAB20	LRRC8D	AL138694.1	AQP4	CRIM1
DENND1A	AC108062.1	PPP2R2B	CPD	GPN1	SPATA6L	AC018653.1	AC016526.1	PMP2
NRP1	CASC15	RORA	MKL1	HSPA4	LINC01440	LINC01524	CANX	WTAP
PAPLN	MAML2	SH3GL2	FOSL1	MYOF	AC103853.1	GALNT17	C1orf116	KCNQ3
NBPF19	RGS9	NTRK2	TGFBR2	RRAD	ELOVL2	RANBP2	GRINA	EVA1C
FOXG1	ABR	MBOAT2	LINC01605	PER1	NLRP2	AC008649.1	ANAPC16	GLIS3
FOXG1-AS1	AC009654.1	RBPMS	SLC39A14	TPT1	SAT1	AC107952.2	MAF	PPFIA1
NFIB	SLC24A4	C2CD2	IL33	MYC	MAP7D2	DDX19B	MARCKS	YY1AP1
LRP1B	CNTN1	HIF3A	LINC02015	HNRNPU	AFAP1L2	APBB2	NCDN	SIPA1L2
THSD1	EXPH5	CEP350	MSN	LDLR	TENM3	PCDH7	ZNF358	ERBIN
AC008957.2	EGF	ALDH1A1	C9orf3	LINC01348	AP003721.4	NOG	CTSB	FOSL2
PTPRZ1	MIR99AHG	SRGAP1	PVT1	SMAD1	MEST	GALNT16	AC105389.3	FGFR2
ARGLU1	CNKSR2	COL12A1	RASA2	TCP1	WIF1	AF131216.4	RTEL1	CDC7
EPHA4	BCKDHB	GMNN	ADTRP	RUVBL2	PALMD	CCDC83	SIRPA	LPAR1
FAM19A1	BMP2K	WDR49	WARS	IER5L	SLC25A21-AS1	ALS2CL	PLEC	LIMS1
CDC42BPA	AC007563.2	GJB6	SLC17A3	GFPT2	TPBG	PLPP3	SNX3	HRH1
MPPED2	CCDC175	OTX2-AS1	SPSB1	ABHD3	SGMS2	RECQL	KIF1A	GRHL3
GRID1	B3GAT2	NR6A1	NKD2	ENO1	RUNX2	LAMB3	SLC1A4	BTG2
RLBP1	MAML3	PPARGC1A	RPS6KA3	TFRC	TC2N	AL358334.1	LHX2	PTPN9
FUT8	OSGIN2	ZMYND8	S100A10	BCL6	PDE3A	AC005005.3	HLA-A	CHI3L2
STOX1	GYG2	CKMT2	BACE2	S100A6	KCNV2	TRHR	ARHGAP35	C4orf19
RNF43	SLITRK5	TCF7L2	IRAK2	ID2	PLIN2	LINC02338	VWA1	ST3GAL1
STON2	CCDC190	MAT2A	NTNG1	RGS16	NKD2	HSP90AB1	TOB2	TEAD4
FGD4	AC016766.1	NR2F2-AS1	CAVIN3	IARS	GNAS	DPP9	MGLL	PXDN
FLRT2	KAZN	OGFRL1	EGR2	PDK3	TENT5A	AP000892.1	S1PR1	KIAA0040
MCF2L2	GINS3	GPR75-ASB3	MFSD2A	BHLHE41	NFYC-AS1	FKBP4	ELAVL3	PML
CPEB3	AL365259.1	ACSBG1	SPRED2	BNIP3	NEGR1	HMGB1	SH3BGR	ZCCHC24
CHD9	DPYD	SYT17	AC095056.1	FLNA	TMEM132D	SEC22C	TGFBR3L	KAZN
ARHGAP32	RHOBTB1	TMEM108	OSR1	STK40	KIRREL1	AL358292.1	HSPB1	RGS16
ARHGEF12	AL603840.1	STARD3	MIR222HG	HES1	TMEM117	BHLHE40-AS1	OR2L13	FNDC4
XKR6	DAAM1	FAM13C	DOK5	STOM	AC011595.1	AASDH	RPL28	UBE2H
NLGN4X	CSRNP3	PTCHD1	ABCC3	G0S2	ERICH3	KAT6B	PALLD	TMTC1
BMPR1B	ADAMTSL1	TCF12	RAB31	AEBP1	THAP5	NR2F2	NRXN2	SMAD3
ACSS1	AL445250.1	ZFPM2	NPC1	ZFP36L1	SPRY1	AC092720.1	AL157935.2	SPRED1
ESRRG	SMYD3	C2orf72	COL4A2	CKB	SVIL	TMEM156	SERPINE2	FAM129A
RALGAPA2	CFAP70	ADIPOR2	CD2AP	CCT4	ACSM3	RNMT	TRIL	CLCF1
GNA14-AS1	PLXNC1	GJA1	AKAP6	PRDX1	STXBP5L	AC087897.2	UHRF2	CCNL1
ZNF518A	TRDN	ADGRL3	RRAS2	PTP4A1	AC027237.3	HJV	MKNK2	GALNT18
SEL1L3	NR2F1-AS1	BOC	CDH2	DYNLL1	ANKRD61	NUDC	NNAT	RAB7A
MEGF10	LINC02177	RASSF4	BMPER	P4HA2	HS3ST1	FANCD2	MCRIP1	TNFSF9
AL365273.2	INPP4A	AC010099.4	VCL	DYRK3	LINC01545	DENND5B-AS1	LARGE2	HIF1A
MGLL	KCNT2	APBA2	ENPP2	ARRDC3	LINC02485	AC003684.1	KLF16	EPAS1
ADD3	KIAA1217	AC012593.1	RAI14	ASNS	AP003086.2	AC006262.2	PLEKHG4B	PDPN
NCKAP5	CTNNA3	ITGB8	TNC	GABARAPL1	AHSG	CTH	NFIC	MAPK4
PCDH9-AS2	AC008991.1	C10orf90	GLRX	NAPA	PDE6C	LINC01229	SDC3	INPP5F
SGIP1	KIT	SLC7A10	OSMR-AS1	PGAM2	DGKI	DNM3OS	FGFRL1	STAT3
PRDM16	ADD3	PNMT	FAM155A	DDX3Y	ZBED9	NXT2	AL136164.2	CACNA1C
ASTN1	ARRDC4	ELMOD1	ITGA3	CSTB	IRS1	LINC02214	SPOCK2	IER5L
AC007402.1	AC090825.1	DDIT4	NRIP1	SNX3	WDR49	VAT1	GNG7	STAT1
RBMS3	JHY	BCL2	SQSTM1	PPP1R3C	LRRTM3	AC023389.1	LASP1	RND1
