# Supplementary material for: Single-cell multiregion dissection of Alzheimer’s disease
Source: Nature. 2024 Jul 24;632(8026):858–68. doi: 10.1038/s41586-024-07606-7 (PMC11338834; doi:10.1038/s41586-024-07606-7)
Supplement: Supplementary file 3 — Supplementary Tables 1–10 and a Supplementary Table guide. [file 41586_2024_7606_MOESM3_ESM.zip › Supplementary_Table_4_Transcriptional_regulons_from_SCENIC.xlsx]

## Sheet: Regulons_across_major_cell_type
Regulon	Column2	Column3	Column4	Column5	Column6	Column7	Column8	Column9	Column10	Column11	Column12	Column13	Column14	Column15	Column16	Column17	Column18	Column19	Column20	Column21	Column22	Column23	Column24	Column25	Column26	Column27	Column28	Column29	Column30	Column31	Column32	Column33	Column34	Column35	Column36	Column37	Column38	Column39	Column40	Column41	Column42	Column43	Column44	Column45	Column46	Column47	Column48	Column49	Column50
ALX3_(+)	S100A4	ATF3	ADCY5	SVIL	PTGER1
ALX4_(+)	SAMD11	NGF	PKDCC	FOXP4	PAPPA	ALX4	PAQR5	ADAMTSL3
AR_(+)	IRF6	DKK2	SH3RF2	AR	LINC00840	PMFBP1
ARID3A_(+)	LINC00624	LMNA	SYNJ2	LINC01605	FOXJ2	SPNS2	KCNN4
ARNT_(+)	HES4	FAAP20	C1orf174	MTHFR	CLCN6	CNR2	GPR3	KIAA1522	SNIP1	RRAGC	PPT1	GPX7	SERBP1	WDR63	RBM15	DENND2D	WARS2	PRKAB2	BCL9	CTSK	PI4KB	CGN	C1orf43	UBE2Q1	SLC19A2	PRRC2C	ATF3	CENPF	ESRRG	BROX	LYST	ID2	HS1BP3	DNAJC27	TTC27	CTNNA2	ATOH8	TGFBRAP1	C2orf49	FHL2	LIMS1	CBWD2	LYPD6B	NR4A2	RBMS1	SCN1A	METAP1D	CFLAR	CYP20A1
ARNT2_(+)	ACAP3	RUNX3	PTPRU	BCAR3	SOX13	PROX1	MYT1L	ADCY3	CGREF1	CTNNA2	POU3F3	INSIG2	ZEB2	FTCDNL1	ZDBF2	IKZF2	USP37	AGAP1	GRM7	VGLL4	FBLN2	RFTN1	MAGI1	BOC	PODXL2	EPHB1	LINC00886	B3GALNT1	TNIK	NLGN1	TNK2	TBC1D1	MAML3	NR3C2	GRIA2	STOX2	HCN1	LINC00461	MEF2C-AS1	NR2F1-AS1	PSD2	HIVEP1	TBX18	SCML4	FIGNL1	TMEM248	POM121	CACNA2D1	PLXNA4
ASCL1_(+)	LRRN1	TNK2	CNR1	CD82	TP53I11	PCDH15	MEGF11	SOX8	GSG1L	ADGRG1	TRAF4	MYT1	SOX10	OLIG1
ASCL2_(+)	MTMR11	DNPEP	RAB33A	TBX21	KCTD17
ATF3_(+)	TTLL10	CDK11B	TTC34	TP73	SPSB1	SLC25A33	C1orf158	CASP9	FBLIM1	HSPB7	ARHGEF10L	IFFO2	UBXN10	KIF17	CLIC4	FAM76A	TINAGL1	COL16A1	TXLNA	ZC3H12A	PLK3	MAST2	TRABD2B	JUN	DOCK7	ROR1-AS1	GADD45A	LRRIQ3	LPAR3	WDR63	SYDE2	BCL10	CYR61	ODF2L	CNN3	ALG14	CDC14A	VCAM1	SYPL2	ALX3	CTTNBP2NL	HIPK1	BCAS2	MTMR11	OTUD7B	APH1A	ADAMTSL4	PIP5K1A	RORC
ATF4_(+)	SSU72	CDK11B	FAAP20	VAMP3	MTHFR	CLCN6	MFN2	TNFRSF1B	FBLIM1	HSPB7	EPHA2	ARHGEF10L	NBL1	CDC42	ID3	STMN1	TMEM222	PEF1	ATP6V0B	TSPAN1	CDKN2C	MAGOH	JUN	F3	PALMD	ALX3	CSDE1	PLEKHO1	MCL1	MRPL9	S100A10	CRTC2	SLC39A1	RPS27	TPM3	C1orf43	UBE2Q1	RRNAD1	ETV3	TAGLN2	PEA15	B4GALT3	SELP	ANGPTL1	KIF21B	CSRP1	LMOD1	ELK4	PPP2R5A
ATF6_(+)	CLCN6	RCC2	EPS15	CEPT1	CLK2	IVNS1ABP	ELK4	NLRP3	LINC01115	TTC27	MARCO	TANK	NABP1	CAB39	TRNT1	SUMF1	ATG3	TMEM39A	HSPBAP1	HPS3	MBNL1	TRA2B	CHD1	SNX2	ETF1	DCTN4	RNF145	CDYL	IP6K3	PPARD	SYNCRIP	CD164	MAD1L1	GTPBP10	BET1	ZNF277	CLCN5	ASAH1	LETM2	ADAM9	FAM91A1	OSTF1	NCBP1	FKBP15	RELT	GAB2	PICALM	R3HCC1L	TIGAR
BACH1_(+)	TMEM51	LEPR	RAP1A	LCP2	PAG1	MTSS1	CHST15	ZFHX3	BACH1
BATF_(+)	TMEM51	SZRD1	PTP4A2	KIF14	GPRIN3	FGF1	MGAT1	THEMIS	TNFAIP3	IKZF1	TES	CTSB	NEK6	MIR181A2HG	P4HA1	CD4	PAN3-AS1	EPSTI1	LCP1	DIO2	TBX21	SLC25A19	CYTH1	EMILIN2	SLC14A2-AS1	GATAD2A	GRAP2	RUNX1	ITGB2
BCL11B_(+)	CACNA1E	RHOH	SCML4	SAMD3	IKZF1	CALN1	GRAP2	TIAM1
BCL3_(+)	SPSB1	EPHA2	FAM110D	FGR	FAM167B	TIE1	PLK3	PODN	GFI1	FRRS1	S1PR1	CSF1	EFNA1	IFI16	DUSP23	LHX9	YOD1	TGFB2	FOSL2	VIT	RBMS1	COL3A1	CFLAR	DGKD	BHLHE40	FBLN2	CMTM6	CSRNP1	SEMA3F	PLSCR1	WWTR1	KCNMB3	HES1	HTRA3	CDS1	SLC39A8	SLC9B2	SFRP2	ACSL1	LIFR	OSMR	IL6ST	STARD4	CCDC192	IRF1	PCDH12	FGF1	PDE6A	SYNPO
BCL6_(+)	IFFO2	CSF1	KLF7	LRIG1	BCL6	BMPR1B	LIFR	FAM20C	ABCA1	COL27A1	TNC	SORBS1	MGST1	RASSF8	PIRT	DTNA	HIF3A
BCL6B_(+)	FAM167B	S100A10	DUSP23	RGS5	SOX13	ITGA6	CASP10	DNPEP	SEMA3F	PLA1A	ZNF366	TMEM173	PCDH12	STC2	CLIC5	ARPC1B	EPHB4	NOS3	SLC38A5	HSD17B10	MAMLD1	TEK	MAP3K11	ETS1	TEAD4	CLEC1A	APOLD1	ELK3	PXN	FZD10	TNFAIP1	PCGF2	PRX	PCAT19
BHLHE22_(+)	OTOF	CHRNA1	DIAPH2	BHLHE22	RFX3	CNGB1	PPM1E	CHST9
BHLHE40_(+)	CLIC4	JUN	PTGS2	PELI1	ARID5A	ACTR3	BHLHE40	CSRNP1	HES1	PLPP1	ARRDC3	DUSP1	LTC4S	SQSTM1	MBOAT1	C6orf132	PPP1R3B	HEY1	IER5L	CD59	EHD1	KLF6	ARL5B	DDIT4	DUSP5	NFKBIA	ERO1A	HIF1A-AS2	TGFB3	MMP25	VASN	ARL4D	SMAD7	THBD	SLCO4A1	JUNB	ZFP36	NECTIN2	MAFF	MIR155HG
CEBPA_(+)	RCAN3	CSF3R	FAM177B	RASGRP3	ZFP36L2	CCDC74A	LINC00578	TRIM36	TREM2	TAB2	GPR34	ADAM28	CARD9	SPI1	APBB1IP	EGR2	TEKT5	IRF8	ABR	CCL3
CEBPB_(+)	ZBTB7B	BTG2	EMILIN1	FOSL2	IGFBP2	CCR1	CD14	HK3	CDKN1A	PNRC1	AKAP12	ACTB	AEBP1	IER5L	CD81	RHOG	LDHA	FTH1	SSH3	ITGB1	DDIT4	TNFRSF1A	STAT6	LINC01588	SERPINA1	SPINT1	LITAF	FHOD1	HP	ZFHX3	CRISPLD2	PFN1	MAPK7	RARA	STAT3	SOCS3	USP36	METRNL	MYL9	CEBPB	FSTL3	GADD45B	JUNB	LRRC25	AXL	APOE	SLC1A5	FTL	ZNF331
CEBPD_(+)	HES4	SLC39A1	BTG2	TRIB2	FOSL2	ELL2	DUSP1	FKBP5	CDKN1A	LINC00473	GABRE	KLF9	NFIL3	DDIT4	TNFRSF1A	KCNJ8	SLC38A2	BTG1	ADGRD1	KHNYN	NFKBIA	TNFRSF12A	RNF152	CEBPB	JUNB	AXL	ETS2	SIK1
CEBPZ_(+)	CTNNBIP1	FAM131C	RCC2	ZNF436	CNR2	RCAN3	LCK	HDAC1	ZBTB8A	SF3A3	KIF2C	RAB3B	TGFBR3	CDC14A	TMEM167B	PIAS3	PRPF3	ADAMTSL4	RFX5	TDRKH	LMNA	SLAMF1	GPR161	PRRC2C	KLHL20	ATF3	SDE2	GTF3C2	NRBP1	LTBP1	QPCT	SRSF7	FOXN2	ANXA4	EIF5B	SSB	DLX1	NOP58	INO80D	IKZF2	JAGN1	QARS	TRAIP	WNT5A	SHQ1	COL8A1	NAA50	SEMA5B	LINC01322
CREB3L2_(+)	PDPN	LDLRAP1	CRYZ	TMEM214	PDZRN3	C3orf52	TMEM39A	FNDC3B	HTRA3	KLF3	SH3D19	FAT1	SNHG18	DAP	RAI14	MYLK4	SEC63	EZR	CALU	FBXO32	SLC28A3	ANGPTL2	ABL1	NEAT1	FAM107B	CTBP2	RASSF3	FLVCR2	SLC24A4	SMAD3	STRA6	PMM2	LITAF	TMC5	NXN	FAM117A	WIPI1	DSG2-AS1	RRBP1	NUDT19	PRR5	PPARA	CLDN14
CREB5_(+)	SPSB1	SLC6A9	LINC01135	ATG4C	PDE4B	TTLL7	OTUD7B	HAPLN2	COLGALT2	MIR181A1HG	LINC00862	PIK3C2B	CNTN2	SLC45A3	DUSP10	RASGRP3	VRK2	PAIP2B	RTKN	SEMA4C	NCKAP5	CALCRL	LANCL1-AS1	DOCK10	EFHD1	SH3BP4	IRAK2	KCNH8	SEMA3B	SAMMSON	TRIM59	PLD1	ARAP2	TMEM165	GAB1	HHIP	TRIM2	TMEM144	1-Mar	LINC01099	ERBIN	SEMA6A	LOX	LINC01170	SHROOM1	PPP2R2B	ATP10B	LINC01411	IP6K3
CREM_(+)	ERRFI1	LEPR	CFH	ANKH	ZNF366	AKAP12	EGFR	MID1	ARHGEF6	PLEKHA2	FAM110B	LDLRAD3	PC	MTMR2	SIK2	CREM	FNDC3A	STK24	NOVA1	NKD1	PITPNC1	SMCHD1	DSC2	MAFF
CRX_(+)	EPHA8	TAF12	MROH7-TTC4	LINC00276	SNX25	RREB1	COPB1	PBLD	TMEM260	PTPN21	ALDH1A3	DCAKD	CRX
CTCF_(+)	AGRN	PLCH2	MIR34AHG	PIK3CD	CASZ1	UQCRHL	SZRD1	PADI2	CNR2	GPATCH3	SLC9A1	FGR	PTAFR	LINC01137	POU3F1	MYCBP	CAP1	ZMPSTE24	CTPS1	PLK3	MUTYH	TOE1	TESK2	MAGOH	ALG6	PRPF38B	CYB561D1	SCNM1	ARHGEF2	PEAR1	ATP1A2	ARHGAP30	FCGR2B	PRRC2C	GLUL	KCNT2	NR5A2	KIF14	LMOD1	ELK4	ATF3	FLVCR1	USH2A	TLR5	SDE2	LIN9	KCNK1	TFB2M	ROCK2
CYB5R1_(+)	SERPINF1	TMEM238	FBLN1
DDIT3_(+)	SESN2	SLC6A9	JUN	CERS2	SLC45A3	EAF1	TARS	HNRNPA0	TAF7	GRPEL2	CTGF	GARS	ASNS	HSPA5	MYRF	SLC3A2	HSPA8	KCNJ5	DDIT4	CCDC184	DAZAP2	SHMT2	DDIT3	PCK2	NUPR1	HERPUD1	AARS	NATD1	SEZ6	EIF1	PLEKHH3	C1QTNF1	RASSF2
DLX1_(+)	RCAN3	RAB3B	FNBP1L	PROX1	CHRM3	CHRM3-AS2	PLD5	LINC00298	ODC1	SLC9A2	THSD7B	LYPD6	SCN7A	GAD1	DLX1	ERBB4	ARL4C	CNTN4	SLC6A1	ENTPD3	WNT5A	SYNPR	ABI3BP	PODXL2	GPR149	KCNAB1	RGS12	SLC10A4	NMU	KIAA1211	GPRIN3	GRID2	NDST4	NDNF	ANKRD50	FAT4	PCDH18	FSTL5	SPOCK3	LINC01060	HAPLN1	ZNF608	FBN2	CXCL14	KCNIP1	CNR1	BACH2	EPHA7	GRIK2
DLX6_(+)	C1orf174	MARCKSL1	GNG12-AS1	FNBP1L	GPR88	SYT6	CGN	ATP1B1	CCDC181	BRINP2	PROX1	CHRM3-AS2	PLD5	LINC00298	PDIA6	GREB1	FKBP1B	CDC42EP3	SIX3	NXPH2	ZEB2	LYPD6B	LYPD6	SCN7A	GAD1	DLX1	ERBB4	ARL4C	SLC6A1	SLC6A1-AS1	RARB	SLC4A7	SCN5A	ENTPD3	SYNPR	ALCAM	PODXL2	GPR149	MME	KCNMB2-AS1	SLIT2	GABRG1	KIAA1211	CCNG2	PRKG2	MEPE	MANBA	NDST4	TRPC3
E2F1_(+)	GABRD	PHF13	PADI4	ARHGEF10L	CAMK2N1	SH2D5	PNRC2	RHCE	EPB41	C1orf216	CLSPN	DPH2	KIF2C	UQCRH	MKNK1	TAL1	JAK1	NEXN	CELSR2	DENND2C	TSPAN2	TDRKH	ILF2	TPM3	IQGAP3	PEAR1	POGK	C1orf112	PLA2G4A	LGR6	SLC45A3	GALNT2	CNST	FKBP1B	LTBP1	MDH1	LGALSL	MEIS1	PCBP1	MCM6	RIF1	XIRP2	DHRS9	HAT1	PDK1	SLC40A1	C2orf88	IDH1	ATIC
E2F3_(+)	PHACTR1	E2F3	RFX3	PTPRE	SCART1	HEATR3	CMIP	ABR	NEDD4L
E2F4_(+)	AGRN	SDF4	MXRA8	ERRFI1	TNFRSF1B	RCC2	HSPG2	PNRC2	EXTL1	HMGN2	SESN2	RCC1	YARS	EVA1B	DPH2	TAL1	JUN	DDX20	HIPK1-AS1	NRAS	ATP1A1	PIAS3	ADAMTSL4	ADAM15	PRRX1	QSOX1	SYT2	RAB29	SLC30A1	ATF3	HLX	CPSF3	EIF2AK2	RMDN2	CYP1B1	HNRNPLL	RHOQ	SOCS5	EHBP1	UGP2	TPRKB	RFX8	AMMECR1L	DARS	ZEB2	SP3	INO80D	KLF7	RPL37A
E2F6_(+)	DUSP10	ACVR1C	SCUBE3	FOXP2	SNTB1	PBX3	MPPED2	TET1	C15orf41	CCNE1
E2F7_(+)	LMNA	H3F3A	ZNF672	BCL6	FAT1	PCSK1	FBXO5	EZH2	ADGRG2	GPC4	EBF2	ZFAND5	PAX6	E2F7	RHOF	POLE2	STON2	FOXB1	GINS3	STK35	PCNA	DMC1
EGR1_(+)	VWA1	PHF13	ERRFI1	PLOD1	TNFRSF1B	FBLIM1	HSPG2	C1QA	CLIC4	PAQR7	NUDC	GPR3	SESN2	TINAGL1	FAM167B	KIAA1522	YARS	MAP7D1	ZC3H12A	HEYL	SSBP3	JUN	JAK1	AK4	PDE4B	GADD45A	GNG12	GNG12-AS1	DDAH1	CYR61	S1PR1	AKNAD1	TAF13	LRIF1	OLFML3	ITGA10	MTMR11	PLEKHO1	CDC42SE1	S100A1	ARHGEF2	SEMA4A	INSRR	ETV3	TAGLN2	DNM3	LAMC1	C1orf21	IVNS1ABP
EGR2_(+)	STT3B	EGR1	HLA-DPA1	HLA-DPB1	ABRACL	NKRF	ZFHX4-AS1	NFIL3	ABTB2	EGR2	SORCS3	DUSP16	ORAI1	TERB1	DNAJB1
EGR3_(+)	GABRD	PRKCZ	PLCH2	TPRG1L	KCNAB2	PLEKHG5	DISP3	EFHD2	PADI2	CAMK2N1	SH2D5	GPR3	ADGRB2	ZBTB8A	HPCA	COL8A2	GRIK3	BMP8A	SLC6A9	TESK2	ROR1	ROR1-AS1	GADD45A	ADGRL2	BCL10	LMO4	F3	CELSR2	PSRC1	SLC6A17	KCNA3	LRIF1	SYT6	ATP1A1	PLEKHO1	TUFT1	PMVK	EFNA3	LMNA	MEF2D	NTRK1	ETV3	CADM3	PEA15	NIT1	B4GALT3	KIAA0040	CACNA1E	LINC00862
EGR4_(+)	GABRD	SKI	PLCH2	C1orf174	IGSF21	CAMK2N1	ADGRB2	ZBTB8A	AK2	AZIN2	NCDN	STK40	POU3F1	BCL10	PSRC1	ATP1A1	GBA	CRABP2	ATF6	C1orf115	KCNK1	RGS7	LINC01115	VSNL1	SLC30A3	LBH	HNRNPLL	LINC01119	SERTAD2	TET3	ASTL	SEMA4C	FAM178B	UPP2	TANC1	COL5A2	C2orf69	TUBA4A	GPR55	PER2	ITPR1	HRH1	PPARG	ITGA9	VIPR1	DUSP7	PTPRG	ZBTB11	PHLDB2
ELF1_(+)	VWA1	CDK11A	TNFRSF14	PIK3CD	TNFRSF1B	TMEM51	DDI2	EPHA2	NECAP2	PADI4	RCC2	CAPZB	LINC01141	CDA	CDC42	WNT4	ZBTB40	C1QC	PNRC2	IFNLR1	NCMAP	RUNX3	LDLRAP1	SH3BGRL3	SYTL1	FGR	THEMIS2	XKR8	EPB41	LAPTM5	NKAIN1	COL16A1	PTP4A2	RNF19B	FHL3	PABPC4	MFSD2A	CAP1	SMAP2	FOXO6	TIE1	RNF220	PLK3	TESK2	MMACHC	AKR1A1	CYP4B1	TAL1	FOXD2
ELF4_(+)	ALPL	HSPG2	LCK	SNIP1	GFI1	CTTNBP2NL	RIIAD1	SLAMF8	CD244	F11R	DEDD	FCGR3A	UCK2	PTPN7	LGR6	PIK3C2B	CR1	WNT9A	PELI1	TMEM182	PSD4	ACTR3	GLI2	KYNU	GALNT3	CFLAR-AS1	SERPINE2	LMCD1	SLC6A6	EOMES	SEMA3F	RASSF1	ALAS1	HESX1	FLNB	FOXP1	PLA1A	SLCO2A1	ANKUB1	FNDC3B	TRA2B	LINC00887	CD38	BANK1	NFKB1	CASP3	ARHGEF28	ARSB	PSD2
ELK1_(+)	CAMKV	SYNPO	RGS14	CASC6	PHYHIP	OLFM1	TOLLIP	CHST1	DDN	LINC01580	SNN	NEUROD2	BAIAP2	KLF16
ELK3_(+)	AGRN	CDK11A	TNFRSF14	NPPA	PDPN	EPHA2	LINC01141	CDA	FAM110D	CD52	FCN3	FGR	PTAFR	EPB41	MARCKSL1	RNF19B	COL8A2	EVA1B	ZC3H12A	RHBDL2	BMP8A	CAP1	SVBP	KIF2C	TAL1	ALG6	ST6GALNAC3	CTBS	GBP3	GBP2	PALMD	SASS6	S1PR1	TAF13	CTTNBP2NL	WNT2B	SLC16A1	PTPN22	CD2	FCGR1B	SRGAP2C	LIX1L	FCGR1A	ANP32E	C1orf54	ADAMTSL4	RAB13	TPM3	IL6R
ELK4_(+)	DISP3	PADI2	UBXN10	DDOST	HSPG2	ZNF436	ID3	RUNX3	SYF2	ZNF593	MAP3K6	RCC1	EPB41	TINAGL1	ADGRB2	FAM167B	RNF19B	STK40	LINC01137	GNL2	ZMPSTE24	TMEM125	ZSWIM5	SLC1A7	SERBP1	GNG5	SYDE2	DR1	ABCD3	PSMA5	RBM15	LRIF1	TMIGD3	CTTNBP2NL	WNT2B	RHOC	CD2	WDR3	SRGAP2C	PRKAB2	SELENBP1	S100A10	S100A16	RAB13	TPM3	SHE	PYGO2	GBA	CLK2
EMX2_(+)	PRDM16	GADD45A	C1orf61	KCNT2	PPP2R5A	KCNJ13	SLC6A20	MXD4	LINC00499	GPM6A	ADGRV1	LIX1	GLI3	CHRDL1	AMOT	ZFHX4	COL14A1	LHX2	PAX6	PYGM	ANAPC15	ROBO3	GATA3	LINC00836	LOXL4	EMX2OS	EMX2	NFATC4	PKD1L3	DHODH	GSE1	NLGN2	AQP4	CDH20	SDC4	COL5A3
EOMES_(+)	EFHD2	RUNX3	PIGV	JAK1	GFI1	SASS6	CD53	DENND2D	PTPN22	CD2	BCL9	CDC42SE1	ZNF687	FCRL3	PYHIN1	FCRL6	SLAMF6	CD244	SH2D1B	CD247	VAMP4	PTPRC	PTPN7	FCMR	TRAF3IP3	PROX1	LYST	LINC01317	ARHGAP25	CD8A	ITPRIPL1	ZAP70	CXCR4	THSD7B	NMI	CYTIP	TANK	GALNT3	ITGA4	STAT4	KCTD18	CASP8	PTH2R	ERBB4	IKZF2	ASIC4	EOMES	CMC1	CCR5
ERG_(+)	CPTP	VWA1	EFHD2	EPHA2	SZRD1	NECAP2	ARHGEF10L	CDA	DDOST	HSPG2	CDC42	LUZP1	ZNF436	ID3	PNRC2	CLIC4	SYF2	FAM110D	SH3BGRL3	ZDHHC18	MAP3K6	FGR	XKR8	TINAGL1	EIF3I	FAM167B	HDAC1	EVA1B	STK40	GNL2	C1orf122	FHL3	MFSD2A	CAP1	PPCS	ERMAP	SLC2A1	TIE1	DPH2	RNF220	PIK3R3	EFCAB14	CYP4B1	TAL1	PODN	SLC1A7	LRP8	KANK4	ST6GALNAC3
ESRRA_(+)	GABRD	ARHGEF16	GPR153	DISP3	FAM131C	MUL1	EPHA8	LUZP1	FUCA1	GMEB1	YARS	COL8A2	GRIK3	SF3A3	RIMS3	CTPS1	HECTD3	POMGNT1	UQCRH	STIL	LRP8	DHCR24	SLC6A17	KCNA2	NRAS	SIKE1	TSPAN2	VANGL1	POLR3C	SV2A	MRPS21	PRPF3	CGN	KCNN3	MTX1	HCN3	SLC25A44	LINC00970	ATP1B1	SYT2	CNTN2	NUAK2	FAM72A	MAPKAPK2	LINC00467	SUSD4	RHOU	GNPAT	CHRM3
ESRRB_(+)	LINC00982	LINC01134	DISP3	CEP85	KIAA1522	GPX7	MAGOH	VAV3	CGN	LINC00970	PIK3C2B	BATF3	STON1-GTF2A1L	ST3GAL5	THNSL2	TFCP2L1	METAP1D	LIMD1	PDZRN3	LINC00886	TBC1D14	RBM47	FAM160A1	SCRG1	PRLR	CKMT2	SEMA6A	SH3PXD2B	LINC01485	IP6K3	CRHR2	AGFG2	LAMB1	PUDP	EDA2R	RAP2C	RAP2C-AS1	ENPP2	ANKRD18A	TRPM3	PRRX2	DDB2	ALDH3B1	MFRP	GRAMD1B	TMEM72	LGI1	FGFR2	SLCO1C1
ESRRG_(+)	TMEM240	LINC00982	PRDM16	SLC45A1	H6PD	CASZ1	LRRC38	KAZN	SZRD1	ZBTB40	EPHA8	LUZP1	RUNX3	PDIK1L	EPB41	MECR	KIAA1522	FNDC5	GRIK3	INPP5B	KCNQ4	FOXO6	PPCS	IPO13	EIF2B3	MAST2	AGBL4	YIPF1	MROH7-TTC4	FGGY	ATG4C	PGM1	PDE4B	SGIP1	RABGGTB	AK5	ADGRL2	TTLL7	DDAH1	FAM69A	DR1	ABCA4	SNX7	VAV3	GPSM2	SYPL2	GSTM4	AHCYL1	KCNA2
ETS1_(+)	AGRN	VWA1	MIR34AHG	SPSB1	PIK3CD	PLOD1	TNFRSF1B	LRRC38	TMEM51	EFHD2	EPHA2	ARHGEF19	NECAP2	RCC2	CDA	HSPG2	C1QA	C1QB	LUZP1	MDS2	PNRC2	RCAN3	CLIC4	RUNX3	LDLRAP1	SH3BGRL3	SLC9A1	SYTL1	FCN3	EPB41	SERINC2	TINAGL1	EIF3I	FAM167B	LCK	AK2	GJA4	EVA1B	GRIK3	FHL3	HEYL	MFSD2A	PPCS	SLC2A1	TIE1	PIK3R3	EFCAB14	LRP8	MRPL37
ETS2_(+)	CPTP	VWA1	SSU72	SKI	TNFRSF14	ARHGEF16	KCNAB2	NOL9	PARK7	H6PD	TMEM201	LZIC	CASZ1	AGTRAP	TNFRSF1B	PDPN	TMEM51	SZRD1	NECAP2	PADI2	IGSF21	KLHDC7A	NBL1	CDA	PINK1	HSPG2	CDC42	C1QA	C1QB	LUZP1	ID3	PNRC2	CLIC4	SYF2	FAM110D	SH3BGRL3	ZDHHC18	GPN2	MAP3K6	FGR	TMEM200B	LAPTM5	PEF1	ADGRB2	PTP4A2	TXLNA	EIF3I	FAM167B	KIAA1522
ETV5_(+)	ACAP3	PLCH2	KCNAB2	ACOT7	TMEM201	PIK3CD	PIK3CD-AS2	TMEM51	EFHD2	RCC2	IGSF21	C1QC	C1QB	RCAN3	NCMAP	PDIK1L	RPS6KA1	PTAFR	EPB41	MARCKSL1	KIAA1522	AZIN2	TRIM62	STK40	GRIK3	CAP1	SMAP2	MED8	MMACHC	MKNK1	SPATA6	LRP8	PDE4B	GIPC2	PLPPR5	OLFM3	COL11A1	FAM102B	GPSM2	PSRC1	TMIGD3	WNT2B	PTGFRN	SRGAP2C	SRGAP2B	CGN	CELF3	DENND4B	IL6R
ETV6_(+)	VWA1	CDK11A	GABRD	SKI	PLCH2	GPR153	SLC2A5	H6PD	SPSB1	SLC25A33	PIK3CD	ANGPTL7	TNFRSF1B	LRRC38	PDPN	KAZN	TMEM51	CASP9	DDI2	PLEKHM2	SLC25A34	SZRD1	NECAP2	PADI2	PADI4	RCC2	ARHGEF10L	IGSF21	CAPZB	LINC01141	HSPG2	CDC42	C1QA	C1QC	C1QB	LUZP1	TCEA3	IFNLR1	CLIC4	MAN1C1	RPS6KA1	FGR	THEMIS2	RPA2	PTAFR	PHACTR4	EPB41	LAPTM5	TINAGL1
EZH2_(+)	MIR34AHG	TNFRSF1B	EFHD2	RCC2	HSPG2	LUZP1	RCAN3	CLIC4	HMGN2	PTP4A2	CLSPN	TOE1	ADGRL2	PKN2-AS1	GFI1	TPM3	CADM3-AS1	HSPA6	FCGR2B	SOAT1	TDRD5	IER5	FAM129A	NR5A2	KIF14	RASSF5	G0S2	PPP2R5A	H3F3A	CDC42EP3	TTC7A	ARID5A	SLC20A1	INHBB	NCKAP5	GPD2	CSRNP3	SPC25	CYBRD1	HAT1	STAT1	HSPE1-MOB4	NOP58	BARD1	NUP210	C3orf20	EOMES	CDC25A	DUSP7
FLI1_(+)	AGRN	VWA1	TNFRSF14	MEGF6	SLC2A5	SPSB1	PIK3CD	AGTRAP	TNFRSF1B	TMEM51	EFHD2	EPHA2	ARHGEF19	SZRD1	NECAP2	PADI2	RCC2	IGSF21	LINC01141	CDA	ECE1	HSPG2	CDC42	C1QA	C1QC	C1QB	LUZP1	PNRC2	IFNLR1	CLIC4	RUNX3	FAM110D	SH3BGRL3	RPS6KA1	FGR	THEMIS2	PTAFR	EPB41	LAPTM5	FAM167B	LCK	KIAA1522	RNF19B	EVA1B	CSF3R	SNIP1	FHL3	MFSD2A	CAP1
FOS_(+)	SAMD11	TTLL10	FAAP20	TTC34	TP73	ERRFI1	ENO1	SLC25A33	TNFRSF1B	DHRS3	RCC2	ARHGEF10L	IFFO2	ID3	GPR3	COL16A1	PTP4A2	COL8A2	STK40	ZC3H12A	SLC6A9	PLK3	TSPAN1	SSBP3	JUN	DOCK7	TCTEX1D1	GADD45A	LRRIQ3	GIPC2	SPATA1	LPAR3	WDR63	BCL10	CYR61	ODF2L	CDC14A	SLC6A17	HIPK1	BCAS2	GJA5	MTMR11	OTUD7B	ANP32E	CIART	MCL1	RORC	S100A10	SLC39A1
FOSB_(+)	PRKCZ	PHF13	THAP3	TNFRSF1B	IFFO2	TRNP1	GRIK3	PABPC4	PIK3R3	SSBP3	JUN	ROR1-AS1	BCL10	CYR61	F3	KCNA3	BCAS2	PLEKHO1	MCL1	S100A10	S100A13	PMVK	LMNA	C1orf61	ETV3	IFI16	NDUFS2	ATF6	GPR161	SLC19A2	DNM3OS	IER5	BTG2	PPP1R15B	TP53BP2	H3F3A	KCNK1	KIF26B	NLRP3	ID2	POMC	FOSL2	PPP1CB	SRSF7	RHOQ	REL	CCT4	SERTAD2	MXD1
FOSL1_(+)	SKI	TNFRSF1B	CLIC4	PTAFR	LAPTM5	RNF19B	LINC01389	MAGOH	JUN	GADD45A	BCL10	SORT1	WNT2B	VANGL1	C1orf54	MCL1	S100A10	SLC39A1	EFNA1	RIT1	LMNA	NES	KLHL20	IVNS1ABP	CD55	PLXNA2	HLX	SDE2	H3F3A	GALNT2	KLF11	EIF2AK3	ARID5A	IL1R1	FHL2	SLC20A1	ACTR3	TNFAIP6	KLF7	IGFBP2	KCNE4	IRAK2	CSRNP1	HYAL1	RASSF1	ADAMTS9	RYBP	GBE1	ST3GAL6-AS1
FOSL2_(+)	HES4	C1orf174	MAD2L2	TNFRSF1B	EFHD2	CASP9	PLEKHM2	FBLIM1	ARHGEF10L	NBL1	ECE1	ID3	CLIC4	PAQR7	GPR3	FGR	STX12	TMEM200B	PTPRU	PEF1	RNF19B	ZSCAN20	CAP1	TIE1	PLK3	PIK3R3	EFCAB14	CDKN2C	PRPF38A	JUN	LEPR	CYR61	TGFBR3	VCAM1	MYBPHL	SORT1	SLC6A17	RBM15	CTTNBP2NL	BCAS2	GJA5	PLEKHO1	MCL1	CDC42SE1	TUFT1	RORC	S100A10	S100A16	RPS27
FOXD2_(+)	FOXD2	NGF	LMOD1	CD55	FOXP1	CNGA1	BMP5	ZC4H2	TSC22D3	ZMIZ1	HSD17B2	NTN1	EYA2
FOXF1_(+)	WNT2B	SHE	EFNA1	SIX3	EPAS1	NOSTRIN	SEMA3F	SLC38A3	MECOM	FAM43A	PABPC4L	TLL1	IRF1	DUSP1	NEDD9	RNF144B	ADGRF5	CTGF	GNG11	SHROOM2	KLF4	NOTCH1	EGFL7	FZD4	MPZL2	FLI1	ADRB1	APOLD1	SLC38A2	ACVRL1	GRASP	RBMS2	DUSP6	PXN	ORAI1	SLC7A1	TBC1D4	DOCK9	DEGS2	DLL4	NEDD4	SMAD6	EMP2	CX3CL1	FENDRR	FOXF1	DHX8	UBALD2	SOCS3
FOXK1_(+)	SEL1L3	SEC24A	PTP4A1	FOXK1	TNRC18	FGFR1	TACC1	ABL1	ADM	DDIT4	ADAM12	RILPL2	ZFYVE1	ELMSAN1	NTAN1	USP36	TMEM184B
FOXL1_(+)	ERRFI1	ECE1	FIGN	MYL3	PTH1R	ADRA2C	CAST	FOXF2	HEY2	GPC4	DLC1	SLC20A2	PGF	SNX33	FOXC2	FOXL1
FOXN3_(+)	LINC00982	PRDM16	MIR34AHG	H6PD	PIK3CD	CTNNBIP1	NMNAT1	MAD2L2	NPPA	TNFRSF1B	DHRS3	KAZN	ARHGEF19	RCC2	ARHGEF10L	PLA2G5	CDC42	ZBTB40	LUZP1	RCAN3	RUNX3	PAFAH2	PDIK1L	PTAFR	DNAJC8	PHACTR4	RCC1	GMEB1	EPB41	SYNC	FNDC5	RNF19B	COL8A2	GNL2	INPP5B	TRIT1	SMAP2	HIVEP3	AKR1A1	TAL1	EPS15	ATG4C	ROR1	JAK1	PDE4B	FNBP1L	BCAR3	GPSM2	RBM15
FOXO1_(+)	MXRA8	TNFRSF14	LINC00982	PRDM16	ERRFI1	H6PD	SLC25A33	NMNAT1	CASZ1	DHRS3	ARHGEF10L	RCAN3	NCMAP	CLIC4	PTP4A2	TESK2	RAB3B	PLPP3	JUN	FGGY	PGM1	ROR1	CACHD1	JAK1	AK4	LEPR	PDE4B	SLC35D1	GNG12	NEGR1	ST6GALNAC3	SPATA1	MCOLN3	SYDE2	TGFBR3	DR1	BCAR3	ARHGAP29	CNN3	PALMD	FRRS1	VAV3	GSTM4	AHCYL1	LINC01397	PTPN22	SYT6	NGF	TBX15
FOXO3_(+)	PPP2R5A	CAMKMT	ST3GAL5	NCK1	AFF1	ARHGAP10	FCHO2	DCP2	CCND3	SEC63	FOXO3	RNF217	TAB2	SNX9	WIPI2	IFRD1	SYTL4	ZNF395	ZBTB16	MAP3K8	ARHGAP12	8-Mar	ATF7IP	TPCN1	STARD13	STK24	FAM214A	IGF1R	DSG2-AS1	RCAN1
FOXP1_(+)	DDI2	ZBTB40	RCC1	GNL2	SSBP3	JAK1	GBP2	TGFBR3	RAP1A	TTF2	TBX15	ARNT	SCNM1	FLG-AS1	CRTC2	NEK7	PIK3C2B	CD55	APOB	PPP1CB	PKDCC	CAMKMT	UGP2	BCL2L11	INSIG2	SP3	GULP1	AOX1	CFLAR	BMPR2	DNPEP	SNED1	BHLHE40-AS1	FAM198A	ATXN7	FOXP1	GXYLT2	PDZRN3	CGGBP1	NFKBIZ	SPICE1	UPK1B	ADCY5	WWTR1	MBNL1	CCNL1	PLD1	LSG1	KCNIP4
FOXP2_(+)	FIGN	NYAP2	FOXP1	P2RY12	PCDH10	RXFP1	CASC15	POU6F2	SEMA3E	GRM3	FOXP2	KCND2	CPED1	TOX	ZFHX4	PBX3	SPON1	MPPED2	C12orf75	TTC6	MDGA2	MEIS2	FBN1	HS3ST4	TSHZ2
FOXP4_(+)	LINC01317	FOXP1	SH3BP2	PDGFC	CDH6	NREP	ALDH5A1	FOXP4-AS1	FOXP4	BACH2	FOXP2	SCARA5	FBXO32	KLF9	TLE1	GAS1	PBX3	PCDH15	WBP1L	ADAM12	WNT5B	SLC38A2	RARG	KLF5	GPC5-AS1	SIN3A	MCTP2	NAGLU	ZSWIM4
FOXQ1_(+)	CTH	LEF1	FOXF2	VEGFA	PTP4A1	NFIL3	DDIT4	NR4A1	TBX3
GATA2_(+)	VWA1	TNFRSF14	AGTRAP	SZRD1	NECAP2	PADI4	CDA	ID3	SYF2	FAM110D	FGR	RPA2	TINAGL1	EIF3I	FAM167B	HPCA	ZSCAN20	EVA1B	FHL3	SLC2A1	TIE1	PIK3R3	DHCR24	ST6GALNAC3	S1PR1	TAF13	CTTNBP2NL	WNT2B	SLC16A1	LYSMD1	S100A10	S100A16	RAB13	SHE	ADAM15	EFNA1	HCN3	FDPS	NES	IFI16	DUSP23	TAGLN2	F11R	ADIPOR1	ELK4	RAB7B	CD34	PLXNA2	PTPN14
GATA3_(+)	DHCR24	SYT6	SIPA1L2	GREM2	GALNT13	ASIC4	NPPC	LINC01210	GALNTL6	FOXP2	CHRM2	ZFHX4	C9orf92	GATA3	GAD2	SYNDIG1L	FBN1	NR2F2	CRNDE	NR1D1
GATA6_(+)	DHRS3	KAZN	LEPR	TGFBR3	RHOQ	NRP2	COL4A4	ALAS1	FOXP1	NFKBIZ	PHLDB2	BOC	ALPK1	EGFLAM	LHFPL2	BMP5	EPHA7	MPP6	NOD1	BMPER	TES	MGAM	WDR86	MID1	EDA	SLC7A2	SULF1	TNFRSF11B	BNC2	KLF9	TMOD1	PAPPA	WNT11	CDH23	PDLIM1	WBP1L	GJB6	STARD13	SLC7A8	LTBP2	SMAD3	GLCE	PAQR5	MCTP2	CDH11	IGFBP4	ABCA9	SLC16A5	GATA6
GFI1_(+)	GFI1	EOMES	SCML4	THEMIS	GPR174	ACAP1
GLIS2_(+)	LINC01134	AZIN2	AHCYL1	F11R	HSD11B1	EMILIN1	PPP1CB	C2orf40	PTH1R	SEMA3F	LPP	FGFR3	SYNPO2	EGFLAM	OXCT1	FAM20C	AEBP1	MET	CALD1	PLAT	GPR20	FREM1	ACER2	GSN	LRRC8A	LRP5	MRGPRF	CRYAB	ADAMTS15	ACTA2	SFRP5	ADSSL1	GLIS2	LYRM1	CHST6	NTN1	MYOCD	RAB34	PCGF2	RNF152	MIDN	CYP4F11	TBL1Y	PRR5	PLXNB2
GTF2B_(+)	GTF2B	IER5	CHI3L1	SIX3	FHL2	SLC20A1	CDK15	ICOS	NPPC	PPP1R2	HIVEP1	STMND1	NT5C3A	ATP6V0D2	TP53INP1	SNTB1	POLR1E	GADD45G	HSPA5	FOSL1	SERPINH1	PDGFD	BAMBI	VCL	SLC2A3	HDAC7	IRS2	NUSAP1	SRL	HERPUD1	CBFA2T3	TLCD2	CABYR	SALL4	GADD45B	TMEM143
GTF2IRD1_(+)	NTNG1	GPR1	STOX2	GTF2IRD1	GRAMD1B	PITPNA	FAM222B
GTF3C2_(+)	GPR153	DRAXIN	KIF17	ZNF436	RCAN3	UBXN11	SMPDL3B	RNF19B	OSCP1	TESK2	ADGRL2	PKN2-AS1	GFI1	CD160	PIAS3	PRPF3	PIP5K1A	ZNF687	C1orf43	CLK2	CNST	ATP6V1C2	FAM84A	RFX8	ZC3H15	COQ10B	FZD5	LINC00607	IRAK2	RBSN	SACM1L	CELSR3	PRKAR2A	SFMBT1	SHQ1	STX19	BOC	CDS1	PRSS12	SORBS2	ZCCHC10	CDC23	ETF1	PFDN1	MAK	DCDC2	HMGN4	PPP2R5D	RTN4IP1
HCFC1_(+)	C1orf174	MTHFR	PDPN	ARHGEF10L	DDOST	SH3BGRL3	TRNP1	LAPTM5	PEF1	ZSCAN20	SF3A3	PABPC4	SERBP1	NEXN-AS1	DR1	SORT1	ANKRD34A	TPM3	RRNAD1	NCSTN	ARHGAP30	FCER1G	HMCN1	PRELP	PPP1R15B	MAPKAPK2	TMEM206	TATDN3	TAF1A	HPCAL1	SNRNP27	FAM136A	GYPC	TTC30B	OSBPL6	TTN	HSPE1-MOB4	TNS1	RUFY4	CTDSP1	RNF25	SPEG	RNPEPL1	THAP4	SEC13	GRIP2	EAF1	SGO1	ACAA1
HDAC6_(+)	CASZ1	AGTRAP	KAZN	DDOST	TOE1	PSMA5	VANGL1	LMNA	SLC25A44	ETV3	SNRPE	SMYD2	WNT9A	LINC01354	GCSAML	FAM228B	EFR3B	CDC42EP3	CHST10	LINC01106	UGGT1	OSGEPL1	INPP1	PPIL3	TADA3	SEC13	RBSN	DALRD3	RAP2B	DVL3	ABCF3	POLR2H	MAML3	SH3RF1	CASP3	MED10	RAD1	HMGCS1	SMIM15	SLF1	EPB41L4A-AS1	WDR55	GRPEL2	GRIA1	GEMIN5	CCNJL	LINC01411	FAF2	RGS14
HES4_(+)	AGRN	S100A8	PTH1R	MGLL	ADRA2C	EDNRA	SLC12A7	EBF1	GPER1	CALD1	BGN	SORBS3	CD248	ITIH5	NDUFA4L2	CDK4	TBX3	ADGRD1	C15orf39	MPG	TMEM204	PLXDC1	GPRC5C	C1QTNF1	PMEPA1	SLC2A4RG	CLEC11A	C2CD2	SLC19A1	PCBP3
HES6_(+)	HES5	TP73	ENO1	CHRNB2	HDGF	PROX1	BOC	FAM53A	LYAR	LFNG	AP5Z1	RBM3	TIMM8A	RAB33A	FIRRE	LINC01605	RNF19A	NTMT1	ASCL2	WEE1	TP53I11	ESRRA	CCND1	HMGA2	CUX2	ERP29	BCL7A	TUNAR	AHNAK2	KLF13	PCGF2	MYCBPAP	DCXR	SOX12	CST3	OSBPL2	KLF16	ASNA1	FXYD1	DBP
HEY1_(+)	SRM	MAN1C1	GJA5	CHRNB2	CD55	FBLN2	PFKFB4	SEMA3G	MECOM	NAT8L	LMAN2	ADAMTS2	DLL1	LFNG	MET	RAB33A	LGI3	PHYHIP	EGR3	NEFL	UGCG	LINC01503	CHRM1	PSD	TMTC1	PDE1B	9-Mar	GAS6	EIF5	CHRFAM7A	ITPKA	DNM1P35	LINGO1	RHBDF1	BAIAP3	MLST8	ZFHX3	HSD17B2	CAMKK1	ETV4	CHRNA4	NDUFS7	MATK	RAB3A	TBX1	CABP7	PDGFB
HEYL_(+)	ECE1	HEYL	SGIP1	PTH1R	EDNRA	SLC12A7	ELL2	PDGFRB	NEURL1B	CALD1	DLC1	ADGRD1	RHOJ	ZFHX3	C1QTNF1	RNF152	JAG1	JUNB	NOTCH3	AXL	SMTN	C2CD2	SLC19A1	PCBP3
HIC1_(+)	AGRN	MXRA8	ATP1A2	SLC12A7	SMIM3	FOXQ1	FOXF2	MDFI	GPER1	SLC6A12	TNS2	CPM	FZD10	TMEM204	HIC1	PLXDC1	CA4	SERPINB8	SLCO4A1	HRC	GGT1	KDELR3
HIF1A_(+)	TMEM51	IVNS1ABP	DUSP10	NLRP3	GALM	REL	PELI1	HK2	MERTK	DARS	DIRC3	CMTM6	TFRC	SH3TC1	ACSL1	ELL2	CHD1	TGFBI	MGAT1	RREB1	CD83	RNF144B	ARHGAP18	TNFAIP3	MSR1	ASAH1	CASC9	ST3GAL1	POLR1E	NFIL3	UGCG	NEK6	PFKFB3	VPS26A	P4HA1	PLAU	SH2B3	GPR183	LRR1	HIF1A-AS2	BMF	WDR81	CYTH1	SLC16A3	METRNL	EMILIN2	EPB41L3	RRBP1	NEURL2
HLF_(+)	C1orf174	KCNAB2	CHD5	TNFRSF25	PLEKHG5	ERRFI1	CTNNBIP1	RCC2	NBL1	UBXN10	CAMK2N1	RAP1GAP	PAQR7	EXTL1	FAM76A	PTPRU	HPCA	NCDN	PSMB2	UTP11	HPCAL4	SVBP	TIE1	CYP4X1	TXNDC12	SCP2	SLC1A7	GLIS1	SSBP3	TTC22	AK4	LRRC7	TNNI3K	ADGRL2	SSX2IP	SYDE2	COL24A1	ODF2L	LMO4	TGFBR3	ARHGAP29	ABCD3	DPYD-AS1	MIR137HG	PLPPR4	FAM102B	CELSR2	MYBPHL	LINC01397
HOXB2_(+)	CD6	ARHGDIB	MMP19	PTGER2	CSK	HOXB2	HOXB-AS1	ISM1	EDN3	ARHGEF1	IL2RB
HSF1_(+)	SORT1	OBSCN	SLC20A1	FGF1	ZC3H12D	PKHD1L1	TRAFD1	IL4R	CDH1	LMNB2	TINCR	TPM4
HSF2_(+)	DISP1	C2orf16	HSPE1	PLEKHF2	C9orf92	RAG1	PWP1	ZNF219	NOMO3
IKZF1_(+)	TNFRSF14	KCNAB2	ZBTB48	SLC2A5	PIK3CD	AGTRAP	TNFRSF1B	TMEM51	EFHD2	PADI2	RCC2	IGSF21	CAPZB	TMCO4	CDC42	C1QA	C1QC	C1QB	CNR2	IFNLR1	RCAN3	RUNX3	PAFAH2	SH3BGRL3	RPS6KA1	FGR	THEMIS2	PTAFR	EPB41	LAPTM5	PTP4A2	LCK	HDAC1	RNF19B	COL8A2	CSF3R	MYCBP	CAP1	SMAP2	PPIH	ERMAP	AKR1A1	MKNK1	TAL1	STIL	EPS15	ALG6	JAK1	IL12RB2
IRF1_(+)	PHF13	PIK3CD	FBXO6	MAD2L2	AGTRAP	TNFRSF1B	PDPN	ZBTB17	SZRD1	NECAP2	PADI2	C1QA	CLIC4	RUNX3	FAM110D	SH3BGRL3	SYTL1	FGR	THEMIS2	LAPTM5	LCK	RNF19B	MAP7D1	CAP1	TIE1	STIL	JAK1	NEXN	IFI44L	IFI44	ADGRL4	MCOLN2	GBP3	GBP1	GBP2	GBP5	F3	SLC44A3	VCAM1	AHCYL1	PTPN22	CD2	LINC00623	LIX1L	TXNIP	MCL1	CTSS	CDC42SE1	RFX5
IRF3_(+)	MAN1C1	LCK	RAB13	HDGF	CAPG	TTLL4	HYAL1	ITGB5	FAM198B	TMEM173	STMND1	DDR1	CD24	CCZ1	PPP1R35	FAM160B2	ZHX1-C8orf76	FBXO32	FPGS	WDR34	NUP188	LINC01503	SERPING1	FADS2	FTH1	CCS	TIRAP	TET1	MARVELD1	TULP3	ORAI1	TPTE2	MRPL52	RLBP1	NME4	METRN	CHST6	ORMDL3	PSMD3	GFAP	FAM117A	EFCAB3	SPHK1	9-Sep	TGIF1	DLGAP1-AS1	OSER1	SDC4	DOCK6
IRF4_(+)	ZBTB17	EPHA2	MUL1	PABPC4	HYI	EPS15	MCOLN2	FRRS1	LINC01397	DENND2D	SLAMF6	SLAMF7	FCER1G	SFT2D2	TOR3A	RNASEL	LAX1	ASAP2	SPDYA	CDC42EP3	REL	ZAP70	CXCR4	CYTIP	DPP4	KLHL23	GORASP2	TTC30A	STAT1	NABP1	STK17B	SP140	SP140L	EDEM1	ZNF860	CMTM6	STAC	VILL	VIPR1	SNRK	DAG1	ARF4	CD80	POLQ	SRPRB	SSR3	FNDC3B	RUBCN	CD38
IRF5_(+)	C1QC	C1QB	CSF3R	SMAP2	IFI44L	CD53	C1orf162	TMIGD3	SRGAP2C	CD244	FCGR2B	MR1	SRGAP2	LINC01248	NAGK	MTHFD2	KDM3A	IL1B	NMI	CYP20A1	BHLHE40	RARB	CCR1	WNT5A	HCLS1	CD86	GPR160	B3GNT5	TLR10	TLR1	TMEM156	CNGA1	HPSE	ARHGAP24	MAML3	TLR3	SNX18	CSF1R	CD74	SERPINB9P1	LY86	GPSM3	PSMB9	FGD2	TREML1	MDFI	ELMO1-AS1	TNS3	IRF5
IRF6_(+)	TAL1	GJA5	TPM3	PIK3C2B	IRF6	NR4A2	VGLL4	COL8A1	PLS1	MECOM	PDLIM5	DKK2	LEF1	DDX60	TFAP2A	CDKN1A	FOXP4	MSN	AR	RHOXF1	PLAG1	LINC00840	EFNB2	ACTC1	SALL1	BRCA1	SOX9	SETBP1	ZBTB7C
IRF7_(+)	C1QB	MAN1C1	PTP4A2	IFI44L	IFI44	ATP1A1	FMO5	ADAMTSL4	PYHIN1	SLAMF8	F11R	DDR2	GPA33	FMO4	IVNS1ABP	H3F3A	PDIA6	ATRAID	EIF2AK2	FAM161A	SLC20A1	STEAP3	IFIH1	GCA	ITGA6	TMBIM1	SP110	SP100	MYD88	GNAI2	TMEM39A	PARP9	DTX3L	PARP14	RUVBL1	WWTR1	MLF1	DOK7	MSX1	C4orf19	IGFBP7-AS1	SULT1E1	NFKB1	SNHG8	PRSS12	MGST2	DDX60	DDX60L	HMGCS1
IRF8_(+)	SKI	ICMT	ZBTB48	SLC2A5	PIK3CD	TMEM51	PADI2	IGSF21	CAPZB	LINC01141	C1QA	C1QC	C1QB	EPHB2	CNR2	IFNLR1	RCAN3	NCMAP	CEP85	RPS6KA1	EPB41	LAPTM5	COL8A2	CSF3R	SMAP2	ERMAP	MKNK1	TAL1	HHLA3	SAMD13	FRRS1	PRPF38B	CD53	TMIGD3	CTTNBP2NL	WNT2B	SYT6	SRGAP2C	SRGAP2B	PLEKHO1	IL6R	MNDA	CD84	LY9	ARHGAP30	FCGR2A	FCGR3A	RCSD1	SEC16B
IRX2_(+)	AGTRAP	DHRS3	LRRC8D	ADAMTS4	FHL2	GALNT13	PTH1R	OSBPL11	PIK3R1	NOL7	VEGFA	FOXO3	THBS2	LZTS1-AS1	FGFR1	MCMDC2	FAM189A2	IER5L	APLNR	SERPING1	WNT11	SESN3	ZNF202	NANOS1	DCN	EDNRB	LMF1-AS1	JUP	HEXIM2	CTSZ	ACSBG2	DNMT1	CYP4F12	SIM2
JDP2_(+)	SLC2A5	ARHGEF10L	PAX7	LUZP1	FGR	PTAFR	SESN2	BCAS2	PLEKHO1	MCL1	KCNJ10	SYT2	CR1	NLRP3	GDF7	EFR3B	RHOQ	REL	FHL2	ZEB2	NR4A2	FIGN	OSBPL6	SPEG	ASIC4	DUSP7	GATA2	CLSTN2	SKIL	MXD4	KLF3	COL25A1	MAML3	HHIP	FNIP2	ACSL1	NPR3	TARS	TGFBI	EGR1	FKBP5	ELOVL5	CNR1	BACH2	L3MBTL3	ENPP1	TNRC18	ZNF107	NAMPT
JUN_(+)	TP73	ERRFI1	ENO1	H6PD	SPSB1	TNFRSF1B	PDPN	TMEM51	FBLIM1	HSPB7	EPHA2	ARHGEF10L	IFFO2	VWA5B1	ID3	NUDC	FCN3	SERINC2	TINAGL1	COL16A1	PTP4A2	ZBTB8A	STK40	PABPC4	HPCAL4	PLK3	PRDX1	TSPAN1	JUN	DOCK7	SGIP1	GNG12	DIRAS3	LPAR3	BCL10	CYR61	TGFBR3	F3	CNN3	PLPPR5	SORT1	KCNC4	CTTNBP2NL	HIPK1	BCAS2	GJA5	HIST2H2BE	ANP32E	ADAMTSL4
JUNB_(+)	HES4	TTLL10	C1orf174	ERRFI1	ENO1	SPSB1	TNFRSF1B	C1orf195	CASP9	FBLIM1	HSPB7	ARHGEF10L	ECE1	ID3	RUNX3	ZNF593	LAPTM5	TINAGL1	PEF1	COL16A1	PTP4A2	GJA4	FHL3	BMP8A	HEYL	CITED4	SLC2A1	PLK3	BTBD19	PRDX1	TSPAN1	SSBP3	JUN	JAK1	LEPR	SGIP1	GADD45A	NEXN	BCL10	CYR61	GCLM	F3	CNN3	SORT1	SLC6A17	CTTNBP2NL	RHOC	ATP1A1	POLR3GL
JUND_(+)	HES4	TTLL10	SDF4	DVL1	MXRA8	AURKAIP1	SSU72	CDK11B	FAAP20	TP73	C1orf174	PHF13	VAMP3	PARK7	ERRFI1	ENO1	MIR34AHG	SPSB1	MAD2L2	AGTRAP	KIAA2013	MFN2	TNFRSF1B	EFHD2	PLEKHM2	FBLIM1	FAM131C	RCC2	ARHGEF10L	NBL1	CAMK2N1	MUL1	PINK1	SH2D5	ECE1	CDC42	ZBTB40	ID3	LDLRAP1	PAQR7	STMN1	EXTL1	PDIK1L	ZNF593	HMGN2	FGR	STX12	DNAJC8	PTPRU
KLF10_(+)	SAMD11	VWA1	TP73	SPSB1	DHRS3	EPHA2	C1QA	FAM110D	RPS6KA1	SESN2	LAPTM5	TINAGL1	PTP4A2	GJA4	SH3D21	FHL3	CITED4	SVBP	TIE1	PLK3	EFCAB14	SLC1A7	TXNIP	S100A10	S100A11	TAGLN2	NDUFS2	SLC19A2	SLC30A1	CENPF	FOSL2	RHOQ	SERTAD2	HK2	TMSB10	ARID5A	SEMA4C	RFX8	CXCR4	NR4A2	SLC40A1	FN1	CTDSP1	GPR35	BHLHE40	RAB5A	CSRNP1	TMIE	IL17RD
KLF11_(+)	TNFRSF14	EFHD2	EPHA2	PINK1	CDC42	CLIC4	FAM110D	FGR	STX12	TINAGL1	FAM167B	UTP11	CAP1	TIE1	PLK3	PIK3R3	CPT2	BCL10	S1PR1	SARS	CEPT1	WNT2B	TTF2	ANKRD34A	TXNIP	ANP32E	APH1A	TPM3	EFNA1	HAPLN2	FCGR2B	UHMK1	SFT2D2	PTPRC	CD46	LYST	KLF11	POMC	CRIM1	ARHGAP25	C2orf68	LINC01106	LIMS2	PTPN18	CYTIP	NABP1	SH3BP4	ZNF620	NBEAL2
KLF13_(+)	VWA1	EFHD2	FBLIM1	ZBTB17	HSPG2	TMEM50A	PAQR7	HMGN2	XKR8	TINAGL1	SYNC	KIAA1522	GJA4	MAP7D1	EVA1B	CAP1	ELOVL1	RNF220	PLK3	SSBP3	SERBP1	TTLL7	LINC01397	ATP1A1	TXNIP	CERS2	BNIPL	CDC42SE1	SEMA6C	ARHGEF2	LMNA	HDGF	PFDN2	ADAMTS4	TNNT2	SYT2	SOX13	CNTN2	ELK4	SLC45A3	RNF144A	LTBP1	CDC42EP3	SERTAD2	DGUOK-AS1	TET3	DCTN1	RTKN	TGOLN2
KLF15_(+)	PRDM16	FBLIM1	TGFBR3	C1orf61	KCNJ10	USP21	PRRX1	GLUL	SOX13	OSR1	CYP26B1	GPR155	IGFBP5	ALCAM	ATP1B3	BCL6	MSX1	KLF3	PDGFRA	PTPN13	PDZD2	FGF10	PIK3R1	PRDM6	PSD2	SQSTM1	HIST1H2BD	ZSCAN9	DDR1	FKBP5	GJA1	FABP7	PACRG-AS1	ZCWPW1	TSC22D4	AASS	PTN	HIPK2	TBL1X	MID1	NHSL2	AMOT	FIRRE	PLAC1	ZIC3	DOCK5	ZNF703	ZFPM2	ZHX2
KLF16_(+)	PHF13	FAM131C	IGSF21	NBL1	UBXN10	COL16A1	ADGRB2	MARCKSL1	PIK3R3	CYP4X1	GADD45A	LPAR3	COL24A1	CELSR2	PSRC1	AMPD2	NBPF20	RFX5	S100A16	ILF2	TPM3	CHRNB2	SLAMF8	NDUFS2	BRINP3	DYRK3	PROX1	ARF1	ZNF672	KCNF1	VSNL1	LBH	ATP6V1E2	ERLEC1	PUS10	C2orf74	PCYOX1	KDM3A	C2orf49	SH3RF3	ACMSD	TEX41	CASP8	HES6	HRH1	CCDC12	WNT5A	VEPH1	HGFAC
KLF2_(+)	ISG15	MXRA8	VWA1	NADK	TNFRSF14	VAMP3	MAD2L2	EFHD2	FBLIM1	EPHA2	NECAP2	MUL1	CDA	PINK1	ECE1	ALPL	HSPG2	CDC42	C1QA	ID3	CNR2	CLIC4	TMEM50A	FAM110D	SH3BGRL3	MAP3K6	FGR	STX12	THEMIS2	TINAGL1	PEF1	FAM167B	HDAC1	ZBTB8A	RNF19B	ZSCAN20	EVA1B	FHL3	UTP11	PABPC4	CAP1	PPCS	SLC2A1	TIE1	ELOVL1	PLK3	BTBD19	TESK2	EFCAB14
KLF3_(+)	MIR34AHG	FGR	EFCAB14	TAL1	MIR137HG	RAP1A	ETV3	TTC7A	IL1R1	MIR4435-2HG	ZEB2	ACKR3	TRNT1	OXSR1	GXYLT2	GATA2	CDV3	SKIL	TNIP2	KLF3	KLHL5	LEF1	LINC01091	WWC2	CCL28	ADAMTS6	PRDM6	PDLIM4	SH3PXD2B	DSP	MBOAT1	LST1	TNXB	STK38	PERP	CHST12	RADIL	CLDN4	AGFG2	TMEM139	MIR503HG	TACC1	PLEKHA2	MTSS1	GSDMD	KLF4	FAM129B	PRRX2	TSPAN4
KLF4_(+)	VWA1	MAD2L2	FBLIM1	EPHA2	ARHGEF19	CDA	ECE1	ALPL	ID3	CLIC4	FGR	STX12	TINAGL1	RNF19B	EVA1B	LINC01137	ZC3H12A	FHL3	UTP11	SLC2A1	TIE1	PLK3	JUN	JAK1	GNG5	BCAR3	S1PR1	CTTNBP2NL	WNT2B	RHOC	TSPAN2	C1orf54	CDC42SE1	S100A16	S100A13	RIT1	ADAMTS4	KCNT2	PIK3C2B	NUAK2	CD55	PLXNA2	ATF3	KLF11	FOSL2	ZFP36L2	TMSB10	ARID5A	NR4A2
KLF6_(+)	AGRN	MXRA8	FAAP20	TNFRSF14	ERRFI1	SPSB1	ANGPTL7	MAD2L2	TNFRSF1B	EPHA2	PADI2	IFFO2	HSPG2	ID3	CLIC4	MAN1C1	PAQR7	MAP3K6	STX12	TINAGL1	PTP4A2	RNF19B	GJA4	COL8A2	SH3D21	ZC3H12A	SNIP1	SF3A3	FHL3	CAP1	TIE1	ELOVL1	ARTN	PLK3	EFCAB14	JAK1	LEPR	SERBP1	GNG5	BCL10	ARHGAP29	S1PR1	ALX3	RAP1A	CTTNBP2NL	WNT2B	RHOC	HIPK1	NGF
KLF8_(+)	AGRN	PLOD1	TINAGL1	TXNIP	LMNA	SEMA4A	FCMR	TGFB2	HAAO	TET3	RAPH1	KLF7	SPEG	SERPINE2	OSBPL10	MYL3	P2RY14	SHOX2	ITGA1	PDGFRB	PDLIM7	MYLK4	NEDD9	TEAD3	FKBP5	DAAM2	MDFI	TBPL1	GRM3	NOS3	KLF8	NDRG1	GPR20	TEK	PAX5	NR4A3	GPSM1	ZNF215	SYT7	CD248	DPAGT1	RASGEF1A	SYT15	CALHM2	CLEC1A	RASSF8	FZD10	LINC01500	SIX4
LEF1_(+)	ST6GALNAC3	EPAS1	RBMS3	LEF1	PLEKHG1	ETS1	SVIL	RBMS2	TBX3
LHX2_(+)	HRH1	WNT7A	FAM19A1	NAT8L	ENC1	RHOBTB3	GPM6B	DUSP4	LHX2	NTNG2	SLC1A2	SIRPA	ZNRF3-AS1	TMPRSS3
LHX6_(+)	GRIK3	RAB3B	LRP8	KIF26B	ALK	DPP10	GAD1	ZNF804A	ERBB4	LGI2	PAM	FBN2	RUNX2	PTCHD4	RPS6KA2	NXPH1	OSBPL3	ADCY8	ASTN2	SOX6	KIAA1217	MYO16	STXBP6	C1QL1	PTPRM	ZNF536
LHX9_(+)	RCAN3	SMPDL3B	CPT2	PRMT6	NTNG1	VANGL1	C1orf56	C1orf53	LHX9	USH2A	ATP6V1E2	STEAP3	DAPL1	FIGN	ASB18	TMEM158	ROBO1	FRAS1	DKK2	NDST4	CDKN2AIP	CTXN3	ADAMTS2	PRPH2	OPRM1	NXPH1	RABGEF1	ACHE	FOXP2	WNT2	ANOS1	ZCCHC12	FGF13	MCF2	CPA6	C8orf87	GEM	CASC8	PTPN3	SLC17A6	DRD2	TCF7L2	NTS	GPC5	PLEKHD1	GPR68	NR2E3	EEF2KMT	SYT17
MAF_(+)	FAAP20	LRRC38	TMEM51	C1QB	PPT1	CEPT1	TCHH	FCGR2B	NCF2	OSR1	LTBP1	RHOQ	LINC01122	ARHGAP25	MGAT4A	ZEB2	WIPF1	TTN	CCDC141	PPP1R1C	ZNF804A	ICOS	INO80D	ERBB4	ITM2C	ARL4C	SLC6A1	HRH1	TMEM40	SLC4A7	MYRIP	CCR1	KCTD6	MITF	EPHA3	EPHA6	CD200R1	SLC9A9	KCNAB1	LINC01322	B3GNT5	MB21D2	MXD4	STK32B	SH3TC1	SLC2A9	RBM47	KIT	EPHA5
MAFB_(+)	SLC19A2	RAB7B	KCNK3	POU3F3	DPP10	PPP1R1C	SLC11A1	SLC6A1	FAM43A	FNIP2	TLL1	TENM3	CDKN2AIP	FKBP5	PRDM1	IFRD1	ZC3HAV1	TMSB4X	TMEM255A	FGF13	GSN	EHF	EHBP1L1	RELA	ANO1	ARAP1	PDGFD	BCL9L	KCNJ5	KIAA1217	MAP3K8	TMEM26-AS1	PSAP	BAG3	BNIP3	ZNF384	LRMP	GRIP1	ANO4	CMKLR1	SH2B3	FMN1	PPL	MAF	TBC1D16	METRNL	CTSZ	AXL	APOC1
MAFF_(+)	HES4	ERRFI1	SLC25A33	DHRS3	TMEM51	IFFO2	VWA5B1	ZNF593	RNF19B	ZC3H12A	GNL2	SLC2A1	TSPAN1	JUN	SGIP1	CNN3	CTTNBP2NL	SLC16A1	HIPK1-AS1	HIPK1	BCAS2	MEF2D	UFC1	B4GALT3	SLC19A2	CACYBP	IVNS1ABP	BTG2	ATF3	SMYD2	IRF2BP2	NLRP3	KLF11	CIB4	FOSL2	LBH	REL	MXD1	PCGF1	DUSP2	IL1R1	FHL2	MARCO	ARHGEF4	NR4A2	TNS1	PTMA	ACKR3	BHLHE40
MAFG_(+)	ENO1	EFHD2	PTPRU	C1orf216	UTP11	SVBP	F3	CELF3	SEMA4A	NCF2	KIF21B	RAB29	SRP9	IBA57	PTRHD1	OST4	CALM2	SLC1A4	SCN7A	SLC40A1	C2orf69	KLF7	SPEG	PID1	VILL	EIF1B	CCK	DUSP7	PRKCD	FILIP1L	PLCXD2	TAGLN3	RASA2	FAM131A	ETV5	CRMP1	UCHL1	PRKG2	SLC7A11	SCOC	IL15	BASP1	GDNF	CLINT1	CANX	SQSTM1	ZSCAN31	RING1	HSP90AB1
MAFK_(+)	FBLIM1	SZRD1	NPR1	RPS27	DEDD	B4GALT3	CAMK1	SLC25A20	NRM	CDKN1A	SRF	MAFK	ACTB	WDR13	ELF4	GPR20	PTP4A3	FAM129B	CDC42EP2	POLD4	PPP2R1B	PPRC1	CTBP2	APOLD1	RASSF3	ZIC5	COL4A2	PLEKHG3	SERF2	CIB1	GLIS2	FAM83G	RPL23	TTLL6	BCL2L1	PALM	GADD45B	SLC44A2	CNN1	DDX39A	GATAD2A	RPS16	SERTAD1	FBXO46	PTGIR	THAP7	LIF	MCAT
MAZ_(+)	SDF4	MXRA8	AURKAIP1	FAAP20	C1orf174	ENO1	KIAA2013	EFHD2	FBLIM1	RCC2	PQLC2	SH2D5	STMN1	PIGV	NUDC	GMEB1	PEF1	FNDC5	COL8A2	TRAPPC3	GNL2	C1orf122	SF3A3	CAP1	ZMPSTE24	ELOVL1	DMAP1	PRDX1	AKR1A1	PIK3R3	LINC01389	MROH7-TTC4	RPF1	DR1	DNTTIP2	CYB561D1	AMPD2	ALX3	KCNC4	PHGDH	VPS72	CELF3	S100A4	SLC39A1	PBXIP1	PYGO2	ZBTB7B	SSR2	HDGF
MECOM_(+)	CRIM1	EPAS1	MECOM	ARL15	NEDD9	RNF144B	ADGRF5	ABCB1	PODXL	ENG	ADIPOR2	DOCK9	ATP10A	XAF1	ERG
MEF2C_(+)	NCK2	DPP10	KCNH7	FGF12	SPARCL1	MEF2C	ARHGAP26	GABRB2	EPB41L2	HECW1	ADCY1	OXR1	RSPO2	SAMD12	JAK2	PKNOX2	FRMD4A	ATRNL1	CABP1	LRCH1	FAM81A	MEF2A	ABR	NLK	SETBP1	SIRPA	SYNDIG1	PTPRT
MEF2D_(+)	SAMD11	PHF13	RCC2	RAP1GAP	ADGRB2	MAP7D1	POU3F1	SSBP3	NEXN	LMO4	ATP1A1	PRKAB2	LMNA	MEF2D	CADM3	TDRD5	CSRP1	ZBTB18	KIF26B	ID2	RHOB	PKDCC	RHOQ	LINC01122	BCL11A	PCBP1	CYP26B1	NR4A2	SP3	SATB2	KLF7	IGFBP2	TNS1	IRS1	FGD5-AS1	RFTN1	PTH1R	DUSP7	FILIP1L	ADCY5	GNB4	BCL6	NAT8L	NKX6-1	JADE1	CDKN2AIP	SLC25A4	BASP1	MAP1B
MSX1_(+)	KCNJ13	MSX1	TIGD6	GPX3	SLC4A2	CLDN2	SFRP1	CA2	WNT11	FZD8	BMP4	CIB1	SERPINF1	PPP1R1B	CALR	FBLN1
MYBL2_(+)	CSF3R	LINC01358	DENND2C	MEIS1	PRDM1	PIM2	TRIB1	AP5B1	ROBO3	DCPS	SSPN	ATP2A3	UBALD2	SPHK1
MYC_(+)	FBLIM1	RCC1	TGFBR3	GCLM	CSF1	TBX15	CRTC2	ACKR1	DNM3OS	RAB7B	IBA57	SOCS5	SEMA4C	RFX8	LIMS1	MIR4435-2HG	SLC20A1	FAP	TFPI	COL3A1	KLF7	KCNE4	ECEL1	OXTR	FBLN2	RFTN1	CSRNP1	CCDC51	COL7A1	FAM107A	FSTL1	ITGB5	PLXND1	CDV3	SH3BP2	SPRY1	CHD1	HBEGF	SPRY4	LMAN2	FOXC1	HIVEP1	RNF144B	PPP1R18	ITPR3	TRAM2	TPBG	SNX3	DCBLD1
NELFE_(+)	FBLIM1	GNG5	SPATA1	PTGFRN	LMNA	USP21	WNT6	IRS1	JADE1	EDN1	FOXP4-AS1	TSC22D3	ZFHX4-AS1	NOTCH1	CSTF2T	DUSP16	SMUG1	HMGA2	NOS1	ERICH6B	SAMD4A	DLL4	UTP18	SALL4	BCL3	ZBTB21
NEUROD2_(+)	ADGRB2	CELSR2	ZBTB18	FHL2	CHN1	ARPP21	PRDM8	PHYHIP	OLFM1	SYT7	NRGN	TYRO3	NEUROD2	PPP1R16B
NFATC1_(+)	PTP4A2	SLC6A9	PTGER3	ST6GAL1	ELOVL5	RAMP3	GEM	GAB2	YAP1	PFKFB3	ELK3	TGIF1	NFATC1
NFE2L3_(+)	GPR3	LINC01137	LINC01135	IGSF8	MIR181A1HG	IRF6	CHRM3-AS2	ATP6V1E2	DUSP11	HIBCH	PER2	PPARG	ARPP21	SKIL	MYL5	ARSJ	TRERF1	PRPH2	CDC5L	COL19A1	DYNLT1	LINC00473	DLX6-AS1	FAM71F1	TBC1D25	CXorf56	NRG1	PDP1	PVT1	TMOD1	ABTB2	TMEM151A	ADARB2-AS1	SLK	GFRA1	IGF1	LPAR6	CHGA	NTRK3-AS1	CACNG3	ASPHD1	NETO2	RARA	ACBD4	GNAL	ZNF516	THBD	SYNDIG1	MAP1LC3A
NFIL3_(+)	SPSB1	TNFRSF1B	TMEM51	CLIC4	RHCE	SSBP3	TGFBR3	FRRS1	FAM102B	AHCYL1	CTTNBP2NL	BCAS2	OTUD7B	MCL1	FDPS	B4GALT3	ATF6	UAP1	RGL1	IVNS1ABP	RGS1	RGS2	PPP1R15B	ATF3	TGFB2	H3F3A	SIPA1L2	LINC01354	NLRP3	ID2	RHOB	FOSL2	LBH	ZFP36L2	RHOQ	REL	PELI1	TET3	ARID5A	RNF149	MERTK	GPR39	CXCR4	KYNU	RND3	CYTIP	GALNT3	SCN7A	CTDSP1
NFIX_(+)	PLCH2	KCNAB2	CHD5	PLEKHG5	DISP3	HPCA	SLC6A9	SSBP3	KCNN3	SEMA4A	NFASC	NUAK2	CDK18	SLC45A3	WNT9A	KCNK3	FAM178B	DNAJB2	PER2	SLC6A1	SLC6A1-AS1	HDAC11	GRIP2	GORASP1	KLHDC8B	SEMA3B	DUSP7	DNAH1	PRKCD	SEMA5B	8-Sep	CXXC5	CAMK2A	WWC1	UNC5A	PRR7-AS1	PRR7	IP6K3	TFEB	TJAP1	STX1A	ELN	CLIP2	GTF2IRD1	SRRT	ZNF185	SFTPC	RHOBTB2	FAM102A
NFKB1_(+)	VAMP3	GPR157	MIR34AHG	SPSB1	TNFRSF1B	ZBTB17	PADI2	CDC42	WNT4	EPHB2	NCMAP	CLIC4	FAM110D	PTP4A2	MAP7D1	BMP8A	HEYL	SMAP2	CTPS1	HIVEP3	RNF220	EIF2B3	TESK2	CMPK1	LINC01358	JAK1	PDE4B	TTLL7	MCOLN2	BCL10	GBP3	BCAR3	F3	MIR137HG	CDC14A	VCAM1	DPH5	GPSM2	CSF1	CEPT1	RAP1A	CTTNBP2NL	CSDE1	TBX15	OTUD7B	CTSS	CDC42SE1	PI4KB	FLG-AS1
NFKB2_(+)	VWA1	ERRFI1	FGR	PTAFR	RNF19B	CSF1	CTTNBP2NL	LOR	TDRD10	SELP	IER5	CSRP1	PTPN7	PPP2R5A	IBA57	ODC1	FEZ2	REL	ARID5A	TBC1D8	IL1R1	MIR4435-2HG	INHBB	KYNU	TNFAIP6	ITGAV	SLC40A1	CFLAR	DES	SGPP2	SERPINE2	LMCD1	IRAK2	FBLN2	FGD5	COL7A1	SAMMSON	GBE1	CMSS1	CCDC80	ADPRH	PLA1A	PARP14	MBNL1-AS1	LIPH	TNIP2	FAM114A1	CXCL2	LINC01094
NFYA_(+)	MAD2L2	CELA2B	CLIC4	PTP4A2	TXLNA	ST3GAL3	JUN	LRIF1	HIPK1	HIST2H2BF	HIST2H2BE	TUFT1	FDPS	MEF2D	NDUFS2	CREG1	MPZL1	SLC19A2	METTL13	PAPPA2	GLUL	KCNT2	ZNF281	NUAK2	SLC41A1	KCNK3	B3GNT2	MXD1	POLR1A	ARID5A	NCK2	SLC20A1	GCA	ABCB11	CASP10	DNPEP	SLC16A14	MLPH	VGLL4	MOBP	RHOA	MAPKAPK3	FOXP1	GBE1	RABL3	FAM162A	CDV3	SIAH2	MECOM
NFYB_(+)	PEX10	C1orf174	PLEKHG5	FBXO2	MIIP	PDPN	EFHD2	ZNF436-AS1	RCAN3	MAN1C1	CEP85	HMGN2	PEF1	EBNA1BP2	MED8	HYI	TMEM53	CPT2	C1orf87	USP1	GADD45A	FNBP1L	SLC16A4	NGF	S100A10	NUP210L	EFNA1	HDGF	HMCN1	ZBTB41	LHX9	LIN9	ARF1	RHOB	EMILIN1	SPDYA	ERLEC1	C2orf74	SNRPG	ACTR1B	VWA3B	GCA	B3GALT1	ITGAV	COQ10B	FTCDNL1	ERBB4	TMBIM1	DNPEP
NPAS2_(+)	HPCAL1	GMPPA	ZFYVE28	CAMK2D	LHFPL2	SAMD5	GALNT18	FBXL19-AS1
NR1H3_(+)	DHRS3	AKR1A1	LINC00862	SLC6A1-AS1	ALS2CL	PTH1R	PHLDB2	CNKSR3	CITED1	STK26	MOB3B	DDX58	CORO2A	NTNG2	MRPL49	CD248	SEMA4G	PAOX	DCN	LCP1	RAB8B	TLCD2	GRB7	MYOM1	EPB41L3	SGK2	SHC2	LIPE
NR2F1_(+)	KCNK2	FBLN2	GXYLT2	AMOTL2	ZIC4	NR2F1-AS1	NR2F1	TNXB	TSKU	TMEM26-AS1	SMIM2-AS1	ZIC2	ISLR	SPACA6
NR2F2_(+)	AGRN	GABRD	MTHFR	TMEM51	FBLIM1	FAM131C	EPHA2	ARHGEF10L	NBL1	ECE1	RCAN3	SLC9A1	TMEM200B	TINAGL1	PEF1	FNDC5	HPCA	EVA1B	FHL3	HPCAL4	FOXD2	TRABD2B	JAK1	SLC6A17	KCNC4	SYT6	TXNIP	SV2A	ECM1	LYSMD1	SELENBP1	S100A13	UBE2Q1	HCN3	PEAR1	ATP1A2	F11R	ATP1B1	PRRX1	FMO3	KIAA0040	CSRP1	LMOD1	PRELP	ATF3	PROX1	ROCK2	EMILIN1	CAPN13
NR2F6_(+)	HSPB7	ETNK2	C2orf16	ACTG2	C2orf27B	FN1	NBEAL2	MAFK	GDPD2	PTP4A3	TPM2	PNPLA2	LRRC10B	POLD4	PITPNM1	LINC00865	CUEDC2	TNFAIP2	AHCY	CYP4F3	NR2F6	DDA1	RGL4	DDT
OLIG2_(+)	RTKN	LRRN1	PDZD2	PCDH15	SOX8	TRAF4	SULF2	BCAS1	MYT1	OLIG1
OTX2_(+)	GPR157	PLA2G5	EPHA8	LDLRAP1	TMEM200B	KIAA1522	FNDC5	ZMYM1	COL8A2	CACHD1	ABCA4	AIM2	DDR2	LMX1A	LINC00970	TRAF5	LPGAT1	LYPLAL1	OBSCN	FAM89A	GREM2	PLD5	GALNT14	MORN2	SIX3	ST3GAL5	CNGA3	RGPD3	STK39	MYO3B	GPR155	GULP1	GPR1	ZDBF2	DYTN	CYP27A1	ASIC4	NYAP2	TGFBR2	CCDC51	CACNA1D	ADAMTS9-AS1	MAGI1	MITF	PDZRN3	VGLL3	LINC01210	RBP1	PCOLCE2
PAX5_(+)	CNR2	IFNLR1	CD52	PIGV	SYTL1	LAPTM5	SMAP2	TCEANC2	FCRL3	SLAMF6	SLAMF1	RCSD1	RALGPS2	FCMR	ACTN2	ARHGAP25	AFF3	C2orf49	PSD4	DBI	ARHGAP15	SP110	SP140	SP100	OSBPL10	ZNF860	SLC26A6	DTX3L	PARP15	SLC35G2	SEL1L3	TLR10	TMEM156	RHOH	PLAC8	ARHGAP24	DAPP1	BANK1	TMEM154	FAT1	CD74	TNIP1	CCDC69	ADAM19	SERPINB9P1	HLA-DRA	HLA-DQA1	TREM1	FOXP4
PAX6_(+)	LINC00299	LRIG1	LINC00499	PALLD	ADCY2	SLC1A3	ADGRV1	LIX1	GJA1	TPD52L1	GLI3	SCARA3	PAX6	RFX4	CLDN10	PAPLN	STON2	DTNA	ZHX3	CDH4
PBX3_(+)	VWA1	SPSB1	IGSF21	ECE1	RAP1GAP	CDC42	EPHB2	HMGN2	FGR	SESN2	YTHDF2	EPB41	PTPRU	FNDC5	HPCA	TMEM54	CSMD2	GRIK3	HEYL	KCNQ4	RNF220	SPATA6	EPS15	SSBP3	CACHD1	PDE4B	GNG12	NEGR1	ST6GALNAC3	LPAR3	COL24A1	LRRC8D	TGFBR3	GFI1	FNBP1L	COL11A1	VAV3	SORT1	LINC01397	CEPT1	RAP1A	WNT2B	MAGI3	SYT6	VANGL1	LINC00623	PRKAB2	OTUD7B	GOLPH3L
PML_(+)	PQLC2	KCNQ4	TIE1	CTTNBP2NL	GJA5	S100A9	PLA2G4A	ATOH8	LIMS1	IL1B	PSD4	RALB	GYPC	GORASP2	LINC01117	CFLAR	FGD5	LRRC3B	CSRNP1	SEMA3F	EOGT	ARHGAP31	ST6GAL1	SH3BP2	GRID2	OTULIN	IRF1	SHROOM1	ETF1	ARAP3	TNIP1	FLT4	BTNL9	NELFE	ITPR3	TEAD3	CNKSR3	PTPN12	WWC3	SAT1	DDX3X	CXorf36	STARD8	CYSLTR1	IL13RA1	RGS20	MSC	DENND3	GPR20
POLE3_(+)	STMN1	ST3GAL3	FAM200B	PDZRN4	YWHAH
POLR2A_(+)	SCNN1D	VWA1	SSU72	TPRG1L	ACOT7	ENO1	MIR34AHG	SLC25A33	LZIC	RBP7	MAD2L2	MTHFR	TNFRSF1B	PDPN	FBLIM1	PQLC2	ECE1	C1QA	ID3	LDLRAP1	GMEB1	YTHDF2	PTPRU	PTP4A2	TXLNA	TRIM62	GRIK3	ZC3H12A	CAP1	ZMPSTE24	ELOVL1	IPO13	PLK3	AKR1A1	POMGNT1	EFCAB14	CDKN2C	GPX7	NDC1	YIPF1	TMEM59	JAK1	SPATA1	CYR61	COL24A1	ABCD3	CNN3	STRIP1	KCNC4
POU3F3_(+)	MARCKSL1	PDE4B	GADD45A	WLS	CELSR2	HDGF	KCNJ10	LINC00862	ZNF281	PROX1	GJC2	MEIS1	POU3F3	GALNT13	FIGN	DLX1	HES6	OXTR	GLYCTK	CADM2	SOX2	FGFR3	ADRA2C	NMU	ADGRL3	GPRIN3	FAM198B	CTNND2	MAP3K1	LINC00461	SEMA6A	ZNF608	CXXC5	PSD2	PPP2R2B	BACH2	EYA4	PLAGL1	CREB5	POLM	GPM6B	IL1RAPL1	MID1IP1	GPR173	POU3F4	DACH2	HNF4G	ZFHX4	ZHX2
PPARA_(+)	HES5	LINC00982	PRDM16	LINC01134	ERRFI1	MIR34AHG	H6PD	NMNAT1	CASZ1	MAD2L2	NPPA	ZBTB17	CLCNKA	MFAP2	KLHDC7A	TMCO4	PLA2G5	UBXN10	HSPG2	EPHA8	LDLRAP1	PAFAH2	SYTL1	KIAA1522	FNDC5	COL8A2	INPP5B	KCNQ4	YBX1	PLK3	TESK2	TRABD2B	MROH7-TTC4	PGM1	ROR1	UBE2U	SLC35D1	BCAR3	ABCA4	SLC44A3	AHCYL1	CASQ2	LYSMD1	FLG-AS1	AIM2	F11R	DDR2	GPA33	LINC00970
PPARD_(+)	SEL1L3	ACSL1	SLCO2B1	GNA13	ZNF516
PPARG_(+)	PLCL1	PPARG	GRIP2	ARMC12	CITED1	TRPC5	SPATC1	DNAJB5	KIAA1217	KCNIP2	BTBD11	LRCH1	NTRK3-AS1	MIR22HG	EFNA2
PPARGC1A_(+)	EXTL2	MAPKAPK2	PFKFB2	ESRRG	ANTXR1	VGLL4	PRICKLE2	MAGI1	PLCH1	GTF2IRD1	AHCYL2	PPP1R16A	SOX6	ESRRA	USP2	KIAA1217	LARP4	CUX2	COQ9	TOB1	MYO5B
PRDM1_(+)	SLC2A5	MIR34AHG	SRM	TNFRSF1B	WNT4	C1QA	C1QC	C1QB	TCEA3	CNR2	RUNX3	FAM110D	RPS6KA1	FCN3	FGR	IFI6	THEMIS2	PTAFR	EPB41	LAPTM5	FAM167B	LCK	RNF19B	CLSPN	CSF3R	GRIK3	FHL3	ZMPSTE24	SMAP2	TIE1	RAB3B	ROR1	NEGR1	IFI44	ADGRL2	MCOLN2	GBP3	GBP1	GBP2	GBP5	DPH5	CD53	DENND2D	LINC00623	CD160	TXNIP	CDC42SE1	PEAR1	FCRL3
PRDM15_(+)	SERTAD2	APLF	MGAT5	NAB1	STAB1	MAGI1-AS1	NAA50	CNOT6L	SLIT3	HIST1H1E	THEMIS	TNFAIP3	CREB5	ARHGAP6	DMD	RGN	ZNF395	LINC01301	TRPS1	PTPN3	BBOX1-AS1	BCL9L	FARP1	RGS6	ISLR2	TERF2	SLC14A2-AS1	LINC00908	KCNG1
PRDM6_(+)	TGFBR3	LINC01397	TBX15	DDR2	PRRX1	FMO4	HMCN1	PRELP	HSD11B1	ZEB2-AS1	FRZB	IKZF2	FN1	IGFBP5	ANKRD28	CCR9	FOXP1	ALCAM	PHLDB2	CCDC80	BOC	ZIC4	ZIC1	KCNMB2	IGF2BP2	C1QTNF7	BMPR1B	FAT4	RAI14	C6	LHFPL2	SNCAIP	PRDM6	ABLIM3	BMP5	FILIP1	METTL24	CITED2	PHACTR2	PLAGL1	AGMO	KIAA1324L	FOXP2	NDP	TCEAL9	ZIC3	PLEKHA2	LINC01592	EYA1
PRRX2_(+)	OSR1	TMEM150A	KLF3	SLC4A4	MAFA	TMOD1	RELT	COL13A1	EBF3	TMTC1	CACNA1H	IRX3	MIDN	FBLN1
RARG_(+)	HES5	MIR34AHG	ADAMTSL4	CSRP1	WNT9A	C3orf18	CTGF	AEBP1	CALN1	XKRX	CCDC26	LINC01495	DTX4	UCP3	CRYAB	TIRAP	RARG	BTBD11	ZNF219	NYNRIN	SPTB	ASB2	TGM2	FSTL3	SH2D3A	KCNC3
RBBP5_(+)	AGRN	TPRG1L	ZBTB48	PHF13	EPHA2	NBL1	DDOST	GALE	SH3BGRL3	TMEM222	STX12	RCC1	TMEM200B	SMIM12	TRAPPC3	SNIP1	BMP8A	DPH2	TMEM69	LINC01389	LRP8	LMO4	WNT2B	GJA5	MLLT11	DENND4B	MEF2D	DCAF8	SEC16B	TDRD5	TROVE2	ADORA1	SOX13	RBBP5	DSTYK	ELK4	COG2	GNPAT	ZBTB18	CPSF3	FAM84A	AGBL5	SLC30A3	CALM2	UGP2	IMMT	RPL31	RANBP2	IMP4
RCOR1_(+)	SKI	MIR34AHG	CLCN6	TNFRSF1B	TMEM51	PLEKHM2	CAPZB	EPHB2	PTP4A2	ZBTB8A	STK40	LINC01137	HYI	LURAP1	TRABD2B	RAB3B	FGGY	JAK1	LEPR	PTGER3	NEGR1	MCOLN3	SYDE2	DDAH1	CYR61	CNN3	SORT1	RAP1A	WNT2B	OTUD7B	ANP32E	ARNT	CGN	ETV3	NOS1AP	UCK2	TADA1	ATP1B1	RALGPS2	NMNAT2	RGL1	RNF2	PTPN7	RASSF5	PLXNA2	PPP2R5A	KCNK2	TGFB2	SUSD4
REL_(+)	VWA1	TNFRSF14	ERRFI1	ENO1	SPSB1	PIK3CD	AGTRAP	TNFRSF1B	TMEM51	ARHGEF19	PADI2	ARHGEF10L	IGSF21	C1QA	C1QB	IFNLR1	CLIC4	MTFR1L	RPS6KA1	FGR	PTAFR	TMEM200B	LAPTM5	NKAIN1	SERINC2	PTP4A2	FAM167B	ZBTB8A	CSF3R	PABPC4	SMAP2	SLC2A1	AKR1A1	TAL1	ROR1-AS1	GIPC2	MCOLN2	ARHGAP29	F3	CSF1	KCNA3	CD53	CEPT1	C1orf162	RAP1A	CTTNBP2NL	WNT2B	CD58	SRGAP2C
RELA_(+)	MEGF6	WRAP73	LZIC	DHRS3	LRRC38	FBLIM1	EPHA2	SZRD1	ID3	PNRC2	SH3BGRL3	FGR	MARCKSL1	MAP7D1	ELOVL1	TMEM69	EPS15	SERBP1	GNG12	GNG5	BCL10	CYR61	RHOC	ATP1A1	LIX1L	FMO5	GJA5	FCGR1A	CA14	S100A10	SLC39A1	PMVK	ZBTB7B	ADAM15	ARHGEF2	SSR2	LMNA	NAXE	F11R	PRRC2C	PRDX6	TPR	PLA2G4A	CSRP1	BTG2	KCNK2	SRP9	C1orf131	IRF2BP2
RELB_(+)	FBLIM1	EPHA2	PADI2	CLIC4	PTAFR	SESN2	BMP8A	JAK1	TGFBR3	F3	SLC44A3	VCAM1	S1PR1	CTTNBP2NL	CD58	CDC42SE1	KCNN3	ACKR1	DUSP23	NIT1	KLHL20	KIAA0040	C1orf21	PTGS2	PLA2G4A	CHI3L1	PIK3C2B	LINC00299	PDIA6	LINC00954	FOSL2	LBH	PKDCC	RHOQ	REL	PELI1	CD8B	ARID5A	IL1R1	IL18R1	FHL2	LIMS1	MIR4435-2HG	IL1B	ACTR3	LIMS2	KYNU	TEX41	IFIH1
RFX2_(+)	C1orf159	TTLL10	ANKRD65	MIB2	CFAP74	FAAP20	MORN1	PEX10	PRDM16	TP73	PHF13	ERRFI1	ENO1	GPR157	H6PD	SPSB1	SLC25A33	NMNAT1	PGD	CASZ1	UBIAD1	AGTRAP	NPPA-AS1	DHRS3	C1orf158	PDPN	KAZN	FHAD1	CELA2B	CASP9	ARHGEF10L	IFFO2	TMCO4	PLA2G5	UBXN10	VWA5B1	KIF17	LDLRAD2	ZBTB40	EPHA8	ZNF436-AS1	ID3	LYPLA2	HMGCL	STPG1	RUNX3	RHCE	LDLRAP1	MAN1C1
RFX3_(+)	C1orf159	TTLL10	ACAP3	ANKRD65	MIB2	CDK11A	CFAP74	GABRD	PRKCZ	FAAP20	MORN1	LINC00982	PRDM16	TP73	KCNAB2	CHD5	PLEKHG5	ZBTB48	PHF13	ENO1	H6PD	SLC25A33	CTNNBIP1	PGD	CASZ1	DISP3	AGTRAP	C1orf167	CLCN6	MFN2	DHRS3	C1orf158	PDPN	KAZN	FHAD1	EFHD2	CELA2B	CASP9	CLCNKA	SZRD1	ARHGEF10L	IFFO2	AKR7A2	CAPZB	NBL1	TMCO4	PLA2G5	UBXN10	VWA5B1
RFX4_(+)	TTLL10	ANKRD65	FAAP20	MORN1	PRDM16	TP73	SLC25A33	DISP3	AGTRAP	C1orf158	PDPN	FHAD1	CASP9	ARHGEF10L	IFFO2	VWA5B1	KIF17	SH2D5	ECE1	LDLRAD2	ZNF436-AS1	ID3	MAN1C1	PAQR7	UBXN11	COL16A1	SYNC	OSCP1	ERMAP	CCDC24	SLC6A9	TMEM53	PTCH2	TESK2	PRDX1	SPATA6	EPS15	MROH7-TTC4	PLPP3	JUN	LINC01135	FGGY	CYP2J2	C1orf87	CACHD1	C1orf141	GADD45A	GNG12	GNG12-AS1
RFX5_(+)	DISP3	SH3BGRL3	STIL	LRP8	MCOLN3	TBX15	BCL9	RFX5	NPR1	PEAR1	LMX1A	CD247	DNM3OS	KIF14	CHI3L1	GNG4	WDCP	NCAPH	ARID5A	RBMS1	DPP4	B3GALT1	GAD1	DLX1	STK17B	SGO2	CPS1	TTLL4	ITM2C	ARL4C	OXNAD1	SGO1	CX3CR1	SHISA5	CDHR4	FOXP1	ALCAM	SPICE1	ALDH1L1-AS2	EEFSEC	MRPS22	ECT2	TACC3	HTRA3	HS3ST1	GABRG1	RASSF6	CCNG2	GPRIN3
RORA_(+)	FAAP20	SLC25A34	FNDC5	DOCK7	CACHD1	NTNG1	MOV10	VANGL1	PTGFRN	PIAS3	ANKRD35	ACP6	FLG-AS1	C1orf61	ATP1A2	POGK	GPR161	KIAA1614	C1orf21	UBE2T	EPHX1	MIR217HG	ETAA1	DYSF	NPAS2	CNTNAP5	GPD2	SESTD1	NBEAL1	CYP20A1	LINC01266	CNTN6	RARB	LRRC3B	RBMS3	RBMS3-AS3	PLCD1	DAG1	ADAMTS9-AS2	FAM19A4	KLF15	MGLL	CPNE4	FAIM	GYG1	EHHADH	BCL6	RFC1	UGDH
RUNX1_(+)	SPSB1	PIK3CD	PIK3CD-AS2	AGTRAP	TNFRSF1B	TMEM51	PADI2	RCC2	CAPZB	NBL1	C1QC	C1QB	IFNLR1	RCAN3	NCMAP	RUNX3	RPS6KA1	THEMIS2	PTAFR	RCC1	EPB41	LAPTM5	PTP4A2	LCK	CSF3R	GNL2	CAP1	SMAP2	ERMAP	RNF220	AKR1A1	MKNK1	TAL1	EPS15	JAK1	GFI1	DPYD	MIR137HG	VAV3	VAV3-AS1	CD53	CEPT1	DENND2D	TMIGD3	RAP1A	WNT2B	PTPN22	SYT6	CD2
RUNX2_(+)	PLCH2	KAZN	LUZP1	RPS6KA1	PTAFR	LAPTM5	SMAP2	RNF220	NTNG1	CD53	TMIGD3	WNT2B	PTPN22	SYT6	LINC00623	CTSS	SOAT1	RGS1	IKBKE	RASSF5	TRAF3IP3	HLX	LINC00298	GREB1	ZFP36L2	NCK2	LIMS1	SH3RF3	PAX8	DPP10	ZEB2-AS1	CACNB4	WIPF1	MYO1B	ANKRD44	ICOS	DOCK10	CCR5	PRKCD	PLCXD2	KCNAB1	LGI2	RHOH	TXK	LINC01094	HPSE	SPP1	BANK1	FSTL5
RUNX3_(+)	TP73	PIK3CD	EFHD2	CNR2	RUNX3	RPS6KA1	EPB41	PTP4A2	LCK	TSPAN1	JAK1	GBP5	TGFBR3	GFI1	DBT	VAV3	CD53	PTPN22	CD2	LINC00623	PYHIN1	IFI16	FCRL6	SLAMF1	CD48	CD244	ARHGAP30	SH2D1B	CD247	TBX19	RABGAP1L	CACYBP	KIAA0040	FAM129A	NEK7	PTPN7	LGR6	LAX1	ELK4	RASSF5	FCMR	TRAF3IP3	PPP2R5A	LYST	ID2	ADCY3	LBH	EML4	ZFP36L2
SAP30_(+)	EFNA3	STX6	KLHL12	KLF3	FKBP5	SLC35B2	CD164	PLAGL1	AP1S2	PLS3-AS1	CTSB	NCALD	VPS26A	DPYSL4	BHLHE41	LINC01498	AMER2	LINC00463	HERPUD1	WWP2	WDR81	DVL2	YPEL2	MAFG	PMAIP1	NEURL2	C19orf70	DBP	ADARB1
SHOX2_(+)	NTNG1	TSPAN2	VANGL1	RASSF5	PROX1	DAPL1	TTN	SEMA3F	ROBO1	SHOX2	CLNK	PRKG2	CDH6	3-Mar	RNF182	HS3ST5	ENPP1	OPRM1	CNKSR3	ETV1	RIMS2	COL14A1	CORO2A	PRRG4	TMEM26-AS1	TCF7L2	PLEKHD1	OTUB2	RORA	ZFHX3	SHISA6	ABCC3	IGLON5
SIN3A_(+)	CDK11A	PLEKHG5	SPSB1	PIK3CD	CTNNBIP1	MTF1	ALG6	DCAF8	USP21	DYRK3	MAPKAPK2	CDC42EP3	ACTR3	LIMS2	ANKRD30BL	LRP1B	HSPE1-MOB4	PER2	OXSR1	RHOA	ST3GAL6	SEMA5B	ARHGEF26	MECOM	TFRC	LGI2	MMAA	HMGB2	ERBIN	HNRNPA0	CXXC5	MXD3	BMP6	ATAT1	FOXP4	CDC5L	COL12A1	SYNCRIP	UTRN	ZBTB2	AMZ1	BMPER	GRB10	TSPAN12	AASS	TLR8	IGBP1	COL4A6	NDUFA1
SMAD1_(+)	DOCK7	PLA2G4A	KLF7	TNFRSF21	FYN	MFHAS1	RNF19A	NFIB	FLI1	SORBS1	ADD3	ABLIM1	SOX5	RFX4	HMGB1	FOXB1	RGMA	CMIP	CPD	CDH2
SMAD6_(+)	TINAGL1	PIK3R3	EFNA1	PLXNA2	IRF6	PTPN14	STEAP3	SEMA3F	GATA2-AS1	SYNPO	BTNL9	CDKN1A	NOS3	SHROOM2	SLC45A4	RGS3	TSPAN4	USP6NL	LINC00840	CTBP2	TSPAN9	RIMKLB	PXN	SCARB1	DLL4	UACA	GLIS2	GRB7	SLC16A3	TGM2	TBX1	CERK	ERG
SMARCB1_(+)	TMEM240	PLCH2	H6PD	MTHFR	FHL3	POLR3C	UBE2Q1	CHST10	STT3B	LZTFL1	DIRC2	EIF5A2	DCTD	RREB1	TUBB	CCDC167	TNFAIP3	NXPH1	USP27X	MBNL3	FBXO32	EGFL7	PHRF1	MRPL23	MYRF	ESRRA	CCND1	9-Mar	GNS	RASA3	TGFB3	GNPTG	TFAP4	GSG1L	SPNS1	ACSF3	PER1	PSMB3	LSM12	OSBPL2	KLF16	FOXRED2	COL18A1
SMC3_(+)	PTPRU	S100PBP	JAK1	NEXN	TMEM167B	DENND2C	ILF2	ARHGEF2	PEAR1	TPR	LHX9	ADIPOR1	INTS7	MEIS1	TMEM127	C2orf49	SCN9A	WNT6	PTPN23	CGGBP1	RNF7	GYG1	SST	RBM47	PLA2G12A	SFRP2	ZCCHC9	TRPC7	BOD1	RNF44	TBC1D7	HIST1H1C	LEMD2	MRPS10	PERP	FBXO30	NT5C3A	AEBP1	CAV1	CREB3L2	KDM7A	GIMAP7	ERICH1	OTUD6B	GRHPR	RFK	GALNT12	RNF20	RHOG
SNAI1_(+)	APOD	LOXL2	LSP1	SNAI1	ZNF331
SOX10_(+)	ACAP3	TMEM51	ZBTB17	IGSF21	RCAN3	CLIC4	FAM110D	MATN1-AS1	NKAIN1	COL16A1	PTP4A2	MARCKSL1	TRIM62	CSMD2	MAP7D1	GRIK3	COL9A2	ELOVL1	IPO13	SLC6A9	RNF220	CDKN2C	EPS15	PLPP3	CYP2J2	ATG4C	DNAJC6	PDE4B	SGIP1	TTLL7	SAMD13	LRRC8D	FAM69A	PLPPR5	COL11A1	GPSM2	TMEM167B	CELSR2	ATP1A1	PTGFRN	PHGDH	FMO5	OTUD7B	CERS2	THEM4	PAQR6	C1orf61	HAPLN2	BCAN
SOX12_(+)	TMEM9	SRP9	ING3	LINC01285	LINC01607	PHF19	MDK	TCF7L2	RIMKLB	SOX12	CAPS
SOX13_(+)	MAD2L2	EFCAB14	NTNG1	GPSM2	PLEKHO1	NAV1	SOX13	PXDN	TRIB2	RTKN	SEMA4C	IL1R1	POU3F3	ST6GAL2	BCL2L11	NR4A2	COBLL1	CALCRL	PAX3	DOCK10	DNER	CHL1	LRRN1	LIMD1	GLYCTK	ARF4	NECTIN3	MECOM	SOX2	TNK2	RBM47	APBB2	TRPC3	SEMA5A	LIFR	ZSWIM6	SERINC5	VCAN	OARD1	METTL24	SGK1	ETV1	AGMO	STEAP1B	TNS3	CACNA2D1	NRCAM	CAV1	CTTNBP2
SOX17_(+)	MFSD2A	HYAL2	GATA2	ABCG2	N4BP3	HLA-E	ADGRF5	CTGF	HEBP2	AKAP12	PODXL	PCYT1B	IKBKG	SOX17	NR4A3	MDK	MAP3K11	RELT	ROBO4	SMAD3	EDN3	SOX18	PDGFB	ERG
SOX18_(+)	ID3	TIE1	GNAI2	HLA-E	ADGRF5	PODXL	GRASP	KCTD12	SOX18
SOX2_(+)	TP73	ENO1	ID3	MATN1-AS1	COL16A1	MARCKSL1	COL9A2	SLC6A9	PLPP3	FGGY	CYP2J2	PDE4B	SGIP1	LRRC8D	FAM69A	F3	NTNG1	GPSM2	PSRC1	AHCYL1	SYT6	OTUD7B	ECM1	KCNN3	C1orf61	BCAN	CFAP45	KCNJ10	DNM3	TNR	GLUL	COLGALT2	LHX9	LINC00862	ZNF281	CSRP1	SOX13	NFASC	NUAK2	ATF3	PROX1	TP53BP2	SRP9	C1orf198	LINC01354	IRF2BP2	GNG4	ID2	NTSR2
SOX4_(+)	MARCKSL1	GNL2	PDE4B	AKNAD1	KCNC4	SEMA4A	TNR	MIR181A1HG	KIF21B	SYT2	SOX13	GREM2	ST6GAL2	GPR17	GALNT13	KLF7	SERPINE2	HES6	LRRN1	PHLDB2	EFCC1	SOX2	CTBP1-AS	UGDH	ZSWIM6	VCAN	LINC01170	HBEGF	ABLIM3	CCNJL	MDGA1	ADGRF5	MARCKS	PLAGL1	RPS6KA2	ITGB8	NRCAM	CHRM2	EZH2	LINC01006	TMSB4X	FAM155B	SLCO5A1	ZFHX4-AS1	ZFHX4	PVT1	MOB3B	ZNF462	MIR181A2HG
SOX6_(+)	GRIK3	KIF26B	DPP10	SCN1A	PALLD	VCAN	NXPH1	MMP16	SOX6	NAV2	KIAA1217	PCDH15	USP54	TACC2	SOX5	NTN1	LINC00511	CHST9	MYO5B
SOX8_(+)	CTNNBIP1	IGSF21	MATN1	COL16A1	MARCKSL1	ZBTB8A	COL9A2	RNF220	CYP2J2	PDE4B	HFM1	COL11A1	GPSM2	C1orf61	HAPLN2	BCAN	KCNJ10	POGK	ILDR2	PRRX1	MROH9	DNM3	TNR	TDRD5	COLGALT2	C1orf21	BRINP3	MIR181A1HG	LINC00862	NAV1	SHISA4	SOX13	CNTN2	CDK18	DUSP10	TMEM63A	GJC2	KIF26B	ZNF496	PXDN	RNF144A	MIR3681HG	EHD3	PLEKHH2	FOXN2	STON1-GTF2A1L	MEIS1	VAX2	RTKN
SOX9_(+)	TP73	ARHGEF10L	UBXN10	COL16A1	COL8A2	SLC6A9	ROR1	GNG5	DDAH1	CYR61	BCAR3	F3	CNN3	OTUD7B	S100A10	PAQR6	KCNJ10	LHX9	CSRP1	LGR6	SLC41A1	MAPKAPK2	ATF3	SRP9	C1orf198	LINC01354	IRF2BP2	EFCAB2	ODC1	SIX3	STON1-GTF2A1L	EFEMP1	ANTXR1	CTNNA2	ARID5A	NR4A2	GALNT3	KIAA2012	IKZF2	LINC00607	CFAP65	SERPINE2	ITM2C	COPS7B	PER2	LRRC3B	PLCD1	PLXNB1	SLC38A3
SP1_(+)	VWA1	GPR153	HSPG2	MAP3K6	TINAGL1	ZC3H12A	CAP1	MUTYH	PRDX1	CC2D1B	YIPF1	GNG12	LRRC8D	DR1	BCAR3	CNN3	PRPF38B	SLC6A17	RBM15	HIPK1	RBM8A	CIART	MCL1	CERS2	S100A4	SLC27A3	CRTC2	SHC1	ZBTB7B	CLK2	CRABP2	ILDR2	PRDX6	RGS2	PHLDA3	CSRP1	ELK4	RAB7B	MAPKAPK2	PROX1	SRP9	GEN1	MATN3	ZFP36L2	CALM2	MSH6	DCTN1	DUSP2	THSD7B
SP3_(+)	PADI2	DPYD	CEPT1	RAP1A	ARHGEF2	RRNAD1	PRRX1	ELK4	TGFB2	RBMS1	INO80D	STT3B	CTNNB1	TMEM39A	JADE1	SLC10A7	ETF1	SPRY4	GFPT2	BRD2	NFYA	LIN28B	PTPN12	PJA1	PLAG1	ABCA1	C9orf84	ZNF618	OAF	R3HCC1L	DUSP16	ATF7IP	CSRP2	INTS6	FENDRR	LASP1	COL1A1	CSNK1D	GATA6	TCF3	MN1
SPI1_(+)	SLC2A5	AGTRAP	TNFRSF8	TNFRSF1B	TMEM51	PADI2	PADI4	RCC2	ARHGEF10L	IGSF21	LINC01141	C1QA	C1QC	C1QB	IFNLR1	SH3BGRL3	CD52	SYTL1	FGR	THEMIS2	PTAFR	SNHG12	LAPTM5	CAP1	SMAP2	BEST4	NSUN4	MKNK1	IFI44L	GBP5	DPYD	FRRS1	LAMTOR5	CD53	CEPT1	C1orf162	TMIGD3	RAP1A	CD58	SRGAP2C	SRGAP2B	TXNIP	PLEKHO1	CA14	CTSS	S100A11	S100A9	S100A4	DENND4B
SREBF1_(+)	HES5	GPR153	ERRFI1	CASZ1	CLCNKA	EPHA8	TESK2	AHCYL1	CASQ2	OTUD7B	PAQR6	KCNJ10	PIK3C2B	CDK18	RASSF5	NTPCR	DARS-AS1	CCNYL1	TMBIM1	KCNH8	LRRC3B	PLXNB1	SEMA3B	MAPKAPK3	LRIG1	HES1	UGDH-AS1	RBM47	PDCD6	ERBIN	ARRDC3	ANKHD1-EIF4EBP3	UNC5A	COL23A1	FLOT1	PIM1	TFEB	PTK7	SYTL3	CAHM	SLC29A4	AQP1	POLM	TSC22D4	WDR91	TBL1X	PHKA1	LAMP2	FAM167A
SRF_(+)	ENO1	FBLIM1	IFFO2	CAPZB	TINAGL1	SYNC	ZC3H12A	PLK3	ALG6	SGIP1	GNG12	CNN3	SYCP1	RORC	ILDR2	NEK7	KIF21B	CSRP1	LMOD1	BTG2	PRELP	DYRK3	MAPKAPK2	ENAH	CRIM1	DUSP2	MYO7B	LIMS2	CERS6	ABCB11	KLF7	RPL37A	TNS1	DES	ATG16L1	LMCD1	MAPKAPK3	ITIH3	LRIG1	LINC00870	MYLK	PLOD2	BCL6	LPP	TP63	WDR1	PPARGC1A	GABRG1	KIT
STAT1_(+)	ISG15	ZBTB48	PIK3CD	FBXO6	ZNF436-AS1	FUCA1	PAFAH2	IFI6	LCK	RNF19B	GNL2	RHBDL2	SLC2A1	EFCAB14	JAK1	IFI44L	IFI44	GNG5	MCOLN2	GBP3	GBP1	GBP2	GBP5	DR1	VCAM1	CELSR2	PSMA5	AHCYL1	LAMTOR5	CTTNBP2NL	NRAS	CD2	LINC00623	FCGR1B	SRGAP2B	MCL1	PSMB4	S100A10	IL6R	SHE	C1orf61	PYHIN1	IFI16	CADM3-AS1	SLAMF8	TAGLN2	SLAMF1	CD244	FCER1G
STAT2_(+)	ISG15	PLCH2	H6PD	SPSB1	UBIAD1	NPPA	NECAP2	IFFO2	ZBTB40	EPHB2	ID3	NIPAL3	RCAN3	LDLRAP1	FAM110D	CEP85	STX12	COL16A1	PTP4A2	MARCKSL1	ZC3H12A	MTF1	RHBDL2	MED8	SLC6A9	RNF220	TESK2	EPS15	LINC01358	KANK4	ATG4C	DNAJC6	PDE4B	ST6GALNAC3	IFI44L	IFI44	TTLL7	GBP3	GBP1	GBP2	CNN3	DPYD	DPYD-AS1	WDR47	SORT1	HIPK1	VANGL1	LINC00623	NBPF20
STAT3_(+)	ISG15	FAAP20	ARHGEF16	ENO1	SPSB1	AGTRAP	MTHFR	TNFRSF1B	DHRS3	PDPN	TMEM51	PLEKHM2	ZBTB17	EPHA2	ECE1	MAN1C1	MAP3K6	STX12	RCC1	TMEM200B	TINAGL1	PTP4A2	RNF19B	STK40	FHL3	TIE1	PLK3	BTBD19	TAL1	YIPF1	SSBP3	JUN	JAK1	LEPR	PDE4B	GADD45A	GNG12	CRYZ	TYW3	ST6GALNAC3	IFI44	GNG5	WDR63	CYR61	GBP1	GBP2	TGFBR3	F3	CNN3
STAT6_(+)	TNFRSF1B	TMEM51	CSRP1	DOK1	ATOH8	COL6A3	MAPKAPK3	FOXP1	VGLL3	ALPK1	ANKH	EDN1	PPP1R18	FKBP5	RAB32	TWIST1	JADE3	SRPX2	FLNA	CLIC2	ADGRA2	PABPC1	PVT1	CCDC26	JAK2	ABCA1	SVIL	TNFRSF1A	VDR	SH2B3	TESC	STARD13	LCP1	ITGBL1	NEDD4	CEMIP	NFATC3	RGS9	WIPI1	PGS1	LIPG	LINC00305	CD40	CTSZ	VASP	LRP5L
TAF7_(+)	AURKAIP1	SSU72	PLCH2	PARK7	ENO1	AGTRAP	PDPN	DDOST	CDC42	LUZP1	LYPLA2	PNRC2	SYF2	STMN1	UBXN11	PIGV	NUDC	TMEM200B	EIF3I	KIAA1522	SMIM12	MAP7D1	MTF1	POU3F1	RHBDL2	PABPC4	DPH2	DMAP1	PRDX1	AKR1A1	UQCRH	LINC01389	FOXD2	TMEM59	JUN	USP1	JAK1	TYW3	LMO4	CNN3	SASS6	PRMT6	CYB561D1	KCNA2	WDR77	CSDE1	SF3B4	MCL1	CERS2
TAGLN2_(+)	VWA1	MEGF6	MAD2L2	FAM110D	FAM167B	FHL3	CAP1	SLC2A1	ELOVL1	PRDX1	LIX1L	S100A16	EFNA1	TAGLN2	F11R	CENPF	OST4	PCBP1	TMBIM1	DNPEP	PTMA	GPR35	LAMB2	SEMA3F	SLC38A3	GNAI2	HYAL1	SEMA3G	GATA2	CDV3	HES1	MXD4	TNIP2	REST	PDLIM4	ARAP3	PCDH1	TNIP1	FLT4	CCDC167	ADGRF5	GPR146	ARPC1B	GNB2	IMPDH1	TMSB4X	STARD8	EFNB1	BGN
TAL1_(+)	RHCE	RPS6KA1	EPB41	CSF3R	TIE1	TAL1	BCAR3	KCNA3	CTTNBP2NL	WNT2B	SYT6	SRGAP2C	SRGAP2B	GJA5	PEAR1	ACKR1	ATF6	RGS5	DNM3	SOAT1	PLA2G4A	FAM72A	IRF6	KCNK3	GALNT14	TTC7A	TMEM17	PELI1	MEIS1	ARHGAP25	LIMS1	SH3RF3	STEAP3	BIN1	HNMT	XIRP2	DHRS9	GAD1	CCDC141	SLC40A1	DIRC3	FAM124B	PID1	DGKD	SLC6A6	ITGA9	PRKCD	SYNPR	MITF
TBP_(+)	LINC01397	VAX2	SNED1	PAK1IP1	C6orf99	ZBTB34	MPPED2	NECTIN1	GALNT6	PAWR	C15orf41	MEIS2	PLEKHG2	ZIM2
TBX2_(+)	MYO1B	PTH1R	EDNRA	SLC12A7	CDH6	PDGFRB	EBF1	GRM3	DLC1	EPS8	PDE3A	ADGRD1	NR2F2	ZFHX3	TBX2	C1QTNF1	NOTCH3	AXL	C2CD2
TBX21_(+)	RUNX3	PAFAH2	RPS6KA1	SYTL1	LCK	JAK1	TGFBR3	VAV3	CD53	CD2	TXNIP	CDC42SE1	PYHIN1	FCRL6	CD244	ARHGAP30	CD247	C1orf21	IVNS1ABP	PTPRC	PTPN7	LGR6	FCMR	TRAF3IP3	ID2	GNLY	ITPRIPL1	ZAP70	IL18RAP	CXCR4	ARHGAP15	CYTIP	GALNT3	WIPF1	ITGA4	STAT4	IKZF2	ARL4C	EOMES	CX3CR1	CCR5	PROK2	CBLB	H1FX	RASA2	TXK	CNOT6L	CASP3	CEP72
TBX3_(+)	KCNE4	PTH1R	PDGFRB	FOXF2	PDE7B	CPM	TBX3	TBX2
TCF7L2_(+)	LHX9	SESTD1	LRRC3B	SHOX2	FRAS1	MAML2	RORA	PITPNC1	PCP4
TEAD1_(+)	FAAP20	ASAP3	SLFNL1-AS1	CACHD1	GNG12	SPATA1	SYDE2	DDAH1	BCAR3	CNN3	WARS2	PIAS3	ACP6	OTUD7B	PIP5K1A	LMNA	DEDD	NOS1AP	SLC19A2	LAMC1	MYBPH	MAPKAPK2	PTPN14	EPHX1	IRF2BP2	ASAP2	LINC01376	C2orf16	HNRNPLL	MIR217HG	ETAA1	C2orf68	DPP10	ACVR1	NBEAL1	PARD3B	PER2	VGLL4	CTNNB1	DAG1	FLNB	PTPRG	PRICKLE2	SUCLG2-AS1	GXYLT2	AMOTL2	PPP2R3A	PLS1	WWTR1
TEAD2_(+)	MXRA8	MAP3K6	CITED4	SLC6A9	S1PR1	RIIAD1	SLC39A1	LMNA	ELK4	TGFB2	POMC	PCGF1	ARID5A	PTMA	FBLN2	CDHR4	GNAI2	HYAL2	WWTR1	MECOM	LEF1	PABPC4L	PLPP1	TNIP1	WWC1	PPP1R18	BAK1	C6orf99	BAIAP2L1	CAV2	MAGED2	AMOT	FLNA	SORBS3	EEF1D	TOR4A	CD81	HIPK3	LMO2	RELA	EFEMP2	CORO1B	TCIRG1	PRSS23	FZD4	LINC00840	NFKB2	SP1	ITGA5
TEAD3_(+)	UBIAD1	ARHGEF10L	HSPG2	PEF1	COL8A2	SSBP3	GNG12	NEXN	CNN3	CSDE1	PIAS3	GJA5	ZBTB7B	EFNA1	PAQR6	KIAA0040	CSRP1	LMOD1	NUAK2	MIR3681HG	VIT	RND3	KLF7	IGFBP2	TNS1	WNT6	DES	SPEG	LAMB2	VGLL3	CDV3	MRAS	LPP	SORCS2	PALLD	CDKN2AIP	SORBS2	FAT1	RANBP3L	PSD2	ANXA6	FOXC1	CDKN1A	TRAM2	METTL24	PLN	FAM20C	ACTB	GLI3
TEAD4_(+)	MMP23B	FBLIM1	EPHA2	HSPG2	PTPRU	TINAGL1	JAK1	ARHGAP29	CTTNBP2NL	OTUD7B	TUFT1	PLXNA2	PTPN14	CAPN2	MATN3	FOSL2	LBH	CRIM1	NPAS2	IL1R1	MIR4435-2HG	SLC20A1	LIMS2	SLC19A3	SLC16A14	FGD5	RBMS3-AS3	SEC22C	SEMA3F	SEMA3G	HEG1	GATA2	CDV3	AMOTL2	MECOM	GNB4	LPP	SORCS2	CCDC149	KLF3	KCTD8	ANXA3	FAT4	WWC2	RAI14	OSMR	IL6ST	ELOVL7	OCLN
TEF_(+)	MEF2D	NR1D2	CAMKV	GRK7	EIF4A2	TMEM33	BASP1	TMEM170B	YWHAG	ELK1	ZNF711	LIN7C	RTN4RL2	BMI1	RBP4	VAMP1	FAIM2	CALM1	FBXL16	ALDH3A1	CDK5R1	NR1D1	MPP2	DYNLL2	NPTX1	PRNP	GZF1	PLAGL2	SPATA2	ABHD8	NOVA2	TEF	SULT4A1
TFCP2L1_(+)	TFCP2L1	STK39	GPR155	PDZRN3	RBM47	FAM160A1	DAP	PRLR	GCNT2	EZR	HDAC9	KANK1	PIP5K1B	TRPM3	ROR2	FGFR2	SCNN1A	TRPV4	PITPNM2	SYNE2	SLC24A4	CA12	ACSS1	PPARA
TFE3_(+)	CSRP1	IGFBP2	DES	ZNF574
TGIF1_(+)	TTLL10	FAAP20	FAM76A	SLC6A9	JUN	WDR63	CYR61	WARS2	MCL1	KCNN3	MEF2D	BTG2	ATF3	DNAJC27-AS1	C2orf16	EFEMP1	REL	DOK1	EIF2AK3	FAHD2A	CBWD2	KYNU	NR4A2	ABCB11	ANKRD44	ARL4C	ACKR3	OXSR1	SEMA3B	TMF1	CMSS1	FILIP1L	IFT57	LEKR1	MLF1	BCL6	HES1	ATP13A3	ZNF141	NELFA	DTHD1	IGFBP7-AS1	CDS1	SGMS2	PDLIM3	FAT1	CAPSL	LUCAT1	ELL2
THAP1_(+)	MORN1	LZIC	RAP1GAP	SNIP1	C1orf122	ZNF687	ILF2	SEMA4A	DCAF8	ADIPOR1	BTG2	ARF1	FAM84A	CCT7	ACVR2A	SUMO1	TRNT1	PRRT3	TCTA	PPM1M	TRIM59	NDUFB5	CAMK2N2	RFC4	LSG1	PGRMC2	NUP155	ZCCHC9	RFESD	C5orf24	EGR1	FBLL1	KIAA1191	FOXC1	C6orf136	BAG6	CENPQ	B3GAT2	RIPPLY2	DSE	RFC2	MCM7	DNAJB6	TCEAL1	POLR3D	CHMP7	LSM1	TOX	GLI4
TMEM33_(+)	EFNA3	RUSC1	MAP1B	SLITRK4	MTA2	CANT1
TP73_(+)	TTC34	TP73	FHAD1	WDR63	DRC1	SPATA18	IL16	DNAH9	TTLL9
TWIST1_(+)	CTNNBIP1	HSPG2	COL16A1	LINC01397	OLFML3	CTSK	HSD17B7	PRRX1	LAMC1	PRG4	GDF7	PKDCC	RFX8	FHL2	DARS	FAP	DYTN	TWIST2	CAPN10	LMCD1-AS1	RBMS3	FAM19A1	FOXP1	GXYLT2	PDZRN3	PLCH1	SKIL	ARSJ	ANKH	EGFLAM	SNX18	MCC	SH3RF2	GFPT2	LEMD2	LAMA4	PTPRK	CCR6	MEOX2	CROT	LAMB1	SAT1	GPR173	SRPX2	FIRRE	ADGRA2	RSPO2	RFX3-AS1	LINC01505
UBTF_(+)	CDK11B	GNL2	LINC01389	PRPF38A	MAGOH	RPF1	NBPF20	TXNIP	SCNM1	VPS72	S100A13	NCSTN	NUAK2	SH3BP5L	PCBP1	CCT7	TPRKB	TGOLN2	CHST10	HSPE1-MOB4	INO80D	STK11IP	TADA3	SHQ1	CGGBP1	PCYT1A	NCBP2	METTL14	ZNF622	RPL37	C5orf30	HBEGF	APBB3	GRPEL2	UBLCP1	ZNF184	ZSCAN31	HSP90AB1	TMEM30A	CD164	CCZ1	SBDS	GNB2	ACHE	CEP41	MTPN	SLC35A2	ARMCX6	HS6ST2
USF1_(+)	AKR1A1	TBX15	SOD3	FAM198B	AGMO	TMEM60	KLHL4	CA3	MGP	CLN3	DVL2	ALDH3A1	SNHG25	CST3	TMEM147
USF2_(+)	SDF4	DVL1	SSU72	SLC45A1	ENO1	MTHFR	MFN2	MUL1	PINK1	ZBTB40	NCMAP	PEF1	NCDN	TRAPPC3	C1orf109	EFCAB14	CC2D1B	DHCR24	GPR88	SYPL2	ATP1A1	APH1A	CDC42SE1	C1orf43	UBE2Q1	ZBTB7B	UBQLN4	LAMTOR2	SLC25A44	MEF2D	DCAF8	UFC1	RGS4	CSRP1	TMEM183A	PRELP	BROX	CNIH4	GUK1	EMILIN1	SNX17	TGOLN2	ATOH8	CHST10	FN1	IGFBP2	ZFAND2B	CHPF	IRS1
VDR_(+)	SMAP2	DPYD-AS1	CDCP1	PLS1	SPP1	GPRIN3	PLA2G7	TNFAIP3	AP5Z1	ASS1	TBC1D10C	TCIRG1	ARAP1	VIM-AS1	MRC1	TCF7L2	OLR1	VDR	TNFRSF19	HIF1A	BMF	SLC16A3	TNFRSF11A	SAMSN1	MX1
VENTX_(+)	KYNU	TFEC	RAP2C	MSR1	GAS2L3	TMEM119	NFAM1
XBP1_(+)	SSU72	VAMP3	SRM	AGTRAP	TNFRSF1B	FAM131C	PAX7	ALPL	CDC42	ZBTB40	C1QA	RUNX3	FGR	RCC1	TMEM54	CDCA8	ATP6V0B	KIF2C	TSPAN1	CDKN2C	JUN	AK4	GADD45A	ALX3	ATP1A1	RORC	S100A10	S100A11	SLC39A1	FCGR3A	DNM3OS	IVNS1ABP	HMCN1	MIR181A1HG	KIF14	LGR6	BTG2	LAX1	DISP1	H3F3A	GALNT2	NLRP3	ODC1	LAPTM4A	DNAJC27	LBH	CDC42EP3	RHOQ	REL
YY1_(+)	NOC2L	SDF4	MRPL20	SSU72	CDK11B	CDK11A	FAAP20	RER1	KCNAB2	ICMT	ACOT7	PHF13	PARK7	ENO1	TMEM201	LZIC	DFFA	AGTRAP	MTHFR	MFN2	TNFRSF1B	EFHD2	DDI2	ZBTB17	SZRD1	NECAP2	MFAP2	MUL1	DDOST	RAP1GAP	HSPG2	CDC42	ZBTB40	ID3	PNRC2	SYF2	MTFR1L	HMGN2	NUDC	TRNP1	TMEM222	RPA2	RCC1	YTHDF2	TINAGL1	PEF1	ADGRB2	PTP4A2	EIF3I
ZBTB7A_(+)	DVL1	MIB2	GABRD	PRKCZ	KCNAB2	CHD5	EFHD2	PLEKHM2	CAMK2N1	TRNP1	ADGRB2	KIAA1522	TRAPPC3	MAP7D1	MTF1	UTP11	RIMS3	RNF11	CELSR2	GJA5	SV2A	MEF2D	HDGF	CADM3	SYT2	SNAP47	ARF1	EHD3	CHST10	BIN1	INO80D	TNS1	DNPEP	ITM2C	GPC1	RNPEPL1	KIF1A	PRRT3	CCDC12	DAG1	CAMKV	GRM2	PCBP4	DUSP7	WDR82	H1FX	CPLX1	GAK	IDUA
ZBTB7B_(+)	FBLIM1	SH3BGRL3	COL8A2	HEYL	CAP1	GJA5	CA14	CGN	S100A11	S100A4	NPR1	PMVK	ZBTB7B	CSRP1	LMOD1	ETNK2	OST4	EMILIN1	DOK1	FRZB	BARD1	FN1	IGFBP2	CTDSP1	ACKR3	DAG1	TEX264	SEMA3G	PRKCD	MYLK	MXD4	UGDH	DKK2	PALLD	VEGFC	LYSMD3	ELL2	LOX	TCF7	EGR1	PXDC1	BMP6	PPP1R18	TEAD3	MICAL1	SLC29A4	ACTB	HSPB1	SMURF1
ZEB1_(+)	SAMD11	NOC2L	HES4	AGRN	ACAP3	DVL1	VWA1	RER1	LINC00982	ICMT	GPR153	THAP3	ERRFI1	H6PD	SPSB1	PIK3CD	SRM	MAD2L2	KIAA2013	PLOD1	MFN2	TNFRSF1B	KAZN	EFHD2	PLEKHM2	ZBTB17	EPHA2	RCC2	ARHGEF10L	IGSF21	ECE1	HSPG2	CDC42	WNT4	EPHA8	LUZP1	PNRC2	TMEM50A	PDIK1L	SLC9A1	FGR	PHACTR4	RCC1	TAF12	YTHDF2	TMEM200B	SERINC2	PTP4A2	MARCKSL1
ZFP62_(+)	C5orf63	C8orf87	FFAR4
ZIC2_(+)	MXRA8	FAAP20	MEGF6	MFAP2	NBL1	RCAN3	FNDC5	RNF220	TGFBR3	COL11A1	SELENBP1	S100A16	S100A13	CRABP2	INSRR	ATP1A2	DDR2	GLUL	LHX9	TNNT2	FMOD	EPHX1	GNG4	GREB1	OSR1	VIT	CHST10	WNT6	ITM2C	RNPEPL1	LMCD1-AS1	FBLN2	RBMS3-AS3	UBA7	ROBO1	TPRA1	PODXL2	AMOTL2	ZIC4	ZIC1	KCNMB2	MXD4	MSX1	ATP10D	NR2F1	SNCAIP	PRDM6	PDLIM4	SPARC
ZIM2_(+)	HDGF	C1orf21	MCFD2	SLC1A4	VAX2	CHST10	ASIC4	ASB1	COLQ	MST1R	HYAL1	MAGI1-AS1	HMCES	XXYLT1	AFF1	SV2C	PRRC1	TJAP1	TMEM63B	FOXO3	METTL24	SOD2	RINT1	ING3	CHRDL1	PAK3	SMIM10L2A	FGF13	GFRA2	ERICH5	PCAT7	RGS3	ST5	SPON1	ANO1	RBM20	IKZF4	NFYB	MAP1LC3B2	FAM124A	CCNB1IP1	SEMA6D	SH3GL3	TGM3	CIRBP	GAMT	SIN3B	ZNF536	FXYD3
ZKSCAN5_(+)	IKZF2	IQGAP2	L1CAM	NTNG2	SETD1B	SLC30A4	FOXB1
ZMIZ1_(+)	SAMD11	VWA1	MMP23B	SLC35E2B	SKI	PLCH2	ENO1	SPSB1	SLC25A33	CTNNBIP1	DISP3	TNFRSF1B	PDPN	EFHD2	PLEKHM2	ZBTB17	RCC2	IGSF21	PAX7	NBL1	ECE1	HSPG2	EPHB2	ZNF436	CLIC4	CEP85	PIGV	FGR	PHACTR4	MATN1	NKAIN1	COL16A1	ADGRB2	PTP4A2	HDAC1	FAM229A	ZBTB8A	TRIM62	CSMD2	STK40	GRIK3	BMP8A	HPCAL4	COL9A2	RNF220	TESK2	CMPK1	FOXD2	TRABD2B
ZNF136_(+)	GFI1	ZNF2	LINC01106	B4GALT4	H1FX-AS1	KLHL8	GCNT4	CYSTM1	PPARGC1B	ESR1	RCC1L	TRPV5	ZNF777	NOM1	MID1	NHSL2	ANK1	BAALC-AS1	PRSS3	FADS1	PAPSS2	LOXL4	PRKAB1	RAB35	DYNLL1	TPTE2	SAMD4A	PYCARD	KIAA0513	SPATA33	WDR45B	CSE1L	BCL3	PEX26	TPST2	CSDC2	ITGB2-AS1	LSS
ZNF189_(+)	CACNA1E	KIAA1211L	PKP4	COL5A2	FAM19A1	STXBP5L	PTPN13	TSPAN5	NR3C2	GRIA2	CAMK2A	GRIA1	E2F3	MAP7	SYNJ2	RAPGEF5	DMD	PTK2B	CTNNAL1	RASAL1	KSR2	SIPA1L1	BCL11B	SEC14L5	NLK	MYO1D	GAREM1	CCBE1
ZNF217_(+)	IFNLR1	HSD11B1	LINC01088	OSMR	F13A1	TRDN	CNBD1	ROBO3	CCDC15	EDNRB	GPR65	BRCA1	ZNF217	UBASH3A
ZNF263_(+)	JAK1	COL24A1	TGFBR3	CELSR2	ANP32E	LYSMD1	MEF2D	PEAR1	FCGR2B	IVNS1ABP	ZNF672	VIT	SEMA4C	BCL2L11	RBMS1	SP3	FSIP2	NAB1	MYL3	PTH1R	TEX264	FAM107A	GATA2	ZIC1	MME	RBPJ	RHOH	FGF10	FGF10-AS1	ITGA1	CAST	LOX	JADE2	ARAP3	PPARGC1B	PDGFRB	SQSTM1	TUBB2B	SLC22A23	DSP	TBCC	CNR1	LIN28B	PHACTR2-AS1	SMOC2	GRM3	GAL3ST4	IRF5	WNK3
ZNF273_(+)	STPG1	C1orf141	PPP1R12B	ALMS1	TEX41	SPAG16	COLQ	ADGRG2	RHPN1	RFX3	LMX1B	DCDC1	TMEM254	SCART1	DAAM1	FSIP1	MESP2	PPL	ATP2A1	DUSP18	EFCAB6
ZNF354C_(+)	SORT1	BCL9	RORC	KCNN3	NUAK2	PHLDB2	ARHGAP31	PDGFC	ZNF366	MGAM	TMEM255A	OAF	CDON	KCNMA1	TMTC1	GAS2L3	LRRC63	HIF1A-AS2	UACA	ZNF267	USP43	PPM1E	FAM20A
ZNF467_(+)	LEF1	JADE1	HOTAIRM1	NOS3	TMSB4X	MAGED2	BHLHB9	CARD19	PLXNC1	TMEM119	RHOF	SLC7A7	IL21R	GRB7	YES1	RALY	TSHZ2	VAV1	TMED1	EMP3	TNNI3
ZNF768_(+)	KIAA2013	PLOD1	ID3	TRAPPC3	LMO4	HIPK1	SERTAD4-AS1	PCBP1	INO80D	IGFBP2	NR2F1	RREB1	HSP90AB1	PHKG1	MTFR1	GALT	ANXA1	WDR34	STIP1	HSPA8	EXOC6	ACTR1A	ARL3	PTMS	PTGES3	RPL6	PSMB5	ZNF598	CHST6	EIF5A	FLOT2	HIGD1B	C20orf27	PALM	KEAP1	DNAJB1	NPAS1	CSDC2	TSPO
ZNF787_(+)	KCNAB2	PLEKHG5	AGTRAP	MAN1C1	ZSCAN20	SMAP2	HIPK1	SYT2	LINC01354	SH3BP5L	CAPG	FAM178B	THAP4	PLXNA1	MAN2B2	FAM198B	EGFLAM	CKMT2	FCHSD1	CCDC69	CPLX2	CLIC1	IP6K3	TREML1	PTK7	RAMP3	PLP2	PPP1R3F	ARHGEF6	SFTPC	GLIPR2	SUSD3	WDR38	SH2D3C	AK1	LRRC8A	IER5L	KCNT1	EPS8L2	FIBIN	FJX1	PEX16	CREB3L1	DDIT4	FGFR2	CBX5	PPTC7	ALDH2	GALNT9
ZNF821_(+)	PRKCZ	GPR153	SLC45A1	HPCAL4	FOXO6	MAST2	CADM3	RALGPS2	RNF144A	FBXO41	ZEB2-AS1	ACVR2A	KLF7	MAP2	CDK5R2	ARPP21	ATXN7	SEMA5B	FGF12	ABLIM2	GABRA4	LINC00461	SLC6A7	KLC4	BEND3	ACHE	TMEM178B	PNCK	BLK	RUNX1T1	LINGO2	NTRK2	CORO2A	BRINP1	SLC25A25	BRSK2	MAPK8IP1	SNX32	PKNOX2	FRMD4A	NPFFR1	GRID1	FFAR4	INPP5F	DTX1	MAP1LC3B2	TAOK3	SRRM4	TMEM132D
[truncated: 3,887 more columns]

## Sheet: Exc_regulons
Regulon	Column2	Column3	Column4	Column5	Column6	Column7	Column8	Column9	Column10	Column11	Column12	Column13	Column14	Column15	Column16	Column17	Column18	Column19	Column20	Column21	Column22	Column23	Column24	Column25	Column26	Column27	Column28	Column29	Column30	Column31	Column32	Column33	Column34	Column35	Column36	Column37	Column38	Column39	Column40	Column41	Column42	Column43	Column44	Column45	Column46	Column47	Column48	Column49	Column50
ARX_(+)	SAMD11	PLCH2	PRDM16	CASZ1	KAZN	ECE1	RCAN3	CSMD2	FOXO6	SYT6	NGF	BCL9	CRABP2	NTRK1	INSRR	VANGL2	PAPPA2	LMOD1	SOX13	DUSP10	GNG4	PLD5	KIF26B	HPCAL1	ODC1	POMC	KCNK3	CDC42EP3	SIX3	TACR1	CTNNA2	POU3F3	ST6GAL2	SLC5A7	RBMS1	FIGN	SCN7A	ERICH2	GAD1	DLX1	ZNF385B	FRZB	SATB2	ERBB4	4-Mar	ASIC4	NPPC	ECEL1	ARL4C
ASCL1_(+)	AGRN	POU3F1	ARHGEF2	HAPLN2	ZBTB18	GDF7	COBLL1	KIAA2012	BARD1	HES6	PDZRN3	SERPINI1	PRDM8	PRKG2	TGFBI	MYLIP	POU3F2	PTPRK	CRHR2	IL1RAPL1	UNC5D	TRPS1	PTPRD	CNTN5	BARX2	C12orf42	SSTR1	ALPK3	PPL	CDH8	GSE1	TCF4	PTPRT	CBLN4	OLFM2	ZNF536	SYN3
ATF3_(+)	HES4	MXRA8	KLHL21	ERRFI1	SPSB1	CASZ1	CLCN6	PLOD1	CLIC4	RHCE	ZNF593	CNKSR1	TRNP1	SYNC	ZC3H12A	BMP8A	PABPC4	P3H1	PRPF38A	JUN	GADD45A	PTGER3	GIPC2	BCL10	CYR61	DR1	CNN3	SLC16A1	HIPK1	PLEKHO1	MCL1	PI4KB	TUFT1	NUP210L	TPM3	PMVK	LMNA	ETV3L	HSPA6	DDR2	CACYBP	TDRD5	IER5	PTGS2	RGS2	MIR181A1HG	LINC00862	KIF14	BTG2
ATF4_(+)	HES4	SSU72	FAAP20	LINC01134	ICMT	PHF13	CLSTN1	MAD2L2	EFHD2	ZBTB17	NBL1	CAMK2N1	PINK1	CDC42	HTR1D	PAQR7	STMN1	ZNF593	SESN2	PEF1	MARCKSL1	YARS	FNDC5	HPCA	NCDN	MAP7D1	RIMS3	SLC2A1	ATP6V0B	SLC6A9	PIK3R3	RNF11	RAB3B	COA7	JUN	SAMD13	DPYD	SLC6A17	RHOC	HIPK1	CSDE1	MCL1	ENSA	MLLT11	PSMB4	C1orf43	UBE2Q1	CHRNB2	RUSC1
BCLAF1_(+)	SDF4	CCNL2	MRPL20	SSU72	CDK11B	SLC35E2B	CDK11A	NADK	FAAP20	RER1	WRAP73	C1orf174	RPL22	GPR153	KLHL21	PHF13	PARK7	ERRFI1	MIR34AHG	TMEM201	CLSTN1	LZIC	UBIAD1	DISP3	MAD2L2	PRDM2	DDI2	SPEN	ZBTB17	SZRD1	DDOST	HP1BP3	CDC42	ZBTB40	HNRNPR	ZNF436	FUCA1	PNRC2	SRSF10	RCAN3	SRRM1	TMEM50A	MTFR1L	PAQR7	PDIK1L	ZNF593	SH3BGRL3	UBXN11	HMGN2
BDP1_(+)	UBE2J2	SLC35E2B	GNB1	AJAP1	RNF207	PLEKHG5	NOL9	SLC25A33	CTNNBIP1	NMNAT1	EXOSC10	MTOR	KAZN	PLEKHM2	FBLIM1	SZRD1	ARHGEF10L	KIF17	CDC42	ZBTB40	LUZP1	SRRM1	MAN1C1	PAQR7	PDIK1L	CEP85	RPS6KA1	SLC9A1	WDTC1	FAM76A	PPP1R8	THEMIS2	TAF12	GMEB1	PUM1	KHDRBS1	TMEM39B	ZSCAN20	SMIM12	TRAPPC3	OSCP1	GNL2	UTP11	SMAP2	NFYC	CTPS1	ERMAP	IPO13	MMACHC
BHLHE22_(+)	HPCA	DAB1	ST6GALNAC5	ZBTB18	ZBTB20	ENC1	NREP	RGS14	BHLHE22	MATN2	RFX3	TRPC6	LINC00871	SYT17	IGFBP4	CHST9
BHLHE40_(+)	TPRG1L	MUL1	LYPLA2	MTFR1L	PEF1	ADGRB2	EIF3I	MAP7D1	C1orf122	SF3A3	UTP11	POU3F1	CAP1	DPH2	PIK3R3	UQCRH	JUN	RPF1	DR1	TAF13	HIPK1	SEC22B	OTUD7B	SCNM1	TPM3	RRNAD1	VANGL2	SNRPE	SF3B6	PSME4	MTIF2	AFTPH	ACTR2	ANXA4	INO80B-WBP1	IMMT	TMEM127	COX5B	CHST10	LINC01106	DDX18	CHPF	ITM2C	EIF4E2	PER2	DPH3	AZI2	SCN5A	ZKSCAN7
CEBPB_(+)	PANK4	HES5	TNFRSF1B	NBL1	CAMK2N1	LYPLA2	TRNP1	SESN2	PTPRU	ADGRB2	MARCKSL1	HPCA	TMEM54	CSMD2	NCDN	C1orf216	HPCAL4	TMEM53	JUN	NEXN	CYR61	LRRC8D	TGFBR3	PSRC1	MYBPHL	BCAS2	ATP1A1	PHGDH	SLC39A1	EFNA1	MEX3A	MEF2D	HDGF	TAGLN2	IGSF8	PEA15	F11R	PRRX1	VAMP4	RASAL2-AS1	TOR1AIP1	B3GALT2	PHLDA3	LGR6	PRELP	SLC30A1	KCNK2	C1orf115	ACTA1
CEBPD_(+)	JUN	LMO4	TGFBR3	PLPPR4	PALMD	SRGAP2-AS1	HLX	ARHGAP15	NR4A2	IGFBP5	FBLN2	SEMA5B	HOPX	ART3	PTPN13	SPP1	PDLIM5	CDH9	NR2F1	LINC01554	FEM1C	CXXC5	CAMK2A	SYNPO	SGCD	CPLX2	NBAT1	CASC6	STX11	TRPC5OS	SLITRK2	RGS20	BHLHE22	PTGS1	C1QL3	VIM	ADO	SLC16A12	ADRB1	PRMT8	CMKLR1	OLFM4	LINC01550	ATP8B4	FMNL1	TCF4-AS1	INSM1	PMEPA1	PLPPR2
CEBPG_(+)	HES4	LINC01134	PHF13	ZBTB17	RHCE	PAFAH2	AHDC1	SESN2	SLC6A9	JUN	SYDE2	SYT6	PHGDH	ARHGEF2	FCGR2A	ZNF281	TNNT2	PHLDA3	CSRP1	RAB7B	USH2A	MIA3	OSR1	QPCT	RHOQ	MTHFD2	CHST10	C1QL2	NCKAP5	NMI	CD302	SLC40A1	SERPINE2	CAB39	FGD5	CDC25A	RASSF1	WNT5A	FILIP1L	NFKBIZ	KLF15	TMEM108-AS1	SLCO2A1	CAMK2N2	ZNF595	CPLX1	TMEM156	RBM47	UCHL1
CREB3_(+)	HES4	TNFRSF1B	FAM131C	CITED4	TCEANC2	GADD45A	GNG12	SAMD13	S100A10	SHE	UBE2Q1	PFDN2	CACYBP	FAM177B	GUK1	GNG4	ACTN2	ZFP36L2	VRK2	INO80D	ZFAND2B	TUBA4A	PTPRN	CHPF	SCG2	NPPC	ECEL1	RBM15B	CAMK2N2	NCBP2-AS2	SH3BP2	NAP1L5	ANXA5	PCSK1	DPYSL3	RPS14	TUBB2A	TUBB2B	ID4	CUTA	BYSL	TBCC	MRPL2	CNR1	PNRC1	CD164	TNFAIP3	NEUROD6	INHBA
CREB5_(+)	HES4	GPR153	DISP3	LINC01141	NUDC	SLC9A1	BSDC1	BMP8A	TXNDC12	LRRC42	JUN	PTGER3	LRRC8B	ARHGAP29	CNN3	CD53	TSPAN2	ZNF697	ENSA	KCNN3	DDR2	MAEL	LAMC2	COLGALT2	MIR181A1HG	CSRP1	CDK18	RAB7B	MAPKAPK2	PLXNA2	SERTAD4	VASH2	PTPN14	DUSP10	OBSCN	COG2	SLC35F3	GNG4	ACTN2	LINC01115	KLF11	RHOQ	KCNK12	VRK2	SLC1A4	SPRED2	TRABD2A	EIF2AK3	ARID5A
CREM_(+)	HES4	AJAP1	VAMP3	MTHFR	ID3	ADGRB2	WARS2	CELF3	C1orf61	RCSD1	PAPPA2	RALGPS2	CENPF	MIA3	GNG4	KLF11	DNAJC27	DNAJC27-AS1	FOSL2	LBH	LTBP1	BCL11A	EGR4	DOK1	CHST10	C1QL2	NR4A2	RAPH1	IKZF2	SCG2	RPP14	FOXP1	H1FX	CLSTN2	RNF7	ATP1B3	TSC22D2	P2RY1	LEKR1	PEX5L	BCL6	GAK	APBB2	KCTD8	CNGA1	HADH	FSTL5	KLHL2	SUB1
CUX1_(+)	DISP3	CD53	MAGI3	ZNF697	KIF26B	GCSAML	RNF144A	GALNT14	SMYD1	NR4A2	PLCL1	SATB2	ERC2	LINC00698	SAMMSON	PDZRN3	GNB4	KCNIP4	NWD2	LNX1	NPNT	SPOCK3	SORBS2	FAM196B	CPNE5	LINC00951	GPR63	LAMA4	THEMIS	ITGB8	ZNF804B	CUX1	SH2B2	CHRM2	RAI2	SMPX	TRPC5	AMOT	CSGALNACT1	OPRK1	ANXA1	SVEP1	COL27A1	PBX3	PLPP7	NTNG2	LINC00702	RHOBTB1	CTNNA3
DBP_(+)	CIART	CYBRD1	NPPC	GBX2	CTXN3	EGR1	GPX3	MGAM	EGFL6	HSPA5	CD81	DDIT4	BHLHE41	RFX4	CHAC1	CALB2	UBB	NR1D1	HRH3	KANK3	DBP	ISOC2
DDIT3_(+)	CASZ1	SESN2	TXNDC12	AHCYL1	SYT11	B4GALT3	PTGS2	PKDCC	RHOQ	MTHFD2	ST3GAL5	IGFBP2	WNT6	TUBA4A	SERPINE2	RASSF1	LRIG1	NFKBIZ	SLCO2A1	NDUFB5	C1QTNF7	LGI2	HOPX	CCNG2	UBE2QL1	ZBED3	MTX3	HNRNPA0	TAF7	EBF1	ID4	VEGFA	TMEM14A	RPA3	CREB5	GARS	TAC1	PDAP1	BUD31	AP1S2	SCML1	PGK1	MID2	RAB33A	RAP2C	SLITRK2	EIF4EBP1	LY96	LURAP1L-AS1
DLX1_(+)	LINC00982	PRDM16	CLIC4	GNG4	PLD5	GAD1	DLX1	SP9	ERBB4	SLC6A1	SLC6A1-AS1	GRIP2	SCN5A	FAM107A	N4BP2	PRLR	ANKRD55	3-Mar	ADCYAP1R1	ELN	PEG10	DLX6-AS1	DLX6	ARX	CHRDL1	TMEM255A	GABRE	GABRQ	LHX6	VAV2	PAX6	ANO1	GAD2	NPFFR1	VAX1	TRPC4	FREM2	SOX1	SFTA3	SLC35F4	ESR2	NRXN3	RPP25	NR2F2	CPNE2	STAT5B	MYO5B	SALL3	CDH4
DLX5_(+)	LINC00982	SIX3	GAD1	SP9	ERBB4	ITM2C	SLC6A1	SLC6A1-AS1	CACNA2D2	P2RY1	SOX2	LGI2	ANKRD50	PCDH10	FSTL5	SPOCK3	RGMB	ST8SIA4	EBF1	MBOAT1	TPBG	NMBR	VSTM2A	PEG10	DLX6-AS1	DLX6	AP1S2	POU3F4	TMEM35A	TMEM255A	HTATSF1	ZIC3	PENK	CNTFR	DCHS1	SOX6	RCN1	MDK	ANO1	VIM	GAD2	PCDH15	DDIT4	SLC16A12	VAX1	PRLHR	NANOS1	SYT10	TAC3
DLX6_(+)	LINC00982	PRDM16	RXRG	SOX13	GREB1	DPYSL5	CDC42EP3	SIX3	GAD1	DLX1	SP9	TTC30A	PDE11A	ERBB4	ECEL1	PRSS56	SLC6A1	SLC6A1-AS1	RARB	ENTPD3	CACNA2D2	PLSCR4	ZIC4	P2RY1	KCNAB1	SOX2	GRID2	PCDH10	FSTL5	SPOCK3	SV2C	ST8SIA4	EBF1	PXDC1	TPBG	DACT2	ELFN1	CDCA7L	IKZF1	PEG10	DLX6-AS1	DLX6	DLX5	LHFPL3	ARX	TMEM47	TMEM35A	HTR2C	TMEM255A
DMRTA1_(+)	RFX8	ACVR1C	TANC1	WIPF1	DNPEP	SEMA5B	CPNE4	PFN2	PLD1	LINC00989	SAP30	CDH9	SPOCK1	DTNBP1	KCNQ5	SDK1	FAM3C	TBL1X	TRPS1	LINC01239	CTNNAL1	TEAD1	SLC1A2	TSPAN18	MPP7	WDFY4	NTF3	TRHDE	SGCG	LCP1	DPF3	CDH11	WRAP53	PSME3	LINC00907
E2F4_(+)	KLHL17	DDI2	SYF2	RCC1	ZBTB8A	HPCA	ZNF362	ZSCAN20	RHBDL2	POMGNT1	MRPL37	PARS2	ARHGAP29	CD53	WNT2B	TSPAN2	PHGDH	SEC22B	SRGAP2-AS1	LIX1L	OTUD7B	ZNF687	DENND4B	KCNJ10	USF1	C1orf112	FAM129A	PRELP	G0S2	MIA3	ARV1	GDF7	SNX17	ZNF513	SUPT7L	CDC42EP3	B3GNT2	C2orf49	DDX18	SFT2D3	INO80D	BCS1L	CDK5R2	TMEM198	IQCA1	DPH3	PTH1R	SLC38A3	MANF
EGR1_(+)	GABRD	SKI	WRAP73	AJAP1	GPR153	PHF13	ERRFI1	SPSB1	CASZ1	KIAA2013	FHAD1	SPEN	ATP13A2	CAPZB	PLA2G2C	VWA5B1	DDOST	ECE1	ALPL	LUZP1	ZNF436	RCAN3	CLIC4	RHCE	CNKSR1	NUDC	GPR3	SESN2	ADGRB2	KHDRBS1	HDAC1	MARCKSL1	BSDC1	HPCA	GJB5	ZC3H12A	SNIP1	CAP1	FOXO6	P3H1	LRRC41	KNCN	RNF11	PARS2	TTC22	JUN	KANK4	AK4	GADD45A
EGR2_(+)	ERRFI1	SPSB1	DISP3	KHDRBS1	FOXO6	JUN	CACHD1	CYR61	PSRC1	AHCYL1	KCND3	WNT2B	SLC16A1	HIPK1	ZBTB7B	C1orf61	ETV3	UAP1	PTGS2	SOX13	SLC41A1	RASSF5	MAPKAPK2	HSD11B1	ATF3	PROX1	LINC01248	KCNS3	DNAJC27	SLC30A3	FOSL2	LBH	CDC42EP3	SPRED2	EGR4	DGUOK-AS1	TET3	ASTL	DUSP2	ARID5A	IL1RL2	GPR39	LYPD1	NR4A2	GPD2	FRZB	ZNF804A	MYO1B	RAPH1
EGR3_(+)	MXRA8	GABRD	PRKCZ	SKI	HES5	TNFRSF14	AJAP1	KCNAB2	GPR153	PHF13	ERRFI1	SPSB1	CLSTN1	DISP3	MAD2L2	DRAXIN	PRDM2	LINC01141	CAMK2N1	ZNF436	PNRC2	CLIC4	TMEM50A	PAFAH2	GPR3	SESN2	OPRD1	ADGRB2	MARCKSL1	ZBTB8A	KIAA1522	HPCA	TMEM54	GJB5	GJB3	NCDN	ZC3H12A	AKIRIN1	MFSD2A	SMAP2	PIK3R3	RAB3B	DAB1	JUN	CACHD1	GADD45A	SSX2IP	BCL10	CYR61
EGR4_(+)	MXRA8	GABRD	HES5	LINC00982	AJAP1	GPR153	PHF13	ERRFI1	SPSB1	ECE1	ALPL	ZNF436	CLIC4	CNKSR1	ADGRB2	KIAA1522	HPCA	SMIM12	ZC3H12A	SNIP1	AKIRIN1	LRP8	JUN	CACHD1	IL12RB2	GADD45A	GNG12	GNG12-AS1	MCOLN3	C1orf52	BCL10	CYR61	LRRC8B	BRDT	TMED5	BCAR3	DPYD	MIR137HG	WDR47	AHCYL1	SLC6A17	KCND3	WNT2B	SLC16A1	HIPK1-AS1	ATP1A1	RBM8A	PLEKHO1	CELF3
ELF1_(+)	ERRFI1	CASZ1	PDPN	RNF220	PTPRC	TTC32	GDF7	CDC42EP3	ZEB2	COBLL1	RFTN2	CFLAR	TMEM108-AS1	P2RY12	TMEM156	N4BP2	EPHA5	BMP3	UGT8	OXCT1	PART1	SSBP2	SEMA6A	CYSTM1	TMEM200A	ETV1	ADCYAP1R1	IKZF1	LANCL2	TPK1	NLGN4X	ARHGAP6	MID1IP1	CLCN5	SLC16A2	FUT10	SULF1	TRPS1	KANK1	BNC2	TPM2	TIMM10	PLA2G16	MALRD1	EGR2	SFR1	GRK5	BTBD11	LINC00639
ELF4_(+)	VWA1	C1QC	ERMAP	NFIA	BCL2L15	RIT1	PTPRC	CSRP1	IKZF2	SP110	GRM7-AS3	CX3CR1	P2RY12	BCL6	LINC00887	CENPE	ACSL1	SLC1A3	F2R	CSF1R	CD74	LY86	TRIM27	FGD2	PIM1	SAYSD1	PACRG-AS3	SCIN	TRG-AS1	AEBP1	ZNF777	LINC01203	ELF4	ADAM28	LYN	PAG1	RASEF	SYK	AIF1L	GPSM1	RAG1	TP53I11	TKFC	SLCO2B1	FAM181B	APBB1IP	ALOX5	TSPAN14	FAS
ELK1_(+)	CAMK2N1	HPCAL4	SLC6A9	CSF1	PEA15	PRELP	WNT6	PTPRN	FAM107A	IGF2BP2	ART3	CXXC5	SYNPO	FOXF2	TPBG	GJA1	AGAP3	TSC22D3	DMTN	SULF1	NFIL3	COL27A1	FIBCD1	TP53I11	C1QTNF4	LRFN4	GRK2	NRGN	KCNIP2	PSD	TNFRSF1A	PTMS	RND1	FAIM2	AGAP2	CAMKK2	PCDH8	PAK6	ITPKA	TYRO3	ISLR2	ISLR	LINGO1	DOC2A	MT2A	GIT1	NEUROD2	PPP1R1B	THRA
ELK3_(+)	ZNF697	OLFML2B	NR4A2	INPP5D	MITF	MELTF	NWD2	MGST2	ADRA1B	PPP1R18	FGD2	THEMIS	CYSLTR1	MAMDC2	SYK	NINJ1	ASS1	NTNG2	SLCO2B1	CD4	ITGA7	TMTC2	ELK3	GAS2L3	LRRC63	GNG2	RIN3	PLCB2	PRTG	NIP7	PIK3R5	JUP	CCDC68	RNF152	RRBP1	AXL
EMX1_(+)	NFIA	SYT6	HPCAL1	SATB2	ATP2B2	LIMD1	ARAP2	MRPS18A	POU3F2	KCNS2	DCSTAMP	RSPO2	CCND1	CRTAC1	CHGA	PLCB2	C15orf39	GSE1	TTYH1
EMX2_(+)	NES	SOAT1	SIX3	SPC25	ASIC4	IRS1	FGFR3	PDGFRA	PRDM8	ARHGAP24	FSTL5	CDH12	SLC1A3	RGMB	EYS	GJA1	GLI3	SLC4A2	ARHGAP36	IGSF1	NKAIN3	SLA	LMO1	STK33	SLC1A2	HEPACAM	EMX2OS	EMX2	GPD1	MGAT4C	ARHGEF40	CACNG5	CDC42EP4	ADCYAP1	NOL4	SDC4	SBNO2	COL5A3	ZNF536	CHST8	TTYH1
ESRRA_(+)	AGRN	NADK	GABRD	PLCH2	HES5	C1orf174	KCNAB2	GPR153	ACOT7	GPR157	MIR34AHG	CTNNBIP1	NMNAT1	DISP3	FBXO44	EFHD2	SZRD1	ATP13A2	IFFO2	PQLC2	CAPZB	MUL1	LUZP1	ASAP3	GALE	PAQR7	STMN1	SLC9A1	WDTC1	GPR3	ADGRB2	FNDC5	RNF19B	AK2	NCDN	MAP7D1	POU3F1	HPCAL4	KCNQ4	PTPRF	IPO13	RNF220	ELAVL4	TTC39A	LRP8	TTC4	DHCR24	CACHD1	JAK1
ESRRG_(+)	SLC35E2B	NADK	PLCH2	LINC01134	KCNAB2	MIR34AHG	SPSB1	PIK3CD	NMNAT1	MFN2	VPS13D	DHRS3	PDPN	PRDM2	KAZN	TMEM51	EFHD2	DNAJC16	SZRD1	ATP13A2	ARHGEF10L	IGSF21	IFFO2	PINK1	ECE1	RAP1GAP	LUZP1	ASAP3	MDS2	CLIC4	EXTL1	CEP85	RPS6KA1	ZDHHC18	SLC9A1	MAP3K6	GPR3	AHDC1	RCC1	OPRD1	EPB41	MECR	PTPRU	BSDC1	HPCA	ZSCAN20	SMIM12	OSCP1	GRIK3
ETS2_(+)	KCNAB2	ANGPTL7	EFHD2	ADGRB2	FHL3	CAP1	PIK3R3	CELSR2	NGF	PLEKHO1	SEMA6C	SYT11	ARHGEF2	BCAN	MGST3	SYT2	ATP2B4	ARF1	EHD3	KCNK12	DGUOK-AS1	TET3	BHLHE40	HYAL2	CACNA2D2	C3orf18	ADCY5	ENC1	SYNPO	TNIP1	N4BP3	PPP1R18	VEGFA	UTRN	CRYGN	ATP2B3	RHOBTB2	PTK2B	LINC01605	ARC	CNTFR	ZBTB6	SH2D3C	LRRC8A	LSP1	PHLDA2	TP53I11	AHNAK	CHRM1
EZH2_(+)	SLC16A1	NEK7	LBH	ADRA2B	RPRM	GABRA2	RREB1	PDGFA	CREB3L2	DENND2A	EZH2	VIPR2	BCOR	RP2	CHD7	ZNF7	COL27A1	ASS1	FGD6	ITGBL1	NTN1	FAM117A	CA4	ONECUT2	BMP2	DOK5	DENND1C	RCN3	CECR2	MYO18B	SLC35E4	TIMP3	BACE2
FLI1_(+)	C1orf174	SLC2A5	TNFRSF1B	PDPN	LINC01141	C1QA	C1QC	C1QB	ID3	RCAN3	THEMIS2	RPA2	PTAFR	LAPTM5	CSF3R	SMAP2	SLC2A1	TAL1	NFIA	NFIA-AS2	GNG12	GNG12-AS1	ST6GALNAC3	DPYD-AS1	S1PR1	PRMT6	CD53	TMIGD3	SYT6	TXNIP	FMO5	FCGR1A	CTSS	LYSMD1	S100A11	IL6R	IFI16	CD84	ARHGAP30	FCER1G	FCGR2A	FCGR3A	SH2D1B	DDR2	RCSD1	GPR161	GLUL	NCF2	PTPRC
FOS_(+)	HES4	CDK11B	FAAP20	PARK7	ERRFI1	CASZ1	TNFRSF1B	CASP9	ECE1	RCAN3	CLIC4	TRNP1	GPR3	NKAIN1	FABP3	KIAA1522	HPCA	TMEM54	ZC3H12A	GNL2	MFSD2A	P3H1	TSPAN1	PLPP3	JUN	GADD45A	GIPC2	BCL10	CYR61	GTF2B	LRRC8B	DR1	BCAR3	DNTTIP2	CNN3	AHCYL1	RBM15	WNT2B	BCAS2	ATP1A1	PTGFRN	SRGAP2-AS1	NBPF14	HIST2H2BF	BOLA1	PLEKHO1	MCL1	S100A11	NUP210L
FOSB_(+)	CDK11B	AJAP1	ERRFI1	ECE1	FABP3	GNL2	ZSWIM5	TSPAN1	PRPF38A	JUN	LINC01361	DNASE2B	SSX2IP	MCOLN3	SYDE2	CYR61	GTF2B	AHCYL1	KCND3	HIPK1-AS1	HIPK1	SYT6	BCAS2	ATP1A1	HIST2H2BE	BOLA1	PLEKHO1	MCL1	ENSA	NUP210L	UBAP2L	PMVK	ETV3	UAP1	RGS4	RCSD1	SLC19A2	KLHL20	CACYBP	IER5	LAMC2	PTGS2	RGS2	MIR181A1HG	KIF14	TNNT2	BTG2	PPP1R15B	MAPKAPK2
FOSL2_(+)	AJAP1	KCNAB2	SRM	DISP3	DHRS3	FAM131C	ZNF593	MAP3K6	GPR3	MED18	ADGRB2	MARCKSL1	ZBTB8A	OSCP1	GNL2	FHL3	AKIRIN1	MFSD2A	CAP1	DAB1	JUN	CACHD1	GADD45A	PTGFR	SSX2IP	WDR63	MCOLN3	DDAH1	CYR61	COL24A1	LMO4	LRRC8B	TGFBR3	SLC6A17	SLC16A1	HIPK1-AS1	HIPK1	BCAS2	ATP1A1	IGSF3	PLEKHO1	MCL1	CELF3	KCNN3	MEF2D	ETV3	UFC1	UAP1	RXRG
FOXO3_(+)	AJAP1	UBIAD1	DISP3	PDPN	KAZN	SPEN	ECE1	WDTC1	KIAA1522	ZNF362	GRIK3	GNL2	HEYL	KCNQ4	CDKN2C	BTF3L4	SSBP3	GADD45A	NEXN	SSX2IP	DDAH1	BCAR3	ARHGAP29	AGL	AHCYL1	SLC6A17	CEPT1	KCND3	WNT2B	HIPK1	IGSF3	OTUD7B	PLEKHO1	TUFT1	CRTC2	TPM3	UBAP2L	CHRNB2	ADAR	EFNA1	ARHGEF2	NHLH1	DEDD	B4GALT3	FCGR2A	POGK	MAEL	CD247	PRRX1
FOXP2_(+)	COBLL1	PCDH10	RXFP1	FSTL5	PLCXD3	DPY19L1	POU6F2	SEMA3E	FOXP2	MDFIC	SULF1	TRPM3	KIAA1217	GABRG3	HS3ST4	TSHZ2
GABPA_(+)	CDK11B	ERRFI1	MAD2L2	EPB41	FABP3	ZC3H12A	GNL2	CACHD1	JAK1	CNN3	PRPF38B	HIPK1	ENSA	SYT11	VANGL2	RCSD1	IVNS1ABP	PTGS2	MIR181A1HG	LGR6	ATF3	SLC35F3	KLHL29	DPYSL5	CGREF1	LBH	EML4	CRIPT	KCNK12	B3GNT2	STAMBP	MAT2A	DUSP2	SLC20A1	GALNT13	NFE2L2	ITGAV	MYO1B	NIF3L1	NOP58	ATG16L1	PER2	ASB1	HRH1	SLC6A6	EAF1	RFTN1	DCLK3	CSRNP1
GATA6_(+)	PDPN	LDLRAP1	GCNT2	CDKN1A	TSPAN33	SRPX	FAM120C	EXTL3	RORB-AS1	KCTD21	LINC00871	GPR68	GATA6	DNMT3B
GBX2_(+)	SAMD11	LHX9	GAREM2	LYPD1	SCG2	GBX2	ASB18	LINC01574	ID4	NXPH1	FZD9	ACHE	FOXP2	RDH10	WEE1	SLC17A6	PLA2G16	MCAM	TCF7L2	SYT10	GPC5	ZIC2	NFATC4	BMP4	CALB2	GNAS
GTF2B_(+)	ERRFI1	TMEM51	ID3	FABP3	GRIK3	JAK1	SYDE2	CYR61	GTF2B	SLC16A1	DENND2C	PIAS3	UBAP2L	UAP1	SLC19A2	KLHL20	RASSF5	CAMK1G	PROX1	SLC35F3	LBH	EFEMP1	PELI1	VAX2	ATOH8	NCKAP5	NR4A2	ACVR1	TANC1	PDE1A	CALCRL	MYO1B	TMEFF2	SATB2	NRP2	CRYGD	IRS1	LMCD1	SUCLG2	GBE1	PIK3R4	PLOD2	FNDC3B	KCNMB2-AS1	USP13	IGF2BP2	ETV5	BCL6	KLF3
GTF2F1_(+)	GABRD	FAAP20	EFHD2	PEF1	POU3F1	PRPF38A	SERBP1	SARS	PSMB4	S100A10	UBE2Q1	DEDD	USP21	ATP1B1	SYT2	RAB29	EXOC8	HPCAL1	PCBP1	EMX1	TMSB10	C2orf49	LYPD6	MFSD6	TMEM237	BRK1	PLXNB1	CCDC71	ALAS1	PRKCD	H1FX	CDV3	PAQR9	TBCCD1	EIF4A2	NAT8L	KCTD8	MAD2L1	SAP30	IL6ST	TMEM167A	ARRDC3	SHROOM1	GRPEL2	TNIP1	CYFIP2	FBLL1	STC2	TRIM41
GZF1_(+)	AKR1A1	KLHDC8A	INSIG2	GBX2	CNTN6	ALAS1	ZIC4	GOLIM4	GPRIN3	SLC25A4	PACRG-AS3	ZNF775	KLHL4	HMGB3	ADM	SOX6	NRGN	ADARB2-AS1	SKIDA1	SLC6A15	DCN	ZIC5	PIRT	LHX1	FAM71E1	NEFH
HDAC2_(+)	C1orf174	ICMT	FBLIM1	SH2D5	C1QB	HMGN2	ZBTB8A	FNDC5	YRDC	GPR61	HIPK1-AS1	SEC22B	RXRG	UBE2T	LINC00467	LPGAT1	RRP15	LINC01352	DISP1	SDE2	SPRTN	COX20	CYS1	DDX1	WDCP	SLC30A3	SNX17	CDC42EP3	PLEKHH2	AFTPH	LINC01102	LINC01114	ST6GAL2	CHCHD5	STEAP3	SFT2D3	NR4A2	GPD2	PPIG	CHRNA1	GULP1	OSGEPL1	XRCC5	IGFBP5	HRH1	PPARG	TMEM40	CCDC174	CMTM7
HLF_(+)	AJAP1	CHD5	PER3	CLSTN1	CTNNBIP1	ANGPTL7	KAZN	RCC2	EPB41	TRAPPC3	MYCL	TAL1	ELAVL4	EPS15	SSBP3	AK4	SERBP1	SLC44A5	ADGRL2	SSX2IP	DR1	OLFM3	WDR47	HIPK1	SYT6	NGF	HDGF	KCNJ9	IGSF8	UAP1	VAMP4	BRINP2	FAM20B	CACNA1E	RGS8	BRINP3	KCNT2	NEK7	MIR181A1HG	DDX59	CNTN2	LIN9	STUM	SIPA1L2	PLD5	ZBTB18	ID2-AS1	ID2	CYS1
HMGB3_(+)	PRDM16	MARCKSL1	PRDX1	SAMD13	PEA15	SDC1	ARL4C	HES6	ZNF502	PTH1R	JADE1	FSTL5	SMAD5	LINC00581	MICAL1	PEG10	VGF	BEX4	LONRF3	TMEM255A	HMGB3	EMD	ZNF703	FABP5	MAFA	FIBIN	BDNF	RCN1	EHD1	YIF1A	WNT11	RBP4	NDUFA4L2	BTG1	ASCL1	KCTD12	FOXN3-AS1	PAK6	NR2F2	CALB2	IGFBP4	CBX4	ADCYAP1	NNAT	CBLN4	CIRBP	ZNF536	CIC	C22orf42
HNF1A_(+)	EYS	TBXAS1	LINC00536	C12orf42	HNF1A
IKZF1_(+)	CDK11A	SLC2A5	TNFRSF1B	PADI2	IFFO2	PQLC2	LINC01141	IFNLR1	LDLRAP1	RPS6KA1	MATN1	RNF19B	CSF3R	COL9A2	HYI	TAL1	CC2D1B	NDC1	NFIA	NFIA-AS2	CACHD1	VAV3-AS1	PSRC1	AHCYL1	CD53	SYT6	TBX15	SRGAP2-AS1	SEMA6C	IL6R	CKS1B	CD84	FCER1G	FCGR2A	FCGR3A	RCSD1	GPR161	GLUL	RNASEL	RGS1	PTPRC	RAB7B	SRGAP2	MAPKAPK2	TLR5	RHOU	DISC1	OSR1	CYP1B1
IRF1_(+)	LINC00982	ID3	CLIC4	FGR	PLPP3	GBP1	F3	S1PR1	LMNA	KCNJ10	GLUL	FAM129A	LIN9	ITPKB	CMPK2	GACAT3	LTBP1	EPAS1	EFEMP1	ARID5A	VWA3B	GLI2	KYNU	NRP2	FN1	FYCO1	PRKCD	LRIG1	PLSCR1	WWTR1	TIPARP	WDR49	SH3BP2	CD38	ADGRA3	DTHD1	SLC4A4	RASGEF1B	PDLIM5	BMPR1B	ALPK1	FAM160A1	DNAH5	SLC1A3	OSMR-AS1	OSMR	LUCAT1	IRF1	DPYSL3
IRF3_(+)	PNRC2	JUN	USP1	RHOC	POLR3GL	ILF2	CD48	B4GALT3	TOMM40L	DUSP10	ID2-AS1	FKBP1B	EMX1	BCL2L11	PAX8	MCM6	PDE11A	SGO2	LINC01266	CDC25A	FBXO40	TMEM156	FBXL7	NNT-AS1	STARD4-AS1	ALDH7A1	MYOT	PDGFRB	CD74	GPX3	CCDC69	TXNDC5	GMPR	DEK	HLA-E	MDC1	HSPA1B	CUTA	SLC29A1	POU3F2	C6orf58	TNFAIP3	ARL4A	GGCT	SBDS	GPR85	LINC01003	MSL3	ARX
IRF8_(+)	DHRS3	KAZN	ARHGEF10L	IFFO2	LAPTM5	SLC2A1	EFCAB14	PDE4B	NTNG1	BRINP3	DYRK3	ESRRG	LINC00298	DYSF	LINC01102	LIMS1	CNTNAP5	TMEM163	TANK	CASP8	FN1	AP1S3	INPP5D	TADA3	SLC6A6	PRKCD	CD86	P2RY12	IL12A-AS1	LPP	WFS1	TBC1D1	HPGDS	TMEM144	SH3RF1	PAM	CSF1R	TNIP1	TENM2	LCP2	LST1	FGD2	PTCHD4	KLHL32	MICAL1	IFNGR1	EPM2A	ETV1	HDAC9
ISL1_(+)	RXRG	PRKD3	GAD1	ECEL1	CACNA2D2	WFS1	GABRG1	GRID2	NPNT	TRPC3	FBXL7	PLCXD3	MEGF10	DPYSL3	SCML4	CCDC146	SEMA3C	ARX	GNRH1	SFRP1	ANK1	OR8A1	GAD2	CDH23	NANOS1	DOCK1	TAC3	TMTC2	SOX1	COL1A1	ZNF521	SLC32A1	GNAS
JUN_(+)	HES4	AURKAIP1	CDK11A	KCNAB2	GPR153	PHF13	PARK7	ENO1	CLSTN1	DISP3	MAD2L2	KAZN	TMEM51	SPATA21	CAMK2N1	WNT4	HTR1D	ZNF436	ZNF593	SLC9A1	GPR3	OPRD1	NKAIN1	ZCCHC17	FABP3	ADGRB2	BSDC1	ZBTB8A	KIAA1522	HPCA	GJB3	NCDN	C1orf216	MAP7D1	BMP8A	HPCAL4	DAB1	JUN	LINC01135	GADD45A	DIRAS3	WLS	NEGR1	AK5	GIPC2	SYDE2	CYR61	LMO4	LRRC8B
JUNB_(+)	HES4	CDK11B	CDK11A	AJAP1	PHF13	VAMP3	ERRFI1	SLC25A33	PLA2G5	ZBTB40	HTR1D	ZNF436	PAFAH2	ZNF593	SLC9A1	GPR3	ZCCHC17	FABP3	ADGRB2	SYNC	HPCA	SNIP1	GNL2	AKIRIN1	P3H1	SLC2A1	PTPRF	PIK3R3	JUN	GADD45A	GNG12-AS1	DIRAS3	ZRANB2-AS1	CYR61	TGFBR3	ARHGAP29	AHCYL1	SLC6A17	KCND3	BCAS2	ATP1A1	TXNIP	NBPF14	HIST2H2BE	BOLA1	PLEKHO1	MCL1	CELF3	S100A11
JUND_(+)	HES4	DVL1	SSU72	FAAP20	C1orf174	SLC45A1	MAD2L2	MFN2	KAZN	EFHD2	FAM131C	CAMK2N1	HTR1D	RCAN3	STMN1	ZNF593	PTPRU	PEF1	ADGRB2	NCDN	RRAGC	AKIRIN1	HPCAL4	RIMS3	PTPRF	ATP6V0B	EFCAB14	RNF11	COA7	JUN	DIRAS3	MFSD14A	WDR47	HIPK1	NRAS	CSDE1	ENSA	ZNF687	CELF3	S100A13	CHTOP	SLC39A1	RPS27	UBE2Q1	CHRNB2	PMVK	EFNA3	EFNA1	SYT11
KLF10_(+)	MXRA8	PHF13	SPSB1	DHRS3	FHAD1	EFHD2	ECE1	ZNF436	ID3	STMN1	SLC9A1	SDC3	SYNC	ZC3H12A	JUN	CYR61	LRRC8B	WNT2B	ZNF697	TPM3	EFNA3	SEMA4A	DDR2	PTGS2	LINC00862	ATP2B4	SLC41A1	RASSF5	ATF3	CENPF	GJC2	SOX11	ID2	SLC30A3	B3GNT2	SERTAD2	EGR4	DGUOK-AS1	TET3	INO80B-WBP1	TMSB10	ADRA2B	DUSP2	ST6GAL2	NCKAP5	INO80D	IGFBP5	GPR55	ACKR3
KLF13_(+)	GABRD	PIK3CD	MAD2L2	PDPN	EFHD2	SH2D5	ECE1	RPS6KA1	TRNP1	SLC9A1	PTPRU	MARCKSL1	KIAA1522	ZC3H12A	FHL3	RIMS3	NEXN-AS1	CDC14A	CELSR2	WNT2B	ATP1A1	IL6R	ZBTB7B	ARHGEF2	C1orf61	MEF2D	ETV3	KCNJ9	CASQ1	ARHGAP30	ADAMTS4	PRRX1	LINC00862	TMCC2	KLHDC8A	ELK4	SLC45A3	MAPKAPK2	ATF3	PROX1	FAM89A	TRIM67	ID2	KLHL29	KCNK3	EHD3	CDC42EP3	PKDCC	EMX1
KLF15_(+)	ATP1A2	SLC45A3	ID2-AS1	DYSF	INO80D	KLF15	ITGA1	PKHD1	GJA1	GLI3	HSPB1	TSC22D4	PREX2	LURAP1L-AS1	NRARP	SLC1A2	MYRF	HMGA2	E2F7	RFX4	NDRG2	ACSBG1	FBXL19-AS1	SALL1	ALOX12B	TTYH2	AQP4	SDC4	HIF3A
KLF16_(+)	PLCH2	FBXO44	MAD2L2	HSPB7	EPHA8	SDC3	ADGRB2	HPCA	MAP7D1	POU3F1	HPCAL4	GNG5	TBX15	PIAS3	CELF3	RIIAD1	ADAM15	EFNA3	LMNA	RHBG	CADM3	TAGLN2	KCNJ10	PEA15	F11R	TOMM40L	TMEM9	ATP2B4	MFSD4A	CAMK1G	SLC30A1	ATF3	TP53BP2	ARF1	KIF26B	SOX11	HPCAL1	FKBP1B	SLC30A3	MEIS1	EGR4	DPP10-AS1	INHBB	HS6ST1	LYPD1	LYPD6B	INO80D	CDK5R2	DNAJB2
KLF6_(+)	FAAP20	ACOT7	ERRFI1	SPSB1	MAD2L2	TMEM51	PADI2	PAX7	CDC42	RCAN3	LDLRAP1	STMN1	MAP3K6	SESN2	RNF19B	CITED4	JUN	CACHD1	BCL10	ARHGAP29	CNN3	SLC6A17	HIPK1	MAB21L3	CD58	CDC42SE1	TPM3	IL6R	PYGO2	SHC1	FDPS	SYT11	ETV3	SLC19A2	PAPPA2	MIR181A1HG	CDK18	DYRK3	CD34	ATF3	PROX1	IBA57	TRIM67	GNG4	OPN3	PLD5	PGBD2	SF3B6	KCNK3
LEF1_(+)	ICMT	GPR153	RNF220	CACHD1	LINC01361	TGFBR3	NTNG1	VAV3	ZBTB7B	FAM163A	NPL	HMCN1	SOX13	CD34	PROX1	EPHX1	NPAS2	LYPD6B	TANC1	GAD1	CYBRD1	TTN	ZNF385B	MYO1B	EPHA4	GBX2	LRRN1	LRRC3B	RBMS3	FRMD4B	ROBO1	SLC9A9	ZIC4	ZIC1	GPR149	LINC00886	VEPH1	SHOX2	SPTSSB	BCHE	SOX2	RNF212	HS3ST1	KCNIP4	APBB2	PRKG2	DKK2	LEF1	INPP4B
LHX2_(+)	DAB1	PALMD	CTNNA2	PDZRN3	IQCJ-SCHIP1	MOXD1	PHACTR2	LHX2	LIN7A	MEIS2	TLE3	CBLN4
LHX6_(+)	CASZ1	VWA5B1	RCAN3	HFM1	NGF	VANGL2	RGS5	RXRG	BRINP3	ENAH	GREB1	POMC	KCNK3	TACR1	CNGA3	MAP3K19	GALNT13	DAPL1	SCN9A	SCN7A	GAD1	DLX1	PARD3B	ERBB4	ASIC4	ECEL1	SLC6A1	SLC6A1-AS1	STAC	CACNA2D2	ROBO1	PODXL2	SOX2	N4BP2	KCTD8	KIAA1211	ADGRL3	ARHGAP24	NAP1L5	GRID2	FGF2	PCDH18	FSTL5	1-Mar	SPOCK3	PRLR	FGF10	RAB3C	NR2F1
LHX9_(+)	C1QA	RNF220	WLS	NTNG1	RGS8	HMCN1	LHX9	GAREM2	LYPD6	DAPL1	LRP2	PDE11A	DNER	GBX2	LRRN1	SLC38A3	ZIC4	LINC00886	SHOX2	TEC	TNFAIP8	SNCAIP	C5orf63	STK32A	ADAMTS2	ITPR3	ADGRG6	IYD	OPRM1	NXPH1	KIAA1324L	FOXP2	SHH	MCF2	REEP4	CA8	ZFHX4-AS1	ZFHX4	COL14A1	PTPN3	PAMR1	RAB3IL1	PITPNM1	ITIH5	LINC01515	TCF7L2	SYT10	NTS	SLITRK6
LMX1A_(+)	EFNA1	TRIM71	SLC6A20	ACSL6	EGR1	ARHGAP36	ENG	NOTCH1	NOS1	LIPG	ARID3A	OLFM2	PRR5
MAF_(+)	CRABP2	SLC45A3	LINC00298	ARHGAP25	INO80D	INPP5D	BHLHE40-AS1	SLC6A1	FGD5	LIPH	KLF3	LINC01094	HPGDS	TLR2	CSF1R	RREB1	GUCA1A	NXPH1	IKZF1	ARX	GPR34	CHRDL1	DOCK8	SYK	UGCG	RAB3IL1	SLCO2B1	RAB30	UBASH3B	FLI1	APBB1IP	BLNK	CHST15	RND1	LPAR6	NDRG2	GPR68	ACAN	ADGRG1	PIK3R5	LLGL1	MYOM1	CHST9	NKX2-2	NFATC2	SAMD4B	AXL	AP2S1	RNF185
MAFB_(+)	ATP1A1	KCNF1	ARHGAP25	GOLIM4	TLR2	TSPAN12	PKD2L1	MTIF3	C15orf53	NXPH3	PDYN
MAFF_(+)	EPHB3	FERMT3	BAG3	TNFRSF1A	SDC4
MAFG_(+)	HES4	AGRN	DVL1	FAAP20	ZBTB48	SLC45A1	FBLIM1	FAM131C	CDC42	ZNF593	AKIRIN1	RAB3B	CC2D1B	NFIA	TGFBR3	CYB561D1	MLLT11	S100A10	DENND4B	OLFML2B	ATP1B1	PAPPA2	ZNF281	KISS1	SRGAP2	CD55	G0S2	IBA57	ACTN2	UCN	KCNK12	PLEK	MXD1	RTKN	TACR1	ANKRD20A8P	CHST10	C2orf49	MIR4435-2HG	INSIG2	BIN1	RPRM	LINC01090	SPATS2L	ZFAND2B	STK16	DNPEP	KIF1A	LMCD1
MAFK_(+)	SKI	PHF13	MAD2L2	SLC9A1	KIAA1522	NEXN	SLC6A17	KCNC4	KCND3	RHOC	NGF	UBE2Q1	NHLH1	ADAMTS4	OLFML2B	B3GALT2	BATF3	PTPN14	CCSAP	KCNK1	GNG4	ACTN2	KIF26B	SOX11	EFR3B	DNMT3A	KCNK3	DPYSL5	SLC30A3	PCGF1	DUSP2	LIMS1	MIR4435-2HG	RALB	DPP4	KCNH7	FIGN	SPATS2L	RAPH1	INO80D	CCNYL1	PTPRN	SERPINE2	ARL4C	GBX2	PER2	CAMK1	HRH1	WNT7A
MAZ_(+)	DVL1	VWA1	MIB2	FAAP20	PLCH2	PANK4	C1orf174	ENO1	FBXO44	EFHD2	HSPB7	SZRD1	PQLC2	NBL1	LINC01141	SH2D5	RAP1GAP	HNRNPR	ZNF436	LYPLA2	STMN1	EXTL1	ZNF593	HMGN2	SDC3	NKAIN1	PEF1	ADGRB2	MARCKSL1	HPCA	TMEM54	NCDN	POU3F1	HPCAL4	ELOVL1	B4GALT2	POMGNT1	KNCN	RAB3B	JUN	PATJ	NEXN-AS1	SYDE2	CELSR2	AMIGO1	AMPD2	GSTM3	SLC6A17	KCNC4
MECOM_(+)	TNFRSF14	CASZ1	TNFRSF1B	VWA5B1	CAMK2N1	RAP1GAP	ID3	ADGRB2	ELOVL1	TAL1	DMRTA2	CSF1	ALX3	RIIAD1	S100A10	ARHGEF2	TAGLN2	VANGL2	TDRD5	CD34	CAMK1G	C1orf198	SLC8A1-AS1	EPAS1	RTKN	ATOH8	DUSP2	IL1R1	LINC01123	SP100	ITM2C	FBLN2	CSRNP1	PTH1R	CAMKV	HYAL2	RPL29	ADAMTS9	RPL24	HEG1	MECOM	SH3TC1	KLF3	PDGFRA	KIT	RPL34	SUB1	SHROOM1	CYSTM1
MEF2A_(+)	ECE1	ATP1A2	ZNF678	LTBP1	CTNNA2	KDM3A	CHST10	SLC20A1	TTN	PDZRN3	MRAS	MED12L	LINC00886	ZBBX	LNX1	UNC5C	INPP4B	GATB	CMYA5	MEF2C	NR2F1	C5orf30	FSTL4	HBEGF	NR3C1	RCAN2	FOXO3	SLC16A10	TMEM196	VWC2	KIAA1324L	HIPK2	TPK1	SHH	SRPK3	MYOM2	SNAI2	CA3	RNF19A	STIM1	PAMR1	PRDM11	SLCO2B1	ST3GAL4	KLF6	RHOBTB1	UNC5B	UBTD1	PRMT8
MEIS1_(+)	MEIS1	FOXP2	DACH2	PCDH11X	PAX6	NOS1	STON2	C15orf41	MEIS2	TSHZ1	PCDH11Y
MKX_(+)	SMYD2	LINC00299	ARAP2	LINC00326	NRG1	CRTAC1	SORCS1
MXI1_(+)	SCNN1D	GABRD	GPR153	ERRFI1	RCC2	EPHA8	GPR3	EPB41	KIAA1522	ZNF362	SMIM12	KCNQ4	CDKN2C	DAB1	LINC01135	CACHD1	JAK1	GNG12-AS1	WLS	GNG5	MCOLN3	PKN2-AS1	ARHGAP29	COL11A1	NTNG1	VAV3	GPSM2	RBM15	KCNA2	KCND3	WNT2B	HIPK1	NHLH2	IGSF3	PTGFRN	PRKAB2	ANP32E	CDC42SE1	ZNF687	ADAR	SEMA4A	ETV3	CADM3	CADM3-AS1	ATP1A2	NHLH1	SDHC	RXRG	BRINP2
MYC_(+)	SH2D5	MATN1	SLC2A1	GNG12	S100A10	TAGLN2	RGS5	CD34	ACTN2	EPAS1	DOK1	VAMP5	ARID5A	ITM2C	CHL1-AS1	CSRNP1	PTH1R	NWD2	ANXA3	ABCG2	EMCN	ANXA5	LINC01091	FHDC1	TLL1	PALLD	ARAP3	SH3RF2	PDGFRB	ADGRF5	TRAM2	THEMIS	SYNJ2	DGKB	UPP1	ARHGAP6	NDP	RNF19A	DCSTAMP	SNTB1	PCAT1	JAK2	AHNAK	UBASH3B	FLI1	LINC00702	VIM	DOCK1	GALNT6
NANOS1_(+)	4-Mar	ISL1	PEG10	NOVA1	ADAMTS5
NELFE_(+)	KLHL21	ERRFI1	VRK2	FBXO41	NOP58	MOB1B	NEFM	LHX6	NTS	HS3ST2	ADCYAP1
NFE2L1_(+)	SSU72	SLC45A1	MFN2	PEF1	SLC2A1	RNF11	ZNF687	ADAR	EFNA3	SYT11	ATP1B1	ZNF281	KCNF1	QPCT	CHPF	KIF1A	SHISA5	WDR82	FEZF2	RAB6B	AMOTL2	MAP1B	LRRTM2	GABRA1	ABT1	TBCC	TMEM30A	ADAP1	FSCN1	ZNF853	NACAD	YWHAG	GNB2	INSIG1	CLCN4	SYP	NAP1L2	GPRASP2	SLITRK4	PNMA6A	ATP6V1B2	NEFM	NEFL	STMN2	RBM18	LRRC8A	EGFL7	LDHA	TMEM151A
NFIA_(+)	NFIA	B3GALT2	HPCAL1	1-Mar	CDH12	DLC1	ZFPM2	PCSK5	KIAA1217	ADD3	HS3ST4	ZBTB7C
NFIC_(+)	HES5	KCNAB2	CHD5	ACOT7	VPS13D	KAZN	EFHD2	IGSF21	ECE1	ASAP3	CLIC4	RPS6KA1	SLC9A1	EPB41	PTPRU	KIAA1522	GRIK3	RIMS3	PTPRF	RNF220	SSBP3	KCNA2	WNT2B	SYT6	SV2A	KCNN3	ZBTB7B	ARHGEF2	LMNA	SEMA4A	BCAN	SEC16B	SYT2	ADORA1	PRELP	CNTN2	TMCC2	RASSF5	TRAF5	WNT9A	ADCY3	DYSF	ATOH8	FAM178B	STEAP3	GYPC	AMER3	IGFBP5	TNS1
NFIL3_(+)	SCNN1D	CDK11B	PER3	ERRFI1	LDLRAP1	ZNF593	MARCKSL1	MAGOH	AK4	GADD45A	WLS	GTF2B	VAV3	ALX3	SLC6A17	SLC16A1	BCAS2	ETV3	NHLH1	DPT	KLHL20	MIR181A1HG	LINC00862	RASSF5	PTPN14	TGFB2	C1orf115	GNG4	DNAJC27	KCNK3	FOSL2	LBH	RASGRP3	CRIM1	CYP1B1	ZFP36L2	SPRED2	DOK1	MAT2A	EIF2AK3	ARID5A	SH3RF3-AS1	10-Sep	TEX41	NR4A2	DLX1	PDE11A	ITGA4	ZNF804A
NR1D1_(+)	FBXO44	CAMK2N1	FNDC5	HPCA	RIMS3	KCNA2	SV2A	ZNF687	ZBTB7B	EFNA3	NHLH1	PKP1	PRELP	NUAK2	SDC1	RPRM	INO80D	WNT10A	ECEL1	ACKR3	NR1D2	RBMS3	SEMA3F	DUSP7	NT5DC2	PROK2	PLCXD2	AMOTL2	MRPS22	SH3BP2	CWH43	FHDC1	EGFLAM	MEF2C	NR2F1	CXXC5	PIM1	DAAM2	FOXP4	TSPYL4	STX11	CCR6	CREB5	HSPB1	CLDN15	LRRC4	SHH	UBA1	FAM155B
NR1H2_(+)	MAP3K6	EFNA1	PHLDA3	CNTN2	TRIM67	RFX8	ST6GAL2	ACVR1C	CNTN4-AS2	GADL1	PTH1R	LNP1	SLC2A9	DKK2	FAM198B	BTNL9	FRK	PKIB	DLX6-AS1	TCAF1	PCYT1B	ARX	SRPX2	KLHL13	CUL4B	IL7	KLF10	ELAVL2	FAM189A2	LHX6	EGFL7	CALCB	CCDC73	C1QTNF4	HRASLS5	ESRRA	ADARB2-AS1	DRGX	RBP4	CYP2C8	OLMALINC	FGF8	ACSL5	VAMP1	C1RL	GALNT6	ZNF385A	ZBTB39	SOCS2
NR1H4_(+)	MIR4432HG	ADGRF5	RHOV	FDXR	PREX1
NR2F1_(+)	PADI2	EPHA8	FGR	GJB5	RGS16	RGS8	PKP1	CDK18	G0S2	TMEM40	PTH1R	GXYLT2	GNB4	GDNF	NR2F1-AS1	NR2F1	DPYSL3	STX11	SLC22A3	POU6F2	TSPAN33	ZCCHC18	IL13RA1	BGN	MSR1	LYN	TPBGL	TMEM123	FOXN4	HTR2A	CIDEB	STXBP6	SSTR1	ASB2	GPR132	NR2F2-AS1	NR2F2	ADGRG1	SERPINF1	MYOCD	CCL4L2	PNMT	KRT17	JUP	NOG	PECAM1	FAM20A	RASAL3	KCTD15
NR2F6_(+)	CDC14A	KLHDC9	MPC2	NR4A2	AFAP1-AS1	MDH2	SSR4	MRPS28	TUBB4B	HSPA8	GAPDH	ISLR	MRPL46	YPEL3	GPX4	NR2F6	CHCHD10
NR3C1_(+)	SDF4	SSU72	CLSTN1	PRDM2	SPEN	SZRD1	HP1BP3	SRRM1	PUM1	ZNF362	NFYC	SSBP3	TYW3	ADGRL2	SASS6	SLC6A17	CSDE1	PRKAB2	SF3B4	GABPB2	CHTOP	UBAP2L	SYT11	HDGF	DCAF8	USF1	DEDD	TOMM40L	CD247	SERTAD4	PPP2R5A	ESRRG	H3F3A	GNPAT	CNST	SH3BP5L	FAM84A	SLC5A6	WDR43	EHD3	SRSF7	PREPL	PPP4R3B	AFTPH	ETAA1	STAMBP	TTC31	KDM3A	RFX8
NR3C2_(+)	ZEB2	FAM19A1	KCNAB1	DPP6	TEAD1	NRP1	PRKCA	TCF4	CCBE1
OLIG2_(+)	FAAP20	HES5	AGTRAP	LDLRAP1	FNDC5	TRIM62	RIMS3	PLPP3	C1orf61	BCAN	ATP1A2	TNR	RGS16	CSRP1	CNTN2	CDK18	SLC45A3	ATOH8	INHBB	GPR17	WIPF1	TNS1	ASIC4	EFHD1	SEMA3F	HEG1	MGLL	APOD	DPYSL3	F13A1	DDR1	TJAP1	QKI	GPR146	AMZ1	AQP1	GPR37	SORBS3	CHRNA2	PNOC	PLAT	CHD7	PTCH1	RGS3	AIF1L	ADAMTSL2	RXRA	PRR5L	PYGM
ONECUT2_(+)	RARB	PDZD2	PHACTR1	TPD52L1	DRD2	RIC8B	DGKH	DACH1	SPEF1
PBX1_(+)	NBPF1	CYP4X1	LRP8	BCL9	DDR2	PBX1	ILDR2	FAM20B	GREM2	SOCS5	POU3F3	SPAG16	NYAP2	SLC16A14	INPP5D	PPARG	LIMD1	FEZF2	SLC35G2	PAQR9	LGI2	CXXC4	JADE1	UBE2QL1	ADCY2	CDH18	LIFR	RHOBTB3	MCC	NRSN1	ANKRD6	HIVEP2	SEMA3E	FAM3C	AASS	MID1	FRMPD4	GEMIN8	AMER1	ZC4H2	DLG3	PCDH19	SLC25A53	LINC01402	NFIB	KLF9	TRPM3	CORO2A	GARNL3
PBX3_(+)	CASZ1	RXRG	MEIS1	ERBB4	SLC6A1	SLC6A1-AS1	WFS1	NDST4	PRLR	PLCXD3	DRD1	FOXP2	TMEM47	ABCA1	PBX3	KCNIP2	LMNTD1	DACH1	GPC6	C15orf41	MEIS2	SEMA6D	GNAL	TSHZ1
PGR_(+)	SCN5A	CHST3	CH25H	SCNN1A	SMOC1	SLC5A1
PKNOX2_(+)	ECE1	AHDC1	FHL3	KCNQ4	AGBL4	DIO1	ADGRL2	BCAR3	SLC6A17	PTGFRN	ITPKB	PLD5	ZNF496	LINC00299	ID2	TRIM54	SPRED2	ANXA4	LRRTM4	RFX8	SLC20A1	HS6ST1	GTDC1	TEX41	KCNH7	COBLL1	ARMC9	THRB	FOXP1	PDZRN3	SPTSSB	KCNIP4	PPARGC1A	LNX1	ART3	GAB1	SH3D19	FSTL5	MAST4	MEF2C	NR2F1-AS1	EFNA5	FGF1	SLC6A7	ADRA1B	PACSIN1	PTCHD4	TRDN	PTPRK
POLE3_(+)	RRAGC	TMEM125	KDM4A-AS1	BCAR3	ZNF687	EFNA3	USP21	PCP4L1	ADCY10	FAM84A	KCNK3	FAM161A	PAIP2B	POU3F3	NDUFB3	PTMA	ARL4C	LMCD1-AS1	GMPPB	GTF2E1	ZIC1	SOX2	TMEM129	ART3	H2AFZ	FAM160A1	IL6ST	TUBB2B	TBCC	PPP2R5D	ASF1A	SOD2	CEP41	KCNH2	ZCCHC12	CETN2	TM2D2	KLF10	VLDLR	ELAVL2	KLF9	ABHD17B	RGS3	TUBB4B	TRIM68	ATG2A	TCTN3	PI4K2A	LRTM2
POLR2A_(+)	MXRA8	TNFRSF14	KLHL21	TARDBP	ANGPTL7	DISP3	FBXO44	MAD2L2	FAM131C	IGSF21	ALPL	WNT4	EPHA8	ZNF436	TCEA3	PDIK1L	CNKSR1	SH3BGRL3	ADGRB2	C1orf216	FHL3	FOXO6	PTPRF	EFCAB14	PRPF38A	AK4	CYR61	LRRC8B	DR1	EXTL2	SLC16A1	PLEKHO1	CIART	SEMA6C	ZNF687	TPM3	ADAR	ZBTB7B	SLC25A44	ISG20L2	CADM3-AS1	VANGL2	DEDD	TDRD5	IER5	MIR181A1HG	LGR6	SLC41A1	RASSF5
POLR3A_(+)	SLC35E2B	FAAP20	PEX10	RNF207	NOL9	KLHL21	THAP3	ERRFI1	GPR157	PIK3CD	PGD	EXOSC10	MTOR	UBIAD1	MAD2L2	AGTRAP	MFN2	MIIP	PRDM2	KAZN	DDI2	PLEKHM2	ATP13A2	MUL1	CDA	KIF17	RAP1GAP	LUZP1	SYF2	TMEM50A	RHCE	PAQR7	DHDDS	TRNP1	SLC9A1	FAM76A	SMPDL3B	MED18	GMEB1	MECR	COL16A1	KPNA6	BSDC1	YARS	AK2	TRAPPC3	C1orf109	SF3A3	RHBDL2
POU3F1_(+)	POU3F1	CYR61	EFNA3	ATP1B1	ESRRG	FOSL2	LINC01102	LINC01103	LINC01114	POU3F3	WNT6	FEZF2	PAQR9	EPHB3	BCL6	SLIT2	PCSK1	KCNN2	SPRY4	GABRA1	TMEM200A	PCDH19	SLITRK4	ZNF703	BHLHE22	PIP5K1B	IER5L	FLRT1	C12orf29	DUSP6	HRK	MYO16	TTC9	C14orf132	BCL11B	RGMA	CACNA1H	SAMD14	VSTM2L	SULF2	CHST8	MPPED1	ERG
POU3F3_(+)	PLCH2	POU3F1	MCOLN2	LMO4	PKN2-AS1	SYT6	EFNA3	ADCY10	LAMC2	ZBTB18	ID2	ATP6V1C2	CTNNA2	LINC01102	LINC01103	POU3F3	SCN1A	HES6	FEZF2	SYNPR-AS1	ROBO2	VGLL3	UNC5C	ISL1	GABRA1	CPLX2	BTBD9	NR2E1	TMEM200A	EPB41L2	EYA4	SYNJ2	ACTB	ETV1	ANLN	ELMO1	MET	MID1	MID1IP1	DACH2	SLITRK4	EGR3	ZMAT4	XKR4	BHLHE22	ZFPM2	PTPRD	PIP5K1B	LHX6
POU3F4_(+)	CASZ1	HPCA	GNG5	KCNN3	PTPN7	SERTAD4	TRAF5	ITPKB	GJC2	OBSCN	SLC35F3	OTOF	MEIS1	TANK	GULP1	GALNT15	RARB	CAMKV	LINC00698	FOXP1	ADCY5	MME	SERPINI2	TP63	ADRA2C	WFS1	GABRA4	SPOCK3	FBXL7	PDZD2	MAP3K1	ZSWIM6	SV2C	ADAMTS19	HTR4	CPNE5	FOXP4	TPBG	CNR1	TPD52L1	ZC3H12D	PACRG	RPS6KA2	PEG10	TCAF1	SLC9A7	POU3F4	SLC25A5	LPL
PPARGC1A_(+)	DHRS3	PRDM2	KAZN	LUZP1	SLC9A1	HPCA	GRIK3	NFYC	PTPRF	PIK3R3	PRKAA2	LINC01358	ST6GALNAC5	LRRC8B	EXTL2	NTNG1	KCNA2	ATP1A1	ZNF687	BCAN	PCP4L1	RGS4	MGST3	MPC2	LINC00970	NAV1	SYT2	CDK18	MAPKAPK2	ESRRG	EFCAB2	LINC00299	VSNL1	KLHL29	SLC8A1	MDH1	DYSF	TET3	ST3GAL5	CHST10	FBLN7	INHBB	GTDC1	CACNB4	ABCB11	ZNF385B	GULP1	TMEFF2	CFLAR
PRKAA1_(+)	CTNNBIP1	PGD	ARHGEF10L	CLIC4	TRIM62	ERMAP	CERS2	MAPKAPK2	TRAF5	NUP210	ATP13A5	APBB2	KIAA1211	DAP	CKMT2	JADE2	CTNNA1	PCYOX1L	ARHGEF37	GRM4	FKBP5	SLC26A8	GCLC	PTPRK	IFNGR1	TBL2	CPSF4	ZKSCAN1	LUC7L2	GJB1	ARHGEF6	ZNF696	CORO2A	WDR31	ZBTB26	MIR181A2HG	FNBP1	RAPGEF1	TMEM9B	DENND5A	SLC39A13	TAF6L	SF1	FAM86C1	RDX	USP6NL	MAP3K8	RASSF4	USP54
PURA_(+)	SV2A	CADM3	RAB6B	PURA	PACSIN1	RAB14	KCNC1	ENO2	FAIM2	MAP1A	THRA	EPB41L1	CBX7
RAD21_(+)	DVL1	VWA1	FAAP20	TPRG1L	LRRC47	C1orf174	ESPN	PHF13	ENO1	TMEM201	UBIAD1	MAD2L2	PLOD1	SPEN	HSPB7	FAM131C	NBL1	CAMK2N1	KIF17	HP1BP3	CDC42	HNRNPR	LYPLA2	PNRC2	SRRM1	SYF2	STMN1	PDIK1L	ZNF593	HMGN2	PIGV	MAP3K6	SDC3	PUM1	PEF1	MARCKSL1	ZBTB8A	TMEM54	MTF1	RRAGC	HPCAL4	MYCL	CAP1	YBX1	SVBP	B4GALT2	TMEM53	PRDX1	RNF11
RARA_(+)	TNFRSF14	GPR153	ACOT7	PLEKHG5	SPSB1	CASZ1	DISP3	SLC9A1	SESN2	PTPRU	ADGRB2	SYNC	BMP8A	PABPC4	TSPAN1	PLPP3	GADD45A	AHCYL1	KCND3	KCNN3	ZBTB7B	EFNA1	MEX3A	SEMA4A	C1orf61	MEF2D	BCAN	CRABP2	KCNJ10	DDR2	LINC00862	GPR37L1	SYT2	KISS1	ELK4	SLC41A1	DYRK3	MAPKAPK2	PLXNA2	CAMK1G	LAMB3	TRAF3IP3	PTPN14	GJC2	SOX11	GDF7	DNMT3A	KCNK3	CDC42EP3
REL_(+)	ERRFI1	DISP3	TNFRSF1B	FBLIM1	SPEN	PADI2	HSPG2	ZNF436	TCEA3	FGR	LAPTM5	MARCKSL1	ZBTB8A	SYNC	RNF19B	PABPC4	NFIA	TYW3	MCOLN3	BCAR3	CSF1	CD58	LINC00624	SLC39A1	LMNA	C1orf61	ETV3L	CD84	ARHGAP30	OLFML2B	RCSD1	TNFSF4	GLUL	SMG7	PTGS2	RGS1	PTPRC	LINC00862	IPO9-AS1	BTG2	NUAK2	KLHDC8A	ELK4	G0S2	TP53BP2	ENAH	H3F3A	CCSAP	LINC00298
RELA_(+)	CASZ1	SESN2	POU3F1	ELOVL1	SYT6	FAM189B	PEA15	USP21	RXRG	GACAT3	ALK	EFEMP1	GAD1	SP9	INO80D	IGFBP5	PTPRN	GBX2	BRPF1	RBMS3	CACNA2D2	ARHGAP31	SH3BP2	CXXC4	ARSJ	SPRY1	PCDH18	VEGFC	EGFLAM	FGF10	GABRA1	FOXF2	FKBPL	RGL2	COL19A1	POU3F2	AQP1	IKZF1	VSTM2A	SEMA3E	DLX6	WNT2	AASS	SHH	TMEM47	POU3F4	KCNS2	ZHX2	BNC2
RFX2_(+)	DISP3	ERICH3	KCNC4	BCL9	KCNN3	ACTN2	DNMT3A	DNAH6	TCF7L1	DNAH7	STK17B	KIAA2012	NEK10	C3orf67-AS1	SYNPR	ARHGEF26	MECOM	FNDC3B	CTSO	SEMA5A	DNAH5	PDZD2	ANKRD55	FAM196B	LINC01484	CPLX2	BTBD9	MLIP	SCML4	TMEM200A	RPS6KA2	TMEM196	ITGB8	CDCA7L	LAMB1	ARHGAP6	IL1RAPL1	CFAP47	FAM155B	NHSL2	UNC5D	PLEKHA2	RGS20	E2F5	CA2	C8orf37-AS1	C8orf37	MATN2	RFX3
RFX4_(+)	LYPLA2	LRRC42	GADD45A	LRRC8B	F3	GPR88	GPSM2	HIPK1-AS1	CADM3-AS1	PAPPA2	MR1	IPO9-AS1	C1orf198	LINC01103	NCKAP5	DNAH7	C2orf80	DIRC3-AS1	PPP1R7	RARB	P4HTM	CAMKV	C3orf67	TOMM70	ADCY5	RNF7	ARHGEF26	KCNAB1	TIPARP	WDR49	NCBP2	WFS1	CC2D2A	BMPR1B	BBS12	LINC00499	CDH6	FST	BOD1	NBAT1	NRSN1	HMGN3	CNR1	CASC6	UFL1	ESR1	DYNLT1	ARL4A	DGKI
RXRA_(+)	RPL34-AS1	FGF1	RREB1	ADTRP	THBS2	RXRA	TAGLN	GREM1	METRN	GSE1	HSPA12B	RASSF2	LINC00494
RXRB_(+)	DVL1	GABRD	PLCH2	MAD2L2	MFN2	PDPN	NBL1	RAP1GAP	C1QA	C1QC	ADGRB2	MAP7D1	FHL3	LMO4	PRMT6	ATP1A1	SV2A	LMNA	BCAN	IGSF8	TOMM40L	ALDH9A1	LHX9	CSRP1	PRELP	VSNL1	FOSL2	POU3F3	CTDSP1	WNT6	WNT10A	PTPRN	SLC4A3	ITM2C	ACKR3	PRRT3	PLXNB1	HYAL2	DUSP7	ALAS1	WNT5A	GYG1	FAM131A	EPHB3	WFS1	JADE2	REEP2	RNF14	GPX3
SHOX2_(+)	NTNG1	LHX9	SHOX2	3-Mar	PHACTR2	OPRM1	CNKSR3	GRID2IP	GTF2IRD1	MCF2	CUX2	CACNA1G	PLCB4	GRIN2D
SMARCA4_(+)	KLHL17	UBE2J2	CDK11B	SLC35E2B	NADK	GNB1	PRKCZ	SKI	PLCH2	TNFRSF14	KCNAB2	ACOT7	PLEKHG5	KLHL21	ENO1-AS1	SLC25A33	PIK3CD	CTNNBIP1	NMNAT1	PGD	MTOR	UBIAD1	DISP3	AGTRAP	KIAA2013	PLOD1	DHRS3	KAZN	FHAD1	CASP9	DNAJC16	DDI2	PLEKHM2	ZBTB17	FAM131C	SZRD1	ARHGEF10L	IGSF21	IFFO2	CAPZB	PLA2G5	KIF17	HP1BP3	ECE1	EPHA8	LUZP1	HTR1D	ASAP3	RCAN3
SMARCC2_(+)	PRKCZ	FAAP20	DFFB	PER3	CTNNBIP1	KAZN	ATP13A2	HSPG2	HNRNPR	WDTC1	KIAA1522	FHL3	ZMPSTE24	DPH2	RNF220	AKR1A1	TMEM59	TMED5	KCNC4	MAGI3	RSBN1	HIPK1-AS1	PIAS3	PRKAB2	CDC42SE1	SNX27	UBAP2L	KCNN3	DPM3	SCAMP3	SSR2	SEMA4A	ISG20L2	HDGF	PRCC	TRMT1L	SWT1	DSTYK	SLC45A3	RAB29	SERTAD4-AS1	LPGAT1	LIN9	GPR137B	LPIN1	DPYSL5	EIF2B4	CHAC2	SLC1A4
SOX10_(+)	CLIC4	MATN1-AS1	COL16A1	MARCKSL1	COL9A2	RIMS3	ELOVL1	ASB17	NEXN	LPAR3	GPSM2	CERS2	S100A1	HAPLN2	BCAN	KCNJ10	ATP1A2	SEC16B	GLUL	B3GALT2	LINC00862	CSRP1	CNTN2	YOD1	TMEM63A	RHOU	PLD5	SOX11	WDCP	PRKD3	FOXN2	VRK2	RTKN	KRCC1	MAL	CNNM4	POU3F3	GPR17	NCKAP5	NXPH2	ERMN	WIPF1	COL5A2	CCDC150	RFTN2	ASIC4	EFHD1	GALNT15	KCNH8
SOX11_(+)	MARCKSL1	TAL1	IGSF3	RASGRP3	SIX3	CYP26B1	FST	DPYSL3	HMGA1	MARCKS	HMGB3	ZNF462	TRIM8	BCL7A	MEIS2	NR2F2	SALL1	TOX3	INSM1
SOX2_(+)	RNF220	SOX13	PROX1	ITPKB	RFTN2	SLC6A1	RBMS3	RBMS3-AS3	HEG1	ZIC4	ZIC1	SOX2	NR2F1	DLX6	TMEM47	PLP1	ZFHX4	LRTM2	ZIC5	NDRG2	SYNDIG1L	ZNF710	NR1D1	STAT5A
SOX5_(+)	CACHD1	ADGRL2	LMO4	OLFM3	MAGI3	FAM163A	GALNT14	UGP2	CTNNA2	MGAT5	LRP1B	SESTD1	ZNF385B	MREG	CNTN6	CNTN4	ZNF385D	THRB	MITF	FOXP1	ST3GAL6	LSAMP	CPNE4	PEX5L	FRYL	INPP4B	CDH18	LHFPL2	C5orf30	RNF182	RUNX2	KHDRBS2	CNR1	POPDC3	THEMIS	ZNF804B	SLC26A4	CHRM2	CREB3L2	CNTNAP2	MOSPD2	GABRA3	PDE7A	FREM1	CNTNAP3	MAMDC2	NELL1	GAB2	PLXDC2
SOX6_(+)	TRIM67	SP9	ERBB4	KAT2B	RBMS3	RBMS3-AS3	SOX2	FGFR3	LGI2	PDGFRA	ARHGAP24	FSTL5	VCAN	FBN2	PSD2	GJA1	NXPH1	IGF2BP3	NPY	DLX6-AS1	DLX5	ARX	POU3F4	SRPX2	HTR2C	SCARA5	LHX6	SOX6	MPPED2	PCDH15	ZCCHC24	VAX1	TSPAN11	BEST3	TMTC2	FOXN4	CLDN10	KIAA1024	TOX3	MAF	CYGB	TMEM200C	DNMT3B	ZNF536	SOX10	OLIG2	OLIG1
SOX7_(+)	TACR3	TFEC	GJD2	ADAMTS17	ETV4	TMEM100
SOX8_(+)	CLIC4	ZBTB7B	NHLH1	GPR17	GALNT3	LINC00578	FILIP1	QKI	FSCN1	GPNMB	PLP1	SLITRK2	LINC00536	EXT1	C9orf135	FAM102A	PRR5L	HEPACAM	ADAMTS8	ZCCHC24	OPALIN	PIK3C2G	GRASP	DUSP6	ASCL1	SNX22	SOX8	CNP	KIF19	LAMA1	KLHL14	PREX1	PMEPA1	TTYH1	OLIG1
SOX9_(+)	AHDC1	C1orf61	ATP1A2	CSRP1	C1orf198	ARID5A	NR4A2	GPD2	DIRC3-AS1	FAM107A	MITF	WDR49	ST6GAL1	FGFR3	DNAH5	LUCAT1	NREP	PDLIM4	SPARC	GCNT2	CDKN1A	CD24	HEY2	SLC2A12	MET	TMSB4X	EYA1	NDRG1	GLIS3	FAM189A2	LINC01505	RGS3	NR6A1	OAF	HEPACAM	MXI1	FGFR2	NR4A1	ERBB3	SMAD9	MYH7	LINC00922	TRAF4	LINC00511	CCBE1	ACSS1	SDC4	MIDN	KCTD15
SPI1_(+)	PADI2	RNF19B	FHL3	TMEM53	SLC16A4	SCAMP3	CD84	FCGR2A	FCGR3A	RCSD1	GLUL	RGS1	G0S2	GNG4	CMPK2	GACAT3	LINC01317	PRKD3	ZFP36L2	REL	PLEK	DUSP2	MALL	GYPC	KYNU	IFIH1	CHRNA1	CERKL	AP1S3	INPP5D	ACKR3	CMTM7	WNT5A	DZIP1L	P2RY14	P2RY13	P2RY12	IGSF10	ETV5	TPRG1	IL1RAP	WFS1	LINC01182	UTP3	NPNT	SCRG1	ACSL1	SLC9A3	IL7R
SPR_(+)	TP73	TNFRSF1B	SYT2	PRELP	IGFBP5	SEMA3B	SH3TC1	N4BP3	TJAP1	ELFN1	HSPB1	SIGIRR	AHNAK2	NPW	CHD3	IGFBP4	KRT17	PHOSPHO1	PDK2	TTYH2	RANGAP1	SHISA8
SREBF1_(+)	MIR181A1HG	GPC1	GTF2IRD1	6-Sep	VLDLR	OSBPL5	CUX2	TNFAIP2	KCNJ16	NCAN
SREBF2_(+)	NOC2L	KLHL17	AGRN	SDF4	UBE2J2	SCNN1D	ACAP3	PUSL1	CCNL2	MRPL20	MIB2	CDK11B	SLC35E2B	NADK	GNB1	GABRD	PRKCZ	FAAP20	SKI	MORN1	RER1	PEX10	PLCH2	PANK4	WRAP73	C1orf174	LINC01134	AJAP1	KCNAB2	CHD5	RPL22	RNF207	ICMT	GPR153	ACOT7	PLEKHG5	NOL9	ZBTB48	THAP3	PER3	ERRFI1	GPR157	MIR34AHG	SLC25A33	TMEM201	PIK3CD	CLSTN1	CTNNBIP1	LZIC
SRF_(+)	CDK11B	CDK11A	ERRFI1	PIK3CD	PLOD1	CAPZB	ZNF436	GPR3	KHDRBS1	ZC3H12A	FOXO6	ELOVL1	PCSK9	SAMD13	RPF1	LRRC8B	DR1	EXTL2	KCNC4	CD53	MCL1	TUFT1	TPM3	UBAP2L	ACKR1	DUSP23	MAEL	IER5	RGS2	BTG2	SLC41A1	SLC30A1	ATF3	DUSP10	GACAT3	SDC1	GDF7	GAREM2	KCNK3	LBH	YIPF4	CRIM1	CDC42EP3	SRSF7	PKDCC	EGR4	DGUOK-AS1	TET3	RNF181
STAT5A_(+)	LAPTM5	FGD5	VIP	ARHGDIB	STAT5A
TAF7_(+)	NOC2L	AURKAIP1	GABRD	LINC01134	PARK7	ERRFI1	ENO1-AS1	CLSTN1	PLA2G5	UBXN10-AS1	LYPLA2	PNRC2	SYF2	NUDC	LAPTM5	FNDC5	NCDN	PABPC4	CAP1	ZMPSTE24	RIMS3	SVBP	MED8	PTPRF	UQCRH	TAL1	BTF3L4	JAK1	CYR61	LRRC8D	DR1	WDR47	TAF13	SARS	CYB561D1	GPR61	KCNA2	LRIF1	HIPK1-AS1	CSDE1	ATP1A1	ANKRD34A	TXNIP	MRPS21	SCNM1	ZNF687	ILF2	UBE2Q1	CHRNB2
TAL1_(+)	AGRN	SLC2A5	DHRS3	TAL1	CD53	CRABP2	FCGR2A	RCSD1	PTPRC	TLR5	ARHGAP25	CASP8	SP100	FYCO1	ADAMTS9	HCLS1	CD86	P2RY12	MECOM	SH3TC1	TMEM156	SPP1	SLC1A3	GM2A	LCP2	PPP1R18	GPSM3	FGD2	EYS	TAGAP	PACRG-AS3	FBXL18	IKZF1	CPED1	TBXAS1	PLP1	IL13RA1	MSR1	SYK	PRR5L	CD82	MYRF	SLCO2B1	FLI1	ALOX5	BLNK	SLCO1A2	DNAJC22	ELK3
TBX2_(+)	DRAXIN	ITPKB	EPAS1	PTH1R	P2RY14	LINC00578	PDGFRB	CPLX2	DAAM2	ZBTB2	TFEC	DACH1	STON2	TBX2
TBX6_(+)	FCGR2A	PTPRC	AGA	ARHGDIB	ADAMTS17	TBX6
TCF7L2_(+)	GPR153	RNF220	FAM163A	NPL	RASGRP3	LYPD6B	MYO1B	GBX2	LRRN1	FRMD4B	ZIC4	ZIC1	LINC00886	SOX2	PRKG2	DKK2	PALLD	RAI14	ST8SIA4	RNF182	ENPP3	ENPP1	HEBP2	AKAP12	PPP1R17	VWC2	WNT2	SMPX	ATP11C	EXTL3	PLAT	PAG1	CORO2A	SLC17A6	PYGM	RHOBTB1	UNC5B	BTBD11	FAM222A	ZIC2	ANXA2	RORA	ANKRD34C	ZNF423	NKD1	ZFHX3	PTPRM	ZNF396	ISM1
TEF_(+)	CHD5	PER3	CLSTN1	RCC2	PAQR7	MAP7D1	HPCAL4	JUN	SSX2IP	LRRC8D	PLEKHO1	CIART	SYT11	MEF2D	HDGF	CADM3	KCNJ9	IGSF8	DDX59	LIN9	HPCAL1	RHOB	SPRED2	MGAT4A	B3GALT1	RAMP1	BHLHE40-AS1	NR1D2	CAMKV	RBM15B	WDR82	ERC2	FILIP1L	PAQR9-AS1	PFN2	NAT8L	PROM1	NPY1R	PDE4D	JADE2	CREBRF	RNF44	PRR7	TFEB	TFAP2D	MLIP	CD24	LINC00574	ACTB
TFCP2L1_(+)	ABCA4	TFCP2L1	CP	RBM47	PRLR	SMIM3	DCDC2	IER3	GPNMB	AQP1	PDK4	KANK1	ROR2	ANGPTL2	SLC39A12	FGFR2	SCNN1A	TRPV4	LGALS3	OTX2-AS1	MTRNR2L1	SLC16A6	FBLN1	MRPS6
THRA_(+)	KCNAB2	ICMT	DISP3	MAD2L2	EFHD2	PADI2	PAX7	NBL1	CAMK2N1	RAP1GAP	EPHA8	C1QC	HNRNPR	PTPRU	SDC3	COL16A1	ADGRB2	ZBTB8A	HPCA	C1orf216	MAP7D1	HPCAL4	RIMS3	TSPAN1	NFIA	ERICH3	LMO4	TGFBR3	CELSR2	AHCYL1	KCNC4	WNT2B	SYT6	ANKRD34A	PLEKHO1	CIART	LYSMD1	ADAR	PMVK	PBXIP1	PYGO2	SYT11	ARHGEF2	MEF2D	HDGF	CADM3	TAGLN2	KCNJ9	PEA15
TP53_(+)	DHRS3	WNT4	LAPTM5	FAM102B	PLD5	OTOF	COBLL1	C3orf67	WWTR1	RBM47	BMPR1B	FAT1	CDC25C	RREB1	CASC15	DCDC2	CTGF	LINC00326	AMZ1	MET	ZC3HAV1	MID1	EFNB1	ANGPT1	FREM1	CTNND1	EXPH5	ADARB2-AS1	KLF6	PROSER2	ENKUR	ACTA2	FAS	PTPRO	OVCH1-AS1	LIMA1	E2F7	ADGRD1	SLC7A8	EFS	PCK2	C15orf39	CSPG4	TMEM100	LPO	9-Sep	FAM110A	OLFM2	PPP1R13L
TP73_(+)	ANKRD65	TP73	TGFBR3	PTPN7	GJC2	PLD5	PROC	TFPI	WNT6	LINC01266	LRRC3B	GRM2	NDST4	FAT1	EDIL3	PSD2	GABRA1	PERP	MICALL2	ELFN1	ADCYAP1R1	ANGPT1	PVT1	LPAR1	PBX3	NEAT1	RELT	AMIGO2	PCED1B	DACH1	GPC6	FRMD6	ORAI3	ZFHX3	GPR179	SYNDIG1	MAP3K7CL	COL18A1
UBTF_(+)	PLCH2	HES5	CHD5	ICMT	GPR153	DHRS3	SLC9A1	GPR3	HPCA	HPCAL4	RIMS3	ELOVL1	PTPRF	SLC6A9	JUN	GADD45A	LRRC8D	PIAS3	EFNA3	MEF2D	CADM3	KCNJ10	PEA15	VANGL2	PRRX1	CNTN2	NUCKS1	YOD1	CAMK1G	ACTA1	ZBTB18	KLF11	CYP26B1	LRRTM1	CAPG	BIN1	PROC	ZEB2	CACNB4	NR4A2	ITGAV	BZW1	INO80D	WNT6	PTPRN	ACKR3	PER2	BHLHE40	BRPF1
USF2_(+)	HDGF	CNIH4	SNX17	PCGF1	PNKD	TMEM115	WNT5A	AP2M1	8-Sep	YWHAG	MEPCE	GNB2	CDK5	FOXO4	HCFC1	VCPIP1	FAM78A	ACTR1A	M6PR	POU6F1	FNTB	BDKRB1	NAA60	CDIP1	UBALD1	FBXL19	ZFP1	DLG4	RUNDC3A	HEXIM1	WBP2	ZBTB14	LINC00652	NAPB	ZBTB7A	FEM1A	ZNF358	PNPLA6	SCN1B	NFKBIB	GSK3A	IRF2BP1	SCAF1	H1F0	RANGAP1
VAX1_(+)	PRDM16	AHDC1	MARCKSL1	GRIK3	PLPP3	GNG4	PLEKHH2	SIX3	CYP26B1	PAX8	B3GALT1	GAD1	DLX1	SP9	INO80D	ERBB4	4-Mar	DOCK10	SLC6A1	WNT7A	FAM107A	PDZRN3	ZIC4	ZIC1	MXD4	LGI2	PRLR	CAPSL	C6	HAPLN1	TNFAIP8	STK32A	GALNT10	PXDC1	GUCA1A	CNR1	SCML4	NR2E1	ADCYAP1R1	VSTM2A	ELN	DLX6-AS1	DLX6	DLX5	FOXP2	MEST	BMX	AP1S2	TMEM47
WT1_(+)	IGSF3	ATP2B4	PLCD1	WNT5A	HOPX	SHROOM3	NEDD9	NFKBIE	RENBP	COL14A1	WT1	FKBP4	JAG1	MKNK2	FBN3
XBP1_(+)	HES4	FAM131C	C1QB	ZDHHC18	ZSCAN20	RHBDL2	SLC6A9	GADD45A	HIPK1	BCAS2	NBPF14	EFNA3	B4GALT3	UAP1	ZBTB37	CACYBP	PAPPA2	BTG2	DUSP10	C1orf198	NTSR2	DNAJC27	FOSL2	ALK	LTBP1	RHOQ	STON1-GTF2A1L	EFEMP1	C1QL2	LYPD6B	RND3	DPP4	ITGA6	NPPC	EFHD1	IMPDH2	TMF1	PDZRN3	CCDC80	CDV3	SIAH2	KCNMB3	CPEB2	COMMD8	OCIAD2	SLC4A4	COL25A1	SLC7A11	FNIP2
YY1_(+)	UBE2J2	AURKAIP1	MRPL20	MIB2	CDK11B	CDK11A	GNB1	SKI	RER1	AJAP1	KCNAB2	PHF13	THAP3	PARK7	ENO1	TMEM201	CLSTN1	MTHFR	PRDM2	TMEM51	SPEN	ZBTB17	RCC2	PAX7	DDOST	HP1BP3	HSPG2	ZBTB40	HNRNPR	ZNF436	LYPLA2	PNRC2	SYF2	PAFAH2	ZNF593	UBXN11	PIGV	GPN2	NUDC	TRNP1	SLC9A1	TMEM222	AHDC1	YTHDF2	LAPTM5	SDC3	PUM1	PEF1	ADGRB2
ZBTB7A_(+)	AGRN	SCNN1D	ACAP3	DVL1	VWA1	MIB2	GNB1	GABRD	PRKCZ	FAAP20	SKI	FAM213B	C1orf174	KCNAB2	CHD5	ICMT	GPR153	ACOT7	TMEM201	PIK3CD	CTNNBIP1	CASZ1	DHRS3	EFHD2	PLEKHM2	ZBTB17	ATP13A2	RCC2	PAX7	NBL1	ZBTB40	LYPLA2	EXTL1	TRNP1	SLC9A1	WDTC1	AHDC1	RCC1	YTHDF2	PTPRU	SDC3	PEF1	ADGRB2	KIAA1522	HPCA	RNF19B	ZNF362	MAP7D1	OSCP1
ZBTB7B_(+)	SHC1	ZBTB7B	NHLH1	HSPB1	RND1	KLHL14	BCL3
ZIC2_(+)	LINC00982	PRDM16	SP9	ZIC4	ZIC1	RAI14	SHH	PREX2	CCND1	ZIC5	ZIC2	SOX1	ZNF521
ZMAT4_(+)	ADGRL2	NTNG1	RBMS1	COBLL1	CDH18	PAM	ETV1	KCND2	DPP6	ZMAT4	TOX	GFRA1	TRHDE	MTUS2	ENOX1
ZMIZ1_(+)	DISP3	NFIA	SERTAD2	HRH1	SLC7A14	CXXC5	CDKN1A	CPNE5	MAFK	COL5A1	IGSF9B	ZMIZ1	TLE3	GSE1	CAMKK1	9-Sep
ZNF189_(+)	AGRN	UBE2J2	ACAP3	SLC35E2B	SKI	RER1	PLCH2	PANK4	AJAP1	PLEKHG5	ZBTB48	KLHL21	THAP3	ERRFI1	MIR34AHG	CTNNBIP1	DHRS3	KAZN	DDI2	SPEN	ZBTB17	RCC2	IGSF21	CAPZB	HP1BP3	LUZP1	TCEA3	CLIC4	MAN1C1	CEP85	GPR3	RCC1	TAF12	GMEB1	YTHDF2	EPB41	PTPRU	ADGRB2	FNDC5	CSMD2	SMIM12	GRIK3	LINC01137	POU3F1	COL9A2	CTPS1	ERMAP	SLC6A9	ZSWIM5
ZNF281_(+)	VWA1	DHRS3	EFHD2	HSPB7	EPHA8	C1QA	C1QC	AHDC1	PTAFR	PIK3R3	AMIGO1	KCNC4	WNT2B	KCNJ10	LINC00862	PRELP	TGFB2	MYCN	WDCP	B3GNT2	MEIS1	CYP26B1	LRRTM1	LINC01102	RALB	LYPD1	GAD1	LANCL1	PLCD1	KLHDC8B	HTR1F	CXXC4	JADE1	PCDH10	PALLD	TENM3	FSTL4	ANXA6	ZKSCAN8	SPDEF	INHBA	SSC4D	ABCB4	DLX6-AS1	VGF	IFT22	FAM3C	TCAF1	CRYGN
[truncated: 5,000 more columns]

## Sheet: Inh_regulons
Regulon	Column2	Column3	Column4	Column5	Column6	Column7	Column8	Column9	Column10	Column11	Column12	Column13	Column14	Column15	Column16	Column17	Column18	Column19	Column20	Column21	Column22	Column23	Column24	Column25	Column26	Column27	Column28	Column29	Column30	Column31	Column32	Column33	Column34	Column35	Column36	Column37	Column38	Column39	Column40	Column41	Column42	Column43	Column44	Column45	Column46	Column47	Column48	Column49	Column50
ARID3A_(+)	PRKD3	HAAO	SLC40A1	SP140	DCLK3	PAICS	PRKG2	LUCAT1	CCNJL	SPDEF	LRGUK	CUL4B	ZNF75D	SMARCA2	TLN1	PIP5K1B	GRIK4	DIAPH3	EDNRB	NFATC3	ALPK2
ARNT2_(+)	UBE4B	MTHFR	CLCN6	DNAJC16	ZBTB8OS	RBBP4	RRAGC	CC2D1B	COA7	DNAJC6	SLC16A1-AS1	RNF115	PIP5K1A	C1orf43	TMEM9	KLHL12	PPFIA4	DUSP10	BROX	RGS7	CNST	YWHAQ	ASXL2	KHK	ZNF512	PRKCE	FOXN2	AMMECR1L	ARHGAP15	ORC4	BAZ2B	METAP1D	DLX2	NCKAP1	STK17B	GIGYF2	CAPN10	CAMK1	RAB5A	PDCD6IP	DHX30	IP6K1	DUSP7	SLMAP	ATG3	SLC35A5	ATP6V1A	DRD3	HSPBAP1
ATF3_(+)	ERRFI1	DISP3	LYPLA2	AKIRIN1	JUN	SAMD13	PKN2-AS1	KCNC4	DDX20	NUP210L	ETV3	PBX1	IER5	BTG2	YOD1	PPP2R5A	ATF3	ACBD3	OBSCN	ZNF124	WDCP	LINC01122	REL	PELI1	SEMA4C	IFIH1	PLCD4	NPPC	SNED1	LRRN1	PLCD1	CSRNP1	EIF1B	ALAS1	CDV3	ZBTB38	RNF7	MLF1	CPLX1	CLNK	FAM114A1	SLC39A8	TACR3	ANXA5	EXOSC9	CCNA2	TMEM184C	FBXO8	IRF2
ATF4_(+)	DVL1	SSU72	PARK7	ZNF436	CLIC4	RHCE	SESN2	YARS	HPCA	NCDN	PSMB2	C1orf216	UTP11	RIMS3	SLC6A9	TSPAN1	NFIA	GADD45A	LRRC8D	CDC14A	TAF13	SARS	KCNC4	SRGAP2-AS1	RBM8A	CIART	S100A10	HAX1	PFDN2	B4GALT3	NDUFS2	CACYBP	RGS16	ZNF281	CHI3L1	TMCC2	ATF3	SDE2	MRPL55	IRF2BP2	GNG4	ZBTB18	LINC01115	SOX11	GRHL1	HPCAL1	NTSR2	KCNK3	UCN
ATF6B_(+)	HES4	ZBTB48	MFN2	DHDDS	GPR3	STX12	NTNG1	SEMA6C	TIPRL	CNIH3	DNAJC27	UCN	REL	MGAT4A	NR4A2	MYO1B	ZFAND2B	CHPF	NDUFA10	OXSR1	C3orf14	RNF7	LINC00886	LINC00578	AFAP1-AS1	OCIAD1	CDS1	ZGRF1	HHIP	ATG10	FSTL4	C5orf15	UBE2B	PFDN1	FGF1	PRR3	BRD2	RING1	TAF11	ZNF76	CMTR1	COL19A1	PTPRK	SERAC1	CCR6	MAD1L1	AHR	CREB5	RABGEF1
BCL11A_(+)	KIF26B	LINC01122	BCL11A	GAP43	IQCJ-SCHIP1	CDH9	RSPO3	EPB41L2	GRM8	EPHB6	SGCZ	PCSK5	GRIN3A	SOX6	MPPED2	PCDH15	SRGAP1	CDH7	PTPRT
BCL6_(+)	POU3F1	CACHD1	OLFM3	ITPKB	FOSL2	ERBB4	LMCD1	RARB	PDZRN3	LINC01322	BCL6	TP63	PDE4D	PAM	EBF1	COL21A1	LAMA2	CREB5	HGF	WNT16	TMEM47	PAPPA	LRRC4C	C11orf87	SPAG6	PTHLH	SYT1	ANO4	B3GLCT	LRRC63	EFNB2	STON2	SALL1	SNAP25
BCLAF1_(+)	ISG15	CCNL2	MRPL20	CDK11B	PRDM16	PLEKHG5	THAP3	ERRFI1	CASZ1	NPPA	SZRD1	ZNF436	ZNF436-AS1	LYPLA2	SRRM1	TMEM50A	PAFAH2	PDIK1L	HPCA	AGO1	SNIP1	SF3A3	POU3F1	ZFP69	SLC2A1	ELOVL1	MED8	RAB3B	BTF3L4	CPT2	USP1	ALG6	ST6GALNAC5	FUBP1	PRKACB	LRRC8D	ZNF326	TGFBR3	DR1	BCAR3	DNTTIP2	AGL	DBT	EXTL2	SLC30A7	COL11A1	AMY2B	HENMT1	SARS
BRF1_(+)	THEMIS2	PLXND1	TRPC7	SMOC2	HHLA1	RHOG	AHNAK	SFR1	C12orf56	CABP1	CDH24	BRF1	WRAP53	CCDC144NL	PLCD3	SRC	JPH2	TJP3	PTGIR
CEBPB_(+)	GABRD	ZNF436	CLIC4	AUNIP	ZNF593	GPR3	SESN2	YARS	C1orf216	SLC6A9	GADD45A	BTBD8	FNBP1L	HIPK1-AS1	SLC39A1	RRNAD1	KCNJ9	B4GALT3	CACYBP	PTGS2	B3GALT2	YOD1	ATF3	ID2	HPCAL1	FAM84A	DNAJC27	OST4	CRIM1	PLEKHH2	XPO1	PELI1	MTHFD2	TCF7L1	IL1R1	SLC9A2	RGPD3	C1QL2	COBLL1	SP5	ITGA6	SSFA2	LANCL1-AS1	TMEM198	ITM2C	PTMA	NPPC	IL5RA	SLC6A1
CEBPG_(+)	ICMT	PNRC2	CLIC4	GPR3	SESN2	YARS	PPT1	AKR1A1	JUN	L1TD1	GADD45A	TNNI3K	LRRC8D	TGFBR3	BRDT	AHCYL1	LRIF1	SEMA6C	HAX1	B4GALT3	CACYBP	ANGPTL1	ATF3	OR2L13	OR2T6	YWHAQ	YPEL5	RHOQ	APLF	MTHFD2	RAPGEF4-AS1	INO80D	IDH1	CATIP	CDK5R2	STK16	BHLHE40	SLC6A20	ABHD14B	IL20RB	RNF7	NDUFB5	BCL6	TP63	FAM43A	SLC51A	NWD2	PTPN13	H2AFZ
CHD2_(+)	CCNL2	NPHP4	ICMT	HES2	PLEKHG5	NOL9	RERE	H6PD	UBE4B	KIF1B	EXOSC10	MTOR	MTHFR	CLCN6	PRDM2	KAZN	CELA2B	SZRD1	PADI2	UBR4	LINC01141	EIF4G3	NBPF3	KDM1A	SRSF10	STPG1	NIPAL3	PAFAH2	CEP85	ARID1A	WASF2	FAM76A	PTAFR	PHACTR4	RCC1	SRSF4	SNRNP40	ZBTB8OS	RBBP4	YARS	S100PBP	AZIN2	ZNF362	AGO1	TEKT2	PABPC4	HIVEP3	ELOVL1	PTPRF
CREB3_(+)	SSU72	C1orf174	ZBTB48	DRAXIN	RPS6KA1	SVBP	SLC6A9	PRDX1	GADD45A	ZRANB2-AS1	TNNI3K	ERICH3-AS1	SAMD13	AGL	HAPLN2	PFDN2	RGS16	NPL	GLRX2	ZBTB41	LAMB3	G0S2	ATF3	MRPL55	GUK1	TRIM17	TBCE	EXO1	EHD3	RASGRP3	RPS27A	MTHFD2	RGPD1	RND3	GALNT3	GAD1	ACKR3	CAMK1	RPL15	AZI2	ALAS1	KCTD6	FBXO40	SEMA5B	RNF7	RAP2B	GRPEL1	CCNI	SCOC
CREB3L1_(+)	DPYD	MIR137HG	ARID4B	WNT5A	FRMD4B	PHLDB2	C1QTNF7	NPY	SLC1A2	FTH1	CA12	IGDCC3	AKAP13	WSCD1	SLC16A13
CREB5_(+)	AJAP1	SPSB1	DISP3	PDPN	FHAD1	FBLIM1	VWA5B1	ECE1	CLIC4	RPS6KA1	STX12	PTPRU	SNRNP40	BSDC1	CSMD2	DLGAP3	LINC01137	FHL3	FOXO6	SLC6A9	RNF220	MAST2	MKNK1-AS1	OSBPL9	RAB3B	DAB1	JUN	AK4	PDE4B	TCTEX1D1	GIPC2	TTLL7	SAMD13	GNG5	SSX2IP	WDR63	HFM1	NTNG1	GPSM2	KIAA1324	AHCYL1	CTTNBP2NL	MAN1A2	GPR89B	MCL1	ATP8B2	SYT11	DDR2	RXRG
CREM_(+)	BCAS2	SCG2	WWTR1	GPAT3	ARHGEF38	CCNA2	CAST	TBC1D22B	SYAP1	PDK3	ZDHHC2	NFIL3	SIK2	CREM	DUSP16	GPRC5A	PLBD1-AS1	HRK	KLF5	ATP2C2
CUX1_(+)	PRKCZ	GPR153	MIR34AHG	SPSB1	SLC25A33	UBE4B	KIF1B	CASZ1	DISP3	VPS13D	DHRS3	LRRC38	PRDM2	TMEM51-AS1	TMEM51	EFHD2	DDI2	FBLIM1	ATP13A2	ARHGEF10L	IGSF21	IFFO2	SH2D5	ZBTB40	LUZP1	RCAN3	CLIC4	PAQR7	PDIK1L	WDTC1	GPR3	AHDC1	PHACTR4	EPB41	PTPRU	PTP4A2	KIAA1522	PHC2	CSMD2	DLGAP3	STK40	GRIK3	EPHA10	RLF	SMAP2	NFYC	ELOVL1	SLC6A9	RNF220
DDIT3_(+)	JUN	GADD45A	SLC6A17	LOR	HAX1	TMEM9	TMCC2	IKBKE	HPCAL1	EHD3	SLC8A1-AS1	MDH1	MTHFD2	EAF1	RASSF1	TARS	FAM53C	GRPEL2	PTP4A1	GARS	PDAP1	ITM2A	TSC22D3	RAP2C	SLITRK4	SLITRK2	MTFR1	CRH	TMEM215	KLF9	PSAT1	GADD45G	PTH	RCN1	FTH1	SLC3A2	DGAT2	HSPA8	NRGN	FRAT2	GOT1	PKD2L1	CCDC184	SPRYD3	SHMT2	DDIT3	LGR5	GLRX5	CHAC1
DLX1_(+)	RCAN3	DLX1	DLX2	CNTN4-AS1	THRB	NR2F1	SEMA6A	NR2E1	ELFN1	DLX6-AS1	PCDH11X	FGD3	LMO3	KLF5	NPAS1
DMBX1_(+)	FNDC5	DMBX1	VAV3	IGSF3	ATP2B4	GREM2	GALNT14	ASIC4	EPHA4	NYAP2	ARHGAP24	ADAMTS2	SEMA3C	FOXP2	CHRM2	ZFPM2	ADGRB1	NELL1	SYT7	ELMOD1	SMAD9	OTX2-AS1	PLEKHH1	NR2F2	ZFHX3	SEZ6
E2F1_(+)	DFFA	RAB29	EDAR	MME	ADAM29	ADGRV1	MAN1A1	ZC3H12D	CTTNBP2	CADPS2	MSN	SYK	PHLDB1	AGAP2	ZNF219	CHRFAM7A	CHRNA7	CDC6	TTLL6	E2F1	CELSR1
E2F3_(+)	NTNG1	PRKCE	EFHB	RASGRF2	E2F3	EPHA7	LIN28B-AS1	AGPAT4	IL1RAPL2	UNC5D	CPT1A	GAS2L3	COL4A1	FLRT2	DHX40	SLC38A10	XRCC6
E2F4_(+)	SLC6A9	TNNI3K	CELF3	HSPA6	KLHDC8A	IGFBP5	NGLY1	CMYA5	GPANK1	COL9A1	AMD1	ST7-AS2	SHH	APEX2	ZCCHC18	SSRP1	RDX	C10orf82	HSPA2	SIAH1	KANSL1-AS1	TBL1Y
E2F7_(+)	LINC01600	MAFK	CREB5	LINC01111	PTBP3	PAMR1	PALD1	CHD4	E2F7	TAOK3	KNTC1	COTL1	CBX4	PLK5	PATZ1
E4F1_(+)	PANK4	PLOD1	FAM131C	DHDDS	FAM76A	SLC6A9	AK5	GTF2B	SYT6	MAEL	BRINP3	LRRN2	C1orf35	GUK1	EXO1	CYS1	EFEMP1	SEMA4C	FHL2	RAPGEF4-AS1	WIPF1	PDE11A	SLC19A3	P2RY14	LINC00578	HPSE	ZGRF1	IL15	CCDC125	TNIP1	FNDC9	STMND1	HIST1H4H	CUTA	DAAM2	FOXP4	BEND3	AMD1	CYCS	FIGNL1	ZCWPW1	ACHE	VGF	IFRD1	MKRN1	NDUFB2	SLC7A3	ARMCX6	ARMCX3
EGR1_(+)	AJAP1	GPR153	ACOT7	ERRFI1	SPSB1	DISP3	EFHD2	IFFO2	CAPZB	FAM43B	C1QA	C1QB	EPHB2	LUZP1	CNKSR1	NUDC	PTAFR	SESN2	LAPTM5	KIAA1522	YARS	CSMD2	C1orf94	DLGAP3	DNALI1	PLK3	BTBD19	MKNK1-AS1	SSBP3	JUN	COL24A1	C1orf146	PLPPR5	AHCYL1	KCND3	CTTNBP2NL	WNT2B	PDE4DIP	CIART	CDC42SE1	TUFT1	KCNN3	PMVK	PBXIP1	ZBTB7B	LMNA	C1orf61	MEF2D	ETV3
EGR3_(+)	ERRFI1	SPSB1	RAP1GAP	TMEM54	RNF19B	CSMD2	C1orf94	DLGAP3	GRIK3	MACF1	RNF220	PLK3	JUN	PDE4B	LRRC8B	PLPPR5	KCND3	CTTNBP2NL	NOTCH2	OTUD7B	TCHH	ETV3	ILDR2	KIF14	KDM5B	KLHDC8A	ATF3	SMYD2	GNG4	KIF26B	LBH	KCNK12	SERTAD2	SPRED2	TET3	TCF7L1	DUSP2	KIAA1211L	MERTK	ANKRD44	KIAA2012	ADAM23	SPATA3	PTMA	LRRFIP1	PER2	SNED1	BHLHE40	BRPF1
EGR4_(+)	PHF13	ERRFI1	SPSB1	PLK3	JUN	NFIA	KCND3	CTTNBP2NL	PCP4L1	TNR	KDM5B	ADORA1	GNG4	ID2	PELI1	KCNIP3	ASTL	MERTK	GTDC1	ACVR1	RBMS1	SP9	NRP2	PER2	HRH1	LRRFIP2	FAM19A4	MRPS22	BCL6	MSX1	SNX25	FAT1	FBXL7	PDZD2	LYSMD3	3-Mar	IRF1	EGR1	HIST1H2BD	HLA-DPB1	BACH2	REV3L	RNF217-AS1	RNF217	RGS17	LINC00473	C7orf50	RADIL	MMD2
ELF2_(+)	SPATA21	VWA5B1	AGO4	GNG12	ADGRL2	BCAR3	SORT1	PDE4DIP	PBX1	BLZF1	CRB1	MDM4	PPP1R21	PELI1	RFX8	C2orf40	MIR4435-2HG	TNS1	TMBIM1	INPP5D	ANKMY1	SETMAR	METTL6	RFTN1	UBE2E1	MYRIP	ALS2CL	ARHGEF3	ZBTB20	TOPBP1	SEL1L3	GRID2	ELF2	ADAMTS6	ERBIN	PIK3R1	ARHGEF28	PRDM6	TRIM41	RIPK1	ZKSCAN4	CDK19	FRK	UST	SYTL3	BLVRA	RABGEF1	CDK6	ZNF777
EP300_(+)	NOC2L	CDK11B	CDK11A	PIK3CD	LZIC	MFN2	PRDM2	SDHB	SYF2	EYA3	SRSF4	PUM1	ADPRHL2	UTP11	SMAP2	DMAP1	ERI3	TMEM69	STIL	MAGOH	NFIA	MIER1	MTF2	DR1	SASS6	EXTL2	GDAP2	SEC22B	NBPF20	VPS45	GABPB2	SCNM1	INTS3	F11R	ZBTB37	FAM20B	KIF21B	ADORA1	PIK3C2B	MDM4	TRAF5	RPS6KC1	MARK1	HEATR1	CPSF3	LINC00276	ZNF513	MRPL33	PPM1B
ESRRA_(+)	SAMD11	DVL1	MIB2	GABRD	GPR153	ACOT7	DISP3	FBXO44	LRRC38	SDHB	CAPZB	EPHA8	LUZP1	GALE	CLIC4	RPS6KA1	GPR3	SRSF4	FABP3	SYNC	ZNF362	SNIP1	INPP5B	FHL3	PABPC4	PPCS	ELOVL1	PLK3	TSPAN1	TTC39A-AS1	PLPP3	FGGY	TCTEX1D1	CRYZ	ADGRL2	DR1	BCAR3	ABCA4	NTNG1	ATXN7L2	AHCYL1	SLC6A17	KCNA2	NOTCH2	PDZK1	SV2A	ECM1	UBE2Q1	CHRNB2
ESRRG_(+)	AJAP1	KCNAB2	CASZ1	LRRC38	KAZN	SDHB	LINC01141	ALPL	EPHA8	LUZP1	ID3	EXTL1	EPB41	TINAGL1	AZIN2	A3GALT2	GRIK3	COL9A2	NFYC	ATPAF1	LRP8	NFIA	CACHD1	SGIP1	ERICH3-AS1	ABCA4	CNN3	VAV3	KCNA2	MAGI3	NGF	ATP1A1	PTGFRN	POGZ	BCAN	ARHGEF11	NOS1AP	FAM78B	LINC00970	PRRC2C	RABGAP1L	TNR	BRINP2	RASAL2	RGL1	FAM129A	LINC00862	NAV1	SYT2
ETS1_(+)	AJAP1	LRP8	LMO4	NGF	ILDR2	TNR	TRIM67	PRKCE	RASGRF2	SPRY4	PIP5K1B	LMO2	ETS1	OPCML	NRP1	SORCS1	PTPRO	DUSP6	CUX2	COL4A1	COL4A2	SLC24A4	SPRED1	CACNG3	SYNDIG1	TIAM1
ETS2_(+)	DDR2	PBX1	TNN	ATP2B4	IGFBP5	LINC01266	ARPP21	SOX2	KDR	NDST3	NDNF	PLPP1	RLIM	ARMCX3	EYA1	JAK2	IL11RA	NRGN	ZNF385A	NMB	PCSK6	WDR81	SDK2	RAB27B	BFSP1	TSHZ2
FANK1_(+)	PRRX1	SLC1A3	STK32A	GJA1	CASC10	SPAG6
FLI1_(+)	AGRN	AJAP1	NMNAT1	IGSF21	ID3	SH3BGRL3	PIGV	PTAFR	LAPTM5	SVBP	LRP8	WLS	ST6GALNAC3	LMO4	TGFBR3	CTTNBP2NL	TSPAN2	NGF	ATP1A1	SRGAP2B	S100A10	INTS3	ARHGEF2	NIT1	ILDR2	TNN	LRRN2	MFSD4A	SRGAP2	IKBKE	ATF3	ESRRG	TRIM67	GNG4	CAPN13	GALNT14	LTBP1	EFEMP1	VRK2	LINC01122	WDR92	ANXA4	LYG2	RFX8	MERTK	GYPC	NCKAP5	ARHGAP15	RND3
FOS_(+)	AGRN	AJAP1	ERRFI1	RERE	SPSB1	SLC25A33	KIF1B	DISP3	TMEM51	EFHD2	CASP9	FBLIM1	C1QA	C1QB	EPHB2	CNKSR1	NUDC	LAPTM5	ZCCHC17	FABP3	KIAA1522	RNF19B	AZIN2	CSMD2	C1orf94	SMIM12	DLGAP3	STK40	MFSD2A	SMAP2	PLK3	ZFYVE9	SSBP3	JUN	LINC01135	GIPC2	BCL10	LRRC8B	PLPPR5	KIAA1324	AHCYL1	SLC6A17	RAP1A	KCND3	CTTNBP2NL	WNT2B	PTPN22	BCAS2	NGF
FOSB_(+)	SKI	AJAP1	CAMTA1	VAMP3	ERRFI1	SPSB1	KIF1B	DISP3	TMEM51	SH2D5	EPHB2	ZNF593	RNF19B	CSMD2	DLGAP3	STK40	SLC2A1	PLK3	SSBP3	JUN	LINC01135	CRYZ	COL24A1	LRRC8B	PLPPR5	KIAA1324	AHCYL1	SLC6A17	KCND3	CTTNBP2NL	BCAS2	ATP1A1	NOTCH2	PDE4DIP	MTMR11	OTUD7B	CIART	MCL1	CGN	TUFT1	EFNA3	LMNA	ETV3	PCP4L1	HSPA6	RGS4	ILDR2	LINC01344	NMNAT2
FOSL2_(+)	UBXN10	SLC9A1	LEPR	BCL10	LRRC8B	F3	SLC6A17	MTMR11	S100A10	OLFML2B	TNR	GNG4	ROCK2	FOSL2	SPRED2	RTKN	KIF5C	PPP1R1C	GULP1	PTPRN	SNED1	ZNF860	STAC	SCN5A	CSRNP1	ZBTB20	LINC01322	DGKG	IL1RAP	FAM43A	WFS1	TADA2B	C1QTNF7	LGI2	ARAP2	EREG	ANXA5	ARHGAP10	UBE2QL1	ZSWIM6	EDIL3	CAST	TNFAIP8	CXXC5	NR3C1	ADRA1B	NUP153	PIM1	LINC00951
FOXG1_(+)	CHRM3-AS2	CXCL14	CNR1	PLS3	ZCCHC12	PHF20L1	FLRT1	HTRA1	LMO3	BTG1	ASCL1	TRPC4	FOXG1-AS1	FOXG1
FOXO3_(+)	CROCC	ARID1A	WDTC1	PHC2	SLC2A1	DAB1	JAK1	CTTNBP2NL	WNT2B	NBPF20	BCL9	EFNA1	CSRP1	YOD1	DUSP10	EPHX1	KCNS3	ARHGEF33	ZFP36L2	MEIS1	CNTNAP5	AMMECR1L	CERS6	COL5A2	ANKRD44	CLASP2	ACVR2B	LRRC2	SEMA3B	ITGB5	FAM43A	APBB2	NR3C2	C4orf45	FSTL5	HAND2-AS1	PDZD2	LIFR	FGF10	JMY	ARRDC3	NR3C1	CREBRF	ATXN1	HMGN4	PIM1	DAAM2	CCND3	RCAN2
FOXP2_(+)	SLC8A1	GULP1	FOXP1	LINC01210	CDH12	HDAC9	GRM3	FOXP2	KCND2	CHRM2	SPON1	SMAD9	MDGA2	RGS6	MEIS2	RORA	DOK6	DSCAM
GATA3_(+)	IGSF3	SIPA1L2	GALNT13	FOXP1	LINC01210	FOXP2	CHRM2	ZFHX4	SPON1	GATA3	NR2F2	CRNDE	NR1D1	CEP112
GLI3_(+)	DPP10	NLGN1-AS1	TXK	MEF2C	FGF18	GLI3	SULF1	NPFFR1	SFTA3	ASB2	TGFB1
HES5_(+)	HES5	TMSB10	APOD	SNHG8	PDGFA	SLC6A15	FAM222A-AS1	BBS4	MESP1	TBC1D24	HMOX2	GABARAPL2
HLF_(+)	PRDM16	AJAP1	PLEKHG5	PER3	CLSTN1	SSX2IP	HIPK1	CIART	IGSF8	PCP4L1	NOS1AP	IRF2BP2	PLD5	ID2	TRIB2	LINC01376	CRIM1	PRKD3	KCNK12	POU3F3	LRP1B	SCN7A	CYBRD1	CHN1	SERPINE2	PTMA	PER2	HRH1	PLCL2	THRB	C3orf49	PDZRN3	CADM2	TMPRSS7	ARHGEF26	GOLIM4	SOX2	IL1RAP	KCNIP4	KLF3	ART3	TIGD2	UNC5C	FSTL5	FBXO8	ANKH	FBXL7	C6	RAB3C
HNF1B_(+)	KANK4	PTGER3	CCNI	GLRA1	BOD1	PERP	DBF4	FUNDC2	ADRB1	PPP1R1A	C12orf29	HNF1B	PLEKHM1
HNF4A_(+)	EFHD2	MEF2D	FOXN2	ITPR1	CP	RBM47	COL25A1	CTNND2	CDH6	PRLR	ITGA1	MAST4	TCF7	TMEM200A	ZCWPW1	CREB3L2	DPP6	MID1	JADE3	FAM155B	NHSL2	ENOX2	EFCAB1	PCAT1	KANK1	GNA14	FAM120A	SPAG6	SLC16A12	FGFR2	HVCN1	FRMD6	FBLN5	MYO5C	CA12	PPP1R1B	LINC00511	TTR	HNF4A	NFATC2	PHLDB3	BCAM	CLIC6
IKZF1_(+)	PLEKHG5	SLC2A5	DISP3	C1QA	C1QC	C1QB	RPS6KA1	PTAFR	LAPTM5	PLK3	MKNK1-AS1	TAL1	BCL2L15	ZBTB7B	FCGR2A	RCSD1	IER5	SRGAP2	IKBKE	PPP2R5A	ATF3	TLR5	SDE2	C1orf131	PLD5	CEBPZOS	ZFP36L2	VRK2	LINC01122	PELI1	HK2	LYG2	MERTK	MGAT5	TMEM163	ARHGAP15	ITGA4	DUSP19	ANKRD44	CASP8	DIRC3-AS1	MRPL44	RAD18	THRB	TGFBR2	CMTM7	TRAIP	GNAI2	TEX264
ILF2_(+)	FAM126A	SFRP1	TIMP3	PDGFB
JDP2_(+)	AJAP1	FAM131C	ZNF593	SLC9A1	GPR3	OSBPL9	JUN	LINC01135	LRRC7	AK5	COL24A1	LRRC8B	DPYD	DPYD-AS1	KCNA2	BCAS2	NRAS	MTMR11	CGN	TUFT1	NUP210L	LMNA	ETV3	RXRG	LHX4	RGS2	BTG2	PIK3C2B	HLX-AS1	DUSP10	ENAH	ADAM17	KCNF1	LBH	SFXN5	RTKN	ACTR1B	KIAA1211L	LYG2	CREG2	LINC01103	FHL2	TANC1	GALNT3	GAD1	ZNF385B	CWC22	SSFA2	GULP1
JUN_(+)	AGRN	PHF13	ERRFI1	DISP3	CLCN6	FAM131C	KIF17	ZNF436	PAFAH2	ZNF593	NUDC	AHDC1	OPRD1	NKAIN1	ZCCHC17	FABP3	MARCKSL1	BSDC1	CSMD2	NCDN	C1orf216	STK40	HPCAL4	PLK3	BTBD19	PRDX1	PIK3R3	MKNK1-AS1	MKNK1	EFCAB14	RAB3B	JUN	GNG12-AS1	WLS	GIPC2	COL24A1	LMO4	LRRC8B	ARHGAP29	TMEM167B	STRIP1	CTTNBP2NL	SLC16A1	PTPN22	BCAS2	NGF	NOTCH2	NBPF20	PDZK1
JUNB_(+)	HES4	DISP3	FABP3	STK40	PLK3	JUN	LRRC8B	PTPN22	BCAS2	NBPF20	PDZK1	CIART	MCL1	CHRNB2	PMVK	NES	ILDR2	BRINP3	BTG2	GOLT1A	DUSP10	PARP1	GNG4	GREM2	ID2	MIR3681HG	GDF7	FKBP1B	GAREM2	FOSL2	LBH	GEMIN6	RHOQ	KCNK12	AFTPH	EGR4	NPHP1	C1QL2	HS6ST1	SP9	SPATS2L	SCG2	SP110	LINC00471	SNED1	HRH1	RFTN1	DCLK3	DLEC1
JUND_(+)	SAMD11	HES4	DVL1	AURKAIP1	TMEM240	SSU72	PANK4	PRDM16	C1orf174	HES2	KLHL21	PHF13	ENO1	SLC25A33	TMEM201	CLSTN1	DISP3	NPPA-AS1	PLOD1	KAZN	EFHD2	PLEKHM2	FBLIM1	FAM131C	PADI4	RCC2	NBL1	CAMK2N1	SH2D5	HP1BP3	RAP1GAP	ZBTB40	EPHB2	HNRNPR	RCAN3	STMN1	PAFAH2	ZNF593	HMGN2	AHDC1	STX12	DNAJC8	PTPRU	PUM1	SNRNP40	FABP3	PEF1	ADGRB2	TXLNA
KAT2A_(+)	BIN1	SEMA3B	PCBP4	FAM53A	HMCN2	RCOR2	ZCCHC24	FAM222A-AS1	AKT1	MMP25	TFAP4	SLC5A11	CENPT	ACADVL	TGIF1	MAG	DMPK	OGFRP1
KDM5A_(+)	CDK11B	PEX10	AJAP1	CHD5	GPR153	ACOT7	NMNAT1	KIAA2013	TMEM51	FBXO42	NECAP2	ARHGEF10L	TMCO4	MUL1	KIF17	USP48	ZBTB40	LYPLA2	PNRC2	CLIC4	CNKSR1	NUDC	WDTC1	EYA3	PHACTR4	YTHDF2	EPB41	PTP4A2	KHDRBS1	BSDC1	KIAA1522	C1orf94	KIAA0319L	AGO3	STK40	YRDC	MTF1	MACF1	NT5C1A	ZMYND12	BTBD19	ZFYVE9	PRPF38A	LEPR	PDE4B	MIER1	GNG12	WLS	ZRANB2
KDM5B_(+)	RER1	PRDM16	AJAP1	KCNAB2	ICMT	PLEKHG5	PHF13	NPPA	UBR4	RAP1GAP	NCMAP	STK40	SNIP1	SF3A3	RIMS3	CTPS1	MED8	DPH2	ELAVL4	PRPF38A	CPT2	MAGOH	JUN	PSMA5	CYB561D1	CTTNBP2NL	ATP1A1	LINC00623	PRKAB2	NBPF11	ATP8B2	DEDD	UFC1	MPZL1	TNR	RASAL2	QSOX1	CACNA1E	LRRN2	SMYD2	HLX-AS1	TAF1A	MIA3	TRIM11	C1orf131	GNG4	LYST	GREM2	TFB2M
KLF13_(+)	ZBTB8A	EPHX1	GNG4	HPCAL1	STEAP3	GAD1	SP9	SEMA3F	BCL6	PDGFRA	PRDM8	GFOD1	MAOA	MOSPD1	AARD	ROR2	BRD3	FLRT1	CCND2	PPFIBP1	USP44	LNX2	FOXN3	KLF13	GOLGA6L4	TERB1	SEPT4-AS1	RRBP1
KLF7_(+)	MEX3A	WNT9A	SCN9A	GAP43	NEDD9	KLF8	PLXNA3	SOX6	NOS1
KLF8_(+)	TESK2	MMACHC	ANXA4	GRB14	SCN9A	CACNA2D3	GAP43	LINC00886	LIX1	NEDD9	CARD11	KLF8	PLXNA3	LPAR1	ZNF618	HTR3B	CUX2	MIR9-3HG	PLD2	RNF125	ATP8B1	PDYN	DNMT3B	LIPE-AS1
LEF1_(+)	IGSF3	ATP2B4	TANC1	FIGN	EPHA4	KCNIP4	LEF1	SEMA3E	CHRM2	NRG1	MIR124-2HG	PTPRD	RORB	PPFIBP2	OTX2	MEIS2	FBN1	RORA	CDH8	DSEL
MAFF_(+)	SLC2A5	DISP3	C1QA	PTPRU	ATF3	OBSCN	LINC01122	SLC11A1	TRAIP	STAB1	SEL1L3	EGR1	CTGF	IKZF1	DNAJC5B	FLI1	CMKLR1	DLEU2	CLEC19A	ITGAM	PIEZO1	RHBDF2	NFATC2	LAIR1	MAFF	ITGB2
MAFG_(+)	HES4	RAP1GAP	ADGRB2	AKIRIN1	KCNA3	CELF3	CHTOP	IGSF8	ATP1B1	PAPPA2	GUK1	KCNF1	FOSL2	BCL11A	COMMD1	SEMA4C	SCG2	NPPC	ARL4C	KIF1A	SHISA5	IMPDH2	BAP1	RPP14	RNF7	FAM131A	FAT1	LHFPL2	PCDHGA1	ARHGAP26-AS1	RNF44	LINC01600	PAK1IP1	HIST1H4H	ZNRD1	RING1	ZNF76	VIP	CCR6	AHR	CYCS	MTURN	GNB2	FIS1	CREB3L2	NDUFB2	PRKAG2-AS1	MAOA	ARMCX3
MAX_(+)	HES4	SDF4	ATAD3B	MORN1	ACOT7	NOL9	ZBTB48	PHF13	RERE	CTNNBIP1	TARDBP	MTHFR	CLCN6	LRRC38	KAZN	TMEM51	ZBTB17	PQLC2	MUL1	PINK1	DDOST	SH2D5	FUCA1	SRSF10	CLIC4	PAQR7	PDIK1L	CEP85	DHDDS	WDTC1	STX12	EYA3	SNRNP40	ZCCHC17	KHDRBS1	RBBP4	YARS	ZNF362	TFAP2E	PSMB2	AGO4	TRAPPC3	SNIP1	FHL3	AKIRIN1	TRIT1	ZNF691	SZT2	PTPRF
MAZ_(+)	DVL1	TNFRSF25	KLHL21	ENO1	PIK3CD	CLCN6	EFHD2	NBL1	CAMK2N1	PINK1	HP1BP3	LYPLA2	AUNIP	STMN1	SH3BGRL3	MARCKSL1	FNDC5	NCDN	LINC01137	FHL3	UTP11	HPCAL4	AKR1A1	DMBX1	DHCR24	CELSR2	PSRC1	MYBPHL	AMPD2	SYT6	RBM8A	SV2A	APH1A	PI4KB	ILF2	CADM3	IGSF8	PEA15	DEDD	TOMM40L	DDR2	MPC2	MRPS14	RGS16	RGS2	TMEM9	PHLDA3	ADORA1	SRP9
MEF2A_(+)	GPSM2	DENND1B	NCK2	ERBB4	RARB	CADM2	MANBA	MEF2C	KLHL32	HECW1	DLC1	KCNMA1	HS6ST3	GPHN	LDLRAD4	FHOD3
MTA3_(+)	SPSB1	NCMAP	RNF220	IL12RB2	CDK18	LIMS1	SIDT1	BANK1	CTTNBP2	ST18	RUNX1T1	ST3GAL1	MPPED2	MDK	NOS1
NELFE_(+)	ASB1	CCDC71	NELFE	ZNF778	PIGW	EIF2S2
NEUROD2_(+)	PEX5L	PRDM8	IGSF1	NRG1	PCAT1	PARD3	FIGNL2	CNGB1	NEUROD2	ZNF521
NFATC2_(+)	FNDC3B	PDZD2	EGR1	CREB5	PALM2	DUSP6	PCDH8	FOXN3	HS3ST3A1	NFATC2
NFE2L1_(+)	SYT11	ATP1B1	NAT8L	CANX	AGPAT1	TSPAN7	USP11	SLITRK4	IDS	CTSB	FJX1	TMEM151A	PSAP	SPOCK2	FAIM2	CALM1	SEZ6L2	APC2	MEGF8
NFE2L2_(+)	NUDT18	CARNS1	ALDH1A2
NFIA_(+)	CLIC4	NFIA	NTNG1	TXNIP	SOX13	LTBP1	C1QL2	RARB	PRELID2	ETV1	FGF13	ATP11C	CA2	NRIP3	PDGFD	SGMS1	UNC13C	ADAMTSL3	CDH13	TTC39C
NFIC_(+)	AJAP1	KCNAB2	PLEKHG5	DISP3	KAZN	EFHD2	IGSF21	EPHA8	ASAP3	CLIC4	PAQR7	GPR3	AHDC1	OPRD1	COL16A1	MKNK1	NFIA	PDZK1	OTUD7B	ARHGEF2	VANGL2	ADORA1	PIK3C2B	TMCC2	GDF7	DNMT3A	LTBP1	RHOQ	FAM178B	IGFBP5	GHRLOS	ATP2B2	SLC6A1	SLC6A6	ZBTB47	DHX30	PRKCD	LINC00877	GXYLT2	SEMA5B	PDIA5	HEG1	TNK2	ZFYVE28	SLC1A3	IRF1	CAMK2A	CCDC69	CDHR2
NFIX_(+)	PLEKHG5	DISP3	KAZN	CAMK2N1	C1QB	ZNF362	DAB1	NFIA	PDE4B	GADD45A	GNG12	EXTL2	OLFM3	NTNG1	GSTM4	KCNN3	PBX1	RXRG	CD247	CACNA1E	ATP2B4	TRAF5	PROX1	KCNK2	RHOU	ZBTB18	LINC00298	ID2	HPCAL1	TRIB2	VSNL1	OTOF	CRIM1	EFEMP1	LINC01122	BCL11A	LINC01102	LINC01103	LINC01114	ST6GAL2	STEAP3	ANKRD30BL	LYPD1	NCKAP5	ZEB2	ACVR1C	FIGN	ZNF385B	GULP1
NR2C1_(+)	PLEKHG5	DNAJC11	CTNNBIP1	FBXO42	SDHB	ARHGEF10L	TMCO4	HSPG2	TAF12	OPRD1	MECR	PTPRU	TINAGL1	INPP5B	NFYC	SLC2A1-AS1	EIF2B3	MMACHC	AKR1A1	CMPK1	YIPF1	BCAR3	TRIM33	ZNF687	IL6R	SEMA4A	SDHC	MRPS14	SOAT1	DDX59	TIMM17A	PIK3C2B	NFASC	DSTYK	TMCC2	RCOR3	PSEN2	ABCB10	GALNT2	C1orf131	SLC35F3	ERO1B	ZNF496	LINC01376	AGBL5	GTF3C2	IFT172	CLIP4	CAPN14
NRF1_(+)	C1orf159	UBE2J2	VWA1	ATAD3B	MORN1	PRDM16	WRAP73	CEP104	C1orf174	AJAP1	DNAJC11	ERRFI1	H6PD	LZIC	NMNAT1	CASZ1	MTOR	FBLIM1	ZBTB17	NECAP2	NBPF1	SDHB	PQLC2	TMCO4	OTUD3	EIF4G3	USP48	HSPG2	ZBTB40	LUZP1	RSRP1	CEP85	WASF2	STX12	MED18	RCC1	TAF12	SRSF4	TMEM234	TRIM62	SMIM12	ZMYM1	AGO4	TRAPPC3	SNIP1	GNL2	MACF1	TRIT1	ZMPSTE24
ONECUT2_(+)	COL16A1	KCNQ4	BRINP3	CRIM1	FAM19A1	SPSB4	PLD1	MAPK10	PCDH10	PRR16	CXXC5	CPVL	TNS3	PLXNA4	MID1	PLS3	ZMAT4	RUNX1T1	GRHL2	SPON1	LRRC63	KCTD12	NPAS3	KIF26A	CHRNA5	LINC01197	NR2F2-AS1	WWP2	ZFHX3	DCC	ONECUT2	TSHZ1	FZR1	ZNF536	POU2F2	RNF185
PAX6_(+)	PAX7	PALMD	MAEL	GRB14	TLL1	PRLR	LIX1	SLIT3	SCGN	MLIP	SP8	CDCA7L	PAX6	FAM181B	ITIH5	CDH23	TNFSF11	TEPP	DNAH2	SDK2	CDH4	TTYH1
POLR2A_(+)	DVL1	GPR153	FBXO44	WNT4	EPHA8	SYF2	EXTL1	KIAA1522	YARS	FNDC5	CSMD2	CAP1	MMACHC	TXNDC12	BCL10	PRPF38B	SARS	IGSF3	PRKAB2	CERS2	CLK2	ASH1L-AS1	MEX3A	PAQR6	CADM3-AS1	TMEM9	CYB5R1	BTG2	ATP2B4	SOX13	ETNK2	ELK4	CD55	PTPN14	USH2A	PSEN2	TRIM67	DISC1	NID1	KIF26B	ID2	PQLC3	GREB1	MYCN	DNMT3A	KCNK3	LBH	PRKCE	EPCAM
POLR3A_(+)	H6PD	SPSB1	CTNNBIP1	DDI2	ATP13A2	SDHB	IFFO2	KIF17	HSPG2	HMGCL	RHCE	CEP85	DHDDS	STX12	PPP1R8	PTPRU	PSMB2	AGO4	AGO1	NFYC-AS1	TMEM53	BEST4	LURAP1	FAAH	TTC39A	CPT2	GLIS1	NEXN-AS1	KYAT3	BCAR3	GCLM	ALG14	TMEM167B	PSMA5	MOV10	PTGFRN	SRGAP2-AS1	NBPF12	PRKAB2	FMO5	SEMA6C	PIP5K1A	FDPS	ZBTB37	TDRD5	XPR1	SMG7	GLRX2	TIMM17A
POU2F1_(+)	PDE4B	POU2F1	CACNA1E	PLD5	NRXN1	LINC01102	THSD7B	SCN3A	TMEFF2	CNTN4	GRM7	PLCL2	THRB	SYNPR	PDZRN3	LSAMP	NLGN1	PEX5L	LCORL	CCSER1	FAT4	CDH10	RANBP17	EPHA7	SOBP	AUTS2	SNTG1	LINGO2	ZNF618	CACNB2	NRG3	FOXN3	MIR99AHG	NCAM2
POU2F3_(+)	NADK	ADGRL2	WARS2	ESRRG	WNT5A	TMPRSS11A	RAB23	NR2E1	GPR85	FGFR1	LYN	CACFD1	FADS2	CNTN5	POU2F3	KCTD12	NRL	SALL1	CNGB1	BMP2	MIR7-3HG	OCEL1
POU3F1_(+)	KLHDC8A	PTH2R	SYNPR	ZBTB20	KCNMB2	WFS1	DNAH5	PRLR	IQGAP2	TNFAIP8	RCAN2	EYS	TMEM200A	EPB41L2	ELFN1	CREB5	LRRN3	MID1	MID1IP1	AR	MED12	IRS4	SNTG1	LY96	RUNX1T1	SLA	SPON1	TLL2	RARG	LINC01500	THSD4-AS1
POU3F2_(+)	KAZN	HPCA	OLFM3	NHLH1	RGS2	LEMD1	ZBTB18	OTOF	PAX8	GALNT13	GULP1	IGFBP5	ASIC4	EPHA4	ARL4C	HDAC4	OXTR	FGD5	RARB	FILIP1L	ALCAM	KALRN	GATA2	IQCJ-SCHIP1	SOX2	ARHGAP24	GPRIN3	LRAT	LINC01170	CXXC5	DPYSL3	HTR4	FAM196B	KCNMB1	GRM4	COL21A1	POU3F2	GPR6	PDE7B	WIPF3	SLC4A2	ZNF275	ZMAT4	NTNG2	GFI1B	OLFM1	SOX6	CHST1	LINC00836
POU3F3_(+)	AGRN	EFHD2	RCAN3	GRIK3	PDE4B	GADD45A	MAGI3	SEMA4A	PBX1	POU2F1	CACNA1E	RGS8	PLEKHA6	PROX1	KCNK2	OTOF	SLC8A1	LINC01122	BCL11A	LINC01102	LINC01103	LINC01114	POU3F3	ARHGAP15	KCNH7	FIGN	SCN3A	DLX1	TTN	PDE1A	GRM7	ARPP21	CACNA2D3	SYNPR	CNTN3	CADM2	ZBTB20	SEMA5B	SPSB4	PLCH1	PPM1L	SLITRK3	BCHE	PEX5L	NMU	PRKG2	GPRIN3	DKK2	COL25A1
PPARGC1A_(+)	AJAP1	KCNAB2	ACOT7	CAMTA1	MIR34AHG	NMNAT1	CASZ1	DISP3	NPPA-AS1	VPS13D	LRRC38	PDPN	PRDM2	KAZN	TMEM51	SLC25A34	FAM131C	SZRD1	SDHB	ARHGEF10L	TMCO4	ZBTB40	EPHA8	LUZP1	STMN1	EXTL1	RPS6KA1	ARID1A	TRNP1	SLC9A1	MAP3K6	GPR3	EPB41	TINAGL1	FNDC5	AK2	AZIN2	PHC2	ZSCAN20	NCDN	MAP7D1	GRIK3	LINC01137	INPP5B	RHBDL2	PABPC4	HPCAL4	NFYC	ATPAF1
PRRX1_(+)	ADAMTS3	PLCXD3	MIR4500HG	SLITRK5	RHBDL3	CHST8
RAD21_(+)	DVL1	VWA1	SSU72	GNB1	TPRG1L	PARK7	CLSTN1	SRM	EFHD2	SZRD1	IGSF21	PAX7	CAMK2N1	KIF17	PNRC2	CLIC4	SYF2	STMN1	FAM110D	SDC3	TMEM234	MARCKSL1	SYNC	ADPRHL2	LINC01137	UTP11	RRAGC	PABPC4	HPCAL4	RIMS3	FOXO6	DPH2	SLC6A9	PRDX1	PIK3R3	EFCAB14	CMPK1	TRABD2B	ELAVL4	RNF11	RAB3B	PRPF38A	LRRC42	TMEM59	NFIA	USP1	AK4	SERBP1	PTGER3
REST_(+)	AJAP1	DISP3	IGSF21	PTAFR	WLS	LMO4	CTTNBP2NL	NGF	ESRRG	UBXN2A	ANXA4	SLC22A13	EPHA6	ENC1	SH3RF2	EBF1	BRD2	UST	TMEM181	HERPUD2	FLNA	ANGPT2	NEFM	FGFR1	ZFPM2	TDRD7	SYTL2	KIRREL3	ETS1	FLI1	NTM	CCND2	SMUG1	MTUS2	GPR68	CACNG3	SLC14A2	DCC	CDH22	PTBP1	SEZ6L
RFX2_(+)	NPHP4	CASZ1	DISP3	TMEM51-AS1	FHAD1	VWA5B1	LINC01141	MUL1	SH2D5	WNT4	C1QB	STPG1	CLIC4	NUDC	AHDC1	FABP3	COL16A1	KIAA1522	C1orf94	SMIM12	DLGAP3	TEKT2	MACF1	BMP8A	NT5C1A	MFSD2A	FOXO6	MED8	PLK3	LURAP1	SSBP3	ACOT11	DNAJC6	PDE4B	GIPC2	BRDT	BCAR3	F3	CDC14A	OLFM3	COL11A1	KIAA1324	KCNA3	TSPAN2	ZNF697	LINC00624	ZNF687	IL6R	KCNN3
RFX3_(+)	CROCC	ZBTB40	TEKT2	ELAVL4	C1orf87	EVI5	MIR137HG	PLPPR5	MAN1A2	PDE4DIP	NEK7	ELK4	1-Mar	EFCAB2	MYT1L	FBXO11	ANXA4	DCTN1-AS1	PTPN4	RAB3GAP1	CSRNP3	ATF2	DNAH7	SGO2	CREB1	MAP2	DOCK10	PER2	PASK	RTP5	IL5RA	CTNNB1	DNAH12	KBTBD8	CADM2	DUBR	BBX	PHLDB2	STAG1	TIPARP	CCNL1	WDR49	USP13	STX18	SLIT2	PACRGL	GABRA4	SPATA18	MOB1B
RREB1_(+)	DISP3	DHRS3	EPHA8	AHDC1	SESN2	KIAA1522	HPCA	DLGAP3	PTPRF	TAL1	JUN	CACHD1	DDAH1	COL11A1	KCNC4	SYT6	ZNF697	PRKAB2	ZBTB7B	LMNA	ARHGEF11	USP21	LINC00862	SYT2	ADORA1	ATP2B4	FAM89A	ZBTB18	SOX11	HPCAL1	MYCN	KCNK3	MEIS1	DOK1	CTNNA2	NPAS2	SLC20A1	GALNT13	TANC1	OSBPL6	ZNF385B	FRZB	NAB1	NRP2	INO80D	IKZF2	CDK5R2	ASIC4	EPHA4
RXRA_(+)	FOXO6	KCNN3	SEMA5B	KCNIP1	SLC22A3	RXRA	FLRT1	ANO1	B3GAT1	CHST15	SLC24A4	KLF13	TTC39C	NEDD4L	NFIX	ELFN2
SHOX_(+)	SLC1A7	TMIE	WNT5A	COL8A1	KCTD8	FSTL5	MDGA1	FOXO3	PENK	FGD3	CTSV	RAB21	CCNA1	EHD4	DNAJA4	DPEP1	ELL
SMARCA4_(+)	UBE2J2	NADK	PRKCZ	ACOT7	PLEKHG5	SPSB1	SLC25A33	CTNNBIP1	NMNAT1	MTOR	UBIAD1	DISP3	KIAA2013	MFN2	VPS13D	PDPN	KAZN	SPEN	SDHB	PQLC2	CAPZB	KIF17	SH2D5	HSPG2	ASAP3	RCAN3	MAN1C1	PAQR7	CNKSR1	CEP85	UBXN11	TRNP1	SLC9A1	AHDC1	TMEM39B	BSDC1	ZBTB8OS	RNF19B	CSMD2	TEKT2	INPP5B	FOXJ3	EIF2B3	AKR1A1	NASP	LURAP1	BTF3L4	COA7	SSBP3
SMARCC2_(+)	WRAP73	DNAJC11	TMEM201	PIK3CD	PLEKHM2	FAM131C	ATP13A2	RAP1GAP	TMEM50A	PTAFR	SNHG12	ADGRB2	KIAA1522	TRIM62	TRAPPC3	NDUFS5	SMAP2	IPO13	ERI3	POMGNT1	CMPK1	PODN	AK4	SERBP1	GPR61	ZNF697	NBPF12	FMO5	CHD1L	NBPF11	LYSMD1	S100A10	SNAPIN	UBAP2L	ADAM15	DPM3	FAM189B	RUSC1	ARHGEF2	TAGLN2	KLHDC9	NIT1	C1orf21	PPFIA4	NFASC	CDK18	RAB29	SRGAP2	CAMK1G
SOX10_(+)	MARCKSL1	DPH2	RNF220	VAV3-AS1	NBPF12	TCHH	HAPLN2	KCNJ10	COLGALT2	LINC01031	CNTN2	SMYD2	KCNK2	TMEM63A	TSNAX-DISC1	KCNK12	FOXN2	KRCC1	CNNM3	GPR39	ERMN	ACVR1C	DNAJB2	KCNH8	MOBP	SEMA3B	GXYLT2	CLDND1	TF	MED12L	PLD1	NDNF	HHIP	EDNRA	TMEM144	STOX2	MEGF10	SOWAHA	PPP2R2B	ATP10B	MOG	BTBD9	DAAM2	ZBTB2	SYNJ2	AGMO	IFT22	RELN	PODXL
SOX11_(+)	STMN1	AHDC1	RAB3B	LMO4	POU2F1	SUSD4	NR4A2	CNTN4	SEMA5B	GATA2	PEX5L	KCTD8	PDGFC	CDH12	MAP1B	PSD2	STK32A	CDKN1A	NR2E1	MARCKS	UNCX	TMEM196	CROT	LRRN3	PODXL	IL1RAPL1	SLITRK4	SLITRK2	CHD7	HEY1	RUNX1T1	SLC45A4	RFX3	PLPPR1	PAMR1	SCN3B	KCNJ5	FRAT1	EMX2	DENND5B-AS1	HDAC7	PAN2	CSRP2	NAV3	DIO2	C1QL1	KLHL14	SMAD7	INSM1
SOX2_(+)	SSU72	AJAP1	PLEKHG5	SPSB1	TMEM201	PIK3CD	CASZ1	DHRS3	EFHD2	ECE1	RCAN3	PIGV	AGO1	CSF3R	RNF220	NFIA	AK4	PDE4B	ST6GALNAC5	LMO4	MIR137HG	NTNG1	SYT6	PHGDH	TXNIP	PLEKHO1	KCNN3	C1orf61	NIT1	PBX1	RXRG	FAM163A	CACNA1E	PKP1	ADORA1	SOX13	PLXNA2	SERTAD4	PPP2R5A	SLC30A10	WNT9A	OBSCN	DISC1	GNG4	ERO1B	CHRM3	CHRM3-AS2	LINC00298	LINC00299
SOX5_(+)	RASAL2	ESRRG	DPP10	SCN1A	ZNF804A	ERBB4	PPARG	PTPRG	CNTN3	ZBTB20	GOLIM4	SLIT2	PPARGC1A	KLHL5	MEF2C	MCTP1	TPD52L1	GLCCI1	SGCZ	MTUS1	GRM5	SFMBT2	PRKG1	ATRNL1	ETV6	SOX5	KCNC2	NAV3	KLF12	MYO16	BCL11B	RORA	DLGAP1	GNAL
SOX9_(+)	WLS	WDR63	LMNA	DDR2	DUSP10	MAP3K19	QTRT2	MYLK	WWTR1	ARHGEF26	ZBBX	WDR49	MASP1	PRDM8	PRLR	ID4	GJA1	AEBP1	RELN	LRRN3	BNC2	GSN	DCDC1	SLC1A2	PPP1R32	AHNAK	YAP1	PPP1R3C	TLL2	DUSP6	RFX4	IQCD	LINC00609	FRMD6	IQCH	ACSBG1	KLHL25	TRIB3	BMP2	BMP7	TTYH1
SP3_(+)	RNF220	DENND2C	CERS2	TMEM63A	CTDSP1	PLD1	ETV5	HHIP	SDK1	CTTNBP2	SHROOM4	PLP1	ST18	SLC44A1	DGKZ	MYRF	SFMBT2	RHOBTB1	DOCK1	NTF3	INF2	NDE1	FLRT3	CPNE1	WDR18	HPN-AS1	SLC17A7
SP5_(+)	C1orf127	CDC42	STMN1	HMGN2	GPR3	SYNC	YARS	FNDC5	TMEM54	DMBX1	TAL1	LRRC8D	TXNIP	CIART	TDRKH	S100A10	SLC39A1	CASQ1	NDUFS2	TOMM40L	TP53BP2	TRIM67	DISC1	B3GNT2	DOK1	LRRTM1	DARS-AS1	SP5	GAD1	LINC01305	PTMA	CCDC12	CAMKV	ALAS1	GATA2	CPLX1	NSG1	KLF3	ZNF330	MSMO1	SCRG1	MYO10	SUB1	NADK2	HBEGF	ADAMTS2	MGAT1	SOX4	NBAT1
SREBF2_(+)	NOC2L	HES4	ISG15	C1orf159	SDF4	UBE2J2	SCNN1D	ACAP3	CCNL2	MRPL20	MIB2	CDK11B	SLC35E2B	NADK	GNB1	PRKCZ	FAAP20	SKI	MORN1	PEX10	PANK4	PRDM16	MEGF6	NPHP4	KCNAB2	RPL22	GPR153	ACOT7	PLEKHG5	NOL9	ZBTB48	THAP3	DNAJC11	CAMTA1	PER3	RERE	SPSB1	SLC25A33	PIK3CD	CTNNBIP1	UBE4B	KIF1B	PGD	PEX14	SRM	EXOSC10	MTOR	UBIAD1	DISP3
STAT1_(+)	UBIAD1	DRAXIN	KIF17	ID3	IFI6	TINAGL1	MARCKSL1	CAP1	TMEM53	UROD	LINC01389	CEPT1	SYT6	ANKRD35	APH1A	CHRNB2	EFNA3	CLK2	SMG5	CASQ1	KCNT2	TMEM9	TRAF5	SMYD2	TGFB2	H3F3A	PSEN2	KLHL29	FOSL2	TMSB10	RFX8	LINC01114	SLC20A1	CFAP221	DARS	STAT1	LANCL1	INHA	EPHA4	KIF1A	FBLN2	KCNH8	PLCD1	TMEM158	NT5DC2	PLXNA1	ABTB1	MRAS	KCNMB3
STAT3_(+)	EFHD2	ETV3	SLC41A1	PPM1B	SPRED2	ARID5A	ARHGEF3	IL17RD	EREG	TMEM144	PDE4D	ACSL6	NEDD9	FAM167A	PNOC	PTP4A3	FAM129B	SIK3	GRIK4	PALD1	HDAC7	NR4A1	ELK3	CORO1C	SH2B3	RASA3	SLC7A7	BAHD1	ADCY7	MAP2K3	RARA	TNFRSF11A	SSBP4	AXL	NECTIN2	VASP	SPACA6	MIATNB	LIMK2	MYH9	PRR5	AGPAT3
STAT6_(+)	AGRN	FBLIM1	ZNF124	QPCT	TCF7L1	ARHGAP15	RAPGEF4-AS1	KCNH8	LRIG1	PRKG2	IQGAP2	ZNF804B	CALD1	DGKK	MPPED2	MYO3A	SRGN	SORCS1	STYK1	ACSS3	COL4A2	CHRM5	SNRPA1	DCC
SUPT20H_(+)	DVL1	ICMT	SPSB1	TMEM51	RCC2	CAMK2N1	HP1BP3	B4GALT2	SLC6A9	SYDE2	DDAH1	LRRC8D	MIR137HG	VAV3-AS1	FAM102B	PLEKHO1	CELF3	ZBTB7B	LMNA	MEF2D	RALGPS2	IVNS1ABP	SERTAD4-AS1	FAM89A	TRIM67	CEP170	KIF26B	ID2	ASAP2	ROCK2	SDC1	PRKD3	CDC42EP3	DOK1	KDM3A	INHBB	ITGA6	KANSL1L	IKZF2	RHBDD1	FGD5-AS1	TMEM158	WNT5A	THOC7	FILIP1L	BOC	CHST2	ATP11B	EPHB3
SUZ12_(+)	ISG15	SLC35E2B	AJAP1	ICMT	ACOT7	PLEKHG5	RERE	DISP3	FBLIM1	SPEN	FBXO42	SDHB	HP1BP3	EIF4G3	EPHB2	SRRM1	SYF2	ARID1A	NUDC	WASF2	AHDC1	EYA3	RCC1	TAF12	PUM1	TINAGL1	ADGRB2	PTP4A2	YARS	S100PBP	ZNF362	AGO4	AGO1	TRAPPC3	SNIP1	GNL2	PABPC4	NFYC	CTPS1	MED8	DPH2	MKNK1	BTF3L4	PRPF38A	YIPF1	USP24	NFIA	ALG6	GNG12
TAF1_(+)	ACAP3	CCNL2	CDK11B	SKI	HES2	PLEKHG5	NOL9	RERE	TMEM201	CTNNBIP1	UBE4B	MTOR	DHRS3	DNAJC16	DDI2	PADI2	UBR4	PQLC2	TMCO4	SRSF10	RCAN3	CLIC4	PAQR7	RPS6KA1	ARID1A	FAM76A	STX12	TAF12	MECR	SNRNP40	YARS	S100PBP	RNF19B	TRIM62	SFPQ	KIAA0319L	TFAP2E	AGO4	AGO1	TRAPPC3	INPP5B	SF3A3	RHBDL2	MACF1	FOXO6	HIVEP3	IPO13	ERI3	EIF2B3
TAF7_(+)	AURKAIP1	RER1	DISP3	NUDC	TMEM234	EIF3I	BMP8A	MED8	YIPF1	DR1	PRPF38B	WDR47	TAF13	CYB561D1	SYT6	CSDE1	MLLT11	CHRNB2	SLC25A44	MGST3	ATP1B1	PIGC	PAPPA2	ZNF281	SHISA4	SNRPE	SLC41A1	IKBKE	SDE2	SPRTN	KCNK1	RPS7	YWHAQ	FAM84A	WDCP	HADHA	CDC42EP3	GEMIN6	KCNK12	RPS27A	PCYOX1	CCT7	TPRKB	CAPG	CHST10	LINC01106	INSIG2	NR4A2	GAD1
TCF4_(+)	ANKRD30BL	ZEB2	ERBB4	THRB	ROBO1	PDE4D	GRIK2	DMD	DLG2	MAF	TCF4	MIR99AHG
TCF7_(+)	C1orf100	RBP1	CP	ZNF732	RBM47	TCF7	DOCK5	PLAT	SLC16A12	BLNK	MYOCD	PLAGL2	HNF4A	MORC2-AS1
TEF_(+)	PLEKHG5	PER3	CLSTN1	SLC6A9	SSX2IP	NGF	CIART	MEF2D	ANGPTL1	RGS8	PROX1	FAM49A	NGEF	NR1D2	KDR	SEC24B	SORBS2	IL6ST	SLIT3	FAM8A1	RGS17	CCR6	HCCS	GPR34	KDM6A	ELK1	TSC22D3	ZFHX4-AS1	CALB1	TRIB1	GRIN1	KCNC1	PAX6	EXPH5	USP2	GATA3	PARD3	TRIM8	ADRB1	VAMP1	PTHLH	FAIM2	CTDSP2	NRL	GTF2A1	CALM1	WDR81	MAP2K3	SEZ6
TRIM28_(+)	EFHD2	CAMK2N1	TRNP1	HPCA	C1orf216	TAL1	LRRC8D	S100A10	EFNA3	PEA15	OPN3	ZBTB18	BZW1	TUSC2	H1FX	IGIP	GPRIN1	PDLIM7	SOX4	ITPR3	TBCC	HSP90AB1	ZNF775	TCEAL9	ZBTB33	PHYHIP	CHST1	CFL1	CAPN5	DKK1	DDIT4	TRIM8	ADRB1	GAPDH	ENO2	ZNF219	MMP25	UBALD1	TLCD2	PFN1	EFCAB5	CACNB1	ORMDL3	NR1D1	KCNJ2	RASSF2	GNAS	EEF1A2	AES
UBP1_(+)	KY	CAMK2A	ADAMTSL1	KCNJ5	ZNF609	RHBDF2	SYNDIG1
UBTF_(+)	SAMD11	KLHL21	HP1BP3	AHDC1	KHDRBS1	POU3F1	RNF220	PRDX1	AKR1A1	RAB3B	LRRC8D	KCNA3	ZNF687	CADM3	TAGLN2	ZBTB37	LHX4	SERTAD4-AS1	KCNK2	VSNL1	SERTAD2	PCBP1	BCL2L11	ZEB2	SP9	NRP2	INO80D	PTMA	SH3BP4	ZNF860	NCKIPSD	SEMA3F	LRIG1	H1FX	RAP2B	GNB4	FAM53A	NSG1	LGI2	RBPJ	RHOH	BEND4	RASGEF1B	SORBS2	LHFPL2	ARRDC3	MAN2A1	IRF1	C5orf24
UNCX_(+)	EPHA8	HPCA	ATP2B4	NYAP2	KCNIP4	ARHGAP24	NBAT1	UNCX	SEMA3C	FOXP2	TSPAN12	PTN	ZFHX4	RORB	SYT9	NELL1	FAT3	GATA3	CACNB3	SMAD9	OTX2	OTX2-AS1	SYNDIG1L	NR2F2	KIFC3	SEZ6	PMEPA1	THAP7-AS1	DSCAM
USF2_(+)	DVL1	ATAD3B	TMEM240	PANK4	C1orf174	MAD2L2	FAM131C	RCC2	CAMK2N1	ZNF436-AS1	GPR3	SESN2	RCC1	ADGRB2	IQCC	RBBP4	FNDC5	HPCA	NCDN	SNIP1	BMP8A	ATP6V0B	CMPK1	BTF3L4	DHCR24	PIAS3	BOLA1	CDC42SE1	UBE2Q1	FLAD1	EFNA3	SLC25A44	C1orf61	HAPLN2	PFDN2	SDHC	RGS4	ATP1B1	TDRD5	GLUL	B3GALT2	TMEM9	GUK1	NTPCR	ZNF672	ALLC	KIF3C	SNX17	GEMIN6
VDR_(+)	ACKR3	SH3BP2	WIPF3	MSL3	OLFML2A	MRVI1	RARG	CCDC85C	RHBDF2	UBOX5-AS1	THAP7	TIMP3
XBP1_(+)	ZBTB48	PARK7	ID3	STMN1	MARCKSL1	ZSCAN20	MAP7D1	BMP8A	PPCS	TTC39A-AS1	EPS15	NRDC	GADD45A	LMO4	DPYD-AS1	NTNG1	NOTCH2	PLEKHO1	ADAMTSL4	S100A10	NUP210L	MEF2D	KLHDC9	B4GALT3	POGK	ILDR2	GLUL	LAMC2	ADIPOR1	PPP1R15B	MFSD4A	CAMK1G	GDF7	ADGRF3	RBKS	LINC01320	KCNK12	BOLA3	MTHFD2	NPHP1	GAD1	ZFAND2B	TUBA4A	PTPRN	SCG2	NGEF	SH3BP4	CRBN	CRELD1
YBX1_(+)	SRM	HNRNPR	PNRC2	NUDC	TXLNA	RRAGC	YBX1	GPX7	GADD45A	GTF2B	KCNA3	HIST2H2BF	ILF2	CKS1B	EFNA3	CCT3	PCP4L1	METTL13	IER5	B3GALT2	LMOD1	TIMM17A	SLC41A1	HIST3H2A	CHRM3-AS2	ID2	MBOAT2	LAPTM4A	AGBL5	PRKD3	SOCS5	CFAP36	ETAA1	CCT7	RMND5A	LINC01103	POU3F3	STEAP3	RALB	LYPD6	ARL6IP6	SP5	DLX2	PDE11A	TMEFF2	NRP2	IRS1	PTMA	ARL4C
YY1_(+)	SCNN1D	GNB1	RER1	WRAP73	THAP3	NMNAT1	DFFA	CLCN6	MFN2	DHRS3	SLC25A34	HSPG2	ID3	FUCA1	SYF2	RHD	RPS6KA1	TMEM222	ADGRB2	KHDRBS1	KPNA6	TRAPPC3	LINC01137	CAP1	KCNQ4	SLC2A1	DMAP1	UROD	PRDX1	PIK3R3	MRPL37	USP1	AK4	BCL10	LMO4	TGFBR3	DNTTIP2	SARS	CELSR2	KCNA2	HIPK1	WDR3	NBPF15	PDZK1	TXNIP	SF3B4	ANP32E	MCL1	SCNM1
ZBTB7A_(+)	AGRN	UBE2J2	ACAP3	DVL1	PRKCZ	SKI	KCNAB2	CHD5	ICMT	ACOT7	KLHL21	TMEM201	UBIAD1	FBXO44	CLCN6	KIAA2013	MFN2	MIIP	PLEKHM2	SDHB	ZNF436	LYPLA2	TRNP1	AHDC1	LAPTM5	KHDRBS1	BSDC1	KIAA1522	TRAPPC3	SF3A3	POU3F1	PABPC4	MYCL	CAP1	RNF220	NFIA	PTGFR	BCAR3	CELSR2	KCNA2	ATP1A1	SRGAP2-AS1	PIAS3	RBM8A	SV2A	PLEKHO1	ANP32E	CIART	GOLPH3L
ZEB1_(+)	EPHA4	CNTN4	FOXP1	PCDH7	WASF1	HDAC9	AUTS2	NRG1	CELF2	ZEB1	FAM155A	RORA	DSCAM
ZIC1_(+)	WDR63	VRK2	ERMN	HHIP	GPC3	ST18	KIAA1755	BCAS1
ZMIZ1_(+)	SKI	KLHL21	SPSB1	KIAA2013	RAP1GAP	EPHB2	PTPRU	CSMD2	MACF1	KCNQ4	ERMAP	PLK3	LURAP1	GLIS1	SSBP3	ROR1	PDE4B	WLS	SYDE2	COL24A1	BCAR3	CDC14A	KCNA3	KCND3	IGSF3	ZNF697	ASH1L	MEX3A	VANGL2	RXRG	ATP1B1	NEK7	ADORA1	CDK18	KCNK2	ESRRG	TGFB2	ENAH	GALNT2	GNG4	KIF26B	ROCK2	KLHL29	WDCP	KIF3C	PREB	FOSL2	LTBP1	ZFP36L2
ZNF281_(+)	FBLIM1	FNDC5	MAP7D1	KCNQ4	SLC6A9	PLEKHO1	EFNA3	KCNJ9	PRRX1	PRELP	SP9	ZNF804A	IGFBP5	PRSS56	CSRNP1	ALS2CL	MECOM	ADAMTS6	SPRY4	RING1	DLX6	FAM131B	SLC4A2	SHH	TCEAL5	PLP1	MAMLD1	CCNE2	DNAJB5	TP53I11	PEX16	TAGLN	TMEM26	LINC00865	RARG	ITGA7	NKX2-1	SPTB	PAK6	GLIS2	IL21R	ATP2A1	MNT	PLD2	ASGR1	EIF5A	ACAP1	C1QL1	PPP1R9B
ZNF449_(+)	FBLIM1	ATP13A2	PTPRU	HECTD3	MUTYH	LRP8	LRRC8D	GPR88	PDZK1	RFX5	IKBKE	ESRRG	QPCT	HAAO	ANXA4	SEMA4C	INHBB	ACADL	GPC1	C3orf20	DLEC1	VIPR1	QARS	SPICE1	MYLK	RUVBL1	PFN2	P2RY14	LINC00886	SPTSSB	PLD1	B3GNT5	DGKG	P3H2	LINC01182	C4orf19	NDNF	IL15	SLC30A5	ARHGEF28	GPX3	TNIP1	SLIT3	NEURL1B	TRIM7	E2F3	NBAT1	DCDC2	TRAM2
ZNF471_(+)	NFIA	ARHGAP31	RREB1	IL1RAPL2	PAPPA	DYRK1B	ADAMTS1
ZNF48_(+)	IER5	KCNK1	WIPF1	PEX5L	EYS	R3HCC1	ENTPD1	TUBA1A	FAM57A	ZNF83
ZNF689_(+)	PIK3R1	CSF1R	SYTL3	GSN	FAM78A	TUBA1A	LINC01497
ZNF708_(+)	NTNG1	TXNIP	ZIC1	UGT8	TMEM144	PCDHGA1	MET	PLP1	ST18	CTNNA3	HPSE2	FAM24B	SLCO1A2	GAS2L3	RGCC	SOX10
ZNF76_(+)	CDK11B	MTHFR	PLEKHM2	SZRD1	CDC42	NCMAP	SNHG12	COL16A1	PTP4A2	AGO4	AGO1	TRAPPC3	C1orf109	EIF2B3	STIL	LINC01389	CPT2	YIPF1	FGGY	ST6GALNAC3	PKN2-AS1	TMED5	CYB561D1	WDR77	PIAS3	ANKRD34A	VPS45	SCNM1	ZNF687	POGZ	SNAPIN	INTS3	TPM3	FAM189B	FDPS	LAMTOR2	TSACC	DCAF8	FAM78B	PAPPA2	EPHX1	LIN9	FAM89A	MTR	GEN1	ASXL2	EIF2B4	SNX17	ZNF513
ZNF91_(+)	ISG15	C1orf159	SDF4	UBE2J2	PRKCZ	NPHP4	KCNAB2	CHD5	UBE4B	UBIAD1	PRDM2	KAZN	SPEN	FBXO42	SZRD1	HP1BP3	EIF4G3	ZBTB40	SRRM1	UBXN11	ARID1A	EYA3	RCC1	PTP4A2	RNF19B	ZNF362	PHC2	SFPQ	KIAA0319L	AGO1	MRPS15	NFYC	SCMH1	HIVEP3	NASP	LRRC41	CYP4X1	BTF3L4	ECHDC2	USP24	DAB1	JAK1	GNG12-AS1	TYW3	FUBP1	ZNF326	ZNF644	MTF2	GPSM2
ZSCAN29_(+)	WDR77	NTRK1	CSRP1	DCTN1-AS1	TRPM8	KCTD8	NPFFR2	COL12A1	LAMA2	GPR146	SSC4D	LINC01003	CSGALNACT1	ENPP2	PLA2G16	FAM107B	RET	HPS1	DACH1	PLCB2	LINC01580	CDH13	CRISPLD2	TRIM47	KLHL14	SULF2	ABCA7	ZNF331	ZNF582	THAP7-AS1	MYO18B
[truncated: 4,108 more columns]

## Sheet: Ast_regulons
Regulon	Column2	Column3	Column4	Column5	Column6	Column7	Column8	Column9	Column10	Column11	Column12	Column13	Column14	Column15	Column16	Column17	Column18	Column19	Column20	Column21	Column22	Column23	Column24	Column25	Column26	Column27	Column28	Column29	Column30	Column31	Column32	Column33	Column34	Column35	Column36	Column37	Column38	Column39	Column40	Column41	Column42	Column43	Column44	Column45	Column46	Column47	Column48	Column49	Column50
ARID3A_(+)	KCNQ4	RAPGEF4	PFKFB4	TMPRSS7	VEGFA	BNIP3L	CBWD3	MIR210HG	GAPDH	ARID3A	NWD1
ARNT_(+)	EPHA4	KATNA1	BCOR	SLC20A2	ZNF462	ZNF618	EPS8	KATNAL1	NEDD4	AATK	BACH1
ASCL1_(+)	MARCKSL1	ATP1A2	CNIH3	FOXN2	CTNNA2	BIN1	SLC19A3	LRRN1	PDE6B	NAT8L	CCDC149	CCDC125	WWC1	LRFN2	TRIL	BMPER	KCNH2	PDHA1	GABRA3	PI15	PCSK5	RGS3	TP53I11	RNASEH2C	JAM3	GRIN2B	ASCL1	PWP1	FAM222A-AS1	FLT3	TMCO3	IRF2BPL	METRN	MT3	WWP2	STAT5A	TBKBP1	LINC00470	MACROD2	FLRT3	CST3	PLCG1-AS1	PRR5-ARHGAP8	OLIG1
ATF1_(+)	CLCN6	CIART	LINC00299	KLF11	GALNT14	SEMA5B	H2AFZ	ATP10B	DLG3	RNH1	FJX1	NRXN2	CNNM1	NCKAP5L	NFYB	GOLGA3	SMAD9	VRK1	CLCN7	KANSL1	ASPSCR1	JAG1	SYS1-DBNDD2	PTBP1	TNFSF14	ZNF566	AP2S1	CACNA1I	FBLN1
ATF2_(+)	TNFRSF1B	PDPN	EXTL1	SGIP1	LRRC8B	NGF	ADAR	ESRRG	C1orf35	THADA	PPM1B	ANXA4	LIMS1	CCDC148	B3GALT1	ATF2	CREB1	IKZF2	FN1	SLC38A3	MAGI1	CADM2	GYG1	PLCH1	MAP3K13	P3H2	IL1RAP	PPP1R2	LINC01182	TAPT1	KCTD8	CENPE	TBC1D9	TMEM144	RAPGEF2	LINC01099	PDE4D	ARRDC3	SEMA6A-AS1	SNCAIP	FNDC9	WWC1	CDYL	BRPF3	SLC17A5	RSPO3	HIVEP2	FBXO30	ICA1
ATF3_(+)	SSU72	CDK11B	SKI	SPSB1	SLC25A33	TNFRSF1B	KAZN	SPEN	PADI2	ARHGEF10L	IFFO2	CAMK2N1	ECE1	ID3	CLIC4	MAN1C1	NUDC	PUM1	RBBP4	STK40	PPT1	COL9A2	HIVEP3	PLK3	GLIS1	USP24	JUN	GADD45A	GNG12	ZRANB2-AS1	SPATA1	SH3GLB1	CNN3	FRRS1	CDC14A	GPR88	SORT1	TMIGD3	BCAS2	HAO2	SRGAP2C	MCL1	DENND4B	C1orf43	UBAP2L	IL6R	ADAR	EFNA1	LMNA
ATF4_(+)	MAP3K6	AKIRIN1	TTLL7	VCAM1	SRGAP2C	PEA15	HSD17B7	RALGPS2	NCF2	KCNT2	CNTN2	TRAF5	EPRS	AGT	CCT4	DGUOK	ACKR3	EAF1	FAM19A4	CD200	PEX5L	EIF4A2	KIT	EIF4E	SLC7A11	RNF150	ZNF330	ABCE1	TPPP	ARL15	AFF4	DCTN4	TMEM30A	NCOA7	FSCN1	ELMO1	LRRD1	PILRA	SLC26A3	MID1IP1	PLP1	FDFT1	HMBOX1	IMPAD1	PDE7A	GEM	SYBU	ENPP2	ADCY8
ATF5_(+)	ATP1B3	NEK1	HIVEP1	PDE7B	LUC7L2	FAM167A	LONRF1	ZHX2	PVT1	IFT74	ZNF25	CHUK	NFATC4	ZBTB25	NXN	ST6GALNAC2	TMEM259	DDA1	MKL1
ATF6_(+)	HES4	CDK11A	PRKCZ	NMNAT1	TMEM51	FHAD1	CASP9	PLEKHM2	ARHGEF10L	UBR4	CDC42	PAQR7	SLC9A1	EPB41	MECR	MTF1	RNF11	LINC01135	PDE4B	SLC44A5	ADGRL2	LPAR3	DDAH1	ZNF326	CNN3	GPR88	NTNG1	STXBP3	WDR47	CTTNBP2NL	CSDE1	MAN1A2	WARS2-IT1	PRKAB2	NBPF11	OTUD7B	MLLT11	PI4KB	CHTOP	CRTC2	SHE	FDPS	HAPLN2	ETV3	ATF6	PRRX1	PRRC2C	ZBTB37	TOR1AIP1
ATF6B_(+)	ID3	LINC01137	GNG4	KIF5C	OTOS	LINC01322	EIF4G1	FAM53A	PPARGC1A	6-Mar	GHR	HOMER1	MBLAC2	SAR1B	SFXN1	TPD52L1	TNRC18	CREB5	YKT6	KIAA1147	NDP	SYBU	UBAP1	LPAR1	B4GALNT4	RPS3	USP2	SEC24C	NUTM2B-AS1	STK32C	CCDC59	ITM2B	SLC8A3	FOXN3	GOLGA8A	MGA	RGMA	SRRM2	CREBBP	VASN	KIAA0895L	UBE2O	RHBDF2	TOP1	PCMTD2	CEBPG	KPTN	PRPF31	SLC37A1
BACH1_(+)	PAQR7	F3	GBA	NCF2	RGL1	SOX13	ODC1	AFF3	NPAS2	KCNE4	SERPINE2	CAB39	SH3BP4	EAF1	GBE1	SLC9A9	WWTR1	CCDC149	EGF	FNIP2	LARS	ABLIM3	GRIA1	ATP10B	SQSTM1	KIAA0319	RIMS1	RPS12	HDAC9	GRM8	PRKAG2	HSD17B10	SH3BGRL	PGRMC1	ATP11C	EXTL3	SULF1	VCP	RUSC2	PCA3	AK1	HRAS	GTF2H1	PTPRJ	MAP3K8	ZCCHC24	RAB11FIP2	LINC00867	MGMT
BACH2_(+)	PRKCZ	ERRFI1	DISP3	MFN2	IFFO2	VWA5B1	PINK1	ARID1A	ZDHHC18	AHDC1	PPP1R8	PHACTR4	EPB41	BSDC1	ZMYM1	STK40	MACF1	OSBPL9	GLIS1	PLPP3	JAK1	PDE4B	SGIP1	GADD45A	ODF2L	LRRC8B	F3	CNN3	CDC14A	WDR47	AHCYL1	RBM15	HIPK1	NRAS	RNF115	NBPF11	CELF3	UBAP2L	ADAR	SYT11	IFI16	PEA15	SUCO	BRINP2	FAM20B	ABL2	IPO9-AS1	PPFIA4	BTG2
BBX_(+)	PLCH1	CLOCK	FER	TJAP1	PHIP	MTMR9	SOX6
BCLAF1_(+)	C1orf159	CCNL2	CEP104	CHD5	KAZN	DDI2	SPEN	FBXO42	EIF4G3	ZNF436	RCAN3	SRRM1	RSRP1	WASF2	EYA3	PUM1	AGO1	MTF1	HIVEP3	SZT2	PTPRF	TESK2	NRDC	CACHD1	FUBP1	COL24A1	KYAT3	EVI5	MTF2	PTBP2	NTNG1	CAPZA1	HIPK1	NBPF15	NBPF12	PRPF3	RPRD2	ENSA	POGZ	INTS3	RAB13	GON4L	COPA	UCK2	PRRC2C	KLHL20	ZBTB37	KIAA0040	TDRD5
BDP1_(+)	MMAA	KDM3B	TRAF3IP2	NLGN3	BRD3	C12orf65	ITPKC
BHLHE40_(+)	C1orf159	NPHP4	KLHL21	SLC45A1	ENO1	SPSB1	SLC25A33	UBE4B	TNFRSF1B	DHRS3	FBXO42	ARHGEF10L	ECE1	CEP85	RCC1	PEF1	KIAA1522	AK2	MRPS15	PPT1	RLF	FOXO6	PLK3	DAB1	JUN	ZNF644	NBPF11	POGZ	NUP210L	ATP8B2	GON4L	LMNA	TAGLN2	SLC19A2	DENND1B	PPP1R12B	ADIPOR1	BTG2	TMCC2	PFKFB2	DTL	SPATA45	ITPKB	PSEN2	IBA57	IRF2BP2	ARID4B	ID2	ODC1
BHLHE41_(+)	NPHP4	TTLL7	IGSF8	TIMM17A	PSEN2	IRF2BP2	ID2-AS1	ID2	ATOH8	INSIG2	PTMA	KIF1A	SKIL	NLGN1	HES1	USO1	FAM13A	CAMK2D	ANXA5	KIF2A	JMY	UBE2B	SPATA24	VEGFA	ZNF292	SGK1	TRA2A	CYCS	GRM3	EFCAB10	CREB3L2	DDX3X	TCEAL7	BNIP3L	AZIN1	EBAG9	MPDZ	KLF9	GPSM1	VEGFB	P4HA1	BCL2L14	DUSP16	BHLHE41	EIF4B	PPTC7	VPS37B	FRMD6	ZFP36L1
BORCS8-MEF2B_(+)	SGK1	BCLAF1	SLC20A2	VWA5A	LINC00836	PPP1R1A	TMTC2	B3GLCT	EXD2	CLEC11A
BRCA1_(+)	UBAP2L	ROBO2	LINC00884	VDAC1	TNIP1	ZKSCAN1	APTX	NAA40	SLC16A9	CACUL1	IREB2	BRCA1	PPP1R15A
BRF1_(+)	RER1	PQLC2	SRRM1	SYNC	PSMA5	PRKAB2	DDR2	KCNH1	RNASEH1-AS1	ALK	PIGF	MEIS1	SEMA4C	EIF5B	EDAR	ZEB2	ORC4	GALNT3	SUMO1	PTMA	EIF4E2	TMEM39A	ZNF148	CCNL1	MYNN	MAP3K13	BDH1	TRMT44	ZGRF1	SNHG8	SCLT1	MED10	TTC33	C5orf51	MRPS30	JMY	DCP2	ATG12	SLC22A5	SIL1	RBM22	PSMG4	PPARD	KCTD20	SRSF3	REV3L	STXBP5-AS1	SYNJ2	FAM20C
CEBPA_(+)	CASC15	PDHA1	ZNF821	ID1
CEBPB_(+)	CDK11B	KLHL21	ATP13A2	PINK1	LUZP1	SLC9A1	PHACTR4	SRSF4	COL16A1	MARCKSL1	BSDC1	YARS	ZNF362	AKIRIN1	PPT1	PRPF38A	JUN	TYW3	ST6GALNAC5	CDC7	GLMN	FRRS1	TMEM167B	CELSR2	SORT1	SLC16A1	OTUD7B	ADAR	LMNA	HAPLN2	TAGLN2	TADA1	GLUL	RGS16	KCNT2	ZNF281	MYBPH	NFASC	PFKFB2	ATF3	FBXO28	PSEN2	RHOU	IRF2BP2	LYST	ERO1B	HNRNPU	RNF144A	YWHAQ
CEBPD_(+)	SPSB1	KAZN	PUM1	DLGAP3	PLK3	JUN	JAK1	PDE4B	SERBP1	AHCYL1	ATP1A1	OTUD7B	ADAMTSL4	MCL1	CDC42SE1	IL6R	FDPS	LMNA	UAP1	FAM78B	KLHL20	BRINP2	FAM20B	GLUL	DENND1B	PPP1R12B	KLHL12	TGFB2	MIA3	LINC01354	LYST	ODC1	ROCK2	RHOB	FOSL2	SRSF7	ZFP36L2	EPAS1	RTN4	PELI1	SPRED2	REV1	NPAS2	MAP4K4	UPP2	RAPGEF4	WIPF1	CHN1	SESTD1
CEBPG_(+)	CASZ1	YARS	SARS	SLC22A15	ARHGEF2	ARF1	RHOU	RTN4	GCFC2	GALNT13	KCNJ3	CFLAR	ZDBF2	DNPEP	VGLL4	RPSA	BOC	ZBTB20-AS1	KIAA0232	SLC7A11	SMAD1	FBXW7	SSBP2	HNRNPA0	HSPA9	CXXC5	SPARC	CAP2	LRFN2	ASNS	RPS6KA3	PCYT1B	USP9X	ZC3H12B	PAG1	SNTB1	IARS	HSPA5	PBX3	CARS	RCN1	FTH1	HNRNPF	DDIT4	LRP1	DDIT3	ALDH1L2	DLEU2	PCDH9-AS2
CEBPZ_(+)	PRRX1	ANKRD23	FAM178B	PLEKHM3	SMU1	CDK17	ASCL1	SLAIN1	HNRNPC	C14orf93	THTPA	CNOT1	HDAC5	TIMP2	SLC23A2	STAU1	MIR99AHG
CLOCK_(+)	PRRC2C	CNTN6	RBM15B	FAM149A	FAM13B	ELF4	DPCD	PLCG2	ZNF566	RUNX1
CNOT3_(+)	SAMD11	H6PD	HSPG2	YTHDF2	PUM1	RNF220	MIER1	PHTF1	RASAL2	RNF2	PTPN7	SYT14	ATF3	HNRNPU	PDIA6	TRIB2	WDCP	MAP4K3	EML4	EPAS1	RTN4	CCDC85A	SPRED2	MEIS1-AS3	MAL	COBLL1	ITGA6	SATB2	IRS1	PDE6D	HRH1	SLC4A7	RBM15B	SEC61A1	PLXND1	ARMC8	AP2M1	TMEM44-AS1	PDS5A	REST	SEC24D	ZNF827	IRX1	SRD5A1	MAP1B	JMY	EGR1	CXXC5	TIGD6
CREB1_(+)	SLC35E2B	KAZN	DNAJC16	FBXO42	AKR1A1	NRDC	MIER1	WLS	ZRANB2	TGFBR3	AHCYL1	PHTF1	TBX15	RNF115	ASH1L	ISG20L2	BLZF1	KCNT2	UBE2T	WDR26	ACBD3	CNST	THUMPD2	PLEKHH2	ERLEC1	FAHD2B	VWA3B	LINC01102	MIR4435-2HG	TANK	HNRNPA3	COQ10B	ALS2	IGFBP5	ZFAND2B	EIF4E2	SNED1	FANCD2	CLASP2	QRICH1	TMF1	ATP6V1A	UBA5	CCNL1	SENP2	LSG1	LETM1	SH3BP2	LCORL
CREB3L2_(+)	C1orf158	PSMB2	GNL2	TRIT1	JUN	RBM15	MAN1A2	DENND4B	NUP210L	FAM20B	BTG2	SMYD2	PSEN2	EHD3	SATB2	CAB39	GPC1	CNTN4	CMC1	TGFBR2	QRICH1	EOGT	MITF	FILIP1L	TMEM39A	CLSTN2	ZIC4	MBNL1	LINC00886	PLD1	KLHL24	SENP2	SLC51A	WFS1	DCAF16	RELL1	NFXL1	AIMP1	TRPC3	SMARCA5	HHIP-AS1	SORBS2	SEMA6A-AS1	CSNK1G3	PCDH1	NDFIP1	PDGFRB	ZFP2	TRIM52
CREB5_(+)	HES4	PRKCZ	SLC25A33	KAZN	FHAD1	VWA5B1	ECE1	CDC42	SESN2	HIVEP3	OSBPL9	JUN	EFCAB7	TTLL7	WDR63	CYR61	COL24A1	SH3GLB1	LRRC8D	F3	PALMD	STXBP3	GPSM2	WDR47	RBM15	SPAG17	POGZ	RALGPS2	ANGPTL1	ABL2	BTG2	PIK3C2B	DSTYK	G0S2	PROX1	SMYD2	HHIPL2	ARID4B	LYST	LINC01115	LINC01376	DNAJC27	SNX17	LTBP1	QPCT	PKDCC	PLEKHH2	NRXN1	NPAS2
CREBZF_(+)	NBPF3	USP24	MTF2	RAP1A	OTUD7B	PAPPA2	CEP170	VPS54	EPC2	ITGA6	PER2	ZNF502	FAM208A	C3orf67	FOXP1	CGGBP1	RNF7	PLSCR4	MBNL1	BDH1	PCDH7	EXOSC9	CLCN3	GPBP1	GTF2H2	LINC00461	NRG2	DCTN4	ZFP2	FRK	ESR1	TMEM242	AGPAT4	BRAF	TCAF1	CUL1	ZFX	PCM1	CLU	PLEKHA2	RIMS2	CDC37L1	IFT74	KLF9	PTCH1	STRBP	TENM4	PRSS23	FAM118B
CREM_(+)	HES4	DVL1	SSU72	H6PD	CTNNBIP1	CDC42	EPHB2	CLIC4	TMEM222	PPCS	ERMAP	CACHD1	PDE4B	GADD45A	GNG12-AS1	SLC44A5	DDAH1	SH3GLB1	FNBP1L	ALG14	CDC14A	WDR47	SORT1	CTTNBP2NL	NBPF14	ADAMTSL4	ATP8B2	IL6R	SHE	FDPS	SYT11	LMNA	ETV3	ATF6	UAP1	HSD17B7	LMX1A	ILDR2	GLUL	LAMC1	EDEM3	FAM129A	KCNT2	ZNF281	SRGAP2	TP53BP2	ENAH	ARF1	NUP133
CTCF_(+)	PINK1	EXTL1	PRKAB2	TARS2	SEMA6C	DSTYK	EDARADD	AAK1	ANXA4	DYSF	GULP1	IDH1	UBE2F-SCLY	JAGN1	USP4	GPR156	KCNIP4	DKK2	NDST3	PDGFC	MEF2C	TNFAIP8	PCDH12	SQSTM1	GABBR1	COL9A1	TFB1M	EPHB4	ZFAT	UBE2R2	BRINP1	LRRC4C	ARHGEF12	ARHGAP32	RBM20	WNT5B	ITFG2	TBX5	RILPL1	TMEM132C	PLEKHH1	FBXL16	ZDHHC1	CTCF	PSKH1	VAC14-AS1	NLRP1	CDC42EP4	CABLES1
CUX1_(+)	GNB1	SKI	DNAJC11	CAMTA1	RERE	PLEKHM2	UQCRHL	FBXO42	RCC2	ARHGEF10L	CAPZB	TMCO4	PLA2G5	EIF4G3	ECE1	USP48	EXTL1	PDIK1L	WDTC1	WASF2	AHDC1	PPP1R8	PHACTR4	TRNAU1AP	COL16A1	ZBTB8OS	SYNC	S100PBP	AZIN2	PHC2	ZMYM4	LINC01137	INPP5B	TRIT1	SMAP2	ERMAP	RNF220	EIF2B3	ZSWIM5	TESK2	AKR1A1	MAST2	EFCAB14	FAF1	OSBPL9	LRP8	NDC1	SSBP3	CACHD1
DBP_(+)	PER3	EEFSEC	CCNG2	RUNX1T1	WNK2	ARHGAP12	HSPA2	PER1	RFX1	DBP	DSCAM
DDIT3_(+)	ERRFI1	SPSB1	RCC2	CAMK2N1	SESN2	MAP7D1	GRIK3	PRDX1	RAB13	HAX1	IL6R	MEF2D	TNFSF18	FAM20B	SRGAP2	PROX1	GNPAT	HNRNPU	ID2	TRIB2	PPM1G	MCFD2	RAB1A	RNF103-CHMP3	CBWD2	C1QL2	DARS	KIF5C	NMI	GALNT13	SCN7A	CLK1	SUMO1	RAPH1	DOCK10	BHLHE40	SEMA5B	MXD4	PDS5A	JADE1	SLC7A11	HHIP	SPOCK3	HMGB2	PLCXD3	CCL28	RGMB	FAM53C	DUSP1
E2F3_(+)	NASP	CSDE1	MAEL	LINC00298	C2orf73	BCL11A	PHF7	SENP7	NMNAT3	PPM1L	SLC25A4	BASP1	SPRY4	HMGXB3	RNF182	TFB1M	NKRF	CUL4B	WWP1	DIRAS2	PGAP2	SNX32	MKX	SVIL	ENTPD1	NFYB	KBTBD7	ANKRD10	FOXG1	ZFYVE26	DIO2	SMAD3	ZKSCAN2	MIR762HG	ATP6V0D1	TERF2IP	ATP2C2	SRSF1	RNF43	UBALD2	RHBDF2	GNAL	PCDH11Y	RBFOX2
E2F4_(+)	CDK11B	ZDHHC18	C1orf122	PBXIP1	EFNA1	BLZF1	BTG2	NFASC	RPS7	MAP4K3	STEAP3	ORC4	STK11IP	QRICH1	LAMB2	DCP1A	TIMMDC1	CCNL1	NLGN1	AP2M1	DHX15	KIT	RCHY1	GPRIN3	PLPP1	MAP3K1	NR2F1	RGMB	LARS	RPS14	FAM114A2	KCNMB1	RNF44	LEMD2	TEAD3	MRPS18A	WASF1	MARCKS	DCBLD1	THBS2	ACTB	CCZ1	RALA	AEBP1	TMEM120A	ZCWPW1	TSC22D4	IFRD1	ST7-AS2
E2F6_(+)	CAMTA1	LDLRAP1	PEF1	STK40	SLC6A9	CAPZA1	CACYBP	ZNF692	E2F6	HSPE1-MOB4	DIRC3	ASB1	RPSA	PIK3CA	TNK2	CEP135	GOLPH3	IPO11	AP3S1	ZNF76	RPS12	TNRC18	LSMEM1	TRAPPC2	NONO	SRPX2	ZBTB5	COL27A1	FKBP2	ANKRD13D	ARAP1	TACC2	ZNF384	SRSF9	ARHGEF7	ESR2	SRSF5	ATXN3	FAM98B	IQCH-AS1	MAN2C1	RGMA	UBN1	NUDT21	TUBG2	DDX42	RPL38	ACAA2	POLI
E2F7_(+)	CSMD2	RBM8A	ARHGEF2	FAM20B	MIR181A1HG	ACTN2	MZT2A	GSK3B	NUP155	TRIM41	SLC22A23	AMD1	BMPER	ZCWPW1	GRIA3	FGF13	PUM3	PBX3	ETS1	AKAP3	CD9	E2F7	COL4A1	SMAD6	PAQR4	QRICH2	PCNA
E4F1_(+)	IGSF8	GOLPH3	ARMC12	TFEB	ANAPC2	E4F1
EGR1_(+)	SAMD11	UBE2J2	KCNAB2	PHF13	DRAXIN	HSPG2	CLIC4	TMEM50A	NUDC	TMEM234	STK40	SLC6A9	CYR61	DPYD	NTNG1	LRIF1	WDR3	SF3B4	GABPB2	RASAL2	ARL8A	NID1	ITGB1BP1	YWHAQ	TRIB2	ALK	LTBP1	ZFP36L2	COMMD1	SPRED2	SEMA4C	MAP4K4	10-Sep	NR4A2	PKP4	GRB14	HAT1	NABP1	SATB2	CLK1	CFLAR	RAPH1	CHPF	PER2	SLC4A7	DLEC1	ALS2CL	USP19	ABHD6
EGR3_(+)	MAD2L2	SLC9A1	PHC2	HIVEP3	LMO4	S100A16	GATAD2B	REL	TET3	IL1R1	GPC1	NFKBIZ	B3GNT5	RAI14	ELL2	SPRY4	NR3C1	TUBB2A	TUBB	HIVEP2	OSBPL3	BMPER	NAMPT	G6PD	EGR3	BNC2	TRAF1	STIM1	CD82	RELT	ETS1	KLF6	ACTR1A	CD63	OSBPL8	CHST11	GLTP	ANKRD13A	ATP2A2	HIF1A	ANXA2	TNFRSF12A	XYLT1	MT2A	KIAA0513	SLC43A2	KDM6B	ACLY	UBTF
ELF1_(+)	UBE2J2	CDK11A	PARK7	LZIC	KAZN	SDHB	ARHGEF10L	UBR4	MUL1	ECE1	CDC42	GRHL3	SRRM1	WDTC1	SRSF4	SDC3	COL16A1	TFAP2E	AGO3	AKIRIN1	ERI3	OSBPL9	RAB3B	DAB1	PATJ	TTLL7	COL11A1	LRIF1	CTTNBP2NL	SF3B4	CERS2	NIT1	KIFAP3	KLHL20	BRINP2	CEP350	STX6	UCHL5	ARL8A	KDM5B	SOX13	PPP1R15B	PIK3C2B	CDK18	PTPN14	ACBD3	PARP1	ZNF678	C1orf198
ELF2_(+)	C1orf159	AURKAIP1	CDK11B	CDK11A	GNB1	CAMTA1	H6PD	LZIC	UBE4B	MTOR	DHRS3	ZBTB17	NECAP2	PADI2	CAPZB	LUZP1	ZNF436	PNRC2	SRRM1	HMGN2	WASF2	YTHDF2	MECR	COL16A1	TXLNA	BSDC1	RBBP4	FNDC5	PHC2	CSMD2	SMIM12	AGO1	AGO3	MAP7D1	THRAP3	GNL2	C1orf122	UTP11	TRIT1	NFYC	HIVEP3	FOXJ3	ZMYND12	YBX1	AKR1A1	LRRC41	DAB1	LINC01135	TM2D1
ELK1_(+)	MTOR	LINC01354	DOCK3	GNB4	SPARC	PRPF4B	DAAM2	FILIP1	AMD1	DPP6	CLCN4	CHM	GLE1	NUP188	SBF2-AS1	ADM	CCDC88B	F10	LRP10	MAP3K14	TBC1D16	ZBTB7C	SDCBP2-AS1	PTPRA	JUNB	ZNF865
ELK3_(+)	EPHB2	ZNF697	ZBTB37	ELK4	DYSF	AFF3	CERS6	OSBPL6	RNF14	TNIP1	AMD1	PSMG3	SNX8	KLHL15	TRO	LOXL2	UHRF2	CHMP5	PTPRJ	MAP3K11	ABI1	KCNMA1	MMRN2	NFKB2	FGFR2	DDX23	ESYT1	ELK3	TXNRD1	NOS1	ATP12A	FLVCR2	SRP14-AS1	GABPB1	CORO2B	SNN	ATP6V0A1	TBKBP1	NFATC2	SBNO2	PRKACA	AP1B1
ELK4_(+)	KLHL21	CASZ1	MAD2L2	ZBTB40	PNRC2	SLC9A1	YTHDF2	PEF1	SNIP1	FOXO6	HIVEP3	PRDX1	JAK1	GNG5	SH3GLB1	PTBP2	AP4B1-AS1	MCL1	PSMB4	ATP1A4	DUSP12	POU2F1	PRRC2C	IPO9-AS1	ELK4	ATF3	ID2	CENPO	COX7A2L	PPM1B	PIGF	PCYOX1	TET3	IMMT	KRCC1	COX5B	ZC3H6	CACNB4	GPD2	CWC22	DUSP19	FZD7	INO80D	TRNT1	BHLHE40	AZI2	TEX264	RPL29	CADPS
EP300_(+)	PLD5	FOSL2	RFTN1	PDE5A	FGF2	HSPA9	TUBB2A	PIM1	STXBP5-AS1	ELK1	DENND4C	GAB2	CCDC186	CDK17	AP3B2	CCDC47	NDUFV2-AS1	LINC00907	UPF1	EP300
ESRRA_(+)	MRPL20	CFAP74	HES5	TPRG1L	RCC2	ZBTB40	SRRM1	YARS	STK40	AMY2B	AHCYL1	C1orf54	ATP8B2	RRNAD1	PEA15	NDUFS2	C1orf112	CSRP1	TFB2M	TRIB2	CHAC2	BCL11A	ACTR2	SNRNP200	UGGT1	FASTKD1	SP3	OSGEPL1	OSGEPL1-AS1	ATP2B2	PLCD1	PLXNB1	SEC61A1	DHX36	EIF2B5	EIF4G1	POLN	TAPT1	PGM2	SLC9B2	ABHD18	IL15	TMEM184C	RPS3A	GATB	ZCCHC9	SEC24A	PKD2L2	HSPA9
ETS1_(+)	SRM	MAD2L2	NECAP2	HSPG2	SYF2	SLC9A1	EPB41	PTP4A2	PHC2	CSMD2	HIVEP3	OSBPL9	TM2D1	ROR1	JAK1	ODF2L	LMO4	TGFBR3	RBM15	RHOC	ZNF697	ARHGEF2	FAM20B	TOR3A	RGL1	PTPN14	LYST	ERO1B	OSR1	KLHL29	PPP4R3B	USP34	ACTR2	ST3GAL5	TFCP2L1	TMEFF2	PLEKHM3	SERPINE2	SH3BP4	VGLL4	IQSEC1	SLC4A7	CNOT10	CSRNP1	PTPRG	ADAMTS9	PDZRN3	NFKBIZ	GSK3B
ETS2_(+)	MRPS21	IBA57	PGBD5	MEIS1	DGUOK	MERTK	INO80D	RBMS3-AS3	ADAMTS9	SEMA5B	SEL1L3	ARSJ	OTUD4	FBXO38	PNPLA8	METTL2B	RPS6KA3	TAF1	LHFPL1	TMEM68	PIP5K1B	RAB14	URM1	PRDM11	CHST1	SAMD8	MRPL51	USP12	BEGAIN	MYL12B	ZNF865	ZNF274
ETV3_(+)	KAZN	SZT2	ROR1	SASS6	CTTNBP2NL	SLC22A15	ETV3	PRRC2C	NTPCR	CYS1	PLEKHH2	FOXN2	REL	LINC01114	MMADHC	GPR155	HECW2	TNS1	OGG1	RPL32	RFT1	PTPRG	ADCY5	RNF4	JAKMIP1	CHIC2	TTC23L	PRLR	CAPSL	LHFPL2	GNL1	PRIM2	LAMA2	EYA4	VTA1	SNX9	TMEM243	SLC12A9	ZNHIT1	PLXNA4	MKRN1	AP1S2	MAGED1	PAK3	HEY1	CDC37L1	MPDZ	SMU1	FAM219A
ETV6_(+)	NPHP4	KCNAB2	PDPN	KAZN	EFHD2	ZBTB17	IFFO2	ZNF436	MAN1C1	AK2	ZC3H12A	MACF1	KCNQ4	CACHD1	JAK1	PDE4B	WLS	LRRC8B	HFM1	PSRC1	ATXN7L2	AHCYL1	KCND3	CTTNBP2NL	WARS2	PMVK	EFNA1	LMNA	MEF2D	ARHGEF11	CCDC190	KIAA0040	BRINP2	RGS16	NAV1	CHI3L1	USH2A	STUM	GALNT2	C1orf198	RNF144A	LBH	COX7A2L	PRKCE	LINC01119	CCDC85A	FAM161A	ARID5A	LIMS1
EZH2_(+)	EPHB2	GRIK3	ACTN2	CSRNP3	ITGA6	PLCD1	ZFYVE28	FAM114A1	DAAM2	TMEM14A	FBXL4	ARHGAP18	IGF2BP3	PRKAR2B	SMARCD3	TCEAL1	FAM199X	SMARCA1	RHPN1	HYOU1	MPP7	STAMBPL1	TCF7L2	MGMT	LPAR6	SLITRK5	METTL17	GABPB1	TPM1	NPIPA5	CBFB	KAT2A	DHX40	C1QTNF1	ERGIC3	RAB11B-AS1	ASNA1	KLF2	CPAMD8	CAPNS1	ZNF665	HIC2	C2CD2
FBXL19_(+)	PHF13	SMAP2	ZBTB7B	PGBD5	LIMS1	UPP2	WIPF1	DNAJC10	PLCD4	ASB18	SFMBT1	FAM19A1	PROS1	ATP2C1	LINC01322	ABLIM2	HOPX	MMAA	PAM	POU3F2	GTF2IRD1	FRMPD4	ATP6V1H	TMEM64	RPL30	KIF24	PTPDC1	CHST1	CAPN5	THY1	TRIM29	VCL	LGI1	PDCD4	PTPRE	ZNF384	ETV6	ANKS1B	ATP8A2	MTIF3	PPP1R13B	CHSY1	CAPN15	CASKIN1	LITAF	CMIP	STAT5B	4-Sep	P4HB
FLI1_(+)	PRRC2C	KIF21B	NCK2	CD86	IL1RAP	RBM47	CLOCK	ARSJ	PAIP2	ELF4	LYN	FLI1	YME1L1	WBP1L	NLK	STK4	ZNF274	RUNX1
FOS_(+)	TTC34	SPSB1	SLC25A33	KAZN	FHAD1	PLEKHM2	FBXO42	PADI2	ARHGEF10L	IFFO2	ECE1	CDC42	ID3	RHD	RHCE	SLC9A1	STX12	AZIN2	NCDN	STK40	INPP5B	HIVEP3	SLC2A1	SLC6A9	PLK3	TESK2	OSBPL9	GLIS1	JUN	NFIA-AS2	JAK1	GADD45A	TTLL7	CYR61	ODF2L	F3	CNN3	DPYD-AS1	CDC14A	AHCYL1	RBM15	BCAS2	LINC00623	NBPF15	NBPF11	OTUD7B	MCL1	DENND4B	ADAR
FOSB_(+)	CDK11B	LINC00982	CASP9	IFFO2	ZYG11B	SPATA1	ARHGAP29	UBAP2L	SHE	UAP1	GPR161	CACYBP	MIR181A1HG	PLXNA2	ATF3	ESRRG	GUK1	HNRNPU	FOSL2	SRSF7	EPAS1	ATP6V1E2	MXD1	NR4A2	NBEAL1	LRRC3B	AZI2	OXSR1	RASSF1	PXK	KCTD6	FAM107A	FAM19A1	LINC00877	NAA50	EPHB1	ATP1B3	CCNL1	LPP	TFRC	ZNF141	FAM114A1	RFC1	SHROOM3	UBE2D3	PGRMC2	C4orf33	SCOC	TMEM184C
FOSL1_(+)	HES4	ERRFI1	ARHGEF10L	CDC42	EPHB2	CLIC4	SFN	EPB41	STK40	OSBPL9	SLC44A5	TTLL7	GCLM	WDR47	CTTNBP2NL	MTMR11	CHTOP	UBAP2L	ATP8B2	IL6R	SHE	FDPS	ETV3	PRRX1	LAMC1	NUP133	B3GALNT2	NTSR2	LPIN1	NCOA1	RAB10	AGBL5	PLEKHH2	PELI1	AFTPH	ACTR3	RALB	OSBPL6	ZC3H15	BMPR2	NRP2	DOCK10	DNER	CAB39	DGKD	IRAK2	GOLGA4	RAD54L2	ARHGEF3
FOSL2_(+)	CDK11B	ENO1	PDPN	KAZN	CASP9	PLEKHM2	ZBTB17	ARHGEF10L	IFFO2	MAN1C1	TTC22	LINC01135	GADD45A	DDAH1	HFM1	CNN3	PLPPR4	DENND2D	TMIGD3	ZNF697	RPS27	UBAP2L	ADAR	ATF6	UAP1	HSD17B7	SLC19A2	PRRX1	FAM20B	RGS16	MIR181A1HG	ZNF281	KIF21B	PPFIA4	DSTYK	MAPKAPK2	ATF3	GUK1	NUP133	CHRM3	PLD5	ADGRF3	GTF3C2	NRBP1	FOSL2	CRIM1	THADA	EPAS1	FAM161A
FOXA1_(+)	IRF2BP2	MXD4	FSTL5	CDH6	RGMB	PRRC2A	LFNG	AEBP1	PUS7	UBA1	SLCO1C1	TSPAN11	TLE3	LINGO1
FOXB1_(+)	HES5	RNF220	DHCR24	TMEFF2	PLD1	PEX5L	LINC01060	EDIL3	LINC01268	SYNJ2	RAPGEF5	RABGEF1	IL1RAPL1	KLHL4	PLPPR1	KIRREL3	PRIMA1	FMN1	FOXB1	CNTNAP4	NDUFS7	ZNF536
FOXD1_(+)	FOXD1	SGK1	CTNNAL1	PLA2G16
FOXG1_(+)	DPP10	MOXD1	TSPAN7	LHX2	EMX2OS	EMX2	MEIS2
FOXJ1_(+)	SAMD11	IPO13	LINC01358	STMND1	SH3KBP1	LMBR1L	SLC8A3	UBALD1	DYNLL2	C1QTNF1	ZSCAN30	SMAD7
FOXJ2_(+)	PDIK1L	DLGAP3	POU3F1	DEDD	PELI1	GALNT3	BOC	ZIC4	G3BP2	SEMA6A	DCTN4	CNOT8	MYLIP	CEP57L1	MAOA	IL13RA1	CRY2	FOXJ2	CSRP2	DYNLL1	ZFHX2	SPTB	CCDC85C	SEMA6D	SMAD3	DUSP14	NOP56	ZNF791	FUZ
FOXJ3_(+)	RERE	ARHGEF10L	ECE1	CLIC4	WDTC1	AHDC1	PUM1	KHDRBS1	OSBPL9	ROR1	PDE4B	LRRC8B	NTNG1	SLC22A15	PIP5K1A	POU2F1	CD247	SOAT1	EGLN1	PUM2	DNMT3A	FOSL2	PRKCE	EML6	SPRED2	NCK2	TANC1	PSMD14	CSRNP3	NOSTRIN	ITGA6	SP3	OSBPL6	CALCRL	INO80D	MREG	VGLL4	FBLN2	LIMD1	BOC	MAP3K13	P3H2	SPATA18	USP46	NUP54	RASGEF1B	PDLIM5	PPP3CA	SGMS2
FOXK1_(+)	TUBA4A	LIMD1	LINC00870	EGR1	CXXC5	PTP4A1	FOXK1	IMPDH1	NUP205	PRKAG2	KLF9	IER5L	TIAL1	TESC	NCOR2	SYNE2	RAB11A	WDR61	HMOX2	MGRN1	UBB	ABCA5	PLCB4	GADD45B
FOXM1_(+)	TTLL7	IRF2BP2	DPP10-AS3	CNOT6	FRMPD2	SIN3A	TPST2
FOXN3_(+)	TNS1	ZBTB20	TSPAN5	PALLD	IRF2	TNRC18	ZNF706	ZDHHC17	HMGB1	FOXN3	CALM1	MGRN1	C16orf87	GNAO1	MBTD1	ZNF521	ZNF516	EMID1
FOXO1_(+)	AKIRIN1	PTBP2	MEF2D	RHOQ	RIF1	TMBIM1	PID1	TMEM150C	PDGFRB	SRSF3	HMGN3	CYTH3	SRPX	KDM6A	LINC01285	SPTAN1	TMPRSS5	CD9	CAND1	CDK17	VPS37B	FOXO1	SPAG9	TIMP3
FOXO3_(+)	ACVR1	CERS6	HDAC4	FOXP1	TP63	ELL2	PRRC2A	FOXO3	HIVEP2	NRCAM	MKLN1	CELF1	USP6NL	SGMS1	ZMIZ1	NT5C2	PRKD1	RAB27A	CDH11	LDLRAD4
FOXO4_(+)	PTP4A2	TTLL7	LINC00862	CNTN2	TMCC2	CDK18	PROX1	IRF2BP2	INO80D	ROBO1	PEX5L	EIF4A2	MOCS2	EDIL3	KLHDC3	RELN	SLC26A3	GPR37	TBXAS1	CNTNAP2	PLP1	LINC00632	ST18	PDE7A	LACTB2	RALYL	ENPP2	NDRG1	TLE4	SLC44A1	RNF141	UBE4A	FAM107B	ANK3	C10orf90	SLC38A2	KANSL2	ANO4	ENOX1	DOCK9	PLEKHH1	CPEB1	FBXL16	TFAP4	NUFIP2	USP32	CDH19	MBP	NOP56
FOXO6_(+)	ZBTB40	JAK1	FLG-AS1	ELK4	FGL1	C11orf74	PLEKHH1	MTMR10
FOXP1_(+)	GNB1	LINC00982	AJAP1	RERE	DHRS3	CROCC	ZBTB40	PUM1	NFYC	TESK2	SPATA6	ZFYVE9	NFIA	JAK1	NEGR1	TGFBR3	BCAR3	DPH5	AHCYL1	DDX20	LINC00623	TXNIP	FMO5	OTUD7B	PI4KB	CRTC2	MEF2D	PBX1	SEC16B	RALGPS2	CACNA1E	NPL	NEK7	PTPRC	PPP1R12B	PLEKHA6	PIK3C2B	DSTYK	ATF3	PTPN14	ESRRG	MARK1	SRP9	EPHX1	EGLN1	RGS7	AKT3	EFCAB2	RNF144A
FOXP3_(+)	NBPF15	NUP210L	FAM114A1	METTL24	TRIL	GRIK4	MPP7	LINC01515	SH3PXD2A	MGMT	RBMS2	ALDH1L2	FAM81A	UBE2I	RASD1	SDC4	HNRNPUL1
FOXP4_(+)	INPP5B	ODF2L	SNX27	ST3GAL6	NFKBIZ	HMGB2	MOCS2	MEF2C	PWWP2A	SQSTM1	FOXP4	STEAP2	ARHGAP6	IL13RA2	RHOG	WEE1	MACROD1	THAP12	USP6NL	RHOBTB1	IDE	LHPP	NR4A1	KCNC2	CSRP2	TMPO	ACTR6	LRFN5	TFAP4	USP6	DOK6	SOCS6	KIZ-AS1
GABPA_(+)	GNB1	THAP3	CLSTN1	PRDM2	HP1BP3	ZBTB40	ID3	TMEM50A	CEP85	PIGV	GRIK3	LINC01358	PATJ	GNG12	ZRANB2	PRKACB	ZNHIT6	HS2ST1	LMO4	SLC30A7	PSMA5	CAPZA1	CSDE1	GDAP2	NBPF12	CIART	SCNM1	VPS72	PI4KB	SCAMP3	GON4L	CADM3	NDUFS2	UHMK1	RXRG	TMCO1	CD247	KIFAP3	DHX9	PRELP	TRAF5	SMYD2	HNRNPU	ADI1	RHOB	ITSN2	CENPO	DTNB	ZNF513
GABPB1_(+)	SLC35E2B	KCNAB2	NOL9	TMEM201	DDI2	HP1BP3	EPHB2	GRHL3	SRRM1	CLIC4	RCC1	YARS	SCMH1	SLC2A1	DMAP1	UQCRH	TMEM59	NFIA	JAK1	SSX2IP	BCL10	CYR61	WDR47	DCLRE1B	NBPF12	PRKAB2	UBE2Q1	KCNN3	DCAF8	PBX1	KIFAP3	RABGAP1L	PPP1R12B	RAB3GAP2	FAM177B	PDIA6	ITSN2	SNX17	SUPT7L	SLC4A1AP	CRIM1	NDUFAF7	CYP1B1	THUMPD2	THADA	SOCS5	LINC01122	SLC1A4	CEP68
GLIS2_(+)	ATP1A1	RNF144A	GAREM2	ZFP36L2	CHST10	SPATS2L	PRKAA1	GLRX	RIMS1	SNAP91	SOBP	SLC22A3	GTF2IRD1	SEMA3E	FRMPD4	IQSEC2	ADGRB1	JAK2	BRINP1	RALGDS	GPR158	DNMBP	PLEKHA5	SRGAP1	BTBD11	GOLGA3	APBA2	ZNF592	GLIS2	GRIN2A	FASN	ILF3	KDELR1
GMEB1_(+)	PAFAH2	MECR	BSDC1	HIVEP3	PTPRF	MCL1	CHTOP	RHOU	RGS7	STRN	PCYOX1	TNS1	KIF1A	BHLHE40-AS1	HRH1	KY	WDR1	FAM198B	MGAT1	GMDS	NUDT3	RNF146	GNA12	HNRNPA2B1	KIAA0895	POR	HGF	CA2	EFR3A	RALGDS	SPTY2D1	BIRC2	NFRKB	MLF2	PCNX4	ZBTB1	ENTPD5	DPH6	ANXA2	ZNF19	ACSF3	H3F3B	SNAP25	ARFGAP1	SHC2	WDR18	ZNF558	KANK2	RPS11
GMEB2_(+)	PLOD1	PNRC2	ABCD3	MAPKAPK2	TMEM178A	REL	TANC1	NRP2	TNS1	ACKR3	TMEM45A	TIPARP	SERPINI2	TSPAN5	NPNT	DAP	ATG10	AP3S1	C5orf63	ELOVL5	UFL1	RWDD1	NHSL1	AIG1	SEPT7-AS1	FAM156A	LOXL2	PLEKHA2	SDCBP	NEK6	BTBD10	ZDHHC13	RAB6A	USP6NL	PCGF5	RASA3	TMEM260	IQCH	UQCRC2	PKIG	KCNK15-AS1	GMEB2	PRPF6	NOVA2
GTF2F1_(+)	FAAP20	RER1	ZNF436	ZNF593	YTHDF2	BSDC1	GLIS1	FAM102B	LRIF1	MRPS21	SLC50A1	QSOX1	LMOD1	ADIPOR1	HEATR1	PQLC3	PIGF	GMCL1	NIFK	SFT2D3	GTDC1	MMADHC	GPR155	PPIL3	SLC19A3	HRH1	LRRC3B	CGGBP1	RNF7	PLSCR1	FGFRL1	LAP3	RPL34	CETN3	TBC1D9B	RIPK1	TFAP2A	ZSCAN16	NKAPL	ZKSCAN3	SCUBE3	GTPBP2	SEC63	ERMARD	TOMM7	URGCP	CCM2	SPDYE5	SPDYE2
GTF2IRD1_(+)	FBXO42	ARHGEF10L	ECE1	TESK2	KLHDC8A	SOS1	FBXO11	METTL6	MAML3	GHR	GTF2IRD1	IMPDH1	DENND2A	SLC4A2	MORF4L2	FBXO32	FAM129B	SLC25A25	CIZ1	ZER1	CCDC73	EXPH5	ARHGAP20	CNNM2	BAZ2A	LRP1	ATP2A2	PLEKHG3	TMEM229B	LINC00637	TUBGCP5	BAHD1	STARD9	RAB27A	HACD3	RAB11FIP3	LITAF	TERB1	PHLPP2	ABR	FAM222B	DCAKD	NPEPPS	COPZ2	LINC01483	DLGAP1-AS4	LINC00907	RNF24	NCOA6
GTF3C2_(+)	EIF2B3	RHOU	NTSR2	DNMT3A	GALNT3	ACKR3	PTH1R	GLRB	NRG2	ANXA6	L3MBTL3	TRRAP	ATAD2	FAM49B	ASAP1	FREM1	SPTAN1	SOX6	NR1H3	MARK2	RBM17	MMS19	ZNF384	RAB11A	ANKS3	RABEP2	ZDHHC7	LPIN2	ZNF335	PPP1R12C	BCR	LIMK2
HCFC1_(+)	CDK11B	PEX10	TAF12	NDUFS5	TOE1	PRDX1	CMPK1	ATG4C	CYB561D1	GNAI3	MPZL1	TROVE2	PLEKHA6	NUAK2	RAB29	G0S2	SUSD4	ACTN2	CPSF3	KLHL29	COX5B	CHCHD5	NR4A2	SCHLAP1	ITM2C	CAPN10	SSUH2	CAMK1	HRH1	LRRC3B	ZNF620	CCK	RBM6	CACNA2D3	LRTM1	TMEM39A	SEC61A1	SSR3	CCNL1	NDUFB5	EIF4A2	NOP14	MSX1	TMEM33	USP53	MMAA	SCRG1	IPO11	NR2F1
HDAC2_(+)	ZBTB17	UBR4	AHDC1	NCSTN	PLXNA2	GPATCH2	SAP130	OGG1	DCP1A	ADAMTS9-AS2	CGGBP1	TOMM70	STX18-AS1	SMIM20	JADE1	MMAA	RPS3A	SLC25A4	RPL37	AP3B1	LNPEP	UBLCP1	SPDL1	E2F3	HIST1H1E	GPANK1	SUPT3H	FIG4	HBS1L	TFB1M	TBP	C7orf31	NAPEPLD	TCEANC	MAGED1	BRWD3	NKRF	HS6ST2	XKR6	MTMR9	UTP23	PSIP1	KIF24	DNAI1	DCAF10	NCBP1	LRRC8A	KMT5B	ATM
HES6_(+)	CIART	HES1	PSD2	CST3	TEF
HESX1_(+)	GAD1	HESX1	RAB33B	HAVCR2	ARMT1	EMD	PROSER2-AS1	SH2D4B	CACNB3	MTUS2	RAB27A	USP6	TMEM132E	HDAC5	ZNF567
HIVEP2_(+)	IL1R1	HIVEP2	CCDC71L	EGR3	RELT	ELMOD1	CHD4	ARHGEF40	STRA6	SLC16A3
HIVEP3_(+)	DDR2	ELK4	FNIP2	HIVEP2	AGPAT4	SLC20A2	MATN2	CD82	BAHD1	FSTL3	RNF185
HLF_(+)	PER3	MFN2	BCAR3	KCNA2	COLGALT2	KLHL12	MIR3681HG	MEIS1	INPP4A	RFX8	KCNJ3	PKP4	FAP	CSRNP3	SCN1A	CHN1	OSBPL6	USP37	2-Sep	LZTFL1	EPHA6	ACAD9	LPP	HRASLS	TET2	RNF150	ANAPC10	PALLD	CDH9	MEF2C	MFAP3	RNF144B	PLAGL1	CREB5	DLGAP2	ASPH	MIR124-2HG	EYA1	AZIN1	DCAF12	TGFBR1	KIF18A	PRDM11	PAK1	ELMOD1	SVIL	GPAM	FGFR2	LMO3
HSF1_(+)	MIR34AHG	TMEM51	IFNLR1	PPP1R8	UTP11	EIF2B3	NRDC	ACOT11	GCLM	ADAMTSL4	PIP5K1A	FAM20B	NCF2	MIR181A1HG	TRAF5	ACBD3	HADHB	MTA3	SMYD5	CNNM4	AFF3	NPAS2	NIFK	CCNT2	CD302	RPL37A	PLCD4	KCNE4	SH3BP4	IRAK2	SLC4A7	ARIH2	CADPS	GBE1	NSUN3	SLC12A8	RUVBL1	PLXND1	TMCC1	KCNAB1	ZFYVE28	SH3BP2	SH3TC1	SLC10A6	ANKRD33B	DIMT1	DMGDH	ARRDC3	FAM53C
HSF4_(+)	KAZN	TMEM222	LINC01354	TNS1	SFMBT1	NFKBIZ	ADCY5	SLC12A2	FAM153C	NEDD9	CDKN1A	LONRF3	DECR1	BRSK2	NCOR2	PEX11A	SEMA4B	NOMO1	CAMKK1	ADAP2	SLC25A39	PDK2	PIK3IP1
IKZF2_(+)	EPHA2	CACHD1	PDE4B	KIAA0040	FAM129A	ARF1	GALNT2	EHBP1	PELI1	SPRED2	CNGA3	SLC9A2	GTDC1	CCDC150	PSMD1	STAC	CHDH	ARHGEF3	MAGI1	FNDC3B	CCDC149	BMPR1B	MFAP3L	CDH12	OSMR	REEP5	GLRA1	CNOT8	PRPF4B	BACH2	FYN	TAB2	HGF	NRCAM	CUL1	SULF1	PAG1	RUNX1T1	FZD6	PVT1	IL33	CNTNAP3B	BRINP1	MED27	SERPING1	TENM4	DLG2	PHLDB1	FLI1
IKZF5_(+)	RXRG	KCNH1	ALK	PLEKHM3	NAALADL2-AS2	RIMS1	LRRN3	ARMCX2	IL33	BDNF	PRR5L	MYOF	RASSF8	LATS2	CD276	SNX33	ZNF217	ZNF562	UQCRFS1
IRF1_(+)	MIR34AHG	CLCN6	TCEA3	RHD	DHDDS	STX12	MKNK1	PIGK	CTTNBP2NL	SRGAP2C	SV2A	ARHGEF11	RASAL2	RGS16	DYRK3	TP53BP2	LYST	EPAS1	C2orf74	DOK1	RPIA	CHST10	TMEM87B	TANC1	GPR155	TMBIM1	XPC	RPL15	CMTM7	MYRIP	DCBLD2	HEG1	PLXND1	COPB2	ZFYVE28	NWD2	IGFBP7-AS1	DNAJB14	SCOC-AS1	SORBS2	ATG10	ARRDC3-AS1	IRF1	SAR1B	HMGXB3	MXD3	PRR3	DDAH2	PTP4A1
IRF2_(+)	SFMBT1	IRF2	BACH2	KMT2E	PKNOX2	ETV6
IRF3_(+)	FOXN2	BBX	GSTCD	PURA	NR3C1	PHIP	PRSS35	ZBTB2	POU6F2	DACH2	MIR124-2HG	PAX6	SSRP1	PDGFD	IFIT1	GOLGA7B	LDB1	DGKA	C15orf41	EFCAB5	GSDMA	ABCA10	ELMO2	SLC25A23
IRF4_(+)	CTTNBP2NL	ADORA1	ATOH8	IL1R1	CXXC5	ACTB	CTSB	PTPRJ
IRF7_(+)	SZRD1	IFI6	SLC25A24	BCAN	NTSR2	TMBIM1	ITM2C	P4HTM	ARHGEF37	PTN	SORBS3	FAM189A2	PHYHD1	WDR5	IRF7	LRRC20	IFIT3	TBC1D30	SUSD6	IQCH-AS1	CMIP	XAF1	BLMH	YES1	AHCY	ZNFX1	LINC01532	USF2	SOD1
JDP2_(+)	CDK11B	TTC34	ZBTB48	KLHL21	SLC25A33	PLOD1	CASP9	PLEKHM2	IFFO2	HP1BP3	SESN2	YARS	MAP7D1	GRIK3	INPP5B	B4GALT2	PRDX1	JUN	TTLL7	GTF2B	BCAR3	CNN3	NTNG1	SORT1	PHGDH	APH1A	PI4KB	DENND4B	UBAP2L	KCNN3	PMVK	MEF2D	NTRK1	KCNJ10	NR1I3	ATF6	OLFML2B	UAP1	DDR2	CCDC190	CACYBP	PLA2G4A	ZNF281	CSRP1	IPO9-AS1	NFASC	CNTN2	PFKFB2	MIA3
JUN_(+)	MEGF6	ENO1	SLC2A5	SLC25A33	DHRS3	KAZN	IFFO2	ECE1	ID3	MAN1C1	DHDDS	BSDC1	SYNC	THRAP3	CITED4	ERI3	RNF220	OSBPL9	JUN	CACHD1	DIRAS3	TTLL7	COL24A1	F3	CNN3	PALMD	CDC14A	KIAA1324	IGSF3	NBPF15	SRGAP2B	NBPF20	MCL1	LMNA	MEF2D	NOS1AP	UAP1	CCDC181	DENND1B	CSRP1	IPO9-AS1	PPP1R12B	BTG2	NFASC	ENAH	PSEN2	RAB4A	C1orf198	LINC01354
JUNB_(+)	PANK4	SPSB1	SLC25A33	MAD2L2	CASP9	ATP13A2	SDHB	PADI2	IFFO2	CAMK2N1	ID3	RHCE	SLC9A1	OSCP1	SLC2A1	PLK3	TESK2	JUN	GADD45A	GNG12-AS1	GNG5	DPYD-AS1	AHCYL1	RBM15	NOTCH2	CIART	CDC42SE1	IL6R	LMNA	SEMA4A	C1orf61	MEF2D	ATP1A4	CACNA1E	CACNA1S	CSRP1	NAV1	IPO9-AS1	BTG2	SRGAP2	PFKFB2	YOD1	ATF3	FLVCR1	PSEN2	GUK1	C1orf198	LYST	C1orf100
JUND_(+)	CDK11B	SKI	KLHL21	SPSB1	EPHA2	ATP13A2	PADI2	VWA5B1	ID3	GRHL3	STMN1	EXTL1	TSSK3	BSDC1	PSMB2	AGO3	TRAPPC3	MAP7D1	GRIK3	PTCH2	TESK2	SSBP3	JUN	DNAJC6	GADD45A	LRRC7	TTLL7	ODF2L	ZNF326	CDC14A	SLC16A1	NOTCH2	CDC42SE1	RORC	C1orf43	HAX1	LMNA	MEF2D	IFI16	UAP1	UCK2	POGK	SLC19A2	KIAA1614	GLUL	RGS16	ZNF281	CSRP1	IPO9-AS1
KAT2A_(+)	RCC2	PLXNB1	AP2M1	L3MBTL3	EZH2	RHPN1	PLEC	LINGO1	RGMA	MCRIP2	4-Sep	DYRK1B	SUN2
KDM5A_(+)	MRPL20	MIB2	PRDM16	PHF13	PER3	CTNNBIP1	CASZ1	DDI2	FBXO42	CAMK2N1	USP48	SYF2	MTFR1L	PAQR7	SDC3	PUM1	ZNF362	THRAP3	CTPS1	PPIH	UROD	ZSWIM5	NASP	POMGNT1	SPATA6	FAF1	BTF3L4	ZFYVE9	USP24	TM2D1	EFCAB7	WLS	ADGRL2	RPF1	CYR61	SH3GLB1	LRRC8B	PLPPR4	PRPF38B	WDR47	TAF13	MAGI3	WARS2	LINC00624	RPRD2	PSMB4	SMG5	COPA	USF1
KLF15_(+)	CASZ1	AGO1	EDAR	ZNF518B	PALLD	RBM22	GFOD1	TJAP1	TMEM63B	MUT	LINC00222	GJA1	RNF216	GTF2IRD1	GNB2	KCND2	USP27X	HTATSF1	SDCBP	TOX	CBWD3	KLF9	PLPPR1	NEK6	LINC01503	MAP3K11	COL13A1	SLC25A28	SEMA4G	ARHGEF25	RPH3A	MLEC	CGNL1	AEN	NOMO2	CHD3	PSMB3	TMEM100	GRB2	DHX35	CD40	KCNQ2	OLFM2	MYH14	TSEN34
KLF16_(+)	MAP3K6	ADIPOR1	RAB6B	PYURF	SETD7	TAP1	ZNF367	USP20	RELT	SPAG7	ELP5	RNF126	KLF16	CATSPERG
KLF17_(+)	GRIK3	EIF4G1	STX7	ZCWPW1	SAXO1	CBWD5	FKBP3	CCNDBP1	CPNE2	SLC12A4	PHF12	STAT3
KLF2_(+)	MMEL1	PLK3	RTKN	NR4A2	NABP1	IRX1	IQGAP2	BACH2	NCOA7	EZH2	SCML2	PDP1	PPP1R16A	NFIL3	IER5L	OSBPL5	ARID5B	CHST3	LDB3	GRK5	GPR162	KCNH3	MAP1A	COL1A1	SOCS3	GADD45B	CELF5	BCL3	BTG3
KLF3_(+)	THAP3	C1orf21	LINC00862	PGBD5	FAM89A	COX7A2L	NUP210	WDR82	NCK1	SSR3	TNIP2	KLF3	SLU7	BOD1	RREB1	PEX6	SMPDL3A	PSMG3-AS1	ZNRF2	GRM3	BAIAP2L1	LINC01003	GOLGA7	PRUNE2	TGFBR1	PTBP3	ZBED5	NR1H3	EXPH5	PHLDB1	KIF5B	ALDH18A1	GOT1	CHD4	DUSP16	SSPN	LIMA1	SLC11A2	STAT6	RNF10	NRL	RTN1	ZBTB25	ANXA2	SPG21	UBAP1L	HOMER2	MAN2A2	MBTPS1
KLF5_(+)	TDRD5	SERTAD2	KLF3	CCNI	SEC24D	TNXB	TEAD3	GRIA3	GEM	RHOBTB1	TIAL1	TLE3	C16orf74	C20orf96	GNAS	TMEM50B	DSCAM
KLF6_(+)	C1orf174	SPSB1	MAD2L2	DRAXIN	KAZN	EPHA2	ATP13A2	HSPG2	CLIC4	MAN1C1	SH3BGRL3	TRNP1	SLC9A1	MAP3K6	STX12	PTP4A2	HPCA	RNF19B	PHC2	HIVEP3	PLK3	POMGNT1	ARHGAP29	ALG14	DPYD	DRAM2	RHOC	ATP1A1	MTMR11	S100A10	S100A16	TPM3	KLHDC9	NDUFS2	UAP1	DDR2	RASAL2	GLUL	LAMC1	PHLDA3	ARL8A	ATP2B4	NUAK2	ELK4	IL19	TRAF5	LPGAT1	ARF1	KIF26B
KLF8_(+)	ACAP3	COL24A1	LINC01354	ATOH8	KIF5C	ZNF518B	PFDN1	MOCS1	AKAP12	MID1	KLF8	GAS2	PLCB3	WDFY2	TBC1D16	IRGQ	NR1H2	FAM118A
KLF9_(+)	DISP3	CAP1	JUN	PGM1	POLR3GL	CGN	SLC39A1	ETV3	TDRD5	DDX59	ATF3	ARF1	ETAA1	TMEM87B	WIPF1	SGO2	EFHB	MYD88	ACVR2B	VIPR1	GNAI2	PLCH1	TNK2	RELL1	UGDH	DCK	NDUFC1	PLRG1	POC5	ZNF608	LYRM7	EGR1	FKBP5	PIM1	PTP4A1	PGM3	FAXC	WASF1	AMD1	DCBLD1	CAHM	PDGFA	LFNG	FOXK1	DBNL	H2AFV	CCM2	CCDC146	GNB2
LEF1_(+)	LEF1	BASP1	PDGFRB	CERS3
LHX2_(+)	DDAH1	NRXN1	PTPRG	TNIK	GABRA2	ADGRV1	TPD52L1	GRM3	AHCYL2	LHX2	CADM1	EMX2OS	FGFR2	ADAMTS17
LHX9_(+)	WLS	TDRD5	LHX9	MYT1L	N4BP2	ADAMTS3	TRIM36	FREM1	FAIM2	SYT1	IL34	NORAD
MAF_(+)	PHF13	PIK3CD	DENND2C	RPS27	EPHX1	PALLD	ENPP3	GNB2	DENND2A	DNAJB6	RHOBTB2	GPAA1	MPDZ	CDKN1C	COL13A1	ANAPC16	HMGB1	ZBTB1	TTBK2	MAF	PPP1R1B	TRMT1
MAFB_(+)	KAZN	GRHL3	EIF2B3	GADD45A	ADAR	LMNA	DCAF8	CCDC190	RASAL2	RASSF5	CD55	ATF3	LTBP1	ZFP36L2	UNC80	FN1	PNKD	DNER	PRICKLE2	CLSTN2	ZIC4	WWTR1	PPM1L	11-Sep	CAMK2D	ZNF330	FNIP2	MAP1B	HOMER1	ELL2	NUDT12	PJA2	DUSP1	TUBB2A	CASC15	B3GAT2	CLDN4	BAIAP2L1	NAMPT	TCAF2	SYBU	SH3GL2	MLLT3	TPM2	GADD45G	NFIL3	SUSD1	KYAT1	GAB2
MAFF_(+)	SLC25A33	DISP3	PADI2	ARHGEF10L	IFFO2	ECE1	GRIK3	SMAP2	OSBPL9	JUN	GADD45A	GNG12	CNN3	SLC16A1	OTUD7B	ATP8B2	MEF2D	RRNAD1	PPFIA4	BTG2	NFASC	ATF3	PTPN14	HLX-AS1	C1orf198	HNRNPU	LINC01250	YWHAQ	NTSR2	EPAS1	MXD1	GPR39	PNKD	DNAJB2	DNPEP	SCG2	PTMA	NGEF	KIF1A	BHLHE40	VGLL4	RFTN1	PTPN23	SEMA5B	PLOD2	KCNAB1	MLF1	IL12A-AS1	FAM131A
MAFG_(+)	DVL1	CASZ1	EYA3	PPT1	SLC2A1	GCLM	RHOC	ADAR	RIT1	LAMC1	KCNT2	SLC41A1	FAM49A	MAPRE3	MPV17	PCBP1	LYG1	NPAS2	INSIG2	ACVR2A	HECW2	MAP2	TMBIM1	DNAJB2	ASIC4	SERPINE2	USP19	GNAI2	NXPE3	SLC12A8	CNBP	LINC00886	PEX5L	KLHL24	UCHL1	PAQR3	EGF	SLC7A11	DCHS2	PALLD	ADAMTS16	ANKH	H2AFY	HSPA9	DCTN4	VEGFA	HSP90AB1	BEND6	ASF1A
MAX_(+)	C1orf159	DVL1	PEX10	CAMTA1	PARK7	SRM	PRDM2	FBXO42	PQLC2	ID3	AHDC1	ZBTB8OS	MAP7D1	HEYL	TRIT1	ZMYND12	PTPRF	UROD	CC2D1B	DAB1	ZRANB2	TTLL7	LMO4	DR1	DNTTIP2	PTBP2	NTNG1	SLC22A15	WDR3	PRKAB2	PDE4DIP	NBPF9	ENSA	CTSK	S100A1	INTS3	PMVK	KLHDC9	MGST3	PRRX1	FAM20B	PHLDA3	CSRP1	SYT2	BTG2	PIK3C2B	NFASC	RAB29	PFKFB2
MAZ_(+)	PAFAH2	TTC22	GNG5	PSMB4	CGN	ELK4	RAB29	SPR	AUP1	SLC20A1	KIAA2012	IGFBP5	AZI2	PLXNB1	TMA7	USP19	SLMAP	ABTB1	ATP10D	HHIP-AS1	MMAA	RBM46	PAK1IP1	IP6K3	HS3ST5	MOXD1	GNGT1	SLC9A7	UBA1	USP27X	MAGT1	LSM1	LINC01301	VCPIP1	CBWD1	AK3	TMEM8B	COL27A1	COL5A1	PAX6	STIP1	FKBP2	UBE4A	TRAPPC4	DNAJB12	SNCG	SEC31B	M6PR	TMEM106C
MBD4_(+)	ANKRD30BL	MYRIP	NPHP3-ACAD11	KLF3	MYOZ2	IL15	CDKN2AIP	ARL15	ARHGEF28	PDE10A	H2AFV	VWC2	DRP2	SNTB1	SLC22A6	SMCO4	COL13A1	MORN4	DYRK2	CIT	ARHGEF7	PRKD1	SLC8A3	NPIPB4	MTHFSD	ALKBH5	LINC01497	RAB3D
MEF2A_(+)	KCNJ3	SYTL2	KIF5B	ITGB1	RASSF8	ACTG1	TTTY14
MEF2D_(+)	SSU72	KLHL21	PLEKHM2	RCC2	ARHGEF10L	ECE1	AGO3	RNF220	PATJ	AHCYL1	FDPS	MEF2D	F11R	LMOD1	BTG2	DYRK3	ATF3	PTPN14	ITPKB	SOX11	RAB10	MAT2A	REEP1	INPP4A	SLC20A1	ANKRD30BL	NOP58	SPEG	PTMA	VGLL4	GLB1	WWTR1	TNK2	LINC01091	NDUFC1	GPBP1	ERBIN	MCCC2	AFF4	TXNDC15	HSPA9	CXXC5	CYSTM1	FGF1	SQSTM1	NUP153	C6orf106	PIM1	AMD1
MEIS1_(+)	EIF4G3	SMAP2	BTF3L4	USP24	DDAH1	PIP5K1A	TMEM9	ESRRG	ARF1	NRXN1	MEIS1	AFF3	CREG2	RANBP2	RGPD8	GPD2	UPP2	SLC25A12	ACSL3	RNPEPL1	SLC6A1	LRRC3B	RBMS3-AS3	POMGNT2	FAM19A1	CD47	TBC1D1	GABRA2	ARHGAP24	FBXW7	GPM6A	MYO10	ZSWIM6	MEF2C	SPRY4	GABBR1	ADGRB3	LINC00222	FAM184A	ETV1	CAMK2B	GRM3	CDK14	LRRN3	CADPS2	PTN	NDP	CHIC1	TMEM164
MITF_(+)	MEGF6	COL16A1	ZNF362	SLC6A9	DNAJC6	LRRC8B	DCAF8	TADA1	CREG1	ATP1B1	DENND1B	ADORA1	PLEKHA6	SLC41A1	ESRRG	LAPTM4A	ASXL2	TTC27	LRPPRC	DBI	ORC4	GALNT13	PSMD14	UBE2E3	STRADB	MFF	RAB5A	NR1D2	ZBTB47	DHX30	PRKAR2A	MAPKAPK3	DUSP7	CACNA2D3	MITF	NAA50	ACAD9	TNK2	PPARGC1A	KLF3	N4BP2	HELQ	SNX25	PAM	PRR16	PANK3	ATP6V0E1	CANX	RREB1
MSX2_(+)	SMAP2	FMO5	SH3YL1	LYPD1	DIRC3	ZNF445	RSRC1	C5orf30	MSX2	HEBP2	PHACTR2	NXPH1	VPS41	RALA	PDAP1	AMOT	FMR1	ADGRB1	NOTCH1	DLAT	HNRNPF	SUPT6H	AKAP1
MTA3_(+)	HIVEP3	SH3GLB1	POGZ	DDR2	CEP350	PRKD3	TTN-AS1	CFLAR	RBMS3	ANO10	NECTIN3	TMEM39A	GNB4	CD38	KLHL5	ARSB	CDC42SE2	TRIM26	FOXP4-AS1	VEGFA	EFHC1	UFL1	PLAGL1	ACSL4	NEFL	BNIP3L	TLN1	KLF9	GADD45G	STXBP1	FAR1	FADS2	EXPH5	PLXDC2	FBXW4	CUEDC2	CORO1C	ELF1	FAM124A	PCDH17	NALCN	FOXG1-AS1	DAAM1	PAPLN	FBN1	RAB8B	ZNF592	ZFHX3	DHX58
MTF1_(+)	ZNF362	MTF1	DEDD	SLC30A1	SH3BP5L	TTC27	PKDCC	HS6ST1	CPS1	SPATA3	PDGFC	DCTD	LMAN2	CD24	FGFR1OP	CCR6	C7orf31	DBNL	LINC01605	DIRAS2	TSPAN4	NUCB2	PRR5L	SCART1	LINC00937	ESYT1	AVIL	RFC3	THSD4	ISLR	BCKDK	MT1F	PHLPP2	ZDHHC7	RPH3AL	ZBTB4	NCOR1	LINC01497	ATP8B1	STX16-NPEPL1	FCHO1
MXI1_(+)	ACAP3	SLC35E2B	SKI	PRDM16	MEGF6	CEP104	ACOT7	KLHL21	PHF13	VAMP3	RERE	H6PD	CLSTN1	UBE4B	FBXO44	CLCN6	PLOD1	DHRS3	SPEN	FBXO42	NBPF1	CROCC	SDHB	RCC2	ARHGEF10L	TMCO4	CAMK2N1	HP1BP3	EIF4G3	ECE1	NBPF3	EPHB2	LUZP1	ZNF436-AS1	PITHD1	LYPLA2	GRHL3	STPG1	RSRP1	TMEM50A	PDIK1L	ARID1A	PIGV	AHDC1	EYA3	TAF12	MAP7D1	C1orf122	INPP5B
MYC_(+)	MTF2	MDM4	ITGB1BP1	LIMS1	FARSB	ANKMY1	ROBO2	EIF2A	DHX36	SENP5	WDFY3	MFSD8	PDCD6	PDLIM4	PPARGC1B	RARS	HNRNPH1	SQSTM1	PIM1	AKAP12	TYW1B	TBXAS1	DOCK11	CCAR2	YWHAZ	MYC	PVT1	RIN1	GPR158	DDX21	KCNMA1	SEC23IP	CERS5	PFDN5	TXNRD1	DENR	SUPT20H	FNDC3A	IRS2	PTPN21	SPG21	USP7	GSPT1	DCTN5	WWP2	PDPR	ALKBH5	MAP2K3	BRCA1
NELFA_(+)	PPP1R15B	ZNF618	ARAP1	LINC00844	LINC01515
NELFE_(+)	WRAP73	PRDX1	STIL	AGL	HIPK1	S100A1	SCYL3	MDM4	TRAF5	TAF1B	PDIA6	AGBL5	HNRNPLL	HNMT	RAPH1	LSM3	AZI2	SENP7	ABTB1	COPB2	KCTD8	GSTCD	NR2F1	HSPA4	RNF44	NELFE	TMEM30A	HECA	CEP41	BCAP31	RPL10	RPL7	CARD19	ASTN2	MAP3K11	ARAP1	STAMBPL1	PTPRE	FBXL14	GAPDH	SCAF11	RPL41	ABCB9	GOLGA3	TPT1	COMMD6	FKBP3	PSMC6	NOP10
NFATC2_(+)	DNAJC8	WIPF1	KCNIP1	CDK16	NR6A1	USP6NL	HPSE2	NFATC2
NFE2L1_(+)	DBT	DCHS2	CLDN12	KRBOX4	NUCB2	ZNF202	NFE2L1
NFE2L2_(+)	NFE2L2	FTCDNL1	TOMM70	TNK2	AIG1	CUX1	SAMD12	MGST1	DENND4A	MAP2K5	CDR2	PSMD11	NCOA3	HLCS
NFIA_(+)	RERE	MACF1	NFIA	CACHD1	NCOA1	LRIG1	ZBTB20	MED12L	MAPK10	BMPR1B	ADCY2	MYO6	ARID1B	DOCK4	NTM	SOX5	MED13L	PCDH9	NPAS3	NTRK3	PITPNC1	DTNA	PHACTR3	MIR99AHG
NFIC_(+)	FAAP20	ARHGEF16	DHRS3	TMEM51	PIGV	AHDC1	FNDC5	FDPS	LRRN2	PLXNA2	IBA57	C1orf198	HPCAL1	KCNIP3	NPAS2	EDAR	HS6ST1	SPEG	ITM2C	GPR35	CAMK1	GRIP2	PTH1R	CCDC12	SLC38A3	TEX264	ALAS1	CACNA2D3	CACNA2D3-AS1	KY	SH3TC1	IGFBP7-AS1	SNCAIP	CCNJL	LRFN2	LINC01013	TSC22D3	DMTN	IL11RA	PTPN3	SH3GLB2	RXRA	QSOX2	BRSK2	MICAL2	CD59	DGKZ	GRK2	ARHGAP22
NFIL3_(+)	TNFRSF1B	PDPN	KAZN	SFN	GADD45A	ZNF326	F3	AHCYL1	IL6R	FMO2	KIAA0040	BTG2	RASSF5	CD55	ATF3	RHOU	MIR3681HG	FOSL2	LBH	ZFP36L2	EPAS1	ARID5A	ST6GAL2	FN1	USP37	DNER	ABHD5	SACM1L	CLSTN2	ZIC4	WWTR1	TSC22D2	CCNL1	CCDC149	CCNG2	GPRIN3	BMPR1B	SFRP2	FNIP2	UFSP2	ELOVL7	ERBIN	MAST4	IQGAP2	HOMER1	SSBP2	ELL2	PAM	STARD4-AS1
NFKB2_(+)	KCNAB2	CCDC28B	TYW3	RHOQ	ARID5A	TANC1	MREG	CAMK1	RASSF1	SENP7	SEMA5B	DNAJC13	ZFYVE28	NWD2	FRAS1	IL15	ANKRD33B	IRF1	FOXK1	LAT2	LAMP2	MED27	MRPL23	RCN1	MRGPRF	PPP2R1B	ST3GAL4	PSAP	BLNK	NFKB2	RARG	ITGA7	NHLRC3	YY1	ANKRD9	DAPK2	SLC43A2	TRIM47	FSTL3	R3HDM4	ICAM1	RELB	CBX7
NFYA_(+)	UGDH	NFYA	DLX6-AS1	RRM2B	RPL41	GSDMA
NFYB_(+)	SNIP1	CITED4	TSPAN17	E2F3	STAG3	SH2B2	WDR91	EDA	SARDH	NFYB	LACTB	ATP2C2	CHRNB1	ZNF18	MMD	CIRBP	TMEM143	KCNC3
NFYC_(+)	KCNAB2	TMEM51	VWA5B1	GRHL3	PAQR7	EPHA10	NFYC	PPCS	KDM4A-AS1	WDR63	ODF2L	HFM1	BCAR3	SLC16A4	IGSF3	SPAG17	SRGAP2C	APH1A	POGZ	PBXIP1	SHC1	PTPRC	TIMM17A	TRAF5	ESRRG	HLX-AS1	CNST	CYS1	ADGRF3	LCLAT1	EHD3	CREG2	CBWD2	CNTNAP5	CXCR4	TLK1	HAT1	OSBPL6	SCHLAP1	ORMDL1	SATB2	RUFY4	PDE6D	LMCD1	ZKSCAN7	KIAA1143	SMIM4	ERC2	EIF4E3
NKX2-2_(+)	SYDE2	DEDD	SUSD4	B3GNT2	DYNC1I2	LANCL1-AS1	KCNMB3	PLAGL1	GLCCI1	KLF8	ZC4H2	CHD7	ZFHX4-AS1	SAMD12	MIR181A2HG	SLC4A8	POP5	SLC46A3	DLEU7-AS1	TEP1	CGNL1	MACROD2	NKX2-2	PMEPA1
NKX3-1_(+)	KIAA1522	CCDC190	TRAF5	SSFA2	MAP2	RFTN1	DOCK3	ABHD6	ST3GAL6	LINC00886	NLGN1	BANK1	LRAT	PLCXD3	UBE2D2	UBTD2	C6orf62	PDSS2	TRDN	CCDC170	CLIP2	JADE3	COLEC10	SH3GLB2	MAML2	ZBTB16	GRIK4	PRDM10	ITIH5	KIAA1217	MAP3K8	CASC2	CBX5	KITLG	DTX1	CAB39L	TM9SF2	METTL3	ACIN1	RGS6	PRTG	CYP11A1	AKAP13	GSE1	SETBP1	BCL2L1	ACTN4	GRIK5
NKX6-2_(+)	RXRG	PLP1	MYRF	NKX6-2	CBARP	ISOC2
NPAS2_(+)	ATAD3A	C1orf174	AHDC1	RCC1	C1orf43	LINC00862	ADSS	DGKD	PTH1R	SLC12A8	ST6GAL1	SH3BP2	DOK7	CAMK2D	KIF2A	UNC5A	AMD1	CLIP2	SEMA3D	CLCN4	TXLNG	MAP7D3	BNIP3L	UNC5D	RHPN1	GTF2H1	TENM4	WDFY4	DPCD	PTPRE	ADGRA1	SLC38A1	SLC38A2	SLC6A15	SLC7A1	APBA2	CPEB1	SLC7A5	BANP	TCF25	TMEM132E	STAT3	G6PC3	PLEKHM1	9-Sep	TMC6	MAFG	SLC14A2-AS1	RNF24
NPDC1_(+)	FAAP20	SPSB1	PRDM2	RCC1	MAP7D1	FHL3	RNF11	MROH7-TTC4	RNF115	OLFML2B	IPO9-AS1	YWHAQ	DNAJC27-AS1	CGREF1	STON1-GTF2A1L	COMMD1	MXD1	MYO7B	KLF7	CNTN4	LMCD1	PSMD6-AS2	TMEM45A	IGF2BP2	FGF12	SLC30A9	OCIAD1	ALPK1	FAT1	FAM174A	CXXC5	JAKMIP2-AS1	HIVEP1	RNF182	ALDH5A1	SYNCRIP	AGPAT4	GTF2IRD1	POM121C	SEMA3E	CASD1	PON2	MORF4L2	SLC25A14	FAM110B	JPH1	RHPN1	JAK2	RNF20
NR1H2_(+)	AKR7A2	SDC3	SLC16A1	PLEKHO1	QSOX1	PPP1R1C	COL7A1	COL8A1	IQCJ-SCHIP1	FGF12	ABLIM2	ART3	METAP1	PDGFRB	STK38	LINC00957	TMEM243	LRRN3	ATP2B3	CPQ	ANKRD46	PABPC1	BAALC-AS2	PTP4A3	NAPRT	CORO2A	CCDC88B	CXCL12	CTNNA3	HPS1	SHTN1	DNAJC22	LRIG3	MDM1	ISCU	SMIM2-AS1	SLC22A17	SYT16	DNASE1	FOPNL	PITPNA	SNX11	TEX2	PCYT2	EPB41L3	GPR108	SAMD1
NR1H3_(+)	SOX13	TRAF5	THADA	FOXK1	OPLAH	NRL	ADAMTS17	CERS3	PDRG1	ZGLP1	SYNGR1
NR2C1_(+)	MTHFR	LRRC8D	SEMA4A	PPM1G	EFHD1	LAMB2	SUCLG2	FAIM	CHST2	SENP2	SH3TC1	COMMD8	CDK7	AP3S1	POU5F1	GK	ERICH5	TNC	RBM18	SF1	ARHGAP12	ANO6	NR2C1	SLC8B1	FKBP3	LGALS3	DNAL1	SLC25A29	SCAMP2	SNX33	NDE1	CTCF	CBFA2T3	CRLF3	TEX14	METTL2A	ERN1	DZANK1	ECSIT	LRP3	SCN1B	CRKL	LRP5L	OSBP2	FAM83F	CERK
NR2C2_(+)	NPHP4	KIAA2013	ARHGEF10L	TMEM234	CSMD2	PABPC4	MED8	DR1	CYB561D1	SV2A	MPC2	SOAT1	PLA2G4A	PTPN7	ATP2B4	RAB7B	IBA57	EDARADD	RYR2	SH3BP5L	OST4	FAM98A	WDPCP	DYSF	CAPG	KDM3A	KCNIP3	RALB	NIFK-AS1	CCDC115	ORC4	GULP1	MOB4	SPEG	KCNE4	NR2C2	CSRNP1	VIPR1	ADAMTS9-AS2	CHMP2B	DBR1	ATR	AGTR1	PSMD2	MAGEF1	TRA2B	TMEM129	TMEM33	FRYL
NR2E1_(+)	MARCKSL1	POU3F1	KCNIP1	BCOR	TACC1	FAM129B	WDR5	EPS8L2	LDHA	FZD4	ARHGAP22	TMEM255B	THSD4	TRAF7	VASN	ARID3A	ZNF850	LIMK2	MGAT3	HUNK
NR2F1_(+)	CACNA2D3	NR2F1	AQP1	TMEM132A	TMCC3	SACS	B3GLCT
NR2F2_(+)	CAMK2N1	AHDC1	LRRC8B	GPSM2	TRIB2	GAREM2	GAD1	INPP1	FZD5	FAM107A	NFKBIZ	AMOTL2	MRAS	SAMD7	USP13	MSX1	TBC1D1	TMEM156	KLHL5	PDE4D	NR3C1	CNOT8	EBF1	PTP4A1	CEP162	MARCKS	GJA1	TRIL	LRRN3	KCND2	SH3KBP1	PCYT1B	MAGED2	ASAH1	NFIB	NFIL3	INPPL1	FZD8	KAT6B	FBXL14	AAAS	BTG1	PLXNC1	HMGB1	PDS5B	HIF1A-AS2	EIF5	DNAJA4	PLIN1
NRF1_(+)	DVL1	AURKAIP1	CCNL2	CDK11B	MORN1	KLHL21	PARK7	H6PD	CLSTN1	KIF1B	MTOR	AGTRAP	OTUD3	UBXN10	DDOST	ID3	TMEM50A	LDLRAP1	MAN1C1	HMGN2	AHDC1	COL16A1	MARCKSL1	ZSCAN20	ZMYM4	AGO4	AGO3	TRAPPC3	THRAP3	GNL2	SF3A3	AKIRIN1	SCMH1	HIVEP3	ZSWIM5	TESK2	LURAP1	UQCRH	LRP8	USP24	FGGY	AK4	PDE4B	MIER1	SLC35D1	ZRANB2	LMO4	ZNF644	EVI5
NRL_(+)	SNAP47	EPHA3	GPR63	DOCK8	PIRT
ONECUT2_(+)	FAM102B	TPM3	MMADHC	SLC19A3	CHCHD6	SH3D19	SCUBE3	FOXP4-AS1	ISPD	CALN1	LRRN3	ABCB8	PTPRN2	ADGRG2	DUSP9	NEFL	TMEM74	KCNQ3	OSTF1	GNA14	C11orf58	PRR5L	EMX2OS	CCND2	IFT81	FOXG1-AS1	PRIMA1	TRAF3	NDRG4	ACSF3	MYO1C	ONECUT2	OSER1	SGTA	SCN1B	LINC00158
OTX2_(+)	SLC6A9	BCAS2	RBMS1	EYA4	SAMD5	MIR124-2HG	IGSF9B	RPH3A	INPP5K	TCN2
PATZ1_(+)	JUN	IVNS1ABP	YOD1	KCNH7	ACVR2B	NLGN1	GRIA1	KCNIP1	GPRIN1	NOL7	PI16	SYNCRIP	PEG10	SNTB1	TBC1D2	ZNF462	NDUFA8	SH2D3C	NTNG2	PNPLA2	CELF1	PCF11	FDX1	KIAA1217	DDIT4	TUBGCP2	DDIT3	TMEM263	SSH1	HMGB1	FOXG1-AS1	ZBTB25	RMDN3	UNKL	TAOK2	ZNF771	GNAO1	PSMD7	ACACA	LASP1	ASB16-AS1	4-Sep	SNTA1	HMG20B	JUNB	FXYD1	FBXO17	LIPE-AS1
PAX3_(+)	GRIK3	LMO4	SRGAP2C	KCNT2	C2orf49	GALNT13	COBLL1	PAX3	CRYBG3	NLGN1	URGCP	LSMEM1	CAV2	CTTNBP2	DMD	IGBP1	CCDC25	CA13	NCS1	RAPGEF1	DAGLA	JAM3	ITIH5	CTNNA3	ABCC2	TIGAR	TNFRSF19	SLITRK5	HS6ST3	FRMD6	OTX2-AS1	GATM	GRIN2A	IRX3	MINK1	TSHZ1	ITCH	CDH22	ARID3A
PBX1_(+)	ASTN1	FOXP1	PCDH7	MAPK10	NR3C2	PPP2R2B	ATXN1	RPS6KA2	DMD	SOX6	LGI1	CNTN1	NAV3	PPP1R1B	KANSL1
PBX3_(+)	SRM	CAPZB	HSPG2	HNRNPR	RCC1	SRSF4	PTPRU	PTP4A2	CSMD2	DLGAP3	SLC6A9	OSBPL9	ROR1	MIER1	LMO4	TGFBR3	FNBP1L	GCLM	CNN3	SLC30A7	RBM15	RHOC	ZNF697	MCL1	GATAD2B	UAP1	MPZL1	FAM20B	PTPN14	C1orf198	NID1	GPR137B	RGS7	AKT3	ADSS	KLHL29	NRBP1	FOSL2	LTBP1	PRKCE	USP34	ANTXR1	PAX8	SLC35F5	TFCP2L1	IWS1	NR4A2	RBMS1	NAB1
PGAM2_(+)	AGRN	TNFRSF14	ECE1	NFYC	APH1A	LMNA	MEF2D	BCAN	LMOD1	PFKFB2	YOD1	PIGF	FOXN2	OLA1	DNPEP	SPEG	ATG16L1	ASB18	HES6	MYL3	RPL29	CRMP1	CPEB2	PALLD	GPBP1	CXXC5	NR3C1	MGAT1	RACK1	NRSN1	HIST1H2BD	DDR1	DAAM2	EEF1A1	CEP57L1	ACTB	RBM28	TMEM47	MID1IP1	NKRF	FLNA	KBTBD11	PVT1	RMI1	BAAT	ZNF618	CERCAM	LRRC8A	IER5L
PGR_(+)	NPHP4	ERMAP	RNF2	C2orf74	EVA1A	NMI	CALCRL	RFTN1	TFDP2	CP	LINC01088	ITGA2	PAM	RRAGD	ENPP3	ABCB5	PTPRN2	DMTN	BNC2	ZFAND5	CCDC88B	SMCO4	USP2	MAP3K8	BAG3	SMIM2-AS1	RASA3	FOXG1-AS1	RTN1	ESR2	PLEKHG3	SRP14-AS1	CIAPIN1	RARA	SPOP	RGS9	EPB41L3	ADARB1
PHF8_(+)	WLS	RPRD2	UBAP2L	SUCO	ADORA1	LPGAT1	FAM89A	DISC1	MTA3	SRBD1	EFEMP1	ATOH8	RFX8	IL1R1	EPC2	CCDC173	HNRNPA3	SLC39A10	IKZF2	SMARCAL1	NR1D2	KIF9-AS1	SFMBT1	DCP1A	FAM19A1	SPICE1	UBA5	PPP2R3A	RUBCN	GABRA2	TET2	METTL14	GAB1	MFAP3L	CDH12	MIER3	ELOVL7	MAST4	BDP1	XRCC4	NR2F1-AS1	KIAA0825	PJA2	SLC25A46	NREP	LYRM7	PDLIM4	RBM22	RIPK1
PKNOX2_(+)	HES4	ERRFI1	MFN2	TNFRSF1B	PLEKHM2	SDHB	ECE1	STX12	EPB41	CACHD1	JAK1	SGIP1	DDAH1	ODF2L	F3	DPYD	AHCYL1	RAP1A	CTTNBP2NL	PMVK	SYT11	UAP1	PRRC2C	BTG2	ATF3	LTBP1	PRKCE	EPAS1	RTN4	SPRED2	SLC35F5	KIF5C	IKZF2	FN1	TNS1	SLC4A3	SCG2	PER2	HRH1	SHISA5	PRICKLE2	ZIC4	TSC22D2	DHX36	CCNL1	TBL1XR1	MAP3K13	BCL6	LPP
PLAG1_(+)	CAMK2N1	TRAF5	PLCD1	CCDC12	TSPAN17	HDAC9	PLAG1	OAF	GSG1L	TSPOAP1
POLR2A_(+)	AURKAIP1	CLSTN1	NECAP2	ATP13A2	PADI2	TAF12	MECR	SFPQ	YBX1	MUTYH	TESK2	IPP	NRDC	ZNF644	NOTCH2	CDC42SE1	PSMD4	PI4KB	S100A13	INTS3	RIT1	COLGALT2	ARL8A	ADIPOR1	CDK18	STUM	RHOU	TFB2M	ID2	NRBP1	LCLAT1	SLC30A6	RASGRP3	MEIS1-AS3	C2orf42	PAIP2B	USP39	ACTR1B	C1QL2	FAM168B	ZRANB3	SCN1A	NOSTRIN	DNAJC10	MAP2	PLCD4	RPL32	NUP210	LRRC2
POU2F1_(+)	EPS15	POU2F1	PTPN4	ACSL3	EIF4E3	SCRG1	LINC00461	HMGN3	KLHL32	NDP	MID2	CASC2	PPFIA2	LINC01551	METRN
POU2F3_(+)	SRSF7	HES6	KIF1A	FGFR3	NAT8L	ABLIM2	STIM2	MPPED2	POU2F3	ASCL1	TUBGCP5	NPAS1
POU3F2_(+)	KCNAB2	ILDR2	DPP10	LANCL1-AS1	LRRN1	IFT122	RSRC1	PCDH7	C4orf33	CDH12	NNT	ENC1	PSD2	PURA	CAMK2A	GEMIN5	RNF182	HIST1H2AC	POU3F2	WASF1	GJA1	URGCP	KIAA1324L	TSPAN12	LRRC4	AP1S2	MID1IP1	BCOR	CDK16	MID2	AMOT	ZNF275	ANGPT1	TNC	MKX	MPP7	SLF2	ATF7IP	PXN	OTX2-AS1	C15orf59	ACAN	METRN	TELO2	CHD9	KIFC3	ANKRD11	STAC2	NFE2L1
POU3F4_(+)	ANAPC10	CDH10	PFDN1	NRSN1	CDK16	POU3F4	CTSB	SPATS2	ITGBL1	ATP1B2	PPP1R1B
POU5F1_(+)	ZNF691	LRRC7	SELENBP1	TGFBRAP1	DPP10-AS3	ITGA1	ADCYAP1R1	TMEM248	CNPY1	ARRDC4	PIRT	NLGN4Y
POU6F1_(+)	ERRFI1	ARHGEF10L	SYNC	SLC6A9	MARK1	GNG4	TCF7L1	ACVR1	NRP2	SNRK	PTH1R	CD47	HEG1	FGFR3	NAT8L	MEF2C	JADE2	UQCC2	IGF2BP3	ACHE	TRIM24	RUNX1T1	RNF19A	ADCY8	CYC1	RFX3	EQTN	ZNF462	COL27A1	LMX1B	CKAP5	CAPN1	AP5B1	INPPL1	C11orf88	GRIK4	PLCE1	CTBP2	CHD4	TUBA1A	POU6F1	C12orf42	KSR2	PCDH9-AS2	LINC00609	ZFP36L1	LINC01550	TUBGCP5	IREB2
POU6F2_(+)	KCNJ10	GAREM2	NRXN1	SLC1A4	CADM2	TMEM108	SGCD	CCDC129	POU6F2	EGFR	KCND2	RALYL	LAPTM4B	PTCH1	LRRC4C	DGKZ	ARRB1	FRMD4A	HPSE2	GPAM	DOCK9
PPARA_(+)	PAFAH2	TESK2	FGGY	BCAR3	SOX13	RBMS1	FTCDNL1	ATP2B2	FILIP1L	LNX1	IGFBP7	SLC4A4	AFF1	MEF2C-AS1	MGAT1	DAAM2	STK17A	LAMB1	MGAM	PHF8	DLG3	MAMLD1	SNTG1	IL7	COL27A1	ASS1	ESRRA	SUV39H2	NEURL1	ADD3	YAF2	TPCN1	TAOK3	SUCLA2	TFDP1	ARHGAP5	RGS6	VRK1	SYT17	CNTNAP4	LASP1	MAFG	CDH20	BCAT2	SF3A1	MIEF1	PPARA
PRDM1_(+)	CAMSAP2	SYT2	YPEL5	SNRK	CD47	BMPR1B	SSBP2	LINC00461	LMAN2	PRDM1	PNPLA8	FOXP2	SAT1	DDX58	TLE1	PHF2	ATAD1	MRPS35	FMN1	TEX2
PRDM16_(+)	LINC00982	PRDM16	NPHP4	HPCA	USP24	ATP1A2	PLXNA2	GALNT2	DNMT3A	CTNNA2	GLI2	LRRC3B	PTH1R	FAM107A	ZNF827	KCNIP1	UNC5A	CCND3	ADGRB3	NR2E1	FAM184A	SMARCD3	ZFHX4	CNTFR	LHX2	OLFM1	NACC2	EGFL7	CHST1	DGKZ	PPP1R14B	CADM1	PFKP	RAPGEF3	SLC48A1	NCOR2	DIO2	BEGAIN	MEIS2	RORA	MYH11	ZNF423	GNAO1	CMIP	NLGN2	CHD3	ARHGAP23	MPP2	CTIF
PRDM4_(+)	GRB14	METTL6	PNMA2	RAB5B	SLC16A6
PRRX1_(+)	ICMT	KAZN	MAP7D1	NTNG1	PRRX1	SYT2	NFASC	VRK2	ATP6V1B1	DPP10	FAP	CSRNP3	NRP2	RFTN1	ZIC1	LINC01019	C1QTNF3-AMACR	MAP1B	STK32A	B3GAT2	ACHE	DEPTOR	ADCY8	PTPRD	SH3GL2	NAV2	PACSIN3	LINC00836	ARID5B	STAMBPL1	SCN8A	ZNF385A	SMAD9	MIR4500HG	SLITRK5	THTPA	AKAP6	SLC24A4	FBN1	CCDC33	NTN1	GFAP	L3MBTL4	SALL4	TSHZ2	DOK5	CELSR1	NRIP1
PUM3_(+)	KCNAB2	PTP4A2	DAB1	ROR1	ODF2L	MAGI3	HAO2	TRMT61B	DDX18	GCA	CSRNP3	CPO	FSTL1	PLCH1	MAP3K13	ATP13A3	SEL1L3	CCDC158	PCAT4	TRPC3	SLC36A1	JARID2	RCAN2	KCNQ5	CNR1	SLC16A10	MAN1A1	TMEM200A	TAB2	CCM2	RABGEF1	CD36	PAXIP1	GPR143	CLDN2	ANGPT1	PDCD1LG2	GDA	FSD1L	ZBTB3	SLC35F2	ARID5B	CAMKK2	STARD13	ENOX1	GPC6	MBNL2	LINC00639	FRMD6-AS2
RAD21_(+)	SDF4	CDK11A	WRAP73	ERRFI1	RCC2	CEP85	EFCAB14	RPF1	SLC30A7	COL11A1	TAF13	SEC22B	PIAS3	NBPF11	SF3B4	RPRD2	S100A10	ZBTB7B	SYT11	NCSTN	NME7	DNM3	KLHL20	UCHL5	TMEM9	PTPN7	LINC00467	MORN2	SIX3	PIGF	CRIPT	PSME4	ANXA4	PCBP1	BIN1	LYPD1	ACVR2A	STAM2	INPP1	BZW1	NDUFB3	TRIP12	ITM2C	LRRN1	LSM3	AZI2	STT3B	CNOT10	NPRL2
RARA_(+)	EYA3	AGO1	LMNA	TGFB2	ZNF672	ATP6V1E2	CLHC1	TBC1D8	CSRNP3	PLEKHM3	BHLHE40	TFDP2	SERPINI2	NLGN1	BDH1	TBC1D9	GMPR	AGPAT1	KIF6	VEGFA	EYS	RRAGD	GARS	CALN1	CDK14	RINT1	AR	PGK1	SLC25A5	PHYHIP	PEBP4	AKNA	SLC25A25	LDLRAD3	PYGM	ARHGEF17	PGR	CCDC186	BAG3	GAPDH	ATN1	LMNTD1	DTX3	PPM1H	DCLK1	ADGRG1	PLD2	RARA	BAHCC1
RARB_(+)	PDIK1L	UAP1	FBXO11	RARB	GBE1	IGFBP7	HMGCS1	MAP1B	ELL2	GFPT2	C6orf99	WTAP	FLNC	NHSL2	GEM	FADS3	VCL	PTMS	ITGA5	ATP2A2	ZIC2	HSPA2	PIEZO1	SMCR5	C1QL1	C2CD2
RARG_(+)	SZRD1	ADGRB2	UAP1	RNF2	MAPKAPK2	EMILIN1	DLEC1	SLC51A	ARHGEF28	ANXA6	FOXP4	ELOVL4	FOXK1	TRIM73	BGN	OPLAH	PAPPA	AGPAT2	CORO2B	CD276	WWP2	MAFTRR	NOL4L	GPR108	TPM4	ZNF787	PRR5
RAX_(+)	UTP11	SERTAD2	GTDC1	NR2F1-AS1	CCDC146	ANGPTL2	CACNB2	PNP	GFAP	TTC39C	NR2F6
RB1_(+)	DISP3	CLCN6	ADGRB2	CLSPN	AGO1	SERBP1	VAV3-AS1	APH1A	PRRX1	DISP1	DNAJC27	CNTNAP5	GAD1	NR2C2	PBRM1	TMEM45A	SPSB4	CCDC50	RBPJ	N4BP2	SNCA	DCLK2	MRPL36	SUB1	GPBP1	MEF2C	NR2F1-AS1	FER	DCP2	DDX46	GMPR	NFKBIL1	GPANK1	HMGA1	FOXP4	MRAP2	MAP3K7	REV3L	RNF217	EYA4	KATNA1	H2AFV	COBL	MEPCE	PHEX	STAG2	SGCZ	EXTL3	MRPL13
RBBP5_(+)	NOL9	DFFA	RAP1GAP	PIGV	ZNF684	LINC01389	TTC22	DAB1	VANGL1	PTGFRN	SCNM1	PBXIP1	DUSP12	GLUL	MDM4	RBBP5	FBXO28	LINC01354	LGALS8	HNRNPU	SOX11	HPCAL1	SNX17	FOSL2	SPAST	FANCL	EPC2	RAPGEF4	ITM2C	HES6	ASB1	GPR35	KIF1A	DTYMK	UBE2E1-AS1	AZI2	MYD88	TEX264	BAP1	NFKBIZ	ABTB1	ATP2C1	NEK11	PCCB	SSR3	IL12A-AS1	ABCC5	TNK2	FGFRL1
RCOR1_(+)	SLC35E2B	LINC00982	PRDM16	PRDM2	CAMK2N1	RSRP1	RHD	HMGN2	SFN	PEF1	PSMB2	GRIK3	FOXO6	TMEM53	USP24	CACHD1	JAK1	USP33	LMO4	BCAR3	TMEM56-RWDD3	AGL	GPSM2	STRIP1	LRIF1	RAP1A	MAGI3	ARNT	POGZ	DENND4B	RPS27	ARHGEF2	TSACC	ARHGEF11	ETV3	KCNJ10	PBX1	TMCO1	TADA1	POU2F1	PRRC2C	RALGPS2	FAM20B	CACNA1E	RGS2	DDX59	KIF21B	ELK4	CNST
REL_(+)	PHC2	REL	DNAJB2	LHFPL2	NR3C1	CHST11	NFKBIA	EPB41L3	BCL3	COL6A2
RELA_(+)	FBXO42	PADI2	UBR4	TMCO4	HP1BP3	KHDRBS1	AKIRIN1	IPO13	SLC6A9	KYAT3	NRAS	MRPS21	ZBTB7B	ETNK2	TGFB2	IRF2BP2	LGALS8	COX20	PRKCE	RTN4	ARHGAP25	NPAS2	RAPGEF4	CIR1	NDUFS1	BARD1	RPL32	PPM1M	CADPS	RUVBL1	UBA5	TMEM128	LCORL	CCNI	PPP3CA	WWC2	NSA2	PAIP2	CSNK1A1	GALNT10	SNX3	ARID1B	HNRNPA2B1	SCRN1	LAT2	CLIP2	ZNHIT1	CCDC136	RHEB
RELB_(+)	KCNAB2	KAZN	ARHGEF10L	CLIC4	KIAA0319L	POU3F1	F3	SLC44A3	DPYD-AS1	STXBP3	KIAA1324	CTTNBP2NL	CSDE1	ARHGEF11	UAP1	DDR2	HSD17B7	FAM78B	PRRX1	ZNF281	NAV1	CHI3L1	MAPKAPK2	KIF26B	PLEKHH2	EPAS1	AFTPH	IL1R1	IL1RL2	SLC20A1	GPR155	OSBPL6	ZNF804A	ADAM23	DNPEP	EPHA4	WDFY1	AGAP1	IRAK2	HEMK1	CHDH	ALDH1L1	PLOD2	ZIC4	NWD2	UGDH	SMIM14	FRAS1	RASGEF1B
REST_(+)	LINC00982	UBE4B	HSPG2	C1orf109	SLC6A9	MKNK1-AS1	LINC00853	NTNG1	NDUFS2	RASAL2	NUAK2	TGFB2	GAREM2	ALK	RASGRP3	SPRED2	SEMA4C	CNGA3	GRB14	SATB2	RAPH1	AAMP	DAW1	PTMA	ALS2CL	GNAI2	HYAL2	PDZRN3	PHLDB2	GAP43	GPR156	PARP9	PLXND1	P2RY14	NOCT	HHIP-AS1	TENM3	NNT-AS1	ADAMTS6	MAP1B	RFESD	MAN2A1	EGR1	PCDH12	FGF1	NR3C1	SYNPO	ANXA6	WWC1
RFX2_(+)	ACAP3	FAAP20	TPRG1L	KLHL21	RERE	UBE4B	KIF1B	CASZ1	DHRS3	KAZN	FHAD1	CROCC	ARHGEF10L	CAPZB	KIF17	ZBTB40	NIPAL3	RCAN3	STMN1	NUDC	AHDC1	MECR	COL16A1	KIAA1522	ZNF362	COL8A2	TRAPPC3	INPP5B	TRIT1	NFYC	FAM183A	PTCH2	TESK2	LRRC42	TCEANC2	DNAJC6	IL12RB2	GADD45A	GNG12	LRRIQ3	CRYZ	TTLL7	ODF2L	EVI5	FNBP1L	BCAR3	PALMD	NTNG1	AKNAD1
RFX3_(+)	C1orf159	ACAP3	CEP104	UBE4B	KIF17	EIF4G3	KDM1A	STPG1	WDTC1	SFPQ	AGO1	OSCP1	MTF1	TRIT1	CCDC30	FAM183A	EIF2B3	UQCRH	AGBL4	NFIA	NFIA-AS2	PATJ	TCTEX1D1	GNG12	NEGR1	ERICH3	WDR63	ZNHIT6	ODF2L	ZNF644	EVI5	FNBP1L	TRMT13	DRAM2	PHTF1	RSBN1	HIPK1	SPAG17	NBPF15	PRKAB2	PDE4DIP	GOLPH3L	SNX27	CFAP45	CCDC190	NME7	KIFAP3	SLC9C2	XPR1
RFX5_(+)	RAP1A	DENND2C	TARS2	RFX5	IQCJ-SCHIP1	SCOC-AS1	SPDL1	E2F3	TUBB	AIMP2	TERF1	KIF24	STX17	PGAP2	ANKRD16	ACTR1A	TRIM8	MSI1	CBFB	MAFTRR	SPAG7	PXMP4	AP2A1	MED25	RASL10A
RHOXF1_(+)	EIF2B3	METTL5	PCGF3	FAM200B	STK38	AGPAT4	IFT22	ARMCX4	ELF4	ATL3	ACBD5	A2M	RARG	SLC35E3	IVD	UBALD1	TVP23A	DBF4B	DDRGK1	SLC9A8	MVB12A	NUDT19	MAP4K1	DACT3	VRK3
RORC_(+)	VPS13D	ODF2L	RAP1A	RORC	MPC2	RABGAP1L	TMEM9	CNIH3	ZNF124	GREB1	OST4	COBLL1	MFSD6	CNTN4	KCNH8	RARB	MRPL3	LETM1	CLOCK	NAA11	SETD7	ANKH	C1QTNF3-AMACR	NEURL1B	UBE3D	SGK1	IFRD1	FGD1	ADRA1A	CA1	TMEM245	CDK9	CAPN5	ANKRD42	CDON	LINC00836	FRMPD2	VSTM4	CCDC186	SLC4A8	CSAD	CD63	ESYT1	SLC16A7	FRY	FGF14	SFTA3	PPM1A	EIF2S1
RUNX1_(+)	SDC3	RASSF5	TRIM11	ZNF496	FER1L5	NABP1	LDB2	TAF7	LCP2	MTPN	DOCK11	GRIA3	ELF4	GPC4	DMTN	NSMAF	TRAF1	RHOG	FLI1	TMEM236	ACTA2	BLNK	PTPRE	TEAD4	ITGA5	PXN	ACTN1	GABPB1-AS1	LOXL1-AS1	AP3B2	CLUH	KDM6B	PIK3R5	GRN	ZNF397	SMAD7	TTPAL	ZNF470	RUNX1
RUNX2_(+)	FAM129A	PROX1	MAP2	LRRFIP2	FSTL4	RUNX2	RASSF9	MCTP2	VAT1	GALK1	EMID1
RXRA_(+)	AGRN	DVL1	ATAD3C	HES5	DHRS3	FAM131C	FABP3	KIAA1522	HPCA	AZIN2	POU3F1	PTCH2	MMACHC	LURAP1	MROH7-TTC4	GPR88	FAM102B	TXNIP	C1orf54	CDC42SE1	CGN	HDGF	QSOX1	LMOD1	LGR6	ATP2B4	PLEKHA6	EPHX1	STUM	ERO1B	LPIN1	DNMT3A	PRKCE	VRK2	TMEM150A	THNSL2	MAL	HS6ST1	TNS1	DNAJB2	SP100	SNED1	PRRT3	ATP2B2	PLCD1	PTH1R	PLXNB1	PFKFB4	BSN
SETDB1_(+)	C1orf159	LINC00982	EIF4G3	ALG6	VPS45	TPM3	ZBTB7B	TRMT1L	PLEKHA6	HLX-AS1	GTF3C2	SPAST	PEX13	AAK1	ARID5A	SAP130	GPD2	MYO1B	TNS1	USP40	ITPR1	STAC	FYCO1	SLC38A3	ERC2	ARL6	GRK4	PRKG2	BDH2	LINC01091	CCDC192	WDR55	PPARGC1B	TTC1	OR2H2	GLO1	SLC25A27	PLAGL1	STXBP5-AS1	CLIP2	SGCE	CBLL1	EXOC4	NUP205	OPHN1	NKAP	MYBL1	TLN1	ZCCHC7
SHOX2_(+)	SHOX2	ZNF423	CLUH	TOX2
SIN3A_(+)	RAP1GAP	AHCYL1	NOS1AP	PER2	PPARGC1A	LINC00461	SLC25A37	SLC45A4	MRRF	KRTAP5-AS1	TSG101	ARL5B	NR4A1	NIN	MAP2K1	SIN3A	KIAA0895L	ZSWIM7	TMUB2	SAP30BP	RBBP8	ATP9B	APMAP	XPNPEP3	BTG3
SIX3_(+)	LUZP1	PPP1R8	PTCH2	MROH7-TTC4	EVI5	PBX1	LPGAT1	GDF7	WDCP	LCLAT1	RBMS1	DHX30	MECOM	SLIT2	SH3D19	STOX2	RGS7BP	FAXDC2	HCG11	TRERF1	BEND3	KATNA1	RAC1	ASL	CLDN4	CLIP2	CSPP1	RIMS2	PTPRD	RECK	SPIN1	STRBP	SLC22A6	UBASH3B	PRDM10	HSPA12A	RNF41	KSR2	SLC7A1	G2E3	TYRO3	PDIA3	SERF2	GABPB1	RPLP1	ZNF592	NR2F2	ABCC6	HEXIM1
SIX5_(+)	WRAP73	RPL22	MFN2	RNF19B	SNIP1	ZMYND12	ZYG11B	LRP8	JAK1	ATP1A2	ILDR2	BRINP3	RAB29	EIF2B4	ATL2	THUMPD2	ACVR2A	CWC22	INPP1	TMBIM1	ELP6	RPL29	SLC35A5	NCK1	PDCD10	RPL35A	SRP72	RPL34	SLC25A4	SDHA	TTC33	IL6ST	RPS23	C5orf15	PCDHB15	SPARC	CANX	NOL7	MOCS1	VEGFA	CLVS2	HBS1L	HIVEP2	SLC22A3	AMZ1	GRID2IP	SNX13	AQP1	C7orf61
SMARCA4_(+)	LINC00982	RNF207	ICMT	CTNNBIP1	PLOD1	DHRS3	FHAD1	UQCRHL	SPEN	SZRD1	PQLC2	VWA5B1	HP1BP3	CDC42	RPA2	SDC3	PUM1	YARS	FNDC5	RLF	RIMS3	B4GALT2	TOE1	EFCAB14	TTC22	PDE4B	SGIP1	TYW3	ITGA10	POLR3GL	TARS2	TUFT1	TPM3	PBXIP1	MEF2D	BCAN	RRNAD1	UFC1	RGS5	CREG1	ZBTB37	PPFIA4	PLEKHA6	RAB29	RASSF5	HLX-AS1	EPHX1	CPSF3	HPCAL1
SMC3_(+)	SCN2A	EIF4E3	FBXW7	SLC25A4	DMTF1	HIPK2	CBWD3	CD81	YTHDF1
SOX10_(+)	KLHL21	IPO13	RNF220	AK5	GIPC2	TTLL7	PSMD4	PSMB4	HAPLN2	LINC00862	CNTN2	CDC42BPA	KCNK1	SLC35F3	IRF2BP2	RNF144A	MBOAT2	PLEKHH2	NCKAP5	ZEB2	HIBCH	PLCL1	INO80D	DNAJB2	DOCK10	SLC6A6	METTL6	WDR82	PXK	FRMD4B	ROBO1	CLDND1	NXPE3	TF	SERPINI1	PLD1	PEX5L	APOD	DLG1	FYTTD1	APBB2	ATP8A1	FRYL	NUP54	UGT8	ZNF330	ABCE1	TMEM144	1-Mar
SOX15_(+)	CASZ1	AHCYL2	ETS1	MINPP1
SOX2_(+)	NOTCH2	C1orf61	BCAN	CSRP1	SOX2	FGFR3	SCRG1	TUBB2B	METRN
SOX8_(+)	SCOC	CHST1	SOX8
SP1_(+)	CAMSAP2	BTG2	ZBTB18	SRSF7	MCFD2	BMPR2	FGD5-AS1	RELL1	BMPR1B	TRMT11	BCLAF1	TSPAN7	USP9X	LAMP2	BGN	GNA14	GNA14-AS1	PHF2	NRP1	NFKB2	NT5C2	PDCD4	SP1	HELB	MTFMT	PML	CYTH1	SMAD7	FAM210B	GATAD2A	NOVA2	TBC1D17
SP2_(+)	HNRNPR	HDAC1	ROR1	CKS1B	ESRRG	PRPF40A	ARL6IP6	DIRC3-AS1	EPM2AIP1	WDR6	CGGBP1	KY	ERCC8	E2F3	ZSCAN23	ENPP4	NT5DC1	STARD3NL	SLC30A8	CYHR1	HSD17B12	C12orf49	RBM23	NRL	ATP5S	SEL1L	SMAD6	HAGH	ETV4	SP2	CABYR	TTLL9	EPB41L1	MKNK2	KDM4B	CEBPG	TOMM40
SP4_(+)	ARHGEF11	PTPN7	OST4	BCL11A	OTX1	TMEM87B	NABP1	AAMP	PNKD	TMBIM1	SLC19A3	VGLL4	C5orf30	TRERF1	LFNG	RADIL	SP4	TRIM24	EDA	PLAG1	VPS13A	CORO2A	C9orf16	CHD4	KCNJ8	AMIGO2	PCED1B	ATF1	PYM1	TMEM263	BRI3BP	SOX21-AS1	ANKRD9	RCOR1	SNX33	NTRK3-AS1	CACNA1H	VASN	SIAH1	MYL12B	MEX3C	RNF24	ID1	DNMT3B	ZBTB7A	CDC37	FXYD1	DPF1	TMEM143
SPI1_(+)	KCNC4	GDAP2	INPP5D	TSSC4	TSG101	TIMM23	ZSWIM8	ZNF384	ZNF821	WDR81	4-Sep	CLEC11A
SREBF1_(+)	ACAP3	HES5	LINC00982	GPR157	CASP9	SPEN	FAM131C	IFFO2	CAMK2N1	RAP1GAP	ZNF436-AS1	PNRC2	RSRP1	MAP3K6	COL16A1	CSMD2	HEYL	PTCH2	LURAP1	MKNK1	EFCAB14	YIPF1	HOOK1	JAK1	ZNHIT6	LMO4	FRRS1	S1PR1	COL11A1	STXBP3	LAMTOR5	DRAM2	NBPF12	PLEKHO1	ZNF687	CHTOP	RAB13	UBAP2L	KCNN3	PBXIP1	ZBTB7B	EFNA1	SYT11	PAQR6	C1orf61	MEF2D	BCAN	RRNAD1	HDGF
SREBF2_(+)	NOC2L	HES4	ISG15	DVL1	GNB1	RER1	CAMTA1	SPSB1	SLC25A33	KIF1B	MTOR	MFN2	PRDM2	SDHB	PADI2	ARHGEF10L	CAPZB	ALPL	EPHB2	LUZP1	HNRNPR	ASAP3	PNRC2	ARID1A	WASF2	FAM76A	STX12	SRSF4	SDC3	PUM1	ADGRB2	KHDRBS1	KPNA6	RBBP4	CSMD2	ZMYM4	AGO3	STK40	FHL3	TRIT1	SCMH1	HIVEP3	FOXJ3	ERMAP	SLC6A9	TESK2	LURAP1	OSBPL9	BTF3L4
SRF_(+)	AKIRIN1	CNN3	CACYBP	CRIM1	SNRNP200	GPBP1	SRF	ERMARD	TNPO3	RBBP7	CCAR2	ARMC1	DNAJA1	DNAJB5	FKBP15	ARPC5L	NACC2	POLD4	ARAP1	FOXRED1	NSUN6	POLL	BAG3	ALG10B	HMGB1	HSPH1	HSPA2	TMED10	DRAIC	NAA60	MBTPS1	UBB	ERBB2	ABHD3	OSBPL1A	PLIN5	CIC
STAT1_(+)	ISG15	CAMTA1	PDPN	EFHD2	UBR4	WDTC1	AHDC1	SESN2	SRSF4	ZFP69B	PLPP3	LINC01135	CACHD1	JAK1	PDE4B	SGIP1	MIER1	SERBP1	WLS	IFI44L	PRKACB	GBP2	LRRC8B	GCLM	F3	AHCYL1	DDX20	CTTNBP2NL	HIPK1	S100A16	UBAP2L	ADAR	ASH1L	ARHGEF11	BRINP2	GLUL	IL19	EPHX1	GALNT2	LYST	RSAD2	VSNL1	CLIP4	CRIM1	EIF2AK2	PRKCE	C2orf74	AAK1	FBXO41
STAT2_(+)	CAMTA1	SPSB1	AHDC1	MARCKSL1	PLPP3	NFIA-AS2	IFI44L	IFI44	ZNHIT6	KYAT3	AMY2B	MOV10	HIPK1	S100A10	SCAMP3	DDR2	NME7	SEC16B	DENND1B	SYT14	RAB4A	RSAD2	HNRNPLL	RNF181	SNRNP200	STEAP3	CXCR4	IFIH1	XIRP2	STAT1	PLCL1	TUBA4A	PAX3	TRIP12	CRBN	ANKRD28	SNRK	EXOSC7	TMIE	SHISA5	ALCAM	PARP14	P2RY1	FAM114A1	APBB2	HERC6	NR3C2	FNIP2	LIFR
STAT3_(+)	DVL1	CAMTA1	AGTRAP	KAZN	EPHA2	ECE1	RCC1	ADGRB2	PTP4A2	STK40	FOXO6	PRDX1	PODN	TMEM61	JUN	GCLM	F3	CNN3	NTNG1	DENND2D	RHOC	OTUD7B	S100A10	LMNA	HDGF	ATP1B1	RASAL2	ABL2	QSOX1	LAMC1	NAV1	ADAM17	ODC1	PDIA6	FOSL2	LINC01119	RTN4	VRK2	DGUOK-AS1	ORC4	ACVR1	TANC1	RAPGEF4	WIPF1	GULP1	HSPD1	HSPE1-MOB4	CFLAR-AS1	RAPH1
STAT5A_(+)	GIPC2	CHI3L1	AMZ1	CCDC26	RGMA	STAT5A	NFIC	PPFIA3	LRRC75B
STAT5B_(+)	ERC2	PROS1	RAB6B	MBNL3	LINC01551	STAT5B	DLGAP4
SUPT20H_(+)	VAMP3	TTC22	POGK	SMYD2	DRC1	HNRNPLL	ABCG5	ANKRD30BL	CERKL	GLS	BZW1	FZD5	IL5RA	ZMYND10	GK5	COQ2	TTC29	DNAH5	PIK3R1	FAM169A	TRIM36	MGAT4B	RBM24	DDR1	KIF6	RUNX2	COL12A1	EPB41L2	CCDC170	PACRG	PSMB1	GTF2IRD2	TP53TG1	EFCAB10	TSPAN12	TTC26	ANOS1	FOXO4	TUSC3	PKIA-AS1	OTUD6B	CSMD3	CHMP5	RALGPS1	SNAPC4	B4GALNT4	BUD13	ANKRD16	ITGA8
SUZ12_(+)	MORN1	RER1	EIF3I	ZSCAN20	ZRANB2	ASH1L	ZBTB37	SNRPE	FOSL2	SRBD1	CCT7	TPRKB	TGOLN2	NIFK	STK36	SLC19A3	CGGBP1	NEK11	MSL2	PLSCR1	MECOM	RNF168	KLF3	THAP6	UBE2D3	IRF2	H2AFY	NUDCD2	HMMR	MAK	CCDC167	TRERF1	PRIM2	CYB5R4	TMEM200A	GVQW2	CCZ1	TRIM73	MEPCE	PNPLA8	PRKAG2	KLHL15	ARX	SLC16A2	POLR3D	ZFHX4	RFK	DAPK1	GAPVD1
TAF1_(+)	GNB1	NPHP4	DDI2	FBXO42	CAPZB	HNRNPR	ZDHHC18	AHDC1	GMEB1	EPB41	KPNA6	AZIN2	MTF1	BTBD19	EIF2B3	OSBPL9	TMEM59	SGIP1	ANKRD13C	ST6GALNAC3	PKN2	KYAT3	DR1	DNTTIP2	GCLM	ABCD3	SASS6	CEPT1	CTTNBP2NL	WNT2B	CSDE1	ATP1A1	WARS2	NBPF9	PIP5K1A	INTS3	DENND4B	TDRD10	ATF6	SUCO	RC3H1	KIAA0040	BRINP2	ABL2	NEK7	NAV1	KLHL12	SUSD4	FBXO28
TAF7_(+)	RCAN3	GPATCH4	ATRAID	C1D	CAPG	LIMD1	MSX1	POLR2B	FBXO8	GFM2	TAF7	RNF14	NDFIP1	SLU7	LINC00472	ESR1	RAPGEF5	IGF2BP3	LSM5	CDK6	SH3KBP1	USP11	XIST	FAM122B	IRAK1	CCDC25	UBXN8	CYHR1	TUBB4B	MRPL21	TMEM218	SEPHS1	ENKUR	ARMC4	WAPL	TRIM8	NECAP1	DBX2	KANSL2	GCH1	SAMD15	RASGRF1	CRK	TAC4	MMD	SDK2	FN3KRP	C18orf25	SNHG22
TBL1XR1_(+)	HSPG2	HDAC1	ZNF362	PIK3R3	ALG6	GBP3	GBP1	BCAR3	CDC14A	TSPAN2	FLG-AS1	DENND4B	CADM3	RGS5	GACAT3	PELI1	CBWD2	CD302	CDV3	SKIL	TBL1XR1	RASGEF1B	TENM3	MEF2C	NR2F1-AS1	MAN2A1	LOX	MGAT1	C6orf106	CCND3	MAN1A1	ARPC1B	PTPRN2	SAT1	LINC00964	TMEM245	FKBP15	GAPVD1	ASS1	VAV2	NUP160	LPXN	RELT	SESN3	ADAM12	M6PR	KIF21A	CPM	CAMKK2
TBP_(+)	CDC42	PAFAH2	LGALS8	CPSF6	SLAIN1	ACTN1	CTCF	UBTF	SSTR2
TBX15_(+)	FAM19A1	BCOR	SCAMP2	CAPNS1	C21orf62
TBX2_(+)	NOC2L	MIB2	CAPZB	RCAN3	ZNF684	DR1	ALG14	WDR47	RXRG	VSNL1	DNMT3A	ALK	CHAC2	MDH1	MZT2A	THSD7B	ZNF385B	LRTM1	SEC61A1	SSR3	LRPAP1	KLHL5	ANKH	TTC1	STK10	DBN1	RIMS1	SGK1	STXBP5-AS1	HECW1	YWHAG	SEMA3E	GIGYF1	AGK	TCEANC	DMD	PHKA1	ARMCX1	LHFPL1	CTSB	BMP1	PURG	TESK1	BICD2	NINJ1	PPP6C	COMMD9	ZDHHC5	RAB1B
TBX6_(+)	DDI2	ATP2B4	ALK	GGCX	IWS1	MYO7B	THRB	OCLN	XRCC4	SEMA6A-AS1	LAMA4	ZNF674	NCBP1	WHRN	KCNMA1	ADD3	MIR4500HG	CCDC102B	CHODL
TCF3_(+)	FAM178B	MAP2	SEMA5B	PODXL	BGN	MROH1	FRMPD1	TSPAN18	KMT5B	CARD14	CABLES2	TNFSF14
TCF7L1_(+)	BOC	ZIC1	ELOVL5	ARHGAP12	TPM1	BAIAP2
TCF7L2_(+)	CACHD1	PDE4B	ATP2B2	SLC1A3	MAST4	MKLN1	KCNQ3	TRPM3	NTM	ZCCHC24	RYR3	SYT17	PITPNC1	LDLRAD4	BCL2	RBFOX2
TEAD4_(+)	DDR2	SOAT1	CYP1B1	ESYT3	IGFBP7-AS1	GRIK2	FAM126A	AMPH	GNAI1	MYC	ME3	IGSF9B	ITGB1	HK1	TEAD4	HMGA2	BAHD1	ANPEP
TEF_(+)	CHD5	PER3	CLSTN1	RPA2	AZIN2	TESK2	MROH7-TTC4	NTNG1	CIART	IGSF8	DEDD	PRDX6	TNR	BRINP3	PRELP	TRAF5	CCSAP	MBOAT2	SRSF7	DHX57	SPTBN1	FANCL	LGALSL	DPP10	KCNJ3	SLC4A10	SCN3A	RBM45	ADAMTS9	CMSS1	PLCH1	RPL34-AS1	SORBS2	PIK3R1	LINC01338	ATXN1	PXT1	MAP3K7	ARHGAP18	SLC2A12	SGK1	HIVEP2	GINM1	MAGI2	MID1IP1	OTUD5	MBNL3	PTK2B	RBPMS
TFAP2C_(+)	BCAN	AIDA	ABHD6	EPHB1	CDH10	ZBTB10	NINJ1	THSD1	ARHGAP5	EML5	USP31	TFAP2C	GRIK5	ZSCAN5A
TFAP4_(+)	CDK18	SCOC	ABHD13	SPG21	SUN2
TFCP2L1_(+)	RERE	LMO4	MIR181A1HG	SOX13	PTPN14	LPIN1	LCLAT1	SERPINE2	GNAI2	PDZRN3	CMSS1	GSK3B	TMCC1	JADE1	LIFR	AP3B1	FGF1	WWC1	JARID2	ATXN1	TRIM26	KLHL32	HIVEP2	AGMO	SRPK2	TMEM168	GPM6B	SLC20A2	TRPM3	RORB-AS1	GPR158	TRIM8	RASSF8	RAP1B	FAM222A	SPRY2	MAPK6	PRTG	CORO2B	MAFTRR	GSE1	NLK	TLK2	GPCPD1	SEC23B	SDC4	CDH4
TFE3_(+)	DISP3	IFFO2	DNALI1	YBX1	SYPL2	TMIGD3	S100A10	RRNAD1	AIM2	PFDN2	MRPS14	ESRRG	FAM161A	KRCC1	COL4A4	CRELD1	PLCD1	ENTPD3	RHOA	NT5DC2	RPP14	ADAMTS9-AS1	ZBTB11	CNBP	SIAH2	EIF5A2	MAEA	TBC1D19	HNRNPD	HADH	FBXW7	NDUFS6	EGFLAM	LINC01485	IER3	LSM2	TJAP1	TMEM30A	CD164	FABP7	RMND1	WTAP	ELMO1	GNB2	FOXP3	PRPS1	LINC01301	PLEC	ADCK5
TFEB_(+)	SF3B6	THSD7B	TFEB	GIGYF1	TRUB2	HPS5	SUPV3L1	NRL	LINGO1	RPS21	PIAS4
TGIF1_(+)	ERRFI1	CDC42	GLIS1	ATF3	PPIG	TNS1	HDAC4	LMCD1	KIAA1143	MYL3	SFRP2	NAF1	FAT1	BASP1	SNCAIP	AFF4	CLTB	TUBB2B	CDYL	CASC15	NBAT1	LSM2	FOXP4	NCOA7	PTPRK	SERAC1	C6orf99	CYCS	ING3	USP11	MIR124-2HG	YWHAZ	HAS2	ATAD2	NR4A3	SPTAN1	NUP214	MADD	FADS2	BTAF1	AVPI1	RAB21	RIC8B	ZNF891	FNDC3A	MCF2L	ZFP36L1	SPATA7	CDIP1
THAP1_(+)	RER1	ID3	SZT2	DR1	PHTF1	C1orf198	VSNL1	RMDN2	FANCL	CAPG	SCG2	ADAMTS9-AS2	DVL3	MAGEF1	NSA2	NR2F1	KIF3A	ATP6V0E1	ZKSCAN4	SLC35B2	TRIM73	MTPN	FBXO25	ZMAT4	MIR124-2HG	HEY1	ZNF704	ZNF7	GRIN3A	TRAPPC4	SAMD8	PLCE1	PYROXD1	SLC38A1	SENP1	GNPNAT1	TP53BP1	B2M	CFAP20	EIF1	SNF8	POLG2	ANAPC11	MYO5B	TNPO2	CPT1C
THAP11_(+)	ZBTB7B	IRF2BP2	PHF7	B4GALT4	DCTD	TMEM30A	GVQW2	IFT22	CCDC160	ZBTB10	OXR1	MED30	SLC29A2	NUDT13	KRAS	PA2G4	CPM	CEP170B	SLC12A6	THAP11	ETV4	ADAM33	TMEM161A	THAP7
THAP12_(+)	HECW2	NR2C2	USP49	MOSPD2	ASCL1	SETD1B	RCBTB2	KLF12	LINC00907
THRB_(+)	NAB1	THRB	TBL1XR1	CTNNA1	CROT	GAB2	RASSF8	NUDT4	CUEDC1	SAFB2
TP53_(+)	ARHGEF16	PTGFRN	PTH1R	DGKG	LSM6	CDK6	CCDC136	CHRDL1	COL27A1	OLFM1	PRDX3	GNPNAT1	ADGRG1	CMIP
TP63_(+)	KCNAB2	NFYC	PTPN7	SF3B6	ST6GAL1	TLE4	CASC2	CCDC122	EFS	MIR9-3HG	NKD1	AMZ2	FAM20A	EPB41L3	CDH22	CYP4F3	CARD8
TRAF4_(+)	C1orf61	SUCO	DARS	OSBPL6	DNAH1	INPP4B	FOXP4	ADCYAP1R1	GRM3	KIAA1549	MID2	ZNF703	OLFM1	PKNOX2	OPCML	SLC16A7	TPTE2	ANKRD9	CTDSPL2	GABPB1	TLE3	9-Sep	ANAPC11	RBFOX2	SLC19A1
TRIM28_(+)	MAP7D1	PI4KB	EPHX1	OTX1	HS6ST1	KIF1A	ARPP21	SNRK	SOX2	TNK2	JADE1	BASP1	NR2F1	CXXC5	NR3C1	CLVS2	PDGFA	RBBP7	ARX	ZNF703	ENHO	CNTFR	FAM214B	HNRNPK	PLPPR1	CDH23	SLIT1	MYBPC1	NCOR2	FGF9	LINGO1	PKD1	CASKIN1	SIAH1	BANP	ANKRD11	C17orf67	NFATC1	LSM14B	PTPRS
TWIST2_(+)	DISP3	NEGR1	GPR161	FAP	ITPR1	P3H2-AS1	NDUFS4	ZNF608	CLK4	GEM	TMEM65	RFX3-AS1	KLF9	SEMA4D	ANP32B	PDCL	ENKUR	SORCS3	PWP1	LINC00598	LRRC9	EML5	CDH13
USF1_(+)	PDPN	ZNF362	WLS	LRRC8B	YOD1	LGALSL	DPP10-AS3	LYPD6	GALNT13	RBMS1	NRP2	PDCD6IP	FHIT	CADM2	PPM1L	LINC01182	MAML3	LSM6	FBXW7	TENM3	CDH12	LIFR	JADE2	DCTN4	MAK	ELOVL5	PHF3	HIVEP2	AKAP12	SLC29A4	PCLO	SPDYE2	CNPY1	PLS3	DLGAP2	LETM2	KAT6A	POMK	SGK3	RALYL	ADCY8	RIC1	NR6A1	ASS1	XRRA1	CDH23	SOCS2	PRDM4	FAM222A
VAX1_(+)	DPYD-AS1	EFNA1	CRIP3	CNTN5	RASGEF1A	VAX1	H3F3B
VEZF1_(+)	LINC00982	UBE4B	CAMK2N1	RAP1A	ANP32E	S100A10	CAMSAP2	KLHL29	TSGA10	PTPN4	LYPD1	SATB2	ERC2	ALCAM	FNDC3B	TBL1XR1	BCL6	ARAP2	CCNI	ZNF827	FAT1	GPBP1	PIK3R1	RGMB	JADE2	CREBRF	RNF44	L3MBTL3	IGF2BP3	WIPF3	KLF8	SLC20A2	MIR124-2HG	SAMD12-AS1	LRRC4C	NRXN2	LTBP3	MSANTD4	UNC5B	RAPGEF3	AQP6	ZNF740	LRP1	NDUFA4L2	SCARB1	SMAD9	PCDH17	CHD8	CDH24
VSX1_(+)	NR2E1	BAZ1B	SEPHS1	CARHSP1	LINC01598	ARID3A	GTPBP1
WT1_(+)	RERE	BRINP2	RHBDD1	HOPX	TRAF3IP2-AS1	TNRC18	ARNTL	RARG	HMGB1	B3GLCT	YY1	CEMIP	PLEKHH3
XBP1_(+)	STMN1	ZNF362	NSUN4	PRPF38A	NUP210L	CACYBP	TNR	MIR181A1HG	BTG2	LINC01122	NR4A2	FAP	GALNT3	TUBA4A	DNAJB2	DNAH1	ABHD6	TMF1	PPP4R2	FILIP1L	PEX5L	B3GNT5	PTPN13	CENPE	C4orf33	HHIP	SORBS2	LINC01060	IPO11	ELL2	KLHL3	ABLIM3	ANXA6	GABRA1	ID4	C6orf62	ENPP5	RCAN2	POU3F2	ARFGEF3	PPP1R14C	ZBTB2	SLC22A3	THBS2	AP5Z1	ZMIZ2	DMTF1	BUD31	CTTNBP2
XRCC4_(+)	LYPLA2	GNL2	TMEM69	USP24	COL24A1	NBPF20	PRPF3	FLG-AS1	DENND4B	IGSF8	TMCC2	LINC00467	RPS7	ADAM17	GALM	PKDCC	HAAO	DGUOK-AS1	NPAS2	DARS	HNMT	ZNF385B	SATB2	RHBDD1	SNED1	SSUH2	SNRK	BSN	ZMYND10	C3orf14	ADAMTS9-AS2	NDUFB4	TFDP2	PLSCR1	TTC14	UBXN7	HOPX	ANKRD17	BTC	RCHY1	MRPS18C	STPG2	METTL14	SETD7	ZNF330	SKP2	SSBP2	XRCC4	JADE2
YY1_(+)	NPHP4	DISP3	PLOD1	SPEN	STK40	FHL3	HIVEP3	ERI3	NRDC	ST6GALNAC5	PALMD	SASS6	KCNA2	GPR89A	S100A6	PEA15	DDR2	ATP1B1	TNR	IER5	LPGAT1	ANGEL2	TGFB2	SRP9	ARF1	GUK1	C1orf131	PLD5	DESI2	SOS1	ASB3	ACYP2	PPP4R3B	XPO1	ARID5A	TMEM131	LINC01102	KIF5C	TANC1	PSMD14	PPIG	GPR155	TNS1	AGFG1	KIF1A	SNED1	PLCD1	SLMAP	TMF1
ZBTB17_(+)	IDH1	MYO10	MEF2C	CYHR1	STX17	SETX	FBXO3	BAMBI	CCT2	USB1	CDC42EP4
ZBTB3_(+)	IFT22	THAP7-AS1
ZBTB7B_(+)	ZBTB7B	HHIP-AS1	HMGA1	ZBTB2	GDI1	ADRB1
ZEB1_(+)	PHF13	ERRFI1	KAZN	TMEM51	SPEN	SRRM1	YTHDF2	PUM1	TRIM62	AGO4	MACF1	ERMAP	SLC2A1	PTPRF	FAF1	OSBPL9	DAB1	LINC01135	NFIA	CACHD1	JAK1	PDE4B	SYDE2	DDAH1	FNBP1L	ARHGAP29	ABCD3	DPH5	NTNG1	SORT1	RAP1A	KCND3	CTTNBP2NL	MAGI3	PTGFRN	NOTCH2	LINC00623	CERS2	GATAD2B	ASH1L	BCAN	KCNJ10	RABGAP1L	RASAL2	FAM20B	ABL2	TOR1AIP1	C1orf21	NAV1
ZFP3_(+)	ZBTB7B	SERPINI1	SRR	MNT	YPEL2	KCNJ16
ZFP62_(+)	RAP1GAP	CCDC88A	GYG1	SCOC	ANKH	FAM19A2	MCF2L	CRAMP1	SALL3	PALM
ZFP64_(+)	HDAC1	SMAP2	CFAP57	FOXP4	TRIM73	USH1C	SLC39A13	CCDC3	SLC25A28	CTBP2	ACTN1	RSPRY1	TSPOAP1	RNF43	FOXJ1	RNF157-AS1	CBX4	DLGAP1-AS1	PSMF1	ZFP64	INSR	MAP3K10
ZIC2_(+)	ZBTB7B	SEC16B	TRIM71	VILL	SUB1	CLTB	ADTRP	SYNJ2	LHFPL3	LAMB4	FAM3C	IMPDH1	DIRAS2	SPACA9	YIF1A	ASIC1	MMP17	LINC01198	PLEKHH1	ISLR	C16orf96	NPIPA8	CDK10	ZNF232	TXNDC17	B9D1	CACNB1	IMPA2	SOGA1	SS18L1	RPS21	FXYD3	TOP3B	TTLL1	FBLN1	CLDN14
ZIC3_(+)	SDC3	PTCH2	RHOB	ST3GAL5	NLGN3	LIN7A	BCL7A	NTRK3-AS1	PLPPR2
ZMIZ1_(+)	SAMD11	DVL1	MXRA8	SKI	PRDM16	KLHL21	ERRFI1	ENO1	CLSTN1	UBE4B	DISP3	AGTRAP	PDPN	PRDM2	ATP13A2	ARHGEF10L	CAPZB	CAMK2N1	ECE1	ALPL	HSPG2	LUZP1	CLIC4	PDIK1L	HMGN2	ARID1A	WDTC1	WASF2	AHDC1	SRSF4	SDC3	ADGRB2	PTP4A2	TRIM62	CSMD2	AGO4	AGO1	GRIK3	CTPS1	HIVEP3	SLC2A1	RNF220	MMACHC	EFCAB14	FAF1	OSBPL9	NRDC	SSBP3	JUN
ZNF100_(+)	CLK2	PPP1CB	B3GNT2	SFMBT1	CEP120	BCOR	CCDC26	PIGO	ASB13	DAPK2	NOMO2	CDH3	PKD1L3	PHF20	GRAMD1A	SMTN
ZNF143_(+)	CTPS1	SHQ1	CSNK1G3	PRR3	CDKN1A	NCOA7	NRCAM	COX6C	FBXW2	TOLLIP	PPME1	GAB2	ROBO3	GPR158	ARID5B	SMUG1	UBE2N	MLEC	GOLGA3	NOVA1	SRP54	LRFN5	CDH11	ITGA3	MAP2K7	RPS19
ZNF182_(+)	GNG12-AS1	RNF115	ST6GAL2	SHISA5	ROBO1	RNF182	SYTL3	TCAF1	RGS20	UBE4A	SFMBT2	DUSP16	DOCK9	VRK1	USP7
ZNF200_(+)	CLSTN1	EPB41	AGL	KCNA2	SRGAP2	SOCS5	LRRN1	CHMP2B	P3H2	IPO11	HBP1	ADM	LMO7	ZNF200	PEMT	ZNF175
ZNF212_(+)	DVL1	ADCY3	GALNT13	FIGN	RFTN1	INPP5A	GAS6	IFT43	LINC00907
ZNF263_(+)	AHDC1	ZNF362	HS6ST1	IGFBP5	ERCC8	NRG2	HIVEP1	FKBP5	IBTK	AGPAT4	COBL	INTS6L	PLCB3	MSANTD2	TNS2	ADGRG1	RARA-AS1	B3GNTL1	ZBTB7A	NFIX
ZNF274_(+)	BTF3L4	NCSTN	CPSF3	KDM3A	MTX2	RAB7A	DHX36	ANKRD17	SEC31A	PGRMC2	PAIP2	FBXO38	PPP1R10	C6orf136	SECISBP2	GOLGA1	ELMOD1	PCSK7	R3HCC1L	ZNF641	LRP1	MDM2	CNOT2	ARHGEF7	EIF2S1	UBR7	SPRED1	MGA	TUBGCP4	DNAJA3	PAFAH1B1	SNF8	PTPN2	KLF16	AP1M1	EIF3K	EPN1	EWSR1
ZNF281_(+)	SESN2	ILDR2	LINC00862	CDK18	ATF3	SIX3	ACVR2A	RBMS1	AGAP1	SKIL	JADE1	HHIP	IRX2	CDH10	RNF44	RNF144B	EEF1A1	SESN1	TOMM7	OSBPL3	CLDN4	ARMCX2	RAP2C	RAD54B	HAS2	DNAJA1	UBE2R2	ABCA1	ZNF618	DGKZ	PYGM	HNRNPF	OGDHL	FAM196A	GABARAPL1	NUAK1	HMGB1	SLITRK5	KTN1	OTX2	JDP2	PAPOLA	IRX3	PFN1	FAM222B	UBALD2	SNAP25	CEBPB	PIP5K1C
ZNF282_(+)	PINK1	GABRA4	FBN2	KCNIP1	DDAH2	GPR37	KIF20B	LRP5L
ZNF33B_(+)	GRIK3	MIR137HG	ANXA4	CNR1	RAD21	LPAR1	BAG5	PDPR
ZNF362_(+)	SZRD1	ZNF362	TPRA1	FKBP5	SGK3	PPP2R1B	RBMS2	MLEC
ZNF384_(+)	PIAS3	S100A13	ILF2	FBXO28	CCNT2	VPS51	ING4	ZNF384	RASSF3	SLC52A1	MIEN1	RPS6KB1	RBBP8	REXO1
ZNF391_(+)	IPO9-AS1	CNOT6L	CTNND2	ADCY1	FAM156A	RAB5B	ATP2B1	NUAK1	ZNF770
ZNF41_(+)	IPO9-AS1	PRELP	LAMA4	GRM8	GRIA3	CREB3	TRPC6	SVIL	KIF20B	LRP5L
ZNF418_(+)	EXTL1	TRAPPC3	TNR	RBMS3-AS3	ENC1	C5orf30	FZD4	THSD4	VSTM2L
ZNF45_(+)	ATL2	NXPE3	MRPL3	NCK1	ZSCAN5A
ZNF460_(+)	KIAA0040	CAMSAP2	ARID5A	ST6GAL2	BMPR2	SSBP2	ELOVL5	PRDM1	LINC01004	KMT2E	CCND2	UBALD2
ZNF467_(+)	ZNF436-AS1	LRRC42	ILDR2	BRINP2	AAMP	CTDSP1	TADA3	CACNA1D	POU3F2	MARCKS	ZNF804B	ZNF467	GK	POU3F4	VCPIP1	GAS2	EFEMP2	ZNF385A	UBL3	KLF12	ADGRG1	ARRB2	PPP1R1B	NKX2-2	PLK5	TLE2	ZNF574	MN1
ZNF471_(+)	LINC00982	ARHGEF16	KLHL21	CASZ1	HIVEP3	RNF220	PGM1	GOLPH3L	PMVK	SYT11	NOS1AP	SLC41A1	TGFB2	TMEM63A	WNT9A	YWHAQ	CYS1	ZFP36L2	MAP4K4	POU3F3	ACVR1	SMARCAL1	EPHA4	ECEL1	RFTN1	PLCD1	FAM3D-AS1	MITF	DZIP1L	PIK3CA	FXR1	ABLIM2	KLHL5	LNX1	KIT	IGFBP7	CCNI	TSPAN5	IL6ST	TMEM161B-AS1	EFNA5	SAP30L	PDLIM7	TUBB2A	GCNT2	SRSF3	FAM135A	LCA5	POU3F2
ZNF513_(+)	VWA1	ATP13A2	PIAS3	FLVCR1	RPS7	TRIB2	FGD5-AS1	SMIM14	LIN54	RAI14	GTF2H2	SGCD	LMAN2	KLHL32	TIAM2	FAM126A	KLHDC10	DNAJB6	TSPAN7	RLIM	TMEM38B	LRRC8A	NACC2	PSMA1	ATG2A	ARRB1	TRIM8	CTBP2	RAP1B	DYNLL1	SMAD6	NR2F2	UBB	MSL1	CSNK1D	SMAD7	ZNRF3	ZBED4	HLCS
ZNF534_(+)	VDAC1	RNF14	METTL24	KBTBD2	NRP1
ZNF568_(+)	GNG12-AS1	SSX2IP	CRB1	ATF3	CNIH3	RAB4A	LYST	TTC7A	SPOPL	ACVR2A	ORC4	KCNJ3	SLC25A12	WDR12	RAPH1	CMSS1	BCL6	JADE1	PALLD	KLHL3	DIAPH1	ARHGAP26	STK38	STX7	AMZ1	ACTB	SEMA3D	CROT	IFRD1	TMEM168	AP1S2	CDKL5	KRBOX4	FZD3	RB1CC1	NKAIN3	GNE	TRAF6	VIM	KCNMA1	HPSE2	OSBPL8	APPL2	FNDC3A	ACIN1	HIF1A	CLMN	AQR	SPATA5L1
ZNF674_(+)	MRPS21	NCSTN	KCNK2	THRB	SFMBT1	SLC9C1	RARRES1	SCFD2	SGMS2	REEP5	OPHN1	ZNF185	FAM110B	GKAP1	ZNF462	GRAMD1B	LINC01588	ACYP1	CCDC85C	CMTR2	PIPOX	UBTF	SP2-AS1	JPH2
ZNF675_(+)	EPB41	SRGAP2B	KCTD3	DDX1	EPHA6	SOX2	DGKG	ARHGAP24	LINC00499	RAPGEF2	TNPO1	SFXN1	GFOD1	MBOAT1	KIAA1324L	STAU2	LINC01505	COPB1	ZDHHC13	RNF169	M6PR	UBE3A	SPOP	LINC01497	NOL4	ITSN1
ZNF740_(+)	LINC01376	WNT5A	RGS3	THY1	HEPACAM	STT3A	ZNF740	CBX5	THRA	MGAT5B	CIRBP	CADM4
ZNF76_(+)	STK40	GDAP2	ASB1	PCYT1A	TMEM167A	UBLCP1	RRP36	FBXW2	PHRF1	SENP1	APPL2	USPL1	ERI2	STARD3	ITPA	ZBTB7A	MN1
ZNF786_(+)	EFCAB7	ID2-AS1	GTDC1	DNAJC18	RING1	KLF8	DRD4	RAB30	C18orf25	SYNDIG1	PLTP	CCDC117
ZNF829_(+)	SCN1A	CCNYL1	PDE8B	SEMA3E	NDRG4
ZSCAN2_(+)	EPHA6	ATP8A1	C5orf30	FBXL4	MID1	BHLHB9	DOCK11	CTR9	STT3A	SLF2	EDEM2	SRSF6	REXO1
ZSCAN5A_(+)	TGFBR3	HPCAL1	EPAS1	UPP2	RAPH1	TMA16	MEF2C	MEF2C-AS1	SUN1	ZNF75D	LRRC4C	PLXDC2	TMEM117	FOXG1-AS1	MYL12A	ZSCAN5A
[truncated: 1,702 more columns]
