# Supplementary material for: Single-cell multiregion dissection of Alzheimer’s disease
Source: Nature. 2024 Jul 24;632(8026):858–68. doi: 10.1038/s41586-024-07606-7 (PMC11338834; doi:10.1038/s41586-024-07606-7)
Supplement: Supplementary file 3 — Supplementary Tables 1–10 and a Supplementary Table guide. [file 41586_2024_7606_MOESM3_ESM.zip › Supplementary_Table_5_cNMF_Modules_and_module_scores_for_GABAergic_glutamatergic_and_projecting_neurons.xlsx]

## Sheet: Marker_genes_Exc_NP_vs_ET
Column1	p_val	avg_log2FC	pct.1	pct.2	p_val_adj	cluster	gene
ZNF385D	0	5.10356	0.993	0.321	0	Exc L5/6 NP	ZNF385D
HS3ST4	0	3.65838	0.989	0.369	0	Exc L5/6 NP	HS3ST4
TSHZ2	0	3.64303	0.996	0.538	0	Exc L5/6 NP	TSHZ2
HTR2C	0	3.04594	0.96	0.418	0	Exc L5/6 NP	HTR2C
DCC	0	2.75842	0.912	0.266	0	Exc L5/6 NP	DCC
TRHDE	0	2.75714	0.96	0.306	0	Exc L5/6 NP	TRHDE
MGAT4C	0	2.72418	0.969	0.39	0	Exc L5/6 NP	MGAT4C
LHFPL3	0	2.69414	0.933	0.235	0	Exc L5/6 NP	LHFPL3
IFNG-AS1	0	2.65711	0.788	0.05	0	Exc L5/6 NP	IFNG-AS1
CPNE4	0	2.54382	0.961	0.641	0	Exc L5/6 NP	CPNE4
VWC2L	0	2.5263	0.945	0.232	0	Exc L5/6 NP	VWC2L
SDK1	0	2.514	0.919	0.45	0	Exc L5/6 NP	SDK1
GRIA4	0	2.45542	0.977	0.585	0	Exc L5/6 NP	GRIA4
FOXP2	0	2.45137	0.941	0.11	0	Exc L5/6 NP	FOXP2
AC090568.2	0	2.3476	0.951	0.677	0	Exc L5/6 NP	AC090568.2
KCTD8	0	2.30832	0.914	0.512	0	Exc L5/6 NP	KCTD8
TLE4	0	2.22537	0.949	0.618	0	Exc L5/6 NP	TLE4
TLL1	0	2.21534	0.924	0.163	0	Exc L5/6 NP	TLL1
CHRM2	0	2.20452	0.882	0.02	0	Exc L5/6 NP	CHRM2
GRIP1	0	2.16534	0.989	0.918	0	Exc L5/6 NP	GRIP1
ITGA8	0	2.13536	0.796	0.456	0	Exc L5/6 NP	ITGA8
PTPRT	0	2.08625	0.927	0.474	0	Exc L5/6 NP	PTPRT
SNTG1	0	2.06487	0.996	0.971	0	Exc L5/6 NP	SNTG1
SPOCK1	0	1.98464	0.987	0.888	0	Exc L5/6 NP	SPOCK1
SGCD	0	1.96968	0.921	0.625	0	Exc L5/6 NP	SGCD
FSTL5	0	1.96943	0.855	0.452	0	Exc L5/6 NP	FSTL5
SEMA3E	0	1.9049	0.898	0.213	0	Exc L5/6 NP	SEMA3E
RORA	0	1.90027	0.992	0.964	0	Exc L5/6 NP	RORA
GHR	0	1.87824	0.908	0.644	0	Exc L5/6 NP	GHR
CAMK4	0	1.8728	0.902	0.382	0	Exc L5/6 NP	CAMK4
LY86-AS1	0	1.85929	0.821	0.185	0	Exc L5/6 NP	LY86-AS1
C8orf34	0	1.85838	0.882	0.365	0	Exc L5/6 NP	C8orf34
LUZP2	0	1.85736	0.912	0.464	0	Exc L5/6 NP	LUZP2
RPS6KA2	0	1.84377	0.918	0.464	0	Exc L5/6 NP	RPS6KA2
HS6ST3	0	1.81913	0.977	0.851	0	Exc L5/6 NP	HS6ST3
DAB1	0	1.81033	0.992	0.947	0	Exc L5/6 NP	DAB1
GRM3	0	1.80301	0.965	0.838	0	Exc L5/6 NP	GRM3
PDZRN4	0	1.7984	0.869	0.399	0	Exc L5/6 NP	PDZRN4
SAMD5	0	1.7753	0.852	0.194	0	Exc L5/6 NP	SAMD5
CAMK2D	0	1.77317	0.959	0.81	0	Exc L5/6 NP	CAMK2D
SH3RF3	0	1.73707	0.945	0.804	0	Exc L5/6 NP	SH3RF3
NXPH2	0	1.73553	0.821	0.048	0	Exc L5/6 NP	NXPH2
UST	0	1.72608	0.873	0.272	0	Exc L5/6 NP	UST
KIAA1217	0	1.70975	0.974	0.88	0	Exc L5/6 NP	KIAA1217
KCNIP1	0	1.6241	0.915	0.626	0	Exc L5/6 NP	KCNIP1
MYRIP	0	1.60776	0.983	0.934	0	Exc L5/6 NP	MYRIP
PLPPR1	0	1.59332	0.774	0.278	0	Exc L5/6 NP	PLPPR1
DPY19L1	0	1.57695	0.892	0.653	0	Exc L5/6 NP	DPY19L1
AL033504.1	0	1.55981	0.79	0.167	0	Exc L5/6 NP	AL033504.1
SEMA5B	0	1.47568	0.77	0.205	0	Exc L5/6 NP	SEMA5B
CDH6	0	1.46922	0.887	0.6	0	Exc L5/6 NP	CDH6
FER1L6-AS2	0	1.45375	0.822	0.157	0	Exc L5/6 NP	FER1L6-AS2
PAK5	0	1.45304	0.945	0.867	0	Exc L5/6 NP	PAK5
SORCS2	0	1.4457	0.932	0.823	0	Exc L5/6 NP	SORCS2
GABRG3	0	1.4195	0.955	0.882	0	Exc L5/6 NP	GABRG3
ST6GAL2	0	1.41712	0.81	0.226	0	Exc L5/6 NP	ST6GAL2
SEL1L3	0	1.4083	0.844	0.296	0	Exc L5/6 NP	SEL1L3
SLC44A5	0	1.40736	0.902	0.664	0	Exc L5/6 NP	SLC44A5
FGFR1	0	1.39836	0.819	0.274	0	Exc L5/6 NP	FGFR1
BACH2	0	1.36334	0.905	0.781	0	Exc L5/6 NP	BACH2
PWRN1	0	1.34595	0.844	0.281	0	Exc L5/6 NP	PWRN1
TMEM232	0	1.32388	0.958	0.921	0	Exc L5/6 NP	TMEM232
CDH11	0	1.28827	0.871	0.719	0	Exc L5/6 NP	CDH11
RPH3A	0	1.2854	0.894	0.7	0	Exc L5/6 NP	RPH3A
AFDN	0	1.27995	0.917	0.832	0	Exc L5/6 NP	AFDN
SASH1	0	1.2667	0.791	0.34	0	Exc L5/6 NP	SASH1
KIAA1211	0	1.2659	0.858	0.534	0	Exc L5/6 NP	KIAA1211
RUNX1T1	0	1.2591	0.891	0.732	0	Exc L5/6 NP	RUNX1T1
ALCAM	0	1.2568	0.956	0.84	0	Exc L5/6 NP	ALCAM
KLHL5	0	1.25131	0.84	0.534	0	Exc L5/6 NP	KLHL5
PCDH17	0	1.24158	0.855	0.621	0	Exc L5/6 NP	PCDH17
PRR16	0	1.2218	0.954	0.894	0	Exc L5/6 NP	PRR16
LINGO2	0	1.21766	0.98	0.775	0	Exc L5/6 NP	LINGO2
FOXN3	0	1.21639	0.885	0.738	0	Exc L5/6 NP	FOXN3
GDNF-AS1	0	1.21549	0.642	0.039	0	Exc L5/6 NP	GDNF-AS1
ADCY2	0	1.19888	0.976	0.949	0	Exc L5/6 NP	ADCY2
SH3GL3	0	1.18763	0.915	0.84	0	Exc L5/6 NP	SH3GL3
MDGA2	0	1.17363	0.995	0.989	0	Exc L5/6 NP	MDGA2
SLC24A2	0	1.15491	0.982	0.951	0	Exc L5/6 NP	SLC24A2
KCNT2	0	1.15329	0.942	0.846	0	Exc L5/6 NP	KCNT2
LRMP	0	1.14391	0.739	0.148	0	Exc L5/6 NP	LRMP
MMP16	0	1.13349	0.929	0.868	0	Exc L5/6 NP	MMP16
DOCK4	0	1.11436	0.986	0.965	0	Exc L5/6 NP	DOCK4
EPB41L4B	0	1.10298	0.841	0.641	0	Exc L5/6 NP	EPB41L4B
RIMS1	0	1.07487	0.958	0.923	0	Exc L5/6 NP	RIMS1
LINC00937	0	1.07192	0.935	0.897	0	Exc L5/6 NP	LINC00937
DLC1	0	1.06888	0.969	0.933	0	Exc L5/6 NP	DLC1
ZNF704	0	1.06705	0.947	0.905	0	Exc L5/6 NP	ZNF704
OLFM3	0	1.03397	0.98	0.965	0	Exc L5/6 NP	OLFM3
GPM6A	0	1.0232	0.989	0.974	0	Exc L5/6 NP	GPM6A
CDH18	0	1.00242	0.99	0.986	0	Exc L5/6 NP	CDH18
CLSTN2	0	0.982795	0.976	0.951	0	Exc L5/6 NP	CLSTN2
ERC2	0	0.978457	0.985	0.983	0	Exc L5/6 NP	ERC2
ABLIM1	0	0.873437	0.944	0.922	0	Exc L5/6 NP	ABLIM1
NRG3	0	0.866019	0.998	0.998	0	Exc L5/6 NP	NRG3
RGS7	0	0.780156	0.989	0.987	0	Exc L5/6 NP	RGS7
NAV3	0	0.763598	0.997	0.991	0	Exc L5/6 NP	NAV3
PHLDB2	2.47754e-307	1.11601	0.636	0.034	8.30918e-303	Exc L5/6 NP	PHLDB2
PLXNA4	7.64492e-306	0.952548	0.949	0.924	2.56395e-301	Exc L5/6 NP	PLXNA4
AC092422.1	9.17671e-306	1.19278	0.704	0.164	3.07769e-301	Exc L5/6 NP	AC092422.1
DIRAS2	1.05362e-304	1.19991	0.876	0.756	3.53364e-300	Exc L5/6 NP	DIRAS2
RARB	2.46657e-304	1.3115	0.823	0.545	8.2724e-300	Exc L5/6 NP	RARB
LRRC4C	7.9374e-304	1.98064	0.969	0.924	2.66204e-299	Exc L5/6 NP	LRRC4C
RANBP17	1.0399e-303	1.09053	0.927	0.846	3.48761e-299	Exc L5/6 NP	RANBP17
NCALD	3.8342e-303	1.30503	0.747	0.237	1.28591e-298	Exc L5/6 NP	NCALD
CDH9	1.01388e-302	1.09348	0.678	0.095	3.40035e-298	Exc L5/6 NP	CDH9
CABLES1	5.44097e-301	0.918113	0.667	0.101	1.82479e-296	Exc L5/6 NP	CABLES1
SCN3B	7.30529e-301	1.04921	0.774	0.32	2.45005e-296	Exc L5/6 NP	SCN3B
NREP	3.45773e-294	1.03736	0.736	0.291	1.15965e-289	Exc L5/6 NP	NREP
GALNT13	3.80613e-286	1.00671	0.95	0.872	1.2765e-281	Exc L5/6 NP	GALNT13
BCL2	5.25773e-286	1.18527	0.794	0.45	1.76334e-281	Exc L5/6 NP	BCL2
EXOC4	2.36319e-284	0.806357	0.947	0.949	7.92567e-280	Exc L5/6 NP	EXOC4
TRMT9B	1.83481e-283	0.821092	0.938	0.929	6.1536e-279	Exc L5/6 NP	TRMT9B
CDH8	8.68301e-283	0.931073	0.958	0.924	2.91211e-278	Exc L5/6 NP	CDH8
CALCRL	1.2313e-282	1.06771	0.773	0.186	4.12953e-278	Exc L5/6 NP	CALCRL
SLC1A2	2.62272e-278	0.999859	0.804	0.537	8.79606e-274	Exc L5/6 NP	SLC1A2
PDE3B	8.71585e-277	1.33094	0.863	0.797	2.92312e-272	Exc L5/6 NP	PDE3B
NEK11	1.16011e-276	1.10698	0.873	0.789	3.89079e-272	Exc L5/6 NP	NEK11
ADAMTS9-AS2	3.376e-275	1.57871	0.63	0.093	1.13224e-270	Exc L5/6 NP	ADAMTS9-AS2
KCNB2	4.99887e-275	1.05646	0.963	0.871	1.67652e-270	Exc L5/6 NP	KCNB2
ROR1	1.52253e-266	1.43429	0.674	0.194	5.10627e-262	Exc L5/6 NP	ROR1
CD36	7.15471e-266	1.17482	0.621	0.105	2.39955e-261	Exc L5/6 NP	CD36
LINC01885	2.01573e-264	0.93336	0.573	0.023	6.76034e-260	Exc L5/6 NP	LINC01885
COL11A1	7.64753e-262	1.20118	0.838	0.576	2.56483e-257	Exc L5/6 NP	COL11A1
PAPSS2	1.24074e-261	0.99761	0.655	0.158	4.16118e-257	Exc L5/6 NP	PAPSS2
LRRC3B	4.70021e-259	0.953239	0.687	0.199	1.57636e-254	Exc L5/6 NP	LRRC3B
BCL11A	2.87609e-258	0.886778	0.897	0.838	9.64583e-254	Exc L5/6 NP	BCL11A
RNF144A	6.2977e-258	0.854083	0.935	0.916	2.11212e-253	Exc L5/6 NP	RNF144A
NLGN4X	1.29638e-257	0.963754	0.893	0.849	4.34778e-253	Exc L5/6 NP	NLGN4X
STARD13	4.5204e-256	0.997093	0.836	0.533	1.51605e-251	Exc L5/6 NP	STARD13
OPCML	6.27272e-256	0.551925	0.996	0.995	2.10374e-251	Exc L5/6 NP	OPCML
CACNA1A	2.54858e-254	0.766105	0.982	0.973	8.54742e-250	Exc L5/6 NP	CACNA1A
LINC02218	4.01628e-254	0.928274	0.568	0.038	1.34698e-249	Exc L5/6 NP	LINC02218
GRM5	5.30623e-254	0.637445	0.99	0.991	1.7796e-249	Exc L5/6 NP	GRM5
ROBO3	5.84056e-254	0.83637	0.609	0.105	1.95881e-249	Exc L5/6 NP	ROBO3
EML6	4.03568e-251	0.819366	0.953	0.932	1.35349e-246	Exc L5/6 NP	EML6
CAP2	5.22604e-249	0.817703	0.916	0.901	1.75271e-244	Exc L5/6 NP	CAP2
PELI2	6.16029e-249	0.98288	0.667	0.2	2.06604e-244	Exc L5/6 NP	PELI2
ST3GAL6	9.9515e-249	0.917614	0.842	0.728	3.33753e-244	Exc L5/6 NP	ST3GAL6
FARP1	4.3779e-248	0.811145	0.924	0.896	1.46826e-243	Exc L5/6 NP	FARP1
LRP1B	1.39487e-246	0.611994	0.998	1	4.67812e-242	Exc L5/6 NP	LRP1B
TBC1D1	3.11441e-242	0.91211	0.835	0.651	1.04451e-237	Exc L5/6 NP	TBC1D1
TTC28	1.76227e-241	0.844169	0.913	0.875	5.91032e-237	Exc L5/6 NP	TTC28
NRXN1	7.95607e-240	0.45278	0.997	1	2.66831e-235	Exc L5/6 NP	NRXN1
RALGPS2	2.45864e-238	0.857494	0.884	0.837	8.2458e-234	Exc L5/6 NP	RALGPS2
PPFIBP1	3.65043e-238	0.902149	0.737	0.315	1.22428e-233	Exc L5/6 NP	PPFIBP1
KHDRBS2	6.69419e-238	0.69785	0.991	0.989	2.2451e-233	Exc L5/6 NP	KHDRBS2
MPP7	6.66253e-237	1.05705	0.807	0.697	2.23448e-232	Exc L5/6 NP	MPP7
ADAMTS12	1.16059e-236	0.862247	0.557	0.053	3.8924e-232	Exc L5/6 NP	ADAMTS12
AC073050.1	1.71543e-236	0.856891	0.954	0.939	5.75321e-232	Exc L5/6 NP	AC073050.1
ARNTL2	1.94219e-236	0.950621	0.775	0.559	6.51373e-232	Exc L5/6 NP	ARNTL2
MICU1	3.43261e-231	0.762126	0.921	0.899	1.15123e-226	Exc L5/6 NP	MICU1
DIP2B	8.80334e-228	0.739753	0.892	0.87	2.95246e-223	Exc L5/6 NP	DIP2B
NPTX1	1.84274e-227	0.767912	0.593	0.116	6.18017e-223	Exc L5/6 NP	NPTX1
HLF	5.40362e-225	0.947671	0.805	0.681	1.81227e-220	Exc L5/6 NP	HLF
UNC5D	3.12847e-222	1.61889	0.81	0.589	1.04923e-217	Exc L5/6 NP	UNC5D
XKR6	1.57455e-219	0.635269	0.975	0.97	5.28074e-215	Exc L5/6 NP	XKR6
PTPRR	1.77061e-219	0.814405	0.94	0.9	5.93828e-215	Exc L5/6 NP	PTPRR
NKAIN3	1.89587e-218	1.32823	0.736	0.46	6.35837e-214	Exc L5/6 NP	NKAIN3
MGLL	3.13923e-217	0.85616	0.713	0.416	1.05283e-212	Exc L5/6 NP	MGLL
SAMD3	6.47477e-217	1.02629	0.787	0.38	2.17151e-212	Exc L5/6 NP	SAMD3
ANKRD6	2.46468e-214	0.852764	0.642	0.239	8.26606e-210	Exc L5/6 NP	ANKRD6
AL109930.1	2.7179e-214	0.973904	0.569	0.12	9.11529e-210	Exc L5/6 NP	AL109930.1
AC092902.3	8.93661e-214	0.854827	0.785	0.626	2.99716e-209	Exc L5/6 NP	AC092902.3
MYT1L	1.5194e-213	0.609948	0.986	0.98	5.09575e-209	Exc L5/6 NP	MYT1L
NKAIN2	6.51958e-213	0.578274	0.996	0.995	2.18654e-208	Exc L5/6 NP	NKAIN2
PALM2	2.51602e-210	0.812938	0.625	0.177	8.43823e-206	Exc L5/6 NP	PALM2
LINC02217	3.08883e-208	0.935948	0.604	0.187	1.03593e-203	Exc L5/6 NP	LINC02217
DAPL1	8.30335e-207	0.715552	0.501	0.04	2.78478e-202	Exc L5/6 NP	DAPL1
FCHSD2	2.38363e-206	0.769911	0.892	0.871	7.99422e-202	Exc L5/6 NP	FCHSD2
ATP2C2	5.77895e-206	0.891369	0.794	0.652	1.93815e-201	Exc L5/6 NP	ATP2C2
NLGN1	7.65286e-204	0.58258	0.995	0.996	2.56662e-199	Exc L5/6 NP	NLGN1
GLCCI1	2.40794e-203	0.871991	0.887	0.828	8.07573e-199	Exc L5/6 NP	GLCCI1
ADAMTSL1	2.19433e-202	1.83392	0.66	0.304	7.35935e-198	Exc L5/6 NP	ADAMTSL1
ASIC2	3.95888e-202	0.666844	0.996	0.995	1.32773e-197	Exc L5/6 NP	ASIC2
PDE10A	6.69617e-201	1.01712	0.852	0.633	2.24576e-196	Exc L5/6 NP	PDE10A
CNTN4	1.95603e-200	0.663636	0.984	0.983	6.56013e-196	Exc L5/6 NP	CNTN4
PKP4	1.7522e-198	0.635741	0.947	0.945	5.87653e-194	Exc L5/6 NP	PKP4
CARD11	4.04823e-197	0.80471	0.537	0.106	1.35769e-192	Exc L5/6 NP	CARD11
ATP1B2	7.15387e-196	0.593432	0.502	0.05	2.39927e-191	Exc L5/6 NP	ATP1B2
AUTS2	2.63235e-194	0.658472	0.99	0.983	8.82837e-190	Exc L5/6 NP	AUTS2
PCDH9	1.12812e-193	0.755478	0.995	0.992	3.78349e-189	Exc L5/6 NP	PCDH9
HPCAL1	1.43466e-193	0.707779	0.574	0.163	4.81158e-189	Exc L5/6 NP	HPCAL1
GRM4	1.1616e-189	0.792809	0.753	0.595	3.89578e-185	Exc L5/6 NP	GRM4
MARK1	1.11384e-188	0.6336	0.923	0.928	3.73561e-184	Exc L5/6 NP	MARK1
STXBP6	2.03346e-186	1.14249	0.776	0.57	6.81981e-182	Exc L5/6 NP	STXBP6
MACROD2	2.65475e-186	0.555108	0.988	0.991	8.90351e-182	Exc L5/6 NP	MACROD2
STUM	2.96294e-186	0.618529	0.521	0.089	9.9371e-182	Exc L5/6 NP	STUM
CPNE7	1.93232e-185	0.629134	0.526	0.109	6.48061e-181	Exc L5/6 NP	CPNE7
SYT13	2.34242e-185	0.547518	0.491	0.056	7.856e-181	Exc L5/6 NP	SYT13
SDK2	3.09449e-185	0.874349	0.693	0.433	1.03783e-180	Exc L5/6 NP	SDK2
NYAP2	8.49992e-185	0.789163	0.872	0.843	2.8507e-180	Exc L5/6 NP	NYAP2
SORBS2	2.19561e-184	0.683788	0.971	0.968	7.36363e-180	Exc L5/6 NP	SORBS2
LINC01811	7.39931e-182	1.37974	0.739	0.554	2.48158e-177	Exc L5/6 NP	LINC01811
ERC1	5.45057e-181	0.522248	0.972	0.964	1.82801e-176	Exc L5/6 NP	ERC1
CDH13	2.38704e-180	0.868459	0.917	0.859	8.00565e-176	Exc L5/6 NP	CDH13
GALNT14	6.00491e-180	0.908075	0.767	0.642	2.01393e-175	Exc L5/6 NP	GALNT14
AFF1	1.53253e-179	0.858014	0.803	0.688	5.13981e-175	Exc L5/6 NP	AFF1
QRFPR	7.23595e-179	0.636655	0.429	0.006	2.42679e-174	Exc L5/6 NP	QRFPR
FAT1	6.30383e-178	0.531235	0.447	0.023	2.11418e-173	Exc L5/6 NP	FAT1
RNF130	1.99196e-177	0.701278	0.901	0.892	6.68065e-173	Exc L5/6 NP	RNF130
ANK3	7.89031e-177	0.414015	0.99	0.988	2.64625e-172	Exc L5/6 NP	ANK3
GFPT2	6.04771e-176	0.828449	0.745	0.61	2.02828e-171	Exc L5/6 NP	GFPT2
SCAPER	8.14367e-176	0.651588	0.917	0.892	2.73122e-171	Exc L5/6 NP	SCAPER
MIR181A1HG	2.94917e-174	0.80284	0.627	0.263	9.89091e-170	Exc L5/6 NP	MIR181A1HG
MAPK10	4.82779e-173	0.44432	0.989	0.994	1.61914e-168	Exc L5/6 NP	MAPK10
ADD3	1.31195e-172	0.736642	0.786	0.551	4.40003e-168	Exc L5/6 NP	ADD3
ARHGAP18	9.63338e-172	0.699515	0.464	0.054	3.23084e-167	Exc L5/6 NP	ARHGAP18
DOK5	1.9653e-171	0.72143	0.547	0.154	6.59121e-167	Exc L5/6 NP	DOK5
MMD2	4.29654e-169	0.867543	0.714	0.464	1.44097e-164	Exc L5/6 NP	MMD2
XKR4	1.35657e-168	0.93914	0.894	0.866	4.54965e-164	Exc L5/6 NP	XKR4
TMEM196	2.53935e-168	0.746981	0.488	0.087	8.51649e-164	Exc L5/6 NP	TMEM196
SLC22A10	3.15225e-168	1.14566	0.615	0.315	1.0572e-163	Exc L5/6 NP	SLC22A10
CDCP1	3.99513e-167	0.528592	0.448	0.048	1.33989e-162	Exc L5/6 NP	CDCP1
NCK2	1.72503e-166	0.668691	0.841	0.825	5.7854e-162	Exc L5/6 NP	NCK2
ADAM12	2.49838e-165	0.838619	0.539	0.179	8.37908e-161	Exc L5/6 NP	ADAM12
SND1	4.02039e-164	0.656259	0.863	0.857	1.34836e-159	Exc L5/6 NP	SND1
CELF5	4.45084e-163	0.66636	0.891	0.846	1.49272e-158	Exc L5/6 NP	CELF5
ABCC9	4.19212e-162	0.721913	0.541	0.191	1.40595e-157	Exc L5/6 NP	ABCC9
FAM49A	4.20253e-162	0.591531	0.884	0.884	1.40944e-157	Exc L5/6 NP	FAM49A
GPRIN3	5.94038e-162	0.719384	0.837	0.804	1.99229e-157	Exc L5/6 NP	GPRIN3
KCND3	1.43862e-160	0.638024	0.925	0.923	4.82484e-156	Exc L5/6 NP	KCND3
BASP1-AS1	1.94313e-160	0.737005	0.9	0.88	6.51686e-156	Exc L5/6 NP	BASP1-AS1
SRCIN1	7.94744e-160	0.674577	0.841	0.811	2.66541e-155	Exc L5/6 NP	SRCIN1
KIAA0319	1.29572e-158	0.65151	0.872	0.856	4.3456e-154	Exc L5/6 NP	KIAA0319
HDAC4	2.68018e-158	0.671406	0.878	0.87	8.98879e-154	Exc L5/6 NP	HDAC4
PLCXD2	2.23133e-157	0.571038	0.509	0.151	7.48342e-153	Exc L5/6 NP	PLCXD2
FRMPD4	2.76598e-157	0.571327	0.979	0.969	9.27656e-153	Exc L5/6 NP	FRMPD4
MIR3681HG	1.36727e-156	1.07122	0.606	0.316	4.58554e-152	Exc L5/6 NP	MIR3681HG
AIG1	6.47123e-156	0.606268	0.918	0.917	2.17032e-151	Exc L5/6 NP	AIG1
ASTN2	1.57039e-155	0.693	0.957	0.956	5.26677e-151	Exc L5/6 NP	ASTN2
SETBP1	2.47217e-155	0.543983	0.963	0.954	8.29117e-151	Exc L5/6 NP	SETBP1
DLG1	6.64112e-155	0.562308	0.945	0.949	2.2273e-150	Exc L5/6 NP	DLG1
RAB3B	2.44404e-154	0.673365	0.486	0.113	8.19683e-150	Exc L5/6 NP	RAB3B
CELF4	3.22867e-154	0.619823	0.947	0.931	1.08283e-149	Exc L5/6 NP	CELF4
LHFPL2	1.0388e-153	0.776928	0.7	0.498	3.48392e-149	Exc L5/6 NP	LHFPL2
TUT4	2.49632e-153	0.631476	0.876	0.882	8.37216e-149	Exc L5/6 NP	TUT4
NTN4	5.16521e-153	0.686232	0.528	0.175	1.73231e-148	Exc L5/6 NP	NTN4
GUCY1A1	7.59411e-152	0.806341	0.643	0.421	2.54691e-147	Exc L5/6 NP	GUCY1A1
FMN2	8.79254e-152	0.468333	0.961	0.967	2.94884e-147	Exc L5/6 NP	FMN2
MARCKS	9.5324e-152	0.696605	0.558	0.241	3.19697e-147	Exc L5/6 NP	MARCKS
CMSS1	1.05623e-151	0.717196	0.849	0.813	3.54238e-147	Exc L5/6 NP	CMSS1
STAT4	8.31562e-151	0.821457	0.842	0.795	2.78889e-146	Exc L5/6 NP	STAT4
SLC5A4-AS1	1.3675e-150	0.74956	0.871	0.731	4.58632e-146	Exc L5/6 NP	SLC5A4-AS1
CLMN	1.54388e-150	0.749946	0.585	0.248	5.17785e-146	Exc L5/6 NP	CLMN
AC005162.3	7.98157e-150	0.613679	0.43	0.05	2.67686e-145	Exc L5/6 NP	AC005162.3
NETO2	1.41833e-149	0.801345	0.794	0.729	4.7568e-145	Exc L5/6 NP	NETO2
ABCA5	2.67309e-144	0.610429	0.871	0.861	8.965e-140	Exc L5/6 NP	ABCA5
CRHR2	3.57876e-141	0.542984	0.528	0.185	1.20024e-136	Exc L5/6 NP	CRHR2
KCNAB1	4.5864e-141	0.954674	0.668	0.452	1.53819e-136	Exc L5/6 NP	KCNAB1
CXXC4	1.01768e-140	0.692262	0.631	0.402	3.4131e-136	Exc L5/6 NP	CXXC4
DIP2A	3.06017e-140	0.611099	0.864	0.871	1.02632e-135	Exc L5/6 NP	DIP2A
MARCH1	9.2874e-140	0.785402	0.894	0.784	3.11481e-135	Exc L5/6 NP	MARCH1
RAPGEF4	2.77382e-139	0.46535	0.957	0.958	9.30284e-135	Exc L5/6 NP	RAPGEF4
AC021439.1	5.16342e-138	0.472893	0.449	0.098	1.73171e-133	Exc L5/6 NP	AC021439.1
BRAF	4.77611e-137	0.495133	0.925	0.936	1.60181e-132	Exc L5/6 NP	BRAF
SOX5	3.38109e-134	0.502746	0.979	0.981	1.13395e-129	Exc L5/6 NP	SOX5
CSMD3	9.16651e-134	0.425766	0.985	0.987	3.07426e-129	Exc L5/6 NP	CSMD3
PTPN13	1.00629e-133	0.853677	0.762	0.659	3.37491e-129	Exc L5/6 NP	PTPN13
DPP10	2.17233e-133	0.519121	0.994	0.998	7.28556e-129	Exc L5/6 NP	DPP10
SAMD4A	4.73387e-133	0.621158	0.845	0.784	1.58764e-128	Exc L5/6 NP	SAMD4A
GALNT1	2.38081e-131	0.635966	0.834	0.83	7.98476e-127	Exc L5/6 NP	GALNT1
GAS7	7.74325e-131	0.577804	0.898	0.911	2.59693e-126	Exc L5/6 NP	GAS7
SLC16A10	1.31679e-130	0.507093	0.433	0.089	4.41623e-126	Exc L5/6 NP	SLC16A10
TP53I11	1.99336e-130	0.432789	0.401	0.062	6.68533e-126	Exc L5/6 NP	TP53I11
KCTD16	2.18937e-130	0.835943	0.792	0.679	7.3427e-126	Exc L5/6 NP	KCTD16
SHISA9	5.9716e-130	0.826073	0.712	0.4	2.00276e-125	Exc L5/6 NP	SHISA9
RAP1GDS1	7.9396e-130	0.55837	0.894	0.905	2.66278e-125	Exc L5/6 NP	RAP1GDS1
S100PBP	1.05821e-129	0.528194	0.555	0.269	3.54904e-125	Exc L5/6 NP	S100PBP
KCNJ6	3.39966e-129	0.686083	0.881	0.857	1.14018e-124	Exc L5/6 NP	KCNJ6
COL8A1	1.01272e-128	0.597396	0.355	0.021	3.39647e-124	Exc L5/6 NP	COL8A1
CDH10	1.81592e-128	0.747238	0.866	0.835	6.09024e-124	Exc L5/6 NP	CDH10
FUT9	2.83205e-128	0.570322	0.955	0.956	9.49814e-124	Exc L5/6 NP	FUT9
SYT1	4.32356e-128	0.324675	0.998	0.999	1.45003e-123	Exc L5/6 NP	SYT1
MAGI3	7.80192e-128	0.570298	0.927	0.929	2.61661e-123	Exc L5/6 NP	MAGI3
SH3GL2	1.45042e-127	0.504418	0.927	0.942	4.86441e-123	Exc L5/6 NP	SH3GL2
KLHL4	3.48785e-127	0.713089	0.501	0.189	1.16976e-122	Exc L5/6 NP	KLHL4
TNRC6A	1.65044e-126	0.418185	0.979	0.987	5.53525e-122	Exc L5/6 NP	TNRC6A
PHKB	2.14973e-126	0.582033	0.854	0.849	7.20976e-122	Exc L5/6 NP	PHKB
CADPS	3.84538e-126	0.367067	0.988	0.986	1.28966e-121	Exc L5/6 NP	CADPS
HTR2A	9.74087e-126	0.607524	0.601	0.291	3.26689e-121	Exc L5/6 NP	HTR2A
ITFG1	1.96302e-125	0.505251	0.931	0.933	6.58358e-121	Exc L5/6 NP	ITFG1
SEMA3A	4.7528e-125	0.600961	0.468	0.149	1.594e-120	Exc L5/6 NP	SEMA3A
NPSR1	6.19451e-125	1.69939	0.37	0.043	2.07751e-120	Exc L5/6 NP	NPSR1
EEPD1	1.18809e-124	0.65096	0.675	0.531	3.98461e-120	Exc L5/6 NP	EEPD1
LUC7L3	3.01519e-124	0.547464	0.914	0.927	1.01123e-119	Exc L5/6 NP	LUC7L3
CASC15	4.23179e-124	0.657278	0.706	0.629	1.41926e-119	Exc L5/6 NP	CASC15
ZNF385B	2.20112e-123	0.424349	0.984	0.986	7.3821e-119	Exc L5/6 NP	ZNF385B
OLFM2	5.19159e-123	0.542264	0.546	0.239	1.74116e-118	Exc L5/6 NP	OLFM2
TSHZ3	2.21443e-121	0.573452	0.875	0.877	7.42675e-117	Exc L5/6 NP	TSHZ3
CTNNBIP1	1.16256e-120	0.637381	0.636	0.493	3.899e-116	Exc L5/6 NP	CTNNBIP1
MDFIC	1.96408e-120	0.458872	0.336	0.017	6.58713e-116	Exc L5/6 NP	MDFIC
ANKRD30B	2.6695e-120	0.715698	0.548	0.246	8.95295e-116	Exc L5/6 NP	ANKRD30B
ETV1	2.23034e-119	0.76613	0.692	0.539	7.48012e-115	Exc L5/6 NP	ETV1
NOL4	9.20075e-118	0.611868	0.867	0.864	3.08575e-113	Exc L5/6 NP	NOL4
NGLY1	1.30277e-117	0.571568	0.779	0.772	4.36925e-113	Exc L5/6 NP	NGLY1
MCU	1.86282e-117	0.673718	0.764	0.722	6.24751e-113	Exc L5/6 NP	MCU
CTNNAL1	1.92813e-117	0.634727	0.74	0.652	6.46657e-113	Exc L5/6 NP	CTNNAL1
CNN3	2.46429e-117	0.386627	0.389	0.069	8.26475e-113	Exc L5/6 NP	CNN3
FAM89A	5.97526e-117	0.333552	0.311	0.003	2.00398e-112	Exc L5/6 NP	FAM89A
TRPC3	1.10852e-116	0.46051	0.327	0.017	3.71776e-112	Exc L5/6 NP	TRPC3
FAM196A	7.8966e-115	0.397571	0.335	0.026	2.64836e-110	Exc L5/6 NP	FAM196A
FAM171B	2.26082e-114	0.554612	0.841	0.861	7.58235e-110	Exc L5/6 NP	FAM171B
JPH1	3.364e-114	0.580403	0.578	0.348	1.12822e-109	Exc L5/6 NP	JPH1
PLPP4	3.54907e-114	0.53538	0.472	0.168	1.19029e-109	Exc L5/6 NP	PLPP4
FSHR	3.99124e-114	0.914288	0.352	0.047	1.33858e-109	Exc L5/6 NP	FSHR
EPS8L2	1.59717e-112	0.419317	0.447	0.148	5.35658e-108	Exc L5/6 NP	EPS8L2
DIXDC1	3.97824e-112	0.58873	0.747	0.688	1.33422e-107	Exc L5/6 NP	DIXDC1
NR4A3	7.79214e-112	0.559563	0.546	0.307	2.61333e-107	Exc L5/6 NP	NR4A3
PCP4	8.16017e-111	0.885935	0.696	0.614	2.73676e-106	Exc L5/6 NP	PCP4
NPTXR	1.00087e-110	0.551341	0.575	0.337	3.35673e-106	Exc L5/6 NP	NPTXR
SMAP1	1.48607e-110	0.54068	0.889	0.892	4.98398e-106	Exc L5/6 NP	SMAP1
KCNMB4	6.42955e-110	0.584548	0.818	0.812	2.15634e-105	Exc L5/6 NP	KCNMB4
CCDC80	2.30008e-109	0.351557	0.309	0.014	7.71402e-105	Exc L5/6 NP	CCDC80
PDE9A	3.05088e-109	0.666796	0.724	0.627	1.0232e-104	Exc L5/6 NP	PDE9A
ABLIM3	1.39938e-108	0.578882	0.774	0.761	4.69324e-104	Exc L5/6 NP	ABLIM3
USP3	5.77965e-108	0.414811	0.382	0.082	1.93838e-103	Exc L5/6 NP	USP3
CNTNAP4	5.75328e-107	0.660998	0.528	0.265	1.92953e-102	Exc L5/6 NP	CNTNAP4
CRYM	8.85757e-107	0.532297	0.896	0.905	2.97065e-102	Exc L5/6 NP	CRYM
SPON1	1.7386e-106	0.864236	0.707	0.548	5.83092e-102	Exc L5/6 NP	SPON1
EXTL3	3.18941e-106	0.614815	0.635	0.506	1.06966e-101	Exc L5/6 NP	EXTL3
SPIDR	3.43866e-106	0.481692	0.939	0.942	1.15326e-101	Exc L5/6 NP	SPIDR
COL9A1	4.50768e-106	0.420999	0.333	0.04	1.51178e-101	Exc L5/6 NP	COL9A1
STAG1	7.03893e-106	0.47771	0.914	0.916	2.36072e-101	Exc L5/6 NP	STAG1
EVL	1.11255e-104	0.441062	0.929	0.936	3.73128e-100	Exc L5/6 NP	EVL
IPCEF1	1.71051e-104	0.595804	0.742	0.648	5.7367e-100	Exc L5/6 NP	IPCEF1
TMEM131	2.10951e-104	0.500484	0.853	0.867	7.07489e-100	Exc L5/6 NP	TMEM131
FER1L6-AS1	1.26538e-102	0.399243	0.325	0.04	4.24383e-98	Exc L5/6 NP	FER1L6-AS1
ZSWIM6	2.17999e-102	0.549505	0.92	0.933	7.31124e-98	Exc L5/6 NP	ZSWIM6
CPVL	5.68216e-101	0.380134	0.32	0.039	1.90568e-96	Exc L5/6 NP	CPVL
NMT2	3.6654e-100	0.55316	0.773	0.778	1.2293e-95	Exc L5/6 NP	NMT2
ANKRD36C	9.81149e-100	0.472215	0.899	0.911	3.29058e-95	Exc L5/6 NP	ANKRD36C
GPR158	4.7214e-99	0.480229	0.933	0.936	1.58346e-94	Exc L5/6 NP	GPR158
BARX2	1.08194e-98	0.365828	0.292	0.019	3.62861e-94	Exc L5/6 NP	BARX2
EPS15	1.61747e-98	0.541836	0.751	0.721	5.42467e-94	Exc L5/6 NP	EPS15
SNCAIP	4.80367e-98	0.437016	0.327	0.046	1.61106e-93	Exc L5/6 NP	SNCAIP
FARS2	1.53455e-97	0.50486	0.899	0.907	5.14658e-93	Exc L5/6 NP	FARS2
INPP5F	1.55777e-97	0.539716	0.817	0.834	5.22444e-93	Exc L5/6 NP	INPP5F
ARHGAP44	7.9971e-97	0.423539	0.925	0.927	2.68207e-92	Exc L5/6 NP	ARHGAP44
CDK14	2.8078e-96	0.410502	0.958	0.961	9.41682e-92	Exc L5/6 NP	CDK14
KIAA1671	3.48197e-96	0.490112	0.876	0.894	1.16778e-91	Exc L5/6 NP	KIAA1671
CCNH	3.92786e-96	0.688161	0.854	0.88	1.31733e-91	Exc L5/6 NP	CCNH
SPAG16	2.09115e-95	0.557209	0.919	0.918	7.01329e-91	Exc L5/6 NP	SPAG16
AKAP9	6.52209e-95	0.489412	0.925	0.927	2.18738e-90	Exc L5/6 NP	AKAP9
AC087463.4	2.07428e-94	0.33517	0.353	0.081	6.95671e-90	Exc L5/6 NP	AC087463.4
C11orf80	2.8338e-94	0.498863	0.868	0.884	9.504e-90	Exc L5/6 NP	C11orf80
PLAGL1	7.5851e-94	0.677952	0.694	0.644	2.54389e-89	Exc L5/6 NP	PLAGL1
BRINP1	2.45191e-93	0.509564	0.863	0.885	8.22322e-89	Exc L5/6 NP	BRINP1
ZNF385D-AS2	7.09084e-93	0.325867	0.263	0.007	2.37812e-88	Exc L5/6 NP	ZNF385D-AS2
SLC24A3	1.33176e-91	0.835611	0.55	0.337	4.46645e-87	Exc L5/6 NP	SLC24A3
HIVEP2	2.971e-90	0.424212	0.93	0.949	9.96415e-86	Exc L5/6 NP	HIVEP2
EPB41L1	7.8713e-90	0.477511	0.829	0.869	2.63988e-85	Exc L5/6 NP	EPB41L1
PKD2L1	1.03353e-89	0.30215	0.274	0.02	3.46624e-85	Exc L5/6 NP	PKD2L1
PDGFC	2.41155e-89	0.636435	0.654	0.544	8.08786e-85	Exc L5/6 NP	PDGFC
MYOCD	2.41297e-89	0.44013	0.305	0.048	8.09261e-85	Exc L5/6 NP	MYOCD
SLC15A5	3.96132e-89	0.409593	0.273	0.021	1.32855e-84	Exc L5/6 NP	SLC15A5
AL445584.2	1.32213e-88	0.70863	0.401	0.149	4.43417e-84	Exc L5/6 NP	AL445584.2
RASGEF1C	2.32484e-88	0.550608	0.489	0.275	7.79705e-84	Exc L5/6 NP	RASGEF1C
IL1RAPL1	3.59735e-88	0.355283	0.99	0.992	1.20648e-83	Exc L5/6 NP	IL1RAPL1
COL12A1	7.55192e-87	0.819496	0.698	0.66	2.53276e-82	Exc L5/6 NP	COL12A1
AC068051.1	1.19758e-86	0.461299	0.401	0.157	4.01644e-82	Exc L5/6 NP	AC068051.1
PLPPR5	1.18686e-85	0.518774	0.727	0.711	3.98048e-81	Exc L5/6 NP	PLPPR5
GRIN3A	2.36245e-85	0.598649	0.751	0.611	7.9232e-81	Exc L5/6 NP	GRIN3A
PPM1H	3.10774e-85	0.542255	0.845	0.893	1.04227e-80	Exc L5/6 NP	PPM1H
RNLS	1.00859e-84	0.628221	0.759	0.748	3.38261e-80	Exc L5/6 NP	RNLS
PRKG2	1.37305e-84	0.535037	0.489	0.272	4.60493e-80	Exc L5/6 NP	PRKG2
UGGT2	2.226e-84	0.523035	0.835	0.843	7.46555e-80	Exc L5/6 NP	UGGT2
GPR12	8.25946e-84	0.262252	0.306	0.057	2.77006e-79	Exc L5/6 NP	GPR12
PDLIM1	1.2413e-83	0.268623	0.264	0.021	4.16308e-79	Exc L5/6 NP	PDLIM1
ATRX	1.97607e-83	0.398898	0.929	0.935	6.62734e-79	Exc L5/6 NP	ATRX
AL662796.1	5.10856e-83	0.615696	0.723	0.589	1.71331e-78	Exc L5/6 NP	AL662796.1
BASP1	1.10839e-82	0.465751	0.92	0.944	3.7173e-78	Exc L5/6 NP	BASP1
EMID1	1.85797e-82	0.330042	0.348	0.098	6.23125e-78	Exc L5/6 NP	EMID1
CACNB4	4.29388e-82	0.439758	0.908	0.909	1.44008e-77	Exc L5/6 NP	CACNB4
SYNPR	1.18964e-81	0.802128	0.577	0.385	3.98983e-77	Exc L5/6 NP	SYNPR
GNAO1	1.39532e-80	0.371594	0.918	0.951	4.67961e-76	Exc L5/6 NP	GNAO1
PPFIA4	2.68953e-80	0.43435	0.838	0.858	9.02015e-76	Exc L5/6 NP	PPFIA4
BMPER	3.44209e-80	0.495341	0.931	0.915	1.15441e-75	Exc L5/6 NP	BMPER
BARD1	7.72463e-80	0.322596	0.276	0.039	2.59068e-75	Exc L5/6 NP	BARD1
DSEL	1.64715e-79	0.453683	0.463	0.266	5.5242e-75	Exc L5/6 NP	DSEL
PCED1B	4.77945e-79	0.514331	0.353	0.113	1.60293e-74	Exc L5/6 NP	PCED1B
TMEM132C	4.83298e-79	0.654827	0.787	0.778	1.62089e-74	Exc L5/6 NP	TMEM132C
C10orf90	1.5278e-78	0.333556	0.338	0.084	5.12392e-74	Exc L5/6 NP	C10orf90
LGR5	2.31866e-78	0.507471	0.365	0.125	7.77632e-74	Exc L5/6 NP	LGR5
SNX7	3.89011e-78	0.459501	0.461	0.255	1.30466e-73	Exc L5/6 NP	SNX7
BTBD3	5.43554e-78	0.515749	0.688	0.67	1.82297e-73	Exc L5/6 NP	BTBD3
SMURF1	8.61216e-78	0.487119	0.777	0.806	2.88835e-73	Exc L5/6 NP	SMURF1
GABRB1	9.07465e-78	0.369735	0.962	0.969	3.04346e-73	Exc L5/6 NP	GABRB1
DYRK2	1.0014e-77	0.400568	0.465	0.269	3.35851e-73	Exc L5/6 NP	DYRK2
SVOP	1.0302e-77	0.499718	0.795	0.807	3.45508e-73	Exc L5/6 NP	SVOP
MEF2C	1.5462e-77	0.377541	0.976	0.969	5.18565e-73	Exc L5/6 NP	MEF2C
C1QTNF3-AMACR	4.72215e-77	0.539934	0.656	0.586	1.58371e-72	Exc L5/6 NP	C1QTNF3-AMACR
CAMK2N2	7.94298e-77	0.362643	0.351	0.107	2.66391e-72	Exc L5/6 NP	CAMK2N2
FGF14	1.39455e-76	0.278128	0.996	0.998	4.67703e-72	Exc L5/6 NP	FGF14
PTPRB	5.88672e-76	0.535641	0.766	0.763	1.97429e-71	Exc L5/6 NP	PTPRB
SLCO4C1	1.86552e-75	0.331368	0.334	0.102	6.25659e-71	Exc L5/6 NP	SLCO4C1
PDIA5	3.93274e-75	0.49435	0.522	0.381	1.31896e-70	Exc L5/6 NP	PDIA5
PRB2	1.03158e-74	0.592352	0.797	0.782	3.4597e-70	Exc L5/6 NP	PRB2
KIAA1147	1.80963e-74	0.458734	0.616	0.565	6.06912e-70	Exc L5/6 NP	KIAA1147
HIVEP3	6.28836e-74	0.388911	0.934	0.932	2.10899e-69	Exc L5/6 NP	HIVEP3
ZFYVE28	7.50073e-74	0.418416	0.912	0.908	2.5156e-69	Exc L5/6 NP	ZFYVE28
AC018554.1	1.16754e-73	0.372323	0.261	0.039	3.9157e-69	Exc L5/6 NP	AC018554.1
AC022387.1	6.3388e-73	0.441024	0.451	0.237	2.12591e-68	Exc L5/6 NP	AC022387.1
PNISR	9.16046e-73	0.377387	0.954	0.965	3.07224e-68	Exc L5/6 NP	PNISR
BAIAP3	1.81594e-72	0.452901	0.541	0.332	6.09028e-68	Exc L5/6 NP	BAIAP3
DTNA	6.81489e-72	0.343238	0.967	0.96	2.28558e-67	Exc L5/6 NP	DTNA
CADM2	8.59456e-72	0.290929	0.998	0.999	2.88244e-67	Exc L5/6 NP	CADM2
WASF3	1.90778e-71	0.480886	0.667	0.666	6.39833e-67	Exc L5/6 NP	WASF3
TCF7L2	1.98675e-71	0.577562	0.605	0.512	6.66315e-67	Exc L5/6 NP	TCF7L2
AK5	2.4228e-71	0.384652	0.951	0.955	8.12557e-67	Exc L5/6 NP	AK5
DIAPH3	4.87715e-71	0.444533	0.387	0.174	1.6357e-66	Exc L5/6 NP	DIAPH3
SIPA1L2	4.48906e-70	0.52257	0.69	0.678	1.50554e-65	Exc L5/6 NP	SIPA1L2
CD47	4.88812e-70	0.401148	0.843	0.868	1.63938e-65	Exc L5/6 NP	CD47
WDR19	5.60364e-70	0.450357	0.798	0.821	1.87935e-65	Exc L5/6 NP	WDR19
PTPRG	7.81334e-70	0.552724	0.854	0.862	2.62044e-65	Exc L5/6 NP	PTPRG
APBA1	1.35747e-69	0.350603	0.907	0.933	4.5527e-65	Exc L5/6 NP	APBA1
ZNF483	2.79081e-69	0.466528	0.836	0.876	9.35982e-65	Exc L5/6 NP	ZNF483
UMAD1	3.11923e-69	0.498733	0.813	0.831	1.04613e-64	Exc L5/6 NP	UMAD1
HECTD4	3.1711e-69	0.331678	0.918	0.931	1.06352e-64	Exc L5/6 NP	HECTD4
SIAH3	4.6595e-69	0.272441	0.265	0.047	1.5627e-64	Exc L5/6 NP	SIAH3
PBX1	4.99506e-69	0.342875	0.964	0.963	1.67524e-64	Exc L5/6 NP	PBX1
LRRC1	1.76545e-68	0.492892	0.509	0.359	5.92096e-64	Exc L5/6 NP	LRRC1
HECW2	3.71101e-68	0.343062	0.933	0.939	1.2446e-63	Exc L5/6 NP	HECW2
TBC1D5	5.34158e-68	0.338445	0.945	0.958	1.79146e-63	Exc L5/6 NP	TBC1D5
SLC8A2	7.68288e-68	0.455133	0.625	0.516	2.57668e-63	Exc L5/6 NP	SLC8A2
FAR2	1.3827e-67	0.540001	0.799	0.826	4.63731e-63	Exc L5/6 NP	FAR2
KIF16B	5.47506e-66	0.466491	0.806	0.831	1.83623e-61	Exc L5/6 NP	KIF16B
MAP2K6	9.76408e-66	0.490311	0.553	0.443	3.27468e-61	Exc L5/6 NP	MAP2K6
VLDLR-AS1	1.05319e-65	0.519278	0.641	0.56	3.5322e-61	Exc L5/6 NP	VLDLR-AS1
KCNQ3	1.12646e-65	0.387923	0.972	0.969	3.77792e-61	Exc L5/6 NP	KCNQ3
GPHN	2.18394e-65	0.274597	0.975	0.983	7.32448e-61	Exc L5/6 NP	GPHN
DTNB	4.13344e-65	0.376919	0.872	0.901	1.38627e-60	Exc L5/6 NP	DTNB
AC114689.3	4.47366e-65	0.515424	0.364	0.153	1.50038e-60	Exc L5/6 NP	AC114689.3
NRP2	1.30042e-64	0.45066	0.412	0.221	4.36134e-60	Exc L5/6 NP	NRP2
PTK7	3.48454e-64	0.332684	0.322	0.118	1.16865e-59	Exc L5/6 NP	PTK7
PLPP3	5.27656e-64	0.369688	0.342	0.141	1.76965e-59	Exc L5/6 NP	PLPP3
ANKRD12	1.26147e-63	0.390204	0.908	0.925	4.23072e-59	Exc L5/6 NP	ANKRD12
L3MBTL3	1.98432e-63	0.466912	0.552	0.443	6.65502e-59	Exc L5/6 NP	L3MBTL3
MAN1A1	5.37951e-63	0.551903	0.614	0.495	1.80418e-58	Exc L5/6 NP	MAN1A1
KIAA1109	6.53872e-63	0.345662	0.886	0.917	2.19295e-58	Exc L5/6 NP	KIAA1109
GALNT10	6.95354e-63	0.561254	0.505	0.369	2.33208e-58	Exc L5/6 NP	GALNT10
RHOBTB3	8.00321e-63	0.452876	0.739	0.772	2.68412e-58	Exc L5/6 NP	RHOBTB3
ORAI2	3.2771e-62	0.373322	0.432	0.258	1.09907e-57	Exc L5/6 NP	ORAI2
SCAI	4.37711e-62	0.392914	0.888	0.905	1.46799e-57	Exc L5/6 NP	SCAI
GAREM1	4.84654e-62	0.451455	0.871	0.89	1.62543e-57	Exc L5/6 NP	GAREM1
CDKAL1	1.31446e-61	0.360267	0.88	0.91	4.40843e-57	Exc L5/6 NP	CDKAL1
BMPR2	1.57225e-61	0.325659	0.917	0.936	5.27301e-57	Exc L5/6 NP	BMPR2
PTN	2.10576e-61	0.361797	0.335	0.13	7.06229e-57	Exc L5/6 NP	PTN
MAP2K1	4.46507e-61	0.454978	0.752	0.794	1.49749e-56	Exc L5/6 NP	MAP2K1
ADAMTS19	1.28982e-60	0.44778	0.882	0.903	4.32579e-56	Exc L5/6 NP	ADAMTS19
HIPK2	2.44823e-60	0.43783	0.585	0.512	8.21088e-56	Exc L5/6 NP	HIPK2
CNTNAP2	3.89963e-60	0.254945	0.999	0.999	1.30786e-55	Exc L5/6 NP	CNTNAP2
TMEM164	7.66652e-60	0.419111	0.528	0.421	2.5712e-55	Exc L5/6 NP	TMEM164
CPLX2	1.30748e-59	0.436777	0.786	0.762	4.38503e-55	Exc L5/6 NP	CPLX2
NEXMIF	1.49731e-59	0.450554	0.758	0.766	5.02169e-55	Exc L5/6 NP	NEXMIF
C1orf115	2.48253e-59	0.40559	0.457	0.301	8.32591e-55	Exc L5/6 NP	C1orf115
LINC01508	3.91479e-59	0.365336	0.276	0.08	1.31294e-54	Exc L5/6 NP	LINC01508
SCD5	4.376e-59	0.403307	0.813	0.853	1.46762e-54	Exc L5/6 NP	SCD5
EPB41	6.95975e-59	0.382048	0.841	0.866	2.33416e-54	Exc L5/6 NP	EPB41
NKTR	7.07016e-59	0.413336	0.871	0.893	2.37119e-54	Exc L5/6 NP	NKTR
LINC02223	1.67565e-58	0.700629	0.642	0.594	5.61979e-54	Exc L5/6 NP	LINC02223
EFR3A	2.71701e-58	0.399633	0.868	0.908	9.11229e-54	Exc L5/6 NP	EFR3A
TTC9B	4.285e-58	0.359342	0.412	0.239	1.4371e-53	Exc L5/6 NP	TTC9B
N4BP2L1	1.56452e-57	0.449819	0.725	0.747	5.24709e-53	Exc L5/6 NP	N4BP2L1
C16orf45	3.91201e-57	0.409969	0.775	0.83	1.31201e-52	Exc L5/6 NP	C16orf45
CRMP1	4.65719e-57	0.422444	0.716	0.759	1.56193e-52	Exc L5/6 NP	CRMP1
COL4A1	8.53684e-57	0.299604	0.322	0.131	2.86308e-52	Exc L5/6 NP	COL4A1
TMEM144	1.40192e-56	0.402961	0.476	0.321	4.70177e-52	Exc L5/6 NP	TMEM144
AC103855.3	3.49941e-56	0.529287	0.46	0.312	1.17363e-51	Exc L5/6 NP	AC103855.3
MAPRE2	8.32054e-56	0.334361	0.884	0.912	2.79054e-51	Exc L5/6 NP	MAPRE2
USP54	8.48289e-56	0.435811	0.681	0.697	2.84499e-51	Exc L5/6 NP	USP54
CAPN7	1.05526e-55	0.400691	0.726	0.771	3.53912e-51	Exc L5/6 NP	CAPN7
WDR59	1.40465e-55	0.385247	0.737	0.773	4.7109e-51	Exc L5/6 NP	WDR59
LARP1	2.18303e-55	0.371786	0.845	0.874	7.32145e-51	Exc L5/6 NP	LARP1
GREM2	2.2073e-55	0.455575	0.648	0.561	7.40284e-51	Exc L5/6 NP	GREM2
SLITRK5	3.06949e-55	0.401542	0.756	0.794	1.02945e-50	Exc L5/6 NP	SLITRK5
ZNF292	3.30056e-55	0.326785	0.898	0.924	1.10694e-50	Exc L5/6 NP	ZNF292
OSBPL9	3.91867e-55	0.375626	0.794	0.843	1.31424e-50	Exc L5/6 NP	OSBPL9
GPR137C	5.30494e-55	0.409915	0.832	0.843	1.77917e-50	Exc L5/6 NP	GPR137C
SMYD2	8.10798e-55	0.467033	0.596	0.546	2.71925e-50	Exc L5/6 NP	SMYD2
PTEN	8.96262e-55	0.375536	0.82	0.869	3.00588e-50	Exc L5/6 NP	PTEN
CCDC102B	1.20803e-54	0.587233	0.66	0.639	4.05149e-50	Exc L5/6 NP	CCDC102B
ASXL3	1.21228e-54	0.433698	0.803	0.828	4.06575e-50	Exc L5/6 NP	ASXL3
LRCH1	1.48215e-54	0.395534	0.786	0.837	4.97084e-50	Exc L5/6 NP	LRCH1
PODXL2	1.88638e-54	0.423615	0.648	0.641	6.32655e-50	Exc L5/6 NP	PODXL2
SEPT9	2.24993e-54	0.432392	0.621	0.593	7.5458e-50	Exc L5/6 NP	SEPT9
IDS	4.10376e-54	0.466142	0.87	0.909	1.37632e-49	Exc L5/6 NP	IDS
SIDT1	4.731e-54	0.394909	0.853	0.885	1.58668e-49	Exc L5/6 NP	SIDT1
CDK18	6.77763e-54	0.28294	0.318	0.127	2.27308e-49	Exc L5/6 NP	CDK18
MACF1	7.4667e-54	0.265851	0.956	0.969	2.50418e-49	Exc L5/6 NP	MACF1
PHIP	1.43527e-53	0.442813	0.825	0.855	4.8136e-49	Exc L5/6 NP	PHIP
PABPC1	3.29725e-53	0.425961	0.688	0.741	1.10583e-48	Exc L5/6 NP	PABPC1
AC104151.1	3.66695e-53	0.289431	0.259	0.073	1.22982e-48	Exc L5/6 NP	AC104151.1
TBC1D2B	6.95267e-53	0.393569	0.567	0.519	2.33179e-48	Exc L5/6 NP	TBC1D2B
TMEM200A	7.80852e-53	0.298861	0.374	0.188	2.61882e-48	Exc L5/6 NP	TMEM200A
PGAP1	1.70321e-52	0.415116	0.72	0.759	5.71222e-48	Exc L5/6 NP	PGAP1
GARNL3	1.77867e-52	0.408303	0.872	0.818	5.96529e-48	Exc L5/6 NP	GARNL3
FER	2.49623e-52	0.340391	0.934	0.949	8.37185e-48	Exc L5/6 NP	FER
FLNB	7.59868e-52	0.430876	0.687	0.715	2.54845e-47	Exc L5/6 NP	FLNB
B3GAT2	9.56902e-52	0.496172	0.582	0.533	3.20926e-47	Exc L5/6 NP	B3GAT2
RIN2	1.01142e-51	0.338462	0.383	0.195	3.39212e-47	Exc L5/6 NP	RIN2
KIAA1324	1.49553e-51	0.429692	0.701	0.731	5.0157e-47	Exc L5/6 NP	KIAA1324
ANKRD36	2.05872e-51	0.334741	0.897	0.914	6.90452e-47	Exc L5/6 NP	ANKRD36
LIN7A	2.12624e-51	0.432966	0.7	0.675	7.13097e-47	Exc L5/6 NP	LIN7A
MMP24	2.25457e-51	0.400207	0.6	0.575	7.56136e-47	Exc L5/6 NP	MMP24
FABP7	4.26417e-51	0.298678	0.321	0.15	1.43012e-46	Exc L5/6 NP	FABP7
ZMYND8	8.96945e-51	0.377922	0.858	0.887	3.00817e-46	Exc L5/6 NP	ZMYND8
RFC3	1.13101e-50	0.554612	0.56	0.479	3.79318e-46	Exc L5/6 NP	RFC3
MARCKSL1	1.21207e-50	0.257341	0.309	0.124	4.06505e-46	Exc L5/6 NP	MARCKSL1
STX18-AS1	1.36467e-50	0.437248	0.757	0.812	4.57682e-46	Exc L5/6 NP	STX18-AS1
SGIP1	3.64945e-50	0.319352	0.935	0.948	1.22395e-45	Exc L5/6 NP	SGIP1
TIMP2	8.44266e-50	0.461775	0.483	0.337	2.8315e-45	Exc L5/6 NP	TIMP2
NUP160	2.09911e-49	0.400848	0.625	0.628	7.03999e-45	Exc L5/6 NP	NUP160
DLG5	3.24238e-49	0.44489	0.571	0.513	1.08743e-44	Exc L5/6 NP	DLG5
BCL7C	5.43831e-49	0.421408	0.501	0.401	1.8239e-44	Exc L5/6 NP	BCL7C
STAU2	6.21871e-49	0.347647	0.864	0.894	2.08563e-44	Exc L5/6 NP	STAU2
TRANK1	6.51328e-49	0.400793	0.764	0.807	2.18443e-44	Exc L5/6 NP	TRANK1
DLGAP4	6.9333e-49	0.349527	0.893	0.911	2.32529e-44	Exc L5/6 NP	DLGAP4
AC006148.1	8.89799e-49	0.408651	0.933	0.929	2.98421e-44	Exc L5/6 NP	AC006148.1
ESYT3	8.9755e-49	0.282184	0.355	0.191	3.0102e-44	Exc L5/6 NP	ESYT3
SLC23A2	1.13192e-48	0.322068	0.862	0.901	3.79622e-44	Exc L5/6 NP	SLC23A2
ELL2	1.31405e-48	0.340608	0.835	0.877	4.40706e-44	Exc L5/6 NP	ELL2
HMGCLL1	2.65553e-48	0.427274	0.787	0.809	8.90612e-44	Exc L5/6 NP	HMGCLL1
SRRM3	3.7421e-48	0.330348	0.935	0.946	1.25503e-43	Exc L5/6 NP	SRRM3
PNMA2	4.02896e-48	0.47831	0.742	0.79	1.35123e-43	Exc L5/6 NP	PNMA2
SYN2	4.55397e-48	0.323646	0.943	0.943	1.52731e-43	Exc L5/6 NP	SYN2
CALY	9.59075e-48	0.444597	0.757	0.787	3.21655e-43	Exc L5/6 NP	CALY
CDR2	1.09566e-47	0.397741	0.861	0.9	3.67462e-43	Exc L5/6 NP	CDR2
VOPP1	1.46682e-47	0.377722	0.756	0.812	4.91942e-43	Exc L5/6 NP	VOPP1
TRPC1	1.5029e-47	0.348547	0.861	0.901	5.04043e-43	Exc L5/6 NP	TRPC1
COL23A1	1.52633e-47	0.486527	0.449	0.314	5.11902e-43	Exc L5/6 NP	COL23A1
COL4A2	2.02101e-47	0.306262	0.343	0.169	6.77807e-43	Exc L5/6 NP	COL4A2
TCF25	4.7688e-47	0.373462	0.851	0.884	1.59936e-42	Exc L5/6 NP	TCF25
USP12	5.623e-47	0.395717	0.551	0.517	1.88584e-42	Exc L5/6 NP	USP12
WDFY3	9.21105e-47	0.303601	0.865	0.914	3.0892e-42	Exc L5/6 NP	WDFY3
REV3L	1.05678e-46	0.340553	0.866	0.905	3.54423e-42	Exc L5/6 NP	REV3L
KIZ	1.39844e-46	0.354264	0.765	0.814	4.69009e-42	Exc L5/6 NP	KIZ
STXBP4	1.95289e-46	0.477186	0.56	0.516	6.54961e-42	Exc L5/6 NP	STXBP4
MEIS2	3.35354e-46	0.354749	0.932	0.948	1.12471e-41	Exc L5/6 NP	MEIS2
WDR6	3.88083e-46	0.325687	0.459	0.342	1.30155e-41	Exc L5/6 NP	WDR6
SYT14	4.28447e-46	0.326468	0.91	0.928	1.43692e-41	Exc L5/6 NP	SYT14
TPST1	6.95593e-46	0.395788	0.863	0.899	2.33288e-41	Exc L5/6 NP	TPST1
ZBTB16	9.26891e-46	0.308187	0.927	0.944	3.10861e-41	Exc L5/6 NP	ZBTB16
MDN1	1.17502e-45	0.36628	0.804	0.854	3.94079e-41	Exc L5/6 NP	MDN1
VPS8	1.44445e-45	0.34082	0.824	0.872	4.84439e-41	Exc L5/6 NP	VPS8
SCAMP1	3.06116e-45	0.371922	0.707	0.761	1.02665e-40	Exc L5/6 NP	SCAMP1
PSMA1	3.26802e-45	0.454081	0.494	0.4	1.09603e-40	Exc L5/6 NP	PSMA1
SGSM1	3.54361e-45	0.313929	0.895	0.918	1.18845e-40	Exc L5/6 NP	SGSM1
EPHA7	4.51541e-45	0.391739	0.864	0.892	1.51438e-40	Exc L5/6 NP	EPHA7
XACT	5.24463e-45	0.489887	0.259	0.094	1.75894e-40	Exc L5/6 NP	XACT
EFR3B	6.4012e-45	0.376524	0.801	0.851	2.14683e-40	Exc L5/6 NP	EFR3B
NCAM1	7.54915e-45	0.257734	0.966	0.98	2.53183e-40	Exc L5/6 NP	NCAM1
UBE3D	1.16797e-44	0.436467	0.736	0.787	3.91713e-40	Exc L5/6 NP	UBE3D
MAP3K13	1.2896e-44	0.331184	0.859	0.899	4.32506e-40	Exc L5/6 NP	MAP3K13
DZIP1	1.42643e-44	0.352773	0.792	0.854	4.78397e-40	Exc L5/6 NP	DZIP1
NRXN2	2.91139e-44	0.39438	0.752	0.809	9.76421e-40	Exc L5/6 NP	NRXN2
GUCY1A2	3.63006e-44	0.33648	0.931	0.943	1.21745e-39	Exc L5/6 NP	GUCY1A2
CHST15	4.10481e-44	0.406671	0.725	0.752	1.37667e-39	Exc L5/6 NP	CHST15
PAIP2B	6.07794e-44	0.297861	0.368	0.224	2.03842e-39	Exc L5/6 NP	PAIP2B
HMGN3	1.32921e-43	0.370315	0.763	0.803	4.45791e-39	Exc L5/6 NP	HMGN3
AKT2	1.54919e-43	0.363525	0.651	0.679	5.19566e-39	Exc L5/6 NP	AKT2
TRAF3IP2-AS1	1.60746e-43	0.342829	0.872	0.906	5.39111e-39	Exc L5/6 NP	TRAF3IP2-AS1
MCF2L	1.72868e-43	0.35684	0.802	0.846	5.79765e-39	Exc L5/6 NP	MCF2L
RUFY2	1.89798e-43	0.361781	0.824	0.861	6.36546e-39	Exc L5/6 NP	RUFY2
RALGPS1	2.18637e-43	0.333373	0.862	0.883	7.33264e-39	Exc L5/6 NP	RALGPS1
AL136317.2	2.28873e-43	0.399036	0.621	0.645	7.67593e-39	Exc L5/6 NP	AL136317.2
STXBP1	5.95466e-43	0.282552	0.909	0.933	1.99707e-38	Exc L5/6 NP	STXBP1
ANKRD27	6.6557e-43	0.393527	0.629	0.653	2.23219e-38	Exc L5/6 NP	ANKRD27
KANTR	9.86686e-43	0.366043	0.8	0.852	3.30915e-38	Exc L5/6 NP	KANTR
AC092683.1	1.31311e-42	0.353313	0.947	0.955	4.40391e-38	Exc L5/6 NP	AC092683.1
ATG7	1.53611e-42	0.299953	0.908	0.923	5.15181e-38	Exc L5/6 NP	ATG7
STMN1	2.22719e-42	0.462698	0.651	0.644	7.46953e-38	Exc L5/6 NP	STMN1
ACBD6	2.40588e-42	0.306384	0.845	0.885	8.06885e-38	Exc L5/6 NP	ACBD6
ERN1	3.1748e-42	0.356021	0.467	0.378	1.06476e-37	Exc L5/6 NP	ERN1
PER3	3.71763e-42	0.445922	0.693	0.741	1.24682e-37	Exc L5/6 NP	PER3
NEK7	4.33343e-42	0.411745	0.477	0.39	1.45335e-37	Exc L5/6 NP	NEK7
CDH7	6.15312e-42	0.473442	0.592	0.468	2.06363e-37	Exc L5/6 NP	CDH7
ARHGAP29	6.55629e-42	0.369525	0.517	0.443	2.19885e-37	Exc L5/6 NP	ARHGAP29
MGAT4A	7.5836e-42	0.374305	0.681	0.727	2.54339e-37	Exc L5/6 NP	MGAT4A
SGCZ	9.00503e-42	1.11867	0.638	0.644	3.02011e-37	Exc L5/6 NP	SGCZ
FBN1	1.05118e-41	0.420758	0.768	0.821	3.52545e-37	Exc L5/6 NP	FBN1
JPH4	1.25705e-41	0.367201	0.845	0.878	4.21591e-37	Exc L5/6 NP	JPH4
FBXO16	1.51995e-41	0.38318	0.799	0.847	5.09762e-37	Exc L5/6 NP	FBXO16
RAP1GAP2	2.00582e-41	0.297361	0.917	0.933	6.72712e-37	Exc L5/6 NP	RAP1GAP2
KIF13A	2.58474e-41	0.344035	0.751	0.759	8.66869e-37	Exc L5/6 NP	KIF13A
MCF2L2	4.97378e-41	0.313742	0.897	0.916	1.66811e-36	Exc L5/6 NP	MCF2L2
BPTF	6.76595e-41	0.32155	0.896	0.929	2.26916e-36	Exc L5/6 NP	BPTF
AC124319.2	1.64086e-40	0.392407	0.742	0.797	5.50312e-36	Exc L5/6 NP	AC124319.2
SLC26A11	2.77031e-40	0.331135	0.523	0.472	9.29105e-36	Exc L5/6 NP	SLC26A11
FANCL	3.54985e-40	0.353201	0.624	0.632	1.19055e-35	Exc L5/6 NP	FANCL
GNAS	3.76602e-40	0.374693	0.867	0.894	1.26305e-35	Exc L5/6 NP	GNAS
C3orf70	5.53265e-40	0.407947	0.634	0.67	1.85554e-35	Exc L5/6 NP	C3orf70
ARHGEF10L	6.702e-40	0.363178	0.637	0.67	2.24772e-35	Exc L5/6 NP	ARHGEF10L
ACO1	9.5982e-40	0.335362	0.542	0.482	3.21905e-35	Exc L5/6 NP	ACO1
HIVEP1	1.23794e-39	0.380568	0.803	0.847	4.15179e-35	Exc L5/6 NP	HIVEP1
FTO	1.73858e-39	0.265074	0.905	0.927	5.83085e-35	Exc L5/6 NP	FTO
ARHGEF28	2.22462e-39	0.430434	0.656	0.626	7.46095e-35	Exc L5/6 NP	ARHGEF28
NF1	4.27922e-39	0.264578	0.925	0.942	1.43516e-34	Exc L5/6 NP	NF1
SPOP	6.93969e-39	0.370296	0.702	0.769	2.32743e-34	Exc L5/6 NP	SPOP
SPPL3	1.482e-38	0.314281	0.804	0.852	4.97034e-34	Exc L5/6 NP	SPPL3
SDCCAG8	1.48255e-38	0.314195	0.886	0.914	4.97216e-34	Exc L5/6 NP	SDCCAG8
AC008415.1	2.34814e-38	0.459497	0.286	0.134	7.87519e-34	Exc L5/6 NP	AC008415.1
STAMBPL1	4.02073e-38	0.336648	0.797	0.854	1.34847e-33	Exc L5/6 NP	STAMBPL1
OCA2	4.05015e-38	0.493334	0.663	0.672	1.35834e-33	Exc L5/6 NP	OCA2
WDFY2	4.08765e-38	0.358837	0.595	0.59	1.37091e-33	Exc L5/6 NP	WDFY2
ABCA3	4.81682e-38	0.343805	0.791	0.837	1.61546e-33	Exc L5/6 NP	ABCA3
USP6NL	5.0023e-38	0.39816	0.537	0.504	1.67767e-33	Exc L5/6 NP	USP6NL
SNCA	5.49566e-38	0.320967	0.887	0.913	1.84313e-33	Exc L5/6 NP	SNCA
LPIN1	9.5578e-38	0.337972	0.752	0.836	3.20549e-33	Exc L5/6 NP	LPIN1
BAZ2B	1.02591e-37	0.363594	0.769	0.818	3.44068e-33	Exc L5/6 NP	BAZ2B
MCC	1.24528e-37	0.427998	0.358	0.228	4.17643e-33	Exc L5/6 NP	MCC
KLHL2	2.70824e-37	0.335177	0.778	0.828	9.0829e-33	Exc L5/6 NP	KLHL2
DPYSL2	3.13329e-37	0.281845	0.893	0.936	1.05084e-32	Exc L5/6 NP	DPYSL2
ANKRD44	3.33108e-37	0.53678	0.497	0.446	1.11718e-32	Exc L5/6 NP	ANKRD44
PDE2A	3.68921e-37	0.338181	0.754	0.81	1.23729e-32	Exc L5/6 NP	PDE2A
DDX17	6.48964e-37	0.255954	0.895	0.924	2.17649e-32	Exc L5/6 NP	DDX17
SNRNP70	1.12188e-36	0.318046	0.8	0.859	3.76255e-32	Exc L5/6 NP	SNRNP70
MPHOSPH8	1.33179e-36	0.30403	0.91	0.927	4.46656e-32	Exc L5/6 NP	MPHOSPH8
TGFB2	1.54878e-36	0.288519	0.308	0.171	5.19431e-32	Exc L5/6 NP	TGFB2
NCOA2	2.2988e-36	0.280037	0.849	0.89	7.70971e-32	Exc L5/6 NP	NCOA2
ENTPD3	2.8842e-36	0.378685	0.601	0.61	9.67303e-32	Exc L5/6 NP	ENTPD3
KCNQ2	9.40959e-36	0.298919	0.804	0.868	3.15579e-31	Exc L5/6 NP	KCNQ2
TRPM7	1.2381e-35	0.303365	0.816	0.878	4.15233e-31	Exc L5/6 NP	TRPM7
KCNH1	2.17068e-35	0.377714	0.697	0.724	7.28002e-31	Exc L5/6 NP	KCNH1
EYA3	2.96659e-35	0.372366	0.75	0.816	9.94937e-31	Exc L5/6 NP	EYA3
SMC5	7.9486e-35	0.349812	0.71	0.772	2.6658e-30	Exc L5/6 NP	SMC5
TMEFF2	1.401e-34	0.353461	0.914	0.938	4.69867e-30	Exc L5/6 NP	TMEFF2
FRYL	4.0431e-34	0.29169	0.782	0.856	1.35598e-29	Exc L5/6 NP	FRYL
TSPOAP1	4.63919e-34	0.314939	0.728	0.803	1.55589e-29	Exc L5/6 NP	TSPOAP1
RUNX2	2.20533e-33	0.412364	0.348	0.234	7.39622e-29	Exc L5/6 NP	RUNX2
ZNF516	3.9095e-33	0.34068	0.614	0.62	1.31117e-28	Exc L5/6 NP	ZNF516
LRRC28	4.36868e-33	0.338919	0.761	0.825	1.46517e-28	Exc L5/6 NP	LRRC28
PCDH10	4.57898e-33	0.373292	0.608	0.626	1.5357e-28	Exc L5/6 NP	PCDH10
ABCA10	4.78958e-33	0.373003	0.775	0.846	1.60633e-28	Exc L5/6 NP	ABCA10
RASA1	6.40416e-33	0.292149	0.843	0.889	2.14783e-28	Exc L5/6 NP	RASA1
RFPL2	9.85162e-33	0.354849	0.547	0.513	3.30404e-28	Exc L5/6 NP	RFPL2
STARD4	1.08291e-32	0.286028	0.38	0.278	3.63186e-28	Exc L5/6 NP	STARD4
PRICKLE1	1.10709e-32	0.261895	0.937	0.946	3.71294e-28	Exc L5/6 NP	PRICKLE1
HIP1	1.54141e-32	0.348489	0.586	0.554	5.1696e-28	Exc L5/6 NP	HIP1
ARHGEF12	1.69987e-32	0.252653	0.874	0.923	5.70103e-28	Exc L5/6 NP	ARHGEF12
SGMS1	1.79948e-32	0.268387	0.847	0.887	6.03511e-28	Exc L5/6 NP	SGMS1
LMF1	1.85383e-32	0.410138	0.749	0.808	6.21736e-28	Exc L5/6 NP	LMF1
KCNH5	3.59249e-32	0.357223	0.343	0.205	1.20485e-27	Exc L5/6 NP	KCNH5
AC118549.1	4.34043e-32	0.311173	0.765	0.834	1.45569e-27	Exc L5/6 NP	AC118549.1
C15orf41	6.05472e-32	0.342762	0.719	0.768	2.03063e-27	Exc L5/6 NP	C15orf41
FAM102B	7.40493e-32	0.358067	0.644	0.7	2.48347e-27	Exc L5/6 NP	FAM102B
CNNM2	1.06633e-31	0.29001	0.859	0.89	3.57627e-27	Exc L5/6 NP	CNNM2
AC109466.1	1.06648e-31	0.756938	0.401	0.294	3.57675e-27	Exc L5/6 NP	AC109466.1
GLRA2	1.0776e-31	0.350749	0.395	0.281	3.61405e-27	Exc L5/6 NP	GLRA2
ZNF518A	1.11577e-31	0.344944	0.725	0.791	3.74207e-27	Exc L5/6 NP	ZNF518A
ENSA	1.30251e-31	0.332879	0.837	0.887	4.36836e-27	Exc L5/6 NP	ENSA
GGA2	1.98548e-31	0.312822	0.751	0.828	6.65889e-27	Exc L5/6 NP	GGA2
ANK1	2.63747e-31	0.287519	0.316	0.179	8.84554e-27	Exc L5/6 NP	ANK1
MYLIP	3.2285e-31	0.345147	0.574	0.583	1.08278e-26	Exc L5/6 NP	MYLIP
KMT2E	5.44586e-31	0.267471	0.875	0.902	1.82643e-26	Exc L5/6 NP	KMT2E
FAM160A1	7.29538e-31	0.391246	0.615	0.545	2.44672e-26	Exc L5/6 NP	FAM160A1
MXI1	7.73706e-31	0.332452	0.718	0.785	2.59485e-26	Exc L5/6 NP	MXI1
WDR41	8.25749e-31	0.327672	0.579	0.601	2.7694e-26	Exc L5/6 NP	WDR41
RPTOR	8.36595e-31	0.277951	0.808	0.864	2.80577e-26	Exc L5/6 NP	RPTOR
CA10	8.58454e-31	0.396644	0.72	0.644	2.87908e-26	Exc L5/6 NP	CA10
AC097478.1	3.2195e-30	0.397789	0.324	0.214	1.07976e-25	Exc L5/6 NP	AC097478.1
FRRS1L	3.99102e-30	0.263265	0.854	0.899	1.33851e-25	Exc L5/6 NP	FRRS1L
ZER1	6.21418e-30	0.301406	0.831	0.884	2.08411e-25	Exc L5/6 NP	ZER1
MIR137HG	6.62478e-30	0.332548	0.828	0.885	2.22182e-25	Exc L5/6 NP	MIR137HG
RBM24	7.37322e-30	0.25986	0.362	0.272	2.47283e-25	Exc L5/6 NP	RBM24
HIC2	9.88084e-30	0.316689	0.726	0.818	3.31384e-25	Exc L5/6 NP	HIC2
MOB3B	1.01381e-29	0.38388	0.654	0.674	3.40013e-25	Exc L5/6 NP	MOB3B
PACRG	1.28751e-29	0.391211	0.785	0.826	4.31806e-25	Exc L5/6 NP	PACRG
SENP6	1.83301e-29	0.259841	0.839	0.898	6.14755e-25	Exc L5/6 NP	SENP6
ZNF235	2.23137e-29	0.375041	0.637	0.69	7.48358e-25	Exc L5/6 NP	ZNF235
SRGAP1	2.50932e-29	0.360432	0.538	0.486	8.41575e-25	Exc L5/6 NP	SRGAP1
CD200	2.72038e-29	0.335299	0.619	0.669	9.12362e-25	Exc L5/6 NP	CD200
ANTXR1	3.34375e-29	0.4017	0.72	0.775	1.12143e-24	Exc L5/6 NP	ANTXR1
NOVA1	5.40635e-29	0.277166	0.87	0.908	1.81318e-24	Exc L5/6 NP	NOVA1
RPRD2	5.46506e-29	0.275338	0.857	0.901	1.83287e-24	Exc L5/6 NP	RPRD2
MEF2A	6.7433e-29	0.301119	0.782	0.863	2.26157e-24	Exc L5/6 NP	MEF2A
NHSL2	1.20177e-28	0.26644	0.359	0.257	4.0305e-24	Exc L5/6 NP	NHSL2
KMT2A	1.40272e-28	0.252562	0.911	0.935	4.70445e-24	Exc L5/6 NP	KMT2A
FBXO22	1.43034e-28	0.333537	0.677	0.743	4.79707e-24	Exc L5/6 NP	FBXO22
SIMC1	1.61036e-28	0.285279	0.755	0.829	5.40081e-24	Exc L5/6 NP	SIMC1
HTR1E	2.29767e-28	0.424839	0.798	0.838	7.70594e-24	Exc L5/6 NP	HTR1E
HS3ST1	4.02731e-28	0.365137	0.491	0.465	1.35068e-23	Exc L5/6 NP	HS3ST1
FBXL2	4.0976e-28	0.304468	0.802	0.872	1.37425e-23	Exc L5/6 NP	FBXL2
ABCC4	4.55885e-28	0.358381	0.446	0.393	1.52895e-23	Exc L5/6 NP	ABCC4
PCDH11X	7.0863e-28	0.523647	0.533	0.449	2.3766e-23	Exc L5/6 NP	PCDH11X
XRN1	1.13775e-27	0.272901	0.82	0.877	3.81577e-23	Exc L5/6 NP	XRN1
WBP1L	1.19166e-27	0.337199	0.571	0.608	3.99658e-23	Exc L5/6 NP	WBP1L
ADGRL1	1.26284e-27	0.276892	0.816	0.871	4.23532e-23	Exc L5/6 NP	ADGRL1
SMG6	2.40951e-27	0.311344	0.747	0.815	8.08103e-23	Exc L5/6 NP	SMG6
ELAVL3	2.92328e-27	0.287493	0.874	0.914	9.80411e-23	Exc L5/6 NP	ELAVL3
NSMF	2.93729e-27	0.348797	0.603	0.638	9.85108e-23	Exc L5/6 NP	NSMF
SENP7	8.17337e-27	0.308515	0.686	0.759	2.74119e-22	Exc L5/6 NP	SENP7
ASRGL1	8.80928e-27	0.305248	0.442	0.399	2.95446e-22	Exc L5/6 NP	ASRGL1
CHD5	1.07446e-26	0.284142	0.828	0.874	3.60351e-22	Exc L5/6 NP	CHD5
CASC4	1.22654e-26	0.279967	0.869	0.911	4.11358e-22	Exc L5/6 NP	CASC4
HIBCH	1.39319e-26	0.312134	0.83	0.884	4.67246e-22	Exc L5/6 NP	HIBCH
SCMH1	1.65478e-26	0.280317	0.867	0.903	5.5498e-22	Exc L5/6 NP	SCMH1
AF279873.3	1.7977e-26	0.342893	0.268	0.156	6.02914e-22	Exc L5/6 NP	AF279873.3
AMMECR1	3.23638e-26	0.304348	0.778	0.834	1.08542e-21	Exc L5/6 NP	AMMECR1
MT-CO1	3.29708e-26	0.375295	0.979	0.98	1.10577e-21	Exc L5/6 NP	MT-CO1
WDR66	5.85048e-26	0.32531	0.422	0.361	1.96213e-21	Exc L5/6 NP	WDR66
TOX	7.77158e-26	0.252935	0.971	0.982	2.60643e-21	Exc L5/6 NP	TOX
BACE1	2.14511e-25	0.296539	0.629	0.688	7.19427e-21	Exc L5/6 NP	BACE1
ARHGEF4	3.82336e-25	0.260563	0.766	0.855	1.28228e-20	Exc L5/6 NP	ARHGEF4
RHOXF1-AS1	4.86527e-25	0.255228	0.395	0.312	1.63171e-20	Exc L5/6 NP	RHOXF1-AS1
CENPC	7.24159e-25	0.320744	0.71	0.797	2.42868e-20	Exc L5/6 NP	CENPC
LPGAT1	1.07973e-24	0.274927	0.739	0.825	3.62119e-20	Exc L5/6 NP	LPGAT1
CLOCK	1.08624e-24	0.276715	0.78	0.865	3.64303e-20	Exc L5/6 NP	CLOCK
ATP2C1	1.20433e-24	0.262735	0.826	0.888	4.03909e-20	Exc L5/6 NP	ATP2C1
BICRAL	1.41272e-24	0.257874	0.833	0.886	4.73799e-20	Exc L5/6 NP	BICRAL
VGLL4	1.50378e-24	0.262552	0.82	0.877	5.04339e-20	Exc L5/6 NP	VGLL4
AC005726.1	3.90957e-24	0.332555	0.631	0.676	1.31119e-19	Exc L5/6 NP	AC005726.1
CCDC50	4.0169e-24	0.257196	0.49	0.475	1.34719e-19	Exc L5/6 NP	CCDC50
TMEM192	4.69173e-24	0.332384	0.589	0.62	1.57351e-19	Exc L5/6 NP	TMEM192
CLIC5	5.85419e-24	0.37236	0.451	0.41	1.96338e-19	Exc L5/6 NP	CLIC5
ACER2	8.14525e-24	0.282356	0.428	0.373	2.73175e-19	Exc L5/6 NP	ACER2
TSHZ1	1.07295e-23	0.306965	0.632	0.666	3.59844e-19	Exc L5/6 NP	TSHZ1
GABRA3	1.19979e-23	0.301364	0.753	0.818	4.02387e-19	Exc L5/6 NP	GABRA3
INSR	1.35999e-23	0.271786	0.821	0.888	4.56113e-19	Exc L5/6 NP	INSR
RFX7	1.40271e-23	0.258478	0.835	0.891	4.70442e-19	Exc L5/6 NP	RFX7
SLC35G2	1.80237e-23	0.272223	0.409	0.347	6.0448e-19	Exc L5/6 NP	SLC35G2
PTMA	2.75526e-23	0.354979	0.573	0.592	9.24061e-19	Exc L5/6 NP	PTMA
ZNF780B	3.07661e-23	0.304434	0.785	0.844	1.03183e-18	Exc L5/6 NP	ZNF780B
SLC6A17	3.11965e-23	0.292244	0.716	0.804	1.04627e-18	Exc L5/6 NP	SLC6A17
WWP1	3.40345e-23	0.2741	0.75	0.817	1.14145e-18	Exc L5/6 NP	WWP1
CSNK1E	3.4825e-23	0.338469	0.558	0.582	1.16796e-18	Exc L5/6 NP	CSNK1E
PNPLA7	3.98878e-23	0.299733	0.464	0.442	1.33776e-18	Exc L5/6 NP	PNPLA7
ARMH4	4.97251e-23	0.325939	0.626	0.697	1.66768e-18	Exc L5/6 NP	ARMH4
RAB3GAP2	5.13648e-23	0.259908	0.791	0.859	1.72267e-18	Exc L5/6 NP	RAB3GAP2
PCDH11Y	8.63408e-23	0.632182	0.527	0.443	2.8957e-18	Exc L5/6 NP	PCDH11Y
ZNF131	9.33289e-23	0.287378	0.77	0.843	3.13007e-18	Exc L5/6 NP	ZNF131
PDZRN3	9.78413e-23	0.467345	0.35	0.259	3.2814e-18	Exc L5/6 NP	PDZRN3
ARHGAP12	1.1184e-22	0.276159	0.586	0.563	3.75088e-18	Exc L5/6 NP	ARHGAP12
ITPR2	1.47633e-22	0.370511	0.704	0.73	4.95131e-18	Exc L5/6 NP	ITPR2
RSAD2	1.60329e-22	0.347883	0.407	0.362	5.37711e-18	Exc L5/6 NP	RSAD2
POT1-AS1	1.78019e-22	0.40719	0.474	0.433	5.97039e-18	Exc L5/6 NP	POT1-AS1
SNX9	2.55814e-22	0.267924	0.765	0.829	8.5795e-18	Exc L5/6 NP	SNX9
KATNAL1	3.04248e-22	0.271451	0.676	0.751	1.02039e-17	Exc L5/6 NP	KATNAL1
CCND2	3.22046e-22	0.28722	0.663	0.745	1.08008e-17	Exc L5/6 NP	CCND2
KLHL8	4.67435e-22	0.303983	0.557	0.592	1.56768e-17	Exc L5/6 NP	KLHL8
CEP63	6.89888e-22	0.277899	0.661	0.734	2.31375e-17	Exc L5/6 NP	CEP63
FAM222B	1.11642e-21	0.28641	0.78	0.849	3.74424e-17	Exc L5/6 NP	FAM222B
TMEM266	1.16099e-21	0.304845	0.584	0.616	3.89372e-17	Exc L5/6 NP	TMEM266
AC093523.1	1.22628e-21	0.440212	0.503	0.494	4.1127e-17	Exc L5/6 NP	AC093523.1
TET2	1.63589e-21	0.326144	0.689	0.759	5.48643e-17	Exc L5/6 NP	TET2
BOD1L1	1.769e-21	0.288629	0.773	0.843	5.93288e-17	Exc L5/6 NP	BOD1L1
SPATA5	1.81653e-21	0.321984	0.596	0.638	6.09228e-17	Exc L5/6 NP	SPATA5
SHROOM3	1.83078e-21	0.392855	0.535	0.536	6.14006e-17	Exc L5/6 NP	SHROOM3
TOP2B	2.28449e-21	0.266663	0.709	0.804	7.66171e-17	Exc L5/6 NP	TOP2B
U91319.1	2.43223e-21	0.300488	0.332	0.236	8.15722e-17	Exc L5/6 NP	U91319.1
AL589843.1	4.69938e-21	0.311753	0.531	0.536	1.57608e-16	Exc L5/6 NP	AL589843.1
HSP90AB1	5.24451e-21	0.255172	0.849	0.906	1.7589e-16	Exc L5/6 NP	HSP90AB1
ACVR2A	6.22486e-21	0.273972	0.657	0.731	2.08769e-16	Exc L5/6 NP	ACVR2A
PRMT2	7.38016e-21	0.264094	0.696	0.793	2.47516e-16	Exc L5/6 NP	PRMT2
ACOT11	7.52007e-21	0.25165	0.397	0.313	2.52208e-16	Exc L5/6 NP	ACOT11
RPS6KA3	8.08867e-21	0.270015	0.789	0.859	2.71278e-16	Exc L5/6 NP	RPS6KA3
LYRM4	1.4093e-20	0.322157	0.654	0.749	4.72653e-16	Exc L5/6 NP	LYRM4
PALM2-AKAP2	1.67983e-20	0.294927	0.564	0.607	5.63381e-16	Exc L5/6 NP	PALM2-AKAP2
LINC00623	2.00363e-20	0.294571	0.7	0.784	6.71978e-16	Exc L5/6 NP	LINC00623
TTYH3	2.33236e-20	0.259922	0.443	0.418	7.82226e-16	Exc L5/6 NP	TTYH3
AC104806.2	2.42687e-20	0.302108	0.644	0.718	8.13924e-16	Exc L5/6 NP	AC104806.2
EFHD2	4.37951e-20	0.296434	0.63	0.692	1.4688e-15	Exc L5/6 NP	EFHD2
PTPRJ	6.94303e-20	0.310225	0.679	0.769	2.32855e-15	Exc L5/6 NP	PTPRJ
SIN3B	7.64918e-20	0.289968	0.657	0.734	2.56538e-15	Exc L5/6 NP	SIN3B
PLPPR4	1.06367e-19	0.251224	0.765	0.834	3.56732e-15	Exc L5/6 NP	PLPPR4
ARHGEF17	1.08059e-19	0.272214	0.449	0.443	3.62409e-15	Exc L5/6 NP	ARHGEF17
JPH3	1.14385e-19	0.262873	0.695	0.781	3.83624e-15	Exc L5/6 NP	JPH3
PGRMC1	1.31921e-19	0.302776	0.526	0.519	4.42438e-15	Exc L5/6 NP	PGRMC1
AL445433.2	1.60379e-19	0.420801	0.569	0.604	5.37878e-15	Exc L5/6 NP	AL445433.2
PIK3C2A	1.98547e-19	0.299083	0.677	0.762	6.65888e-15	Exc L5/6 NP	PIK3C2A
PCDH15	2.24149e-19	0.779088	0.508	0.461	7.5175e-15	Exc L5/6 NP	PCDH15
TBK1	2.32303e-19	0.317609	0.626	0.699	7.79098e-15	Exc L5/6 NP	TBK1
BBS7	2.87645e-19	0.275819	0.636	0.718	9.64702e-15	Exc L5/6 NP	BBS7
CERS4	2.92335e-19	0.311283	0.722	0.803	9.80432e-15	Exc L5/6 NP	CERS4
PRPSAP2	4.06725e-19	0.283045	0.546	0.581	1.36408e-14	Exc L5/6 NP	PRPSAP2
AKAP7	4.60923e-19	0.281334	0.682	0.769	1.54584e-14	Exc L5/6 NP	AKAP7
ZFP90	5.06564e-19	0.27936	0.676	0.767	1.69891e-14	Exc L5/6 NP	ZFP90
FGF17	6.25986e-19	0.297086	0.502	0.526	2.09943e-14	Exc L5/6 NP	FGF17
GNAI2	6.908e-19	0.295926	0.473	0.487	2.3168e-14	Exc L5/6 NP	GNAI2
SLC16A1-AS1	9.90867e-19	0.291111	0.835	0.89	3.32317e-14	Exc L5/6 NP	SLC16A1-AS1
FAM19A2	1.37765e-18	0.793043	0.588	0.61	4.62037e-14	Exc L5/6 NP	FAM19A2
JADE1	1.88807e-18	0.279901	0.552	0.603	6.3322e-14	Exc L5/6 NP	JADE1
ARSB	2.36619e-18	0.362097	0.589	0.646	7.93574e-14	Exc L5/6 NP	ARSB
WDR11-AS1	4.36851e-18	0.279973	0.542	0.556	1.46511e-13	Exc L5/6 NP	WDR11-AS1
AC079447.1	4.92815e-18	0.290197	0.771	0.842	1.6528e-13	Exc L5/6 NP	AC079447.1
UNC13A	5.02262e-18	0.257038	0.754	0.841	1.68449e-13	Exc L5/6 NP	UNC13A
BMP2K	7.02993e-18	0.266775	0.708	0.787	2.3577e-13	Exc L5/6 NP	BMP2K
MARCH4	1.24789e-17	0.325347	0.474	0.464	4.18516e-13	Exc L5/6 NP	MARCH4
STX18	1.33026e-17	0.261663	0.647	0.752	4.46141e-13	Exc L5/6 NP	STX18
SPOPL	1.4111e-17	0.269615	0.592	0.661	4.73254e-13	Exc L5/6 NP	SPOPL
CEP164	1.98737e-17	0.288337	0.654	0.742	6.66525e-13	Exc L5/6 NP	CEP164
CERS5	2.21577e-17	0.276279	0.647	0.736	7.43124e-13	Exc L5/6 NP	CERS5
SOCS7	2.37211e-17	0.271757	0.623	0.718	7.95558e-13	Exc L5/6 NP	SOCS7
CRADD	3.47305e-17	0.366494	0.703	0.78	1.16479e-12	Exc L5/6 NP	CRADD
JPX	4.25472e-17	0.260598	0.77	0.859	1.42695e-12	Exc L5/6 NP	JPX
DPY19L3	4.45551e-17	0.296193	0.602	0.645	1.49429e-12	Exc L5/6 NP	DPY19L3
RTTN	4.96122e-17	0.294935	0.606	0.679	1.66389e-12	Exc L5/6 NP	RTTN
ANKRD46	5.12888e-17	0.277554	0.626	0.716	1.72012e-12	Exc L5/6 NP	ANKRD46
NDUFAF6	5.51548e-17	0.283007	0.652	0.75	1.84978e-12	Exc L5/6 NP	NDUFAF6
MEF2C-AS1	6.56548e-17	0.281166	0.885	0.918	2.20193e-12	Exc L5/6 NP	MEF2C-AS1
PLEKHA7	7.12212e-17	0.351717	0.426	0.411	2.38862e-12	Exc L5/6 NP	PLEKHA7
LMO3	7.89603e-17	0.251116	0.855	0.878	2.64817e-12	Exc L5/6 NP	LMO3
GNA12	8.96476e-17	0.273348	0.6	0.67	3.0066e-12	Exc L5/6 NP	GNA12
FOXK1	1.13374e-16	0.256847	0.645	0.734	3.80232e-12	Exc L5/6 NP	FOXK1
RAB15	1.48662e-16	0.269608	0.621	0.718	4.98583e-12	Exc L5/6 NP	RAB15
AC010099.4	1.54763e-16	0.45242	0.44	0.411	5.19045e-12	Exc L5/6 NP	AC010099.4
AL139383.1	2.26513e-16	0.324495	0.282	0.21	7.59678e-12	Exc L5/6 NP	AL139383.1
ZNF589	2.54383e-16	0.27761	0.611	0.695	8.53149e-12	Exc L5/6 NP	ZNF589
H2AFV	2.82442e-16	0.288753	0.528	0.583	9.47254e-12	Exc L5/6 NP	H2AFV
CEP250	3.03812e-16	0.272315	0.49	0.519	1.01893e-11	Exc L5/6 NP	CEP250
LINC02210-CRHR1	3.19584e-16	0.274992	0.736	0.822	1.07182e-11	Exc L5/6 NP	LINC02210-CRHR1
ARRB1	5.95033e-16	0.286226	0.624	0.707	1.99562e-11	Exc L5/6 NP	ARRB1
CWF19L2	1.02634e-15	0.290566	0.625	0.712	3.44213e-11	Exc L5/6 NP	CWF19L2
LZTS3	1.15061e-15	0.25899	0.705	0.795	3.85893e-11	Exc L5/6 NP	LZTS3
TANGO6	1.46856e-15	0.266663	0.686	0.775	4.92527e-11	Exc L5/6 NP	TANGO6
ZNF33A	1.55132e-15	0.265662	0.647	0.744	5.20282e-11	Exc L5/6 NP	ZNF33A
STX1A	2.9097e-15	0.283843	0.579	0.653	9.75854e-11	Exc L5/6 NP	STX1A
AP1G2	5.1342e-15	0.262574	0.535	0.571	1.72191e-10	Exc L5/6 NP	AP1G2
ADORA1	5.6274e-15	0.27343	0.52	0.567	1.88732e-10	Exc L5/6 NP	ADORA1
GPC5	9.0186e-15	1.68866	0.435	0.436	3.02466e-10	Exc L5/6 NP	GPC5
ARID4A	1.05067e-14	0.256421	0.703	0.793	3.52374e-10	Exc L5/6 NP	ARID4A
NRG4	1.33618e-14	0.308593	0.518	0.539	4.48127e-10	Exc L5/6 NP	NRG4
CCDC186	1.80726e-14	0.256419	0.633	0.721	6.0612e-10	Exc L5/6 NP	CCDC186
BCAT1	1.85297e-14	0.254857	0.629	0.723	6.2145e-10	Exc L5/6 NP	BCAT1
HNRNPA3	2.63056e-14	0.268038	0.648	0.752	8.82238e-10	Exc L5/6 NP	HNRNPA3
ZDBF2	2.74745e-14	0.255146	0.656	0.761	9.2144e-10	Exc L5/6 NP	ZDBF2
AC036108.1	3.24848e-14	0.368229	0.512	0.557	1.08948e-09	Exc L5/6 NP	AC036108.1
USP11	4.38616e-14	0.261504	0.622	0.698	1.47103e-09	Exc L5/6 NP	USP11
DHFR	5.32456e-14	0.631661	0.779	0.834	1.78575e-09	Exc L5/6 NP	DHFR
METTL6	7.64624e-14	0.274184	0.648	0.737	2.5644e-09	Exc L5/6 NP	METTL6
TOM1L1	9.06708e-14	0.257167	0.546	0.607	3.04092e-09	Exc L5/6 NP	TOM1L1
MB21D2	1.1603e-13	0.278272	0.412	0.401	3.89142e-09	Exc L5/6 NP	MB21D2
ZNF586	2.17422e-13	0.266016	0.679	0.772	7.29189e-09	Exc L5/6 NP	ZNF586
AL359710.1	2.54584e-13	0.353317	0.497	0.517	8.53822e-09	Exc L5/6 NP	AL359710.1
SMARCD3	2.58335e-13	0.283532	0.489	0.538	8.66405e-09	Exc L5/6 NP	SMARCD3
CENPJ	2.68389e-13	0.278589	0.479	0.511	9.00124e-09	Exc L5/6 NP	CENPJ
ZSCAN31	3.25555e-13	0.296919	0.423	0.402	1.09185e-08	Exc L5/6 NP	ZSCAN31
SLX4IP	3.92223e-13	0.27584	0.55	0.598	1.31544e-08	Exc L5/6 NP	SLX4IP
NAP1L3	5.58434e-13	0.290894	0.511	0.539	1.87288e-08	Exc L5/6 NP	NAP1L3
NUDT4	6.09435e-13	0.252589	0.49	0.53	2.04392e-08	Exc L5/6 NP	NUDT4
GPC6	8.58097e-13	0.250645	0.566	0.865	2.87789e-08	Exc L5/6 NP	GPC6
ZNF821	1.15133e-12	0.263444	0.617	0.71	3.86133e-08	Exc L5/6 NP	ZNF821
ILDR2	1.27021e-12	0.255248	0.633	0.723	4.26004e-08	Exc L5/6 NP	ILDR2
WIPF3	1.30006e-12	0.252096	0.817	0.88	4.36013e-08	Exc L5/6 NP	WIPF3
AC097376.2	1.53742e-12	0.317387	0.561	0.623	5.15618e-08	Exc L5/6 NP	AC097376.2
SEC31B	1.58465e-12	0.252755	0.469	0.52	5.31461e-08	Exc L5/6 NP	SEC31B
MAATS1	2.51243e-12	0.252006	0.463	0.474	8.4262e-08	Exc L5/6 NP	MAATS1
RAB26	6.02379e-12	0.263546	0.611	0.718	2.02026e-07	Exc L5/6 NP	RAB26
PIGU	7.65472e-12	0.250193	0.56	0.643	2.56724e-07	Exc L5/6 NP	PIGU
TTTY14	7.84337e-12	0.387954	0.497	0.459	2.63051e-07	Exc L5/6 NP	TTTY14
SNX31	8.72481e-12	0.283644	0.476	0.489	2.92613e-07	Exc L5/6 NP	SNX31
TMBIM6	1.1649e-11	0.266153	0.623	0.716	3.90684e-07	Exc L5/6 NP	TMBIM6
AL449266.1	1.87119e-11	0.257233	0.5	0.551	6.2756e-07	Exc L5/6 NP	AL449266.1
MT-ND1	3.50069e-11	0.269649	0.953	0.964	1.17406e-06	Exc L5/6 NP	MT-ND1
AGBL3	6.92372e-11	0.321028	0.477	0.508	2.32208e-06	Exc L5/6 NP	AGBL3
PRKG1	1.00178e-10	1.11481	0.384	0.395	3.35976e-06	Exc L5/6 NP	PRKG1
WNT5B	1.0571e-10	0.302773	0.294	0.266	3.54532e-06	Exc L5/6 NP	WNT5B
EEF2K	1.23853e-10	0.269909	0.581	0.675	4.15377e-06	Exc L5/6 NP	EEF2K
PRPF4B	1.24176e-10	0.258791	0.656	0.766	4.16461e-06	Exc L5/6 NP	PRPF4B
CRK	1.58025e-10	0.256657	0.607	0.71	5.29983e-06	Exc L5/6 NP	CRK
KIAA0355	1.91204e-10	0.254844	0.574	0.666	6.4126e-06	Exc L5/6 NP	KIAA0355
AC105402.3	1.93505e-10	0.634744	0.69	0.747	6.48978e-06	Exc L5/6 NP	AC105402.3
ISPD	2.02306e-10	0.292166	0.76	0.864	6.78494e-06	Exc L5/6 NP	ISPD
GRIK1	2.22715e-10	0.457704	0.427	0.648	7.46942e-06	Exc L5/6 NP	GRIK1
AC090517.4	3.36742e-10	0.287419	0.52	0.58	1.12937e-05	Exc L5/6 NP	AC090517.4
EXD3	4.86995e-10	0.263957	0.533	0.621	1.63328e-05	Exc L5/6 NP	EXD3
PPP2R3A	5.22478e-10	0.276171	0.547	0.614	1.75229e-05	Exc L5/6 NP	PPP2R3A
MT-ND2	5.96932e-10	0.344355	0.901	0.919	2.00199e-05	Exc L5/6 NP	MT-ND2
AP001347.1	1.09907e-09	0.256118	0.747	0.833	3.68607e-05	Exc L5/6 NP	AP001347.1
LINC00970	1.36358e-09	0.383752	0.607	0.694	4.57317e-05	Exc L5/6 NP	LINC00970
AC098829.1	1.57948e-09	0.541481	0.42	0.404	5.29727e-05	Exc L5/6 NP	AC098829.1
CHRNA7	2.7177e-09	0.273969	0.296	0.268	9.11461e-05	Exc L5/6 NP	CHRNA7
LINC01551	3.29327e-09	0.258369	0.651	0.753	0.00011045	Exc L5/6 NP	LINC01551
MIR4500HG	3.47399e-09	0.276688	0.407	0.403	0.000116511	Exc L5/6 NP	MIR4500HG
MAPK4	5.47469e-09	0.282007	0.755	0.84	0.00018361	Exc L5/6 NP	MAPK4
TPT1	2.51368e-08	0.281832	0.51	0.577	0.000843037	Exc L5/6 NP	TPT1
METTL25	2.74701e-08	0.250615	0.603	0.712	0.000921293	Exc L5/6 NP	METTL25
FP236383.1	3.24091e-08	0.403482	0.658	0.75	0.00108694	Exc L5/6 NP	FP236383.1
CCDC85A	3.40163e-08	0.261126	0.52	0.505	0.00114084	Exc L5/6 NP	CCDC85A
LINC01277	3.45165e-08	0.281256	0.427	0.455	0.00115761	Exc L5/6 NP	LINC01277
TSPAN7	4.8965e-08	0.256233	0.635	0.735	0.00164219	Exc L5/6 NP	TSPAN7
CFAP161	8.01769e-08	0.284705	0.652	0.756	0.00268897	Exc L5/6 NP	CFAP161
CRIM1	9.0902e-08	0.402928	0.531	0.632	0.00304867	Exc L5/6 NP	CRIM1
RPL13	1.12615e-07	0.277851	0.525	0.594	0.00377688	Exc L5/6 NP	RPL13
FREM1	1.3571e-07	0.255915	0.346	0.341	0.00455145	Exc L5/6 NP	FREM1
CALN1	3.81373e-07	0.450164	0.653	0.773	0.0127905	Exc L5/6 NP	CALN1
FAAH2	4.67015e-07	0.265261	0.604	0.715	0.0156627	Exc L5/6 NP	FAAH2
SPHKAP	4.75915e-07	0.255235	0.805	0.861	0.0159612	Exc L5/6 NP	SPHKAP
CCDC146	5.25001e-07	0.305062	0.645	0.75	0.0176075	Exc L5/6 NP	CCDC146
NLGN4Y	6.23035e-07	0.260026	0.482	0.453	0.0208954	Exc L5/6 NP	NLGN4Y
USP9Y	6.89534e-07	0.259598	0.494	0.47	0.0231256	Exc L5/6 NP	USP9Y
AL117339.5	1.22936e-06	0.290539	0.439	0.485	0.0412304	Exc L5/6 NP	AL117339.5
AL078639.1	7.93907e-05	0.307593	0.42	0.462	1	Exc L5/6 NP	AL078639.1
AL445250.1	9.34398e-05	0.344405	0.382	0.395	1	Exc L5/6 NP	AL445250.1
CNTN6	0.00044777	0.286646	0.421	0.604	1	Exc L5/6 NP	CNTN6
LINC01284	0.00124224	0.26461	0.593	0.705	1	Exc L5/6 NP	LINC01284
RAD51B	0.00190064	0.264754	0.477	0.558	1	Exc L5/6 NP	RAD51B
MTRNR2L12	0.00253715	0.317809	0.57	0.623	1	Exc L5/6 NP	MTRNR2L12
AC073332.1	0.00363384	0.268578	0.273	0.278	1	Exc L5/6 NP	AC073332.1
LMCD1-AS1	0.00537831	0.323752	0.618	0.754	1	Exc L5/6 NP	LMCD1-AS1
PLCL1	0.00718568	0.283114	0.645	0.781	1	Exc L5/6 NP	PLCL1
XIST	0.00840056	0.29457	0.459	0.515	1	Exc L5/6 NP	XIST
KCNIP4	0	5.5179	0.999	0.583	0	Exc L5 ET	KCNIP4
LRRTM4	0	4.30543	0.99	0.328	0	Exc L5 ET	LRRTM4
NRG1	0	3.92369	0.983	0.406	0	Exc L5 ET	NRG1
FAM19A1	0	3.80799	0.995	0.179	0	Exc L5 ET	FAM19A1
EPHA6	0	3.38998	0.982	0.177	0	Exc L5 ET	EPHA6
CBLN2	0	3.21697	0.923	0.056	0	Exc L5 ET	CBLN2
GRIK2	0	3.05784	0.999	0.861	0	Exc L5 ET	GRIK2
CDH20	0	2.85948	0.961	0.109	0	Exc L5 ET	CDH20
SORCS1	0	2.52908	0.995	0.452	0	Exc L5 ET	SORCS1
MYO16	0	2.48546	0.933	0.132	0	Exc L5 ET	MYO16
CADPS2	0	2.44447	0.96	0.172	0	Exc L5 ET	CADPS2
SLIT2	0	2.38958	0.963	0.156	0	Exc L5 ET	SLIT2
LHFPL6	0	2.38443	0.955	0.052	0	Exc L5 ET	LHFPL6
GULP1	0	2.37046	0.947	0.043	0	Exc L5 ET	GULP1
ROBO2	0	2.36744	0.999	0.711	0	Exc L5 ET	ROBO2
ZNF804B	0	2.35753	0.841	0.082	0	Exc L5 ET	ZNF804B
NTNG1	0	2.34986	0.95	0.046	0	Exc L5 ET	NTNG1
FLRT2	0	2.25928	0.964	0.099	0	Exc L5 ET	FLRT2
CHRM3	0	2.24023	0.937	0.163	0	Exc L5 ET	CHRM3
FAT3	0	2.21529	0.97	0.427	0	Exc L5 ET	FAT3
KIRREL3	0	2.15719	0.908	0.109	0	Exc L5 ET	KIRREL3
COL21A1	0	2.00608	0.881	0.057	0	Exc L5 ET	COL21A1
PDE1C	0	2.00465	0.955	0.381	0	Exc L5 ET	PDE1C
NTRK3	0	1.99519	0.94	0.118	0	Exc L5 ET	NTRK3
MAST4	0	1.98891	0.962	0.371	0	Exc L5 ET	MAST4
CNTN3	0	1.97604	0.971	0.295	0	Exc L5 ET	CNTN3
ESRRG	0	1.95779	0.993	0.832	0	Exc L5 ET	ESRRG
PDZD2	0	1.90462	0.936	0.552	0	Exc L5 ET	PDZD2
SULF2	0	1.89731	0.921	0.037	0	Exc L5 ET	SULF2
KCNQ5	0	1.82424	0.997	0.785	0	Exc L5 ET	KCNQ5
PRKD1	0	1.79906	0.905	0.118	0	Exc L5 ET	PRKD1
SORCS3	0	1.78546	0.913	0.12	0	Exc L5 ET	SORCS3
RYR3	0	1.75652	0.911	0.273	0	Exc L5 ET	RYR3
CACNA2D3	0	1.75522	0.991	0.904	0	Exc L5 ET	CACNA2D3
AJ009632.2	0	1.74382	0.414	0.054	0	Exc L5 ET	AJ009632.2
TMEM132D	0	1.71529	0.969	0.552	0	Exc L5 ET	TMEM132D
GRIA3	0	1.71172	0.988	0.82	0	Exc L5 ET	GRIA3
ELMO1	0	1.6994	0.939	0.139	0	Exc L5 ET	ELMO1
NECAB1	0	1.68743	0.921	0.153	0	Exc L5 ET	NECAB1
ADRA1A	0	1.67209	0.927	0.169	0	Exc L5 ET	ADRA1A
CNTN5	0	1.6446	0.868	0.273	0	Exc L5 ET	CNTN5
KCNN2	0	1.63685	0.941	0.5	0	Exc L5 ET	KCNN2
GRM7	0	1.63267	0.985	0.757	0	Exc L5 ET	GRM7
PDE1A	0	1.63153	0.899	0.312	0	Exc L5 ET	PDE1A
NTM	0	1.60027	0.991	0.636	0	Exc L5 ET	NTM
PCSK6	0	1.5722	0.903	0.127	0	Exc L5 ET	PCSK6
GRID2	0	1.56995	0.923	0.488	0	Exc L5 ET	GRID2
PTK2B	0	1.56341	0.93	0.213	0	Exc L5 ET	PTK2B
UTRN	0	1.54526	0.842	0.173	0	Exc L5 ET	UTRN
IGSF21	0	1.52276	0.934	0.225	0	Exc L5 ET	IGSF21
KCTD1	0	1.52025	0.922	0.347	0	Exc L5 ET	KCTD1
SORBS1	0	1.51706	0.983	0.853	0	Exc L5 ET	SORBS1
AC010127.1	0	1.50968	0.853	0.226	0	Exc L5 ET	AC010127.1
ZMAT4	0	1.49755	0.931	0.237	0	Exc L5 ET	ZMAT4
NDST3	0	1.49545	0.949	0.663	0	Exc L5 ET	NDST3
TESPA1	0	1.47227	0.859	0.048	0	Exc L5 ET	TESPA1
EXT1	0	1.46428	0.951	0.657	0	Exc L5 ET	EXT1
ADGRL2	0	1.46238	0.955	0.564	0	Exc L5 ET	ADGRL2
RIT2	0	1.45723	0.969	0.659	0	Exc L5 ET	RIT2
RAB3C	0	1.44427	0.941	0.581	0	Exc L5 ET	RAB3C
AC120193.1	0	1.42926	0.963	0.635	0	Exc L5 ET	AC120193.1
CABP1	0	1.41669	0.979	0.838	0	Exc L5 ET	CABP1
PLXDC2	0	1.4029	0.911	0.297	0	Exc L5 ET	PLXDC2
CFAP299	0	1.39446	0.818	0.05	0	Exc L5 ET	CFAP299
CTNNA2	0	1.3933	0.998	0.953	0	Exc L5 ET	CTNNA2
SV2C	0	1.38902	0.693	0.037	0	Exc L5 ET	SV2C
PRKCE	0	1.38855	0.984	0.844	0	Exc L5 ET	PRKCE
COBL	0	1.38427	0.941	0.349	0	Exc L5 ET	COBL
COL5A2	0	1.36194	0.521	0.08	0	Exc L5 ET	COL5A2
DOK6	0	1.34887	0.938	0.432	0	Exc L5 ET	DOK6
ZFPM2	0	1.34055	0.94	0.386	0	Exc L5 ET	ZFPM2
DIAPH2	0	1.3227	0.949	0.717	0	Exc L5 ET	DIAPH2
COL24A1	0	1.30874	0.919	0.269	0	Exc L5 ET	COL24A1
BICC1	0	1.30375	0.839	0.142	0	Exc L5 ET	BICC1
RAPGEF5	0	1.29512	0.982	0.887	0	Exc L5 ET	RAPGEF5
SYT2	0	1.29204	0.777	0.079	0	Exc L5 ET	SYT2
MCTP1	0	1.27786	0.959	0.648	0	Exc L5 ET	MCTP1
SLC39A11	0	1.27733	0.887	0.272	0	Exc L5 ET	SLC39A11
VAT1L	0	1.26924	0.893	0.469	0	Exc L5 ET	VAT1L
MAP3K5	0	1.26737	0.91	0.214	0	Exc L5 ET	MAP3K5
CHST8	0	1.25549	0.884	0.033	0	Exc L5 ET	CHST8
PIP5K1B	0	1.23381	0.857	0.208	0	Exc L5 ET	PIP5K1B
LPP	0	1.23222	0.946	0.541	0	Exc L5 ET	LPP
SLIT3	0	1.22625	0.959	0.713	0	Exc L5 ET	SLIT3
CNTNAP5	0	1.21854	0.976	0.906	0	Exc L5 ET	CNTNAP5
ITPR1	0	1.20743	0.967	0.673	0	Exc L5 ET	ITPR1
LARGE1	0	1.18996	0.964	0.802	0	Exc L5 ET	LARGE1
MIR646HG	0	1.18211	0.439	0.063	0	Exc L5 ET	MIR646HG
FRY	0	1.17974	0.973	0.842	0	Exc L5 ET	FRY
DGKH	0	1.17886	0.893	0.417	0	Exc L5 ET	DGKH
FMNL2	0	1.17221	0.975	0.827	0	Exc L5 ET	FMNL2
PHACTR3	0	1.16975	0.933	0.486	0	Exc L5 ET	PHACTR3
GRM1	0	1.16728	0.904	0.32	0	Exc L5 ET	GRM1
FSTL4	0	1.15361	0.896	0.295	0	Exc L5 ET	FSTL4
DGKG	0	1.13346	0.93	0.623	0	Exc L5 ET	DGKG
NFIB	0	1.1313	0.935	0.644	0	Exc L5 ET	NFIB
PPARGC1A	0	1.12664	0.888	0.247	0	Exc L5 ET	PPARGC1A
RHBDL3	0	1.12406	0.899	0.156	0	Exc L5 ET	RHBDL3
PTCHD1-AS	0	1.11749	0.974	0.77	0	Exc L5 ET	PTCHD1-AS
SEZ6L	0	1.11207	0.973	0.783	0	Exc L5 ET	SEZ6L
DLGAP1	0	1.10157	0.998	0.989	0	Exc L5 ET	DLGAP1
CIT	0	1.09367	0.9	0.349	0	Exc L5 ET	CIT
ZNF804A	0	1.08631	0.811	0.133	0	Exc L5 ET	ZNF804A
MIR34AHG	0	1.08597	0.834	0.193	0	Exc L5 ET	MIR34AHG
NRP1	0	1.08284	0.787	0.223	0	Exc L5 ET	NRP1
R3HDM1	0	1.07964	0.988	0.925	0	Exc L5 ET	R3HDM1
ANKRD33B	0	1.06037	0.844	0.034	0	Exc L5 ET	ANKRD33B
SRPK1	0	1.04165	0.928	0.609	0	Exc L5 ET	SRPK1
RCAN2	0	1.03492	0.93	0.547	0	Exc L5 ET	RCAN2
GSE1	0	1.03366	0.854	0.07	0	Exc L5 ET	GSE1
GFRA1	0	1.0295	0.797	0.071	0	Exc L5 ET	GFRA1
SEMA6A	0	1.01641	0.886	0.276	0	Exc L5 ET	SEMA6A
B3GAT1	0	1.01404	0.869	0.104	0	Exc L5 ET	B3GAT1
SERPINE2	0	1.00969	0.725	0.036	0	Exc L5 ET	SERPINE2
LMO4	0	1.00134	0.919	0.491	0	Exc L5 ET	LMO4
BRINP2	0	1.00025	0.853	0.17	0	Exc L5 ET	BRINP2
PTPRK	0	0.99213	0.669	0.173	0	Exc L5 ET	PTPRK
C14orf132	0	0.9921	0.845	0.05	0	Exc L5 ET	C14orf132
FOCAD	0	0.992064	0.968	0.865	0	Exc L5 ET	FOCAD
MYO1D	0	0.990198	0.918	0.481	0	Exc L5 ET	MYO1D
HTR4	0	0.987843	0.868	0.225	0	Exc L5 ET	HTR4
AQP4-AS1	0	0.978854	0.771	0.145	0	Exc L5 ET	AQP4-AS1
STK39	0	0.96648	0.947	0.755	0	Exc L5 ET	STK39
SYNPO2	0	0.9654	0.905	0.441	0	Exc L5 ET	SYNPO2
TCERG1L	0	0.960125	0.72	0.037	0	Exc L5 ET	TCERG1L
SEMA3D	0	0.957271	0.659	0.033	0	Exc L5 ET	SEMA3D
IL12A-AS1	0	0.9533	0.813	0.057	0	Exc L5 ET	IL12A-AS1
AP000943.3	0	0.953213	0.748	0.047	0	Exc L5 ET	AP000943.3
CAMK1D	0	0.952938	0.943	0.645	0	Exc L5 ET	CAMK1D
CLEC2L	0	0.951955	0.921	0.585	0	Exc L5 ET	CLEC2L
PTPRO	0	0.946776	0.896	0.341	0	Exc L5 ET	PTPRO
HS3ST2	0	0.94183	0.903	0.356	0	Exc L5 ET	HS3ST2
GPM6B	0	0.941414	0.964	0.825	0	Exc L5 ET	GPM6B
LRRK1	0	0.941151	0.876	0.301	0	Exc L5 ET	LRRK1
VWA3A	0	0.934565	0.794	0.242	0	Exc L5 ET	VWA3A
CCBE1	0	0.922411	0.588	0.038	0	Exc L5 ET	CCBE1
DNAH14	0	0.920977	0.859	0.241	0	Exc L5 ET	DNAH14
STXBP5	0	0.912745	0.967	0.863	0	Exc L5 ET	STXBP5
PVT1	0	0.912734	0.855	0.2	0	Exc L5 ET	PVT1
HOMER1	0	0.912128	0.949	0.782	0	Exc L5 ET	HOMER1
TIAM1	0	0.908886	0.928	0.571	0	Exc L5 ET	TIAM1
AC110023.1	0	0.905036	0.648	0.03	0	Exc L5 ET	AC110023.1
FAM81A	0	0.902655	0.905	0.447	0	Exc L5 ET	FAM81A
EYA4	0	0.899454	0.586	0.069	0	Exc L5 ET	EYA4
ADCY8	0	0.897551	0.775	0.07	0	Exc L5 ET	ADCY8
PCSK5	0	0.894269	0.674	0.058	0	Exc L5 ET	PCSK5
DCHS2	0	0.889627	0.635	0.026	0	Exc L5 ET	DCHS2
ACTN1	0	0.886426	0.907	0.497	0	Exc L5 ET	ACTN1
SSTR2	0	0.882019	0.837	0.151	0	Exc L5 ET	SSTR2
RNF152	0	0.88074	0.823	0.177	0	Exc L5 ET	RNF152
KLHL1	0	0.880116	0.695	0.17	0	Exc L5 ET	KLHL1
TOX2	0	0.878135	0.835	0.099	0	Exc L5 ET	TOX2
DDAH1	0	0.877984	0.846	0.27	0	Exc L5 ET	DDAH1
SNCG	0	0.871408	0.75	0.111	0	Exc L5 ET	SNCG
ADGRL3	0	0.870377	0.995	0.981	0	Exc L5 ET	ADGRL3
CDK6	0	0.869254	0.893	0.305	0	Exc L5 ET	CDK6
GALNT18	0	0.860407	0.759	0.101	0	Exc L5 ET	GALNT18
RTN4RL1	0	0.859923	0.872	0.273	0	Exc L5 ET	RTN4RL1
VSTM2A	0	0.852466	0.803	0.055	0	Exc L5 ET	VSTM2A
CFAP221	0	0.849524	0.87	0.358	0	Exc L5 ET	CFAP221
STXBP5L	0	0.847922	0.997	0.984	0	Exc L5 ET	STXBP5L
PEX5L	0	0.846697	0.997	0.97	0	Exc L5 ET	PEX5L
NSF	0	0.838162	0.958	0.861	0	Exc L5 ET	NSF
CREG2	0	0.837391	0.811	0.22	0	Exc L5 ET	CREG2
TRIM36	0	0.823007	0.807	0.037	0	Exc L5 ET	TRIM36
CNKSR3	0	0.820312	0.743	0.047	0	Exc L5 ET	CNKSR3
CHGA	0	0.814118	0.819	0.271	0	Exc L5 ET	CHGA
AL139158.2	0	0.813941	0.799	0.007	0	Exc L5 ET	AL139158.2
ANXA4	0	0.813403	0.793	0.177	0	Exc L5 ET	ANXA4
VSTM2L	0	0.81092	0.79	0.059	0	Exc L5 ET	VSTM2L
AC019211.1	0	0.800738	0.592	0.135	0	Exc L5 ET	AC019211.1
ZEB2	0	0.792978	0.868	0.323	0	Exc L5 ET	ZEB2
AJAP1	0	0.782887	0.812	0.057	0	Exc L5 ET	AJAP1
KCNK10	0	0.7827	0.776	0.064	0	Exc L5 ET	KCNK10
DNAH7	0	0.778397	0.803	0.149	0	Exc L5 ET	DNAH7
PIP4K2A	0	0.778025	0.874	0.344	0	Exc L5 ET	PIP4K2A
RBM20	0	0.767565	0.673	0.058	0	Exc L5 ET	RBM20
MYO1E	0	0.757296	0.641	0.066	0	Exc L5 ET	MYO1E
GREB1L	0	0.751237	0.591	0.116	0	Exc L5 ET	GREB1L
MIR4435-2HG	0	0.749774	0.749	0.165	0	Exc L5 ET	MIR4435-2HG
CEMIP2	0	0.741988	0.776	0.249	0	Exc L5 ET	CEMIP2
DNAI1	0	0.740859	0.779	0.108	0	Exc L5 ET	DNAI1
SMAD3	0	0.732753	0.8	0.103	0	Exc L5 ET	SMAD3
CAPS2	0	0.727533	0.819	0.236	0	Exc L5 ET	CAPS2
CTBP2	0	0.717524	0.747	0.17	0	Exc L5 ET	CTBP2
SYT17	0	0.713049	0.668	0.031	0	Exc L5 ET	SYT17
RAB37	0	0.710882	0.796	0.214	0	Exc L5 ET	RAB37
RIPOR2	0	0.70633	0.728	0.104	0	Exc L5 ET	RIPOR2
GABRA2	0	0.705547	0.794	0.156	0	Exc L5 ET	GABRA2
NR2F1-AS1	0	0.702158	0.803	0.158	0	Exc L5 ET	NR2F1-AS1
NGEF	0	0.698176	0.865	0.383	0	Exc L5 ET	NGEF
NWD2	0	0.687022	0.842	0.263	0	Exc L5 ET	NWD2
SCN1B	0	0.683356	0.763	0.207	0	Exc L5 ET	SCN1B
SEC16B	0	0.681173	0.713	0.045	0	Exc L5 ET	SEC16B
SLC38A11	0	0.678583	0.613	0.017	0	Exc L5 ET	SLC38A11
AC091078.1	0	0.674107	0.634	0.058	0	Exc L5 ET	AC091078.1
ATP10A	0	0.670708	0.573	0.035	0	Exc L5 ET	ATP10A
RGMA	0	0.663147	0.745	0.016	0	Exc L5 ET	RGMA
PARM1	0	0.656271	0.754	0.188	0	Exc L5 ET	PARM1
LDLRAD3	0	0.639429	0.731	0.131	0	Exc L5 ET	LDLRAD3
FAM126A	0	0.63399	0.775	0.199	0	Exc L5 ET	FAM126A
TLE1	0	0.629116	0.744	0.056	0	Exc L5 ET	TLE1
AL138694.1	0	0.622247	0.487	0.008	0	Exc L5 ET	AL138694.1
CDYL2	0	0.621528	0.768	0.197	0	Exc L5 ET	CDYL2
ZNF462	0	0.614736	0.605	0.043	0	Exc L5 ET	ZNF462
CNR1	0	0.612959	0.792	0.178	0	Exc L5 ET	CNR1
GNG4	0	0.605093	0.583	0.03	0	Exc L5 ET	GNG4
OTOGL	0	0.604994	0.502	0.046	0	Exc L5 ET	OTOGL
KCNA1	0	0.588803	0.688	0.051	0	Exc L5 ET	KCNA1
GPR63	0	0.587523	0.734	0.062	0	Exc L5 ET	GPR63
DLGAP1-AS4	0	0.567033	0.685	0.101	0	Exc L5 ET	DLGAP1-AS4
ZEB1-AS1	0	0.557737	0.698	0.119	0	Exc L5 ET	ZEB1-AS1
EFNB2	0	0.548942	0.803	0.253	0	Exc L5 ET	EFNB2
CDH4	0	0.53685	0.627	0.076	0	Exc L5 ET	CDH4
GNG2	0	0.531492	0.675	0.073	0	Exc L5 ET	GNG2
AC002070.1	0	0.52654	0.577	0.077	0	Exc L5 ET	AC002070.1
C11orf87	0	0.524655	0.726	0.102	0	Exc L5 ET	C11orf87
SCN4B	0	0.523094	0.738	0.204	0	Exc L5 ET	SCN4B
GLRA3	0	0.519624	0.555	0.044	0	Exc L5 ET	GLRA3
POU3F1	0	0.507027	0.632	0.001	0	Exc L5 ET	POU3F1
ALDH3A2	0	0.504506	0.773	0.25	0	Exc L5 ET	ALDH3A2
TTC6	0	0.498929	0.371	0.033	0	Exc L5 ET	TTC6
LINC00299	0	0.495739	0.55	0.019	0	Exc L5 ET	LINC00299
LAMB1	0	0.488276	0.656	0.086	0	Exc L5 ET	LAMB1
MEGF11	0	0.487212	0.635	0.14	0	Exc L5 ET	MEGF11
USH2A	0	0.483299	0.649	0.145	0	Exc L5 ET	USH2A
FRMD6	0	0.479241	0.561	0.016	0	Exc L5 ET	FRMD6
FAM84A	0	0.476033	0.727	0.181	0	Exc L5 ET	FAM84A
CMTM8	0	0.475781	0.514	0.073	0	Exc L5 ET	CMTM8
STARD9	0	0.470844	0.672	0.172	0	Exc L5 ET	STARD9
BHLHE40	0	0.469356	0.679	0.116	0	Exc L5 ET	BHLHE40
ID2	0	0.463639	0.569	0.03	0	Exc L5 ET	ID2
B3GALT5	0	0.463621	0.665	0.119	0	Exc L5 ET	B3GALT5
GFRA2	0	0.458081	0.606	0.051	0	Exc L5 ET	GFRA2
KCNG1	0	0.457043	0.581	0.007	0	Exc L5 ET	KCNG1
VAV3	0	0.448662	0.396	0.03	0	Exc L5 ET	VAV3
PPP4R4	0	0.444211	0.525	0.043	0	Exc L5 ET	PPP4R4
LINC01632	0	0.443041	0.692	0.154	0	Exc L5 ET	LINC01632
FGF5	0	0.442818	0.596	0.005	0	Exc L5 ET	FGF5
ITPKA	0	0.441178	0.608	0.016	0	Exc L5 ET	ITPKA
LGI4	0	0.439785	0.698	0.12	0	Exc L5 ET	LGI4
ITGA7	0	0.429916	0.607	0.083	0	Exc L5 ET	ITGA7
BACE2	0	0.41268	0.533	0.025	0	Exc L5 ET	BACE2
MYOM2	0	0.410549	0.601	0.073	0	Exc L5 ET	MYOM2
HAPLN4	0	0.410211	0.608	0.121	0	Exc L5 ET	HAPLN4
VWC2	0	0.408878	0.399	0.032	0	Exc L5 ET	VWC2
TMTC4	0	0.408594	0.581	0.063	0	Exc L5 ET	TMTC4
WWC1	0	0.408178	0.707	0.178	0	Exc L5 ET	WWC1
FAM162B	0	0.406036	0.592	0.007	0	Exc L5 ET	FAM162B
BCL6	0	0.405265	0.63	0.052	0	Exc L5 ET	BCL6
TMEM64	0	0.404211	0.671	0.165	0	Exc L5 ET	TMEM64
RAB31	0	0.399727	0.539	0.05	0	Exc L5 ET	RAB31
AP1S2	0	0.398494	0.655	0.124	0	Exc L5 ET	AP1S2
ZBTB7C	0	0.396586	0.496	0.066	0	Exc L5 ET	ZBTB7C
MFAP3L	0	0.391763	0.66	0.15	0	Exc L5 ET	MFAP3L
ADAMTS2	0	0.388406	0.655	0.134	0	Exc L5 ET	ADAMTS2
PRDM8	0	0.379717	0.595	0.029	0	Exc L5 ET	PRDM8
PCAT1	0	0.378846	0.48	0.064	0	Exc L5 ET	PCAT1
KCNN1	0	0.37633	0.672	0.159	0	Exc L5 ET	KCNN1
ADRA1B	0	0.373815	0.507	0.019	0	Exc L5 ET	ADRA1B
TDO2	0	0.37274	0.273	0.011	0	Exc L5 ET	TDO2
ATP10B	0	0.371417	0.464	0.052	0	Exc L5 ET	ATP10B
SLC47A1	0	0.369049	0.601	0.089	0	Exc L5 ET	SLC47A1
TLE2	0	0.368119	0.608	0.03	0	Exc L5 ET	TLE2
AP002991.1	0	0.365699	0.486	0.055	0	Exc L5 ET	AP002991.1
TXK	0	0.351641	0.477	0.043	0	Exc L5 ET	TXK
ATP6V1C2	0	0.350621	0.514	0.024	0	Exc L5 ET	ATP6V1C2
ART3	0	0.348118	0.501	0.028	0	Exc L5 ET	ART3
FGD6	0	0.343953	0.593	0.069	0	Exc L5 ET	FGD6
RASL10A	0	0.337608	0.612	0.11	0	Exc L5 ET	RASL10A
SPAG6	0	0.334828	0.412	0.018	0	Exc L5 ET	SPAG6
VEGFA	0	0.328601	0.585	0.067	0	Exc L5 ET	VEGFA
PRSS3	0	0.323194	0.591	0.118	0	Exc L5 ET	PRSS3
CAMK1G	0	0.310234	0.539	0.05	0	Exc L5 ET	CAMK1G
PLD1	0	0.310154	0.468	0.061	0	Exc L5 ET	PLD1
DHRS3	0	0.305559	0.455	0.012	0	Exc L5 ET	DHRS3
GYG2	0	0.305315	0.52	0.032	0	Exc L5 ET	GYG2
PREX1	0	0.304579	0.524	0.041	0	Exc L5 ET	PREX1
ASAP3	0	0.301084	0.537	0.033	0	Exc L5 ET	ASAP3
ABHD12B	0	0.299642	0.517	0.012	0	Exc L5 ET	ABHD12B
OPN3	0	0.299457	0.576	0.094	0	Exc L5 ET	OPN3
DAW1	0	0.295538	0.478	0.038	0	Exc L5 ET	DAW1
SPSB4	0	0.277096	0.447	0.018	0	Exc L5 ET	SPSB4
FAM163A	0	0.272104	0.384	0.021	0	Exc L5 ET	FAM163A
PDLIM3	0	0.270457	0.387	0.007	0	Exc L5 ET	PDLIM3
USP43	0	0.262333	0.505	0.079	0	Exc L5 ET	USP43
AC004594.1	0	0.260548	0.396	0.017	0	Exc L5 ET	AC004594.1
ST6GAL1	0	0.255295	0.47	0.069	0	Exc L5 ET	ST6GAL1
CHRD	0	0.254271	0.51	0.031	0	Exc L5 ET	CHRD
AMOTL1	0	0.253795	0.457	0.033	0	Exc L5 ET	AMOTL1
HTR7	0	0.253616	0.426	0.026	0	Exc L5 ET	HTR7
AC062028.1	0	0.251614	0.53	0.068	0	Exc L5 ET	AC062028.1
SEC24D	1.33795e-307	0.758069	0.846	0.322	4.48722e-303	Exc L5 ET	SEC24D
AC092691.1	8.49841e-307	1.7348	0.848	0.557	2.8502e-302	Exc L5 ET	AC092691.1
DNAAF1	1.52685e-305	0.317968	0.567	0.112	5.12075e-301	Exc L5 ET	DNAAF1
ANO6	1.76079e-305	0.5883	0.824	0.295	5.90534e-301	Exc L5 ET	ANO6
AC138305.1	1.52917e-304	0.602362	0.326	0.028	5.12851e-300	Exc L5 ET	AC138305.1
NEFM	3.24086e-304	1.01954	0.864	0.397	1.08692e-299	Exc L5 ET	NEFM
SLC26A4	2.93376e-303	0.69371	0.817	0.326	9.83925e-299	Exc L5 ET	SLC26A4
ZNF189	7.45993e-302	0.556815	0.765	0.273	2.50191e-297	Exc L5 ET	ZNF189
AC067956.1	4.55695e-300	0.60823	0.521	0.105	1.52831e-295	Exc L5 ET	AC067956.1
RREB1	9.41597e-299	0.278115	0.278	0.015	3.15793e-294	Exc L5 ET	RREB1
FAM189A1	1.06554e-298	0.836134	0.952	0.839	3.57362e-294	Exc L5 ET	FAM189A1
AC244021.1	4.01303e-296	0.508976	0.79	0.246	1.34589e-291	Exc L5 ET	AC244021.1
CPNE8	4.09333e-296	0.729653	0.759	0.253	1.37282e-291	Exc L5 ET	CPNE8
CFAP54	2.86825e-293	0.478425	0.728	0.215	9.61952e-289	Exc L5 ET	CFAP54
L3MBTL4	1.75901e-292	0.60987	0.433	0.068	5.89937e-288	Exc L5 ET	L3MBTL4
NLK	7.21669e-292	0.823667	0.902	0.544	2.42033e-287	Exc L5 ET	NLK
SYN3	2.16573e-291	1.13384	0.893	0.479	7.26342e-287	Exc L5 ET	SYN3
PART1	1.62131e-289	0.668061	0.808	0.316	5.43753e-285	Exc L5 ET	PART1
PLEKHA5	3.71681e-289	0.725649	0.986	0.946	1.24654e-284	Exc L5 ET	PLEKHA5
NEBL	1.91927e-288	0.730551	0.973	0.916	6.43686e-284	Exc L5 ET	NEBL
CDHR3	2.35615e-288	0.949045	0.902	0.553	7.90205e-284	Exc L5 ET	CDHR3
CACNA1H	2.46768e-288	0.320824	0.659	0.165	8.27611e-284	Exc L5 ET	CACNA1H
TMEM132B	2.81122e-288	0.767245	0.974	0.917	9.42828e-284	Exc L5 ET	TMEM132B
VSNL1	6.01171e-288	0.91087	0.967	0.873	2.01621e-283	Exc L5 ET	VSNL1
CDH22	2.99288e-287	0.758667	0.891	0.5	1.00375e-282	Exc L5 ET	CDH22
TMEM117	5.33785e-287	0.887067	0.922	0.668	1.79021e-282	Exc L5 ET	TMEM117
TRPC4	1.68759e-285	0.60138	0.806	0.274	5.65983e-281	Exc L5 ET	TRPC4
SEMA6D	1.87905e-284	0.633019	0.539	0.114	6.30195e-280	Exc L5 ET	SEMA6D
KIAA1211L	5.58027e-283	0.841964	0.924	0.606	1.87151e-278	Exc L5 ET	KIAA1211L
B3GLCT	1.97341e-281	0.728243	0.836	0.359	6.61843e-277	Exc L5 ET	B3GLCT
MKL2	2.72128e-281	0.76713	0.976	0.909	9.12665e-277	Exc L5 ET	MKL2
CROT	4.23368e-278	0.301535	0.603	0.139	1.41989e-273	Exc L5 ET	CROT
LTBP1	2.10464e-275	0.368629	0.537	0.114	7.05855e-271	Exc L5 ET	LTBP1
ANXA11	9.80084e-275	0.469589	0.784	0.279	3.28701e-270	Exc L5 ET	ANXA11
SIPA1L1	5.83646e-272	0.674719	0.983	0.939	1.95743e-267	Exc L5 ET	SIPA1L1
HS3ST5	2.46327e-271	0.448123	0.604	0.148	8.26131e-267	Exc L5 ET	HS3ST5
MAOB	3.62675e-270	0.678912	0.857	0.432	1.21634e-265	Exc L5 ET	MAOB
PKDCC	3.63305e-266	0.405747	0.72	0.214	1.21845e-261	Exc L5 ET	PKDCC
AL591501.1	1.65982e-263	0.428271	0.657	0.175	5.56671e-259	Exc L5 ET	AL591501.1
RGS6	3.45977e-263	1.37777	0.931	0.598	1.16034e-258	Exc L5 ET	RGS6
LRP12	8.79504e-263	0.542294	0.831	0.364	2.94968e-258	Exc L5 ET	LRP12
DYNC1I1	1.67291e-261	0.642858	0.977	0.933	5.6106e-257	Exc L5 ET	DYNC1I1
LINC01090	6.29346e-261	0.515685	0.367	0.048	2.1107e-256	Exc L5 ET	LINC01090
CTNND2	5.56405e-260	0.61411	0.992	0.978	1.86607e-255	Exc L5 ET	CTNND2
LINC01322	2.78051e-259	0.869861	0.761	0.304	9.32528e-255	Exc L5 ET	LINC01322
GRIA2	3.59808e-259	0.551955	0.989	0.973	1.20672e-254	Exc L5 ET	GRIA2
TNR	3.37332e-257	0.842123	0.942	0.663	1.13134e-252	Exc L5 ET	TNR
GFOD1	6.9719e-254	0.69686	0.908	0.601	2.33824e-249	Exc L5 ET	GFOD1
UNC13C	7.97207e-253	0.541565	0.713	0.23	2.67367e-248	Exc L5 ET	UNC13C
ATRNL1	1.36048e-252	0.848516	0.992	0.965	4.56278e-248	Exc L5 ET	ATRNL1
VPS13D	2.32952e-252	0.781203	0.939	0.773	7.81276e-248	Exc L5 ET	VPS13D
PROS1	7.97996e-251	0.315881	0.597	0.148	2.67632e-246	Exc L5 ET	PROS1
PTPRF	1.53584e-250	0.6105	0.875	0.468	5.15091e-246	Exc L5 ET	PTPRF
MOSMO	3.83367e-250	0.688937	0.949	0.773	1.28574e-245	Exc L5 ET	MOSMO
DSCAML1	8.99907e-248	0.778896	0.967	0.919	3.01811e-243	Exc L5 ET	DSCAML1
THSD4	1.44203e-246	0.345946	0.505	0.108	4.83629e-242	Exc L5 ET	THSD4
NFIA	5.23e-246	0.876999	0.659	0.221	1.75404e-241	Exc L5 ET	NFIA
GABRD	6.95397e-246	0.32504	0.682	0.201	2.33222e-241	Exc L5 ET	GABRD
DCAF6	1.90354e-245	0.687067	0.913	0.686	6.38408e-241	Exc L5 ET	DCAF6
ENC1	5.35057e-245	0.866288	0.887	0.511	1.79447e-240	Exc L5 ET	ENC1
ZNF521	9.42638e-245	0.284236	0.523	0.114	3.16142e-240	Exc L5 ET	ZNF521
CORO1C	9.7474e-245	0.40038	0.768	0.284	3.26908e-240	Exc L5 ET	CORO1C
SCN1A	2.68057e-244	0.705043	0.976	0.9	8.9901e-240	Exc L5 ET	SCN1A
ELAVL2	5.48036e-244	0.519275	0.832	0.31	1.838e-239	Exc L5 ET	ELAVL2
ST6GALNAC5	5.78978e-243	0.895116	0.977	0.76	1.94178e-238	Exc L5 ET	ST6GALNAC5
LINC02254	2.17296e-242	0.275216	0.362	0.052	7.28766e-238	Exc L5 ET	LINC02254
NEFH	4.29002e-239	0.640259	0.722	0.263	1.43879e-234	Exc L5 ET	NEFH
PKN2-AS1	1.55599e-238	0.891881	0.696	0.239	5.21849e-234	Exc L5 ET	PKN2-AS1
PLOD2	1.8431e-237	0.335279	0.546	0.134	6.18138e-233	Exc L5 ET	PLOD2
KIF26B	7.49406e-237	0.604429	0.734	0.271	2.51336e-232	Exc L5 ET	KIF26B
APBA2	1.70958e-236	0.698122	0.957	0.83	5.73359e-232	Exc L5 ET	APBA2
TLK1	3.94357e-236	0.656825	0.903	0.584	1.32259e-231	Exc L5 ET	TLK1
CACHD1	1.95855e-235	0.519311	0.778	0.302	6.56857e-231	Exc L5 ET	CACHD1
AC016598.1	8.10641e-235	0.278883	0.542	0.124	2.71873e-230	Exc L5 ET	AC016598.1
LINC01088	1.56566e-234	0.345439	0.51	0.116	5.25091e-230	Exc L5 ET	LINC01088
PRKAG2	1.96659e-233	0.698318	0.949	0.791	6.59554e-229	Exc L5 ET	PRKAG2
SUCLG2-AS1	4.25521e-233	0.368122	0.589	0.155	1.42711e-228	Exc L5 ET	SUCLG2-AS1
ADCY5	5.928e-233	0.374439	0.783	0.282	1.98813e-228	Exc L5 ET	ADCY5
SSX2IP	3.65762e-232	0.57565	0.869	0.476	1.22669e-227	Exc L5 ET	SSX2IP
ANO3	1.07552e-231	0.631814	0.766	0.294	3.60709e-227	Exc L5 ET	ANO3
POU6F2	1.91762e-231	0.530642	0.356	0.056	6.43132e-227	Exc L5 ET	POU6F2
CRYBG3	9.02727e-231	0.448687	0.719	0.243	3.02757e-226	Exc L5 ET	CRYBG3
COL26A1	1.12065e-230	0.723525	0.87	0.453	3.75842e-226	Exc L5 ET	COL26A1
GLB1L3	1.20815e-229	0.43407	0.808	0.336	4.05188e-225	Exc L5 ET	GLB1L3
ADCY1	1.01096e-228	0.68499	0.925	0.706	3.39055e-224	Exc L5 ET	ADCY1
MIA2	2.10183e-226	0.57769	0.862	0.461	7.04912e-222	Exc L5 ET	MIA2
TFDP2	2.61551e-226	0.739023	0.97	0.852	8.77191e-222	Exc L5 ET	TFDP2
RAMP1	2.92803e-226	0.404601	0.799	0.306	9.82002e-222	Exc L5 ET	RAMP1
CACNA2D2	3.78755e-226	0.311842	0.709	0.235	1.27027e-221	Exc L5 ET	CACNA2D2
TNFRSF19	5.41176e-225	0.256514	0.512	0.118	1.81499e-220	Exc L5 ET	TNFRSF19
FAM155A	6.2068e-225	0.523079	1	0.997	2.08164e-220	Exc L5 ET	FAM155A
AC025887.2	1.38502e-224	0.436366	0.663	0.205	4.64509e-220	Exc L5 ET	AC025887.2
TENM3	6.22953e-224	1.03032	0.893	0.572	2.08926e-219	Exc L5 ET	TENM3
GRB14	1.6552e-222	0.456385	0.789	0.31	5.5512e-218	Exc L5 ET	GRB14
PCP4L1	2.56251e-221	0.331547	0.672	0.21	8.59413e-217	Exc L5 ET	PCP4L1
LRRC8B	3.12405e-221	0.67445	0.906	0.653	1.04775e-216	Exc L5 ET	LRRC8B
DECR1	2.44326e-219	0.353265	0.694	0.235	8.1942e-215	Exc L5 ET	DECR1
ARHGAP5	3.86738e-219	0.614948	0.907	0.592	1.29704e-214	Exc L5 ET	ARHGAP5
CALD1	4.34703e-219	0.454139	0.783	0.312	1.45791e-214	Exc L5 ET	CALD1
AL445623.2	6.1891e-217	0.322005	0.673	0.203	2.0757e-212	Exc L5 ET	AL445623.2
AC007091.1	1.19953e-216	0.654454	0.317	0.047	4.02297e-212	Exc L5 ET	AC007091.1
ACTN2	3.5233e-216	0.427484	0.771	0.307	1.18165e-211	Exc L5 ET	ACTN2
TET3	1.05725e-215	0.589398	0.871	0.468	3.54582e-211	Exc L5 ET	TET3
CCSER1	1.96142e-215	0.558928	0.998	0.987	6.57822e-211	Exc L5 ET	CCSER1
ANO4	2.9731e-215	0.762305	0.946	0.772	9.97119e-211	Exc L5 ET	ANO4
AP001825.1	3.78231e-215	0.278289	0.584	0.162	1.26851e-210	Exc L5 ET	AP001825.1
TEAD1	4.44036e-214	0.709651	0.885	0.555	1.48921e-209	Exc L5 ET	TEAD1
PTPN2	2.43891e-213	0.580796	0.884	0.531	8.17963e-209	Exc L5 ET	PTPN2
REEP3	2.4334e-212	0.42903	0.753	0.29	8.16115e-208	Exc L5 ET	REEP3
SLC4A3	1.18135e-211	0.33184	0.703	0.246	3.962e-207	Exc L5 ET	SLC4A3
ADAM19	7.79331e-211	0.33695	0.734	0.259	2.61372e-206	Exc L5 ET	ADAM19
DLG2	2.00049e-210	0.448096	1	0.997	6.70925e-206	Exc L5 ET	DLG2
UNC80	1.47525e-209	0.573885	0.974	0.922	4.94769e-205	Exc L5 ET	UNC80
ST6GALNAC3	2.13007e-208	0.715485	0.908	0.596	7.14384e-204	Exc L5 ET	ST6GALNAC3
GAB1	4.44338e-208	0.343996	0.489	0.119	1.49022e-203	Exc L5 ET	GAB1
KCND2	7.45794e-208	0.747138	0.971	0.84	2.50124e-203	Exc L5 ET	KCND2
RELL2	8.61356e-207	0.305097	0.666	0.22	2.88882e-202	Exc L5 ET	RELL2
CORO2B	2.064e-206	0.554045	0.884	0.516	6.92224e-202	Exc L5 ET	CORO2B
PEPD	2.06604e-206	0.299195	0.69	0.235	6.9291e-202	Exc L5 ET	PEPD
ARL6	2.50287e-206	0.476012	0.834	0.408	8.39413e-202	Exc L5 ET	ARL6
AC113137.1	2.13461e-205	0.338648	0.262	0.029	7.15905e-201	Exc L5 ET	AC113137.1
GAB2	3.48174e-205	0.568995	0.824	0.4	1.1677e-200	Exc L5 ET	GAB2
STEAP1B	2.19014e-204	0.290402	0.573	0.167	7.34528e-200	Exc L5 ET	STEAP1B
RAPGEF2	7.37705e-203	0.608175	0.955	0.875	2.47412e-198	Exc L5 ET	RAPGEF2
LINC01378	9.00176e-203	0.342793	0.32	0.049	3.01901e-198	Exc L5 ET	LINC01378
GPR22	1.54837e-201	0.300234	0.638	0.207	5.19291e-197	Exc L5 ET	GPR22
EPM2A	1.72956e-201	0.555945	0.787	0.352	5.80061e-197	Exc L5 ET	EPM2A
MKX	1.89294e-201	0.340127	0.589	0.173	6.34854e-197	Exc L5 ET	MKX
FBXO34	5.46698e-201	0.645192	0.908	0.651	1.83352e-196	Exc L5 ET	FBXO34
PTPRM	1.22641e-200	0.787395	0.89	0.62	4.11315e-196	Exc L5 ET	PTPRM
SYNJ2	1.83816e-200	0.531953	0.846	0.4	6.16481e-196	Exc L5 ET	SYNJ2
TMEM132A	2.76333e-200	0.308841	0.657	0.215	9.26767e-196	Exc L5 ET	TMEM132A
AC007563.2	4.70834e-200	0.336093	0.306	0.045	1.57908e-195	Exc L5 ET	AC007563.2
DMGDH	9.80009e-200	0.282514	0.597	0.173	3.28675e-195	Exc L5 ET	DMGDH
MBNL2	4.45292e-199	0.576804	0.973	0.902	1.49342e-194	Exc L5 ET	MBNL2
EPHA10	4.70439e-199	0.387573	0.762	0.311	1.57776e-194	Exc L5 ET	EPHA10
GLIDR	6.11683e-198	0.360609	0.685	0.243	2.05146e-193	Exc L5 ET	GLIDR
IRS2	4.20886e-196	0.54066	0.85	0.468	1.41157e-191	Exc L5 ET	IRS2
ARHGAP26	1.07051e-195	0.627576	0.974	0.912	3.59027e-191	Exc L5 ET	ARHGAP26
TIGAR	2.39487e-195	0.298642	0.678	0.231	8.03193e-191	Exc L5 ET	TIGAR
RAB8B	3.87376e-194	0.418785	0.798	0.367	1.29918e-189	Exc L5 ET	RAB8B
LINC01435	4.96124e-194	0.25835	0.477	0.116	1.6639e-189	Exc L5 ET	LINC01435
RNF115	2.28736e-193	0.557031	0.909	0.617	7.67136e-189	Exc L5 ET	RNF115
GREB1	3.2838e-193	0.375701	0.751	0.296	1.10132e-188	Exc L5 ET	GREB1
CNTNAP3B	1.02636e-192	0.411219	0.701	0.26	3.44221e-188	Exc L5 ET	CNTNAP3B
MIR99AHG	5.72551e-192	0.650308	0.98	0.926	1.92022e-187	Exc L5 ET	MIR99AHG
RBBP7	1.01849e-191	0.282352	0.694	0.244	3.41582e-187	Exc L5 ET	RBBP7
SLC4A8	1.24799e-191	0.607948	0.936	0.767	4.18551e-187	Exc L5 ET	SLC4A8
ZC3H12C	2.98389e-191	0.40315	0.769	0.323	1.00074e-186	Exc L5 ET	ZC3H12C
DMD	9.56197e-191	0.668076	0.985	0.972	3.20689e-186	Exc L5 ET	DMD
PAPSS1	1.16434e-190	0.553597	0.894	0.634	3.90497e-186	Exc L5 ET	PAPSS1
MAP2K5	9.13125e-190	0.639232	0.944	0.826	3.06244e-185	Exc L5 ET	MAP2K5
EPHB6	1.71501e-189	0.412419	0.78	0.335	5.75182e-185	Exc L5 ET	EPHB6
ADAM9	1.96648e-188	0.392769	0.78	0.354	6.59519e-184	Exc L5 ET	ADAM9
MSC-AS1	5.24722e-187	0.652059	0.714	0.278	1.75981e-182	Exc L5 ET	MSC-AS1
PLCH1	3.25878e-186	0.625689	0.514	0.167	1.09293e-181	Exc L5 ET	PLCH1
FTH1	5.94271e-186	1.19452	0.88	0.592	1.99306e-181	Exc L5 ET	FTH1
OVCH1	6.58536e-186	0.387274	0.731	0.286	2.2086e-181	Exc L5 ET	OVCH1
TMTC1	3.09018e-185	0.725438	0.953	0.846	1.03638e-180	Exc L5 ET	TMTC1
DLGAP2	6.02612e-185	0.478804	0.998	0.98	2.02104e-180	Exc L5 ET	DLGAP2
LRRFIP1	6.30109e-185	0.56277	0.951	0.835	2.11326e-180	Exc L5 ET	LRRFIP1
AC046195.1	7.94204e-185	0.338642	0.545	0.159	2.6636e-180	Exc L5 ET	AC046195.1
TENM2	1.88032e-184	0.770363	0.996	0.953	6.30621e-180	Exc L5 ET	TENM2
MIR2052HG	6.31366e-184	0.654076	0.863	0.461	2.11748e-179	Exc L5 ET	MIR2052HG
MYH10	1.31684e-183	0.534882	0.944	0.807	4.41643e-179	Exc L5 ET	MYH10
NTRK2	2.33353e-183	0.497142	0.986	0.962	7.82618e-179	Exc L5 ET	NTRK2
DPP6	2.9664e-182	0.513172	0.989	0.979	9.94871e-178	Exc L5 ET	DPP6
AP001528.2	1.38559e-181	0.254121	0.643	0.215	4.64698e-177	Exc L5 ET	AP001528.2
KALRN	1.25409e-180	0.454806	0.993	0.979	4.20598e-176	Exc L5 ET	KALRN
PPP1R16B	7.5923e-180	0.563211	0.936	0.783	2.54631e-175	Exc L5 ET	PPP1R16B
ATP1A1	1.2176e-179	0.703296	0.903	0.637	4.0836e-175	Exc L5 ET	ATP1A1
SLCO3A1	2.80002e-179	0.597933	0.943	0.776	9.39071e-175	Exc L5 ET	SLCO3A1
STMN2	3.14102e-179	0.696575	0.933	0.749	1.05343e-174	Exc L5 ET	STMN2
CAMK2A	9.12948e-178	0.560818	0.952	0.819	3.06185e-173	Exc L5 ET	CAMK2A
RASAL2	1.09017e-177	0.570979	0.979	0.927	3.65622e-173	Exc L5 ET	RASAL2
PRUNE2	1.25465e-177	0.722916	0.923	0.755	4.20784e-173	Exc L5 ET	PRUNE2
LRRC9	1.20265e-176	0.295429	0.673	0.244	4.03343e-172	Exc L5 ET	LRRC9
VAMP1	1.8286e-176	0.327957	0.641	0.23	6.13275e-172	Exc L5 ET	VAMP1
FKBP5	3.80513e-176	0.286387	0.356	0.073	1.27616e-171	Exc L5 ET	FKBP5
ATP6V1H	4.60108e-176	0.573174	0.921	0.73	1.54311e-171	Exc L5 ET	ATP6V1H
PTH2R	4.78224e-175	0.264846	0.372	0.081	1.60387e-170	Exc L5 ET	PTH2R
ADAM32	8.29763e-174	0.404827	0.727	0.288	2.78286e-169	Exc L5 ET	ADAM32
ANKRD29	1.48155e-173	0.305236	0.738	0.299	4.96881e-169	Exc L5 ET	ANKRD29
EPHX4	3.95673e-173	0.348677	0.71	0.295	1.32701e-168	Exc L5 ET	EPHX4
ACTN4	6.38315e-173	0.415417	0.797	0.385	2.14078e-168	Exc L5 ET	ACTN4
PTK2	6.53424e-173	0.49263	0.977	0.926	2.19145e-168	Exc L5 ET	PTK2
GMCL1	2.81133e-172	0.610557	0.864	0.553	9.42864e-168	Exc L5 ET	GMCL1
NPAS3	7.04243e-172	0.567363	0.881	0.419	2.36189e-167	Exc L5 ET	NPAS3
INPP5B	3.48261e-171	0.32793	0.661	0.243	1.168e-166	Exc L5 ET	INPP5B
MLLT3	6.30054e-171	0.594866	0.946	0.822	2.11307e-166	Exc L5 ET	MLLT3
SRRM4	1.54231e-170	0.617741	0.943	0.833	5.17259e-166	Exc L5 ET	SRRM4
NRXN3	4.2387e-169	0.559778	0.998	0.99	1.42158e-164	Exc L5 ET	NRXN3
CKMT1B	1.40973e-168	0.39783	0.78	0.379	4.72794e-164	Exc L5 ET	CKMT1B
SHTN1	2.07909e-168	0.504345	0.896	0.567	6.97286e-164	Exc L5 ET	SHTN1
TMEM163	3.69884e-168	0.495081	0.877	0.485	1.24052e-163	Exc L5 ET	TMEM163
CHP1	5.3294e-168	0.295867	0.69	0.268	1.78737e-163	Exc L5 ET	CHP1
POLR3G	1.35374e-167	0.330624	0.71	0.293	4.54017e-163	Exc L5 ET	POLR3G
PLCB4	3.38597e-167	0.341104	0.741	0.292	1.13559e-162	Exc L5 ET	PLCB4
SLC7A8	3.50724e-167	0.3424	0.707	0.282	1.17626e-162	Exc L5 ET	SLC7A8
OSBPL6	4.44079e-167	0.564054	0.952	0.852	1.48935e-162	Exc L5 ET	OSBPL6
ATP10D	3.24684e-166	0.323988	0.688	0.273	1.08892e-161	Exc L5 ET	ATP10D
CACNA1C	4.51317e-166	0.493724	0.984	0.96	1.51363e-161	Exc L5 ET	CACNA1C
SPRED2	1.90392e-165	0.452518	0.84	0.406	6.38536e-161	Exc L5 ET	SPRED2
LDLRAD4	2.38327e-165	0.629351	0.92	0.72	7.99302e-161	Exc L5 ET	LDLRAD4
PDP1	2.37299e-164	0.265328	0.632	0.233	7.95853e-160	Exc L5 ET	PDP1
RBMS1	9.49056e-164	0.506651	0.828	0.463	3.18294e-159	Exc L5 ET	RBMS1
ARHGEF2	3.56804e-163	0.339622	0.762	0.33	1.19665e-158	Exc L5 ET	ARHGEF2
MAML2	9.58753e-161	0.339772	0.394	0.098	3.21546e-156	Exc L5 ET	MAML2
MITF	8.29973e-160	0.331073	0.666	0.254	2.78356e-155	Exc L5 ET	MITF
PAK1	1.73411e-159	0.527661	0.915	0.743	5.81587e-155	Exc L5 ET	PAK1
ADGRB2	5.35862e-158	0.297433	0.707	0.288	1.79717e-153	Exc L5 ET	ADGRB2
SH3D19	1.17097e-157	0.695446	0.933	0.759	3.92721e-153	Exc L5 ET	SH3D19
C2CD2	4.02971e-157	0.375117	0.804	0.395	1.35149e-152	Exc L5 ET	C2CD2
ASCC3	8.01717e-157	0.505256	0.92	0.769	2.6888e-152	Exc L5 ET	ASCC3
NOS1AP	1.1521e-156	0.544142	0.901	0.653	3.86391e-152	Exc L5 ET	NOS1AP
LINC01505	3.23086e-156	0.775231	0.585	0.204	1.08356e-151	Exc L5 ET	LINC01505
ABI1	8.56103e-156	0.429954	0.833	0.48	2.8712e-151	Exc L5 ET	ABI1
AC002066.1	2.68133e-155	0.279918	0.356	0.082	8.99266e-151	Exc L5 ET	AC002066.1
NEFL	2.76547e-155	0.792948	0.821	0.459	9.27482e-151	Exc L5 ET	NEFL
NECTIN3	7.54049e-155	0.284876	0.678	0.253	2.52893e-150	Exc L5 ET	NECTIN3
LINC02055	1.4268e-154	0.500001	0.313	0.065	4.78521e-150	Exc L5 ET	LINC02055
HCN1	2.22065e-154	0.486592	0.992	0.962	7.44763e-150	Exc L5 ET	HCN1
AC006058.1	2.94983e-154	0.276056	0.716	0.296	9.89314e-150	Exc L5 ET	AC006058.1
HSPA12A	5.39937e-154	0.48606	0.974	0.898	1.81084e-149	Exc L5 ET	HSPA12A
ISCU	1.68278e-153	0.496053	0.713	0.335	5.6437e-149	Exc L5 ET	ISCU
KLF7	6.6198e-153	0.275742	0.672	0.263	2.22015e-148	Exc L5 ET	KLF7
SS18	7.91e-153	0.281156	0.728	0.3	2.65286e-148	Exc L5 ET	SS18
ARID5B	2.1694e-152	0.517356	0.934	0.763	7.27572e-148	Exc L5 ET	ARID5B
CBWD3	5.36097e-152	0.308747	0.712	0.309	1.79796e-147	Exc L5 ET	CBWD3
FNIP2	1.00373e-151	0.518036	0.907	0.632	3.3663e-147	Exc L5 ET	FNIP2
PCDH19	1.97803e-150	0.435111	0.805	0.422	6.63392e-146	Exc L5 ET	PCDH19
SNTB2	3.11119e-150	0.288416	0.712	0.289	1.04343e-145	Exc L5 ET	SNTB2
PSME4	4.42108e-150	0.536311	0.867	0.574	1.48274e-145	Exc L5 ET	PSME4
NCS1	5.70142e-150	0.366405	0.806	0.417	1.91214e-145	Exc L5 ET	NCS1
DOCK9	1.2579e-149	0.512774	0.909	0.68	4.21876e-145	Exc L5 ET	DOCK9
FLG-AS1	1.94694e-149	0.314501	0.563	0.196	6.52964e-145	Exc L5 ET	FLG-AS1
P3H2	2.54702e-149	0.281087	0.666	0.257	8.5422e-145	Exc L5 ET	P3H2
SLC8A3	3.32936e-149	0.379101	0.781	0.372	1.1166e-144	Exc L5 ET	SLC8A3
C2orf72	4.58748e-149	0.335155	0.756	0.36	1.53855e-144	Exc L5 ET	C2orf72
CNIH3	2.44356e-148	0.458846	0.856	0.507	8.1952e-144	Exc L5 ET	CNIH3
SLC12A2	4.13138e-148	0.512378	0.876	0.576	1.38558e-143	Exc L5 ET	SLC12A2
PPP1R21	4.20653e-148	0.479925	0.866	0.581	1.41078e-143	Exc L5 ET	PPP1R21
GLCE	1.11022e-147	0.400094	0.776	0.401	3.72346e-143	Exc L5 ET	GLCE
PPP1R7	1.63748e-147	0.283377	0.737	0.325	5.49179e-143	Exc L5 ET	PPP1R7
MIAT	3.08645e-147	0.544499	0.965	0.895	1.03513e-142	Exc L5 ET	MIAT
SLC7A1	3.32715e-147	0.300219	0.726	0.32	1.11586e-142	Exc L5 ET	SLC7A1
VCL	1.06449e-146	0.286114	0.723	0.309	3.57009e-142	Exc L5 ET	VCL
SNX29	1.51667e-146	0.684261	0.894	0.693	5.08662e-142	Exc L5 ET	SNX29
ITPK1	3.16134e-146	0.363839	0.809	0.409	1.06025e-141	Exc L5 ET	ITPK1
PPP1R9A	4.44282e-146	0.462553	0.961	0.901	1.49003e-141	Exc L5 ET	PPP1R9A
ST3GAL1	1.93199e-145	0.502485	0.801	0.48	6.4795e-141	Exc L5 ET	ST3GAL1
AC078881.1	1.05552e-144	0.279656	0.461	0.136	3.54001e-140	Exc L5 ET	AC078881.1
ETS2	1.30021e-144	0.366825	0.781	0.394	4.36066e-140	Exc L5 ET	ETS2
PRKCB	1.64086e-144	0.525545	0.982	0.953	5.50312e-140	Exc L5 ET	PRKCB
BCR	1.73193e-144	0.317924	0.784	0.37	5.80856e-140	Exc L5 ET	BCR
ASAP1	1.64383e-143	0.470235	0.972	0.913	5.51307e-139	Exc L5 ET	ASAP1
ARHGEF7	1.93833e-143	0.444485	0.953	0.87	6.50076e-139	Exc L5 ET	ARHGEF7
TTLL7	3.75468e-143	0.443641	0.971	0.904	1.25925e-138	Exc L5 ET	TTLL7
PPP1R12A	1.05748e-142	0.47544	0.93	0.826	3.54659e-138	Exc L5 ET	PPP1R12A
ARL13B	1.27249e-142	0.355761	0.79	0.404	4.26769e-138	Exc L5 ET	ARL13B
DDHD1	2.80644e-142	0.516039	0.904	0.695	9.41225e-138	Exc L5 ET	DDHD1
LIPA	6.974e-142	0.33747	0.766	0.368	2.33894e-137	Exc L5 ET	LIPA
MAMDC2	1.11235e-141	0.440009	0.773	0.401	3.73061e-137	Exc L5 ET	MAMDC2
ITGAV	2.36689e-141	0.313538	0.694	0.292	7.93809e-137	Exc L5 ET	ITGAV
EML1	3.44101e-141	0.36667	0.805	0.412	1.15405e-136	Exc L5 ET	EML1
RASGRF2	4.36843e-141	0.735191	0.843	0.469	1.46508e-136	Exc L5 ET	RASGRF2
GTDC1	9.90828e-141	0.538045	0.933	0.787	3.32304e-136	Exc L5 ET	GTDC1
RAVER2	1.61877e-140	0.341449	0.781	0.389	5.42903e-136	Exc L5 ET	RAVER2
CFAP46	1.94889e-140	0.363297	0.829	0.442	6.53618e-136	Exc L5 ET	CFAP46
PTCHD1	1.95184e-140	0.388686	0.822	0.463	6.5461e-136	Exc L5 ET	PTCHD1
DHRSX	6.91903e-140	0.336508	0.814	0.398	2.3205e-135	Exc L5 ET	DHRSX
SLC25A37	7.4659e-140	0.351197	0.811	0.424	2.50391e-135	Exc L5 ET	SLC25A37
NT5DC1	2.89958e-139	0.463016	0.819	0.468	9.7246e-135	Exc L5 ET	NT5DC1
MPC1	1.14793e-138	0.35867	0.809	0.432	3.84994e-134	Exc L5 ET	MPC1
LYST	1.21963e-138	0.482645	0.899	0.683	4.0904e-134	Exc L5 ET	LYST
ATP2B2	1.70782e-138	0.43649	0.972	0.925	5.7277e-134	Exc L5 ET	ATP2B2
FGF9	2.25799e-137	0.265058	0.703	0.31	7.57285e-133	Exc L5 ET	FGF9
SLC25A29	4.4078e-137	0.276261	0.754	0.351	1.47829e-132	Exc L5 ET	SLC25A29
NCOR2	8.9794e-136	0.448798	0.884	0.609	3.01151e-131	Exc L5 ET	NCOR2
GRIA1	1.39609e-135	0.489709	0.973	0.919	4.68222e-131	Exc L5 ET	GRIA1
FILIP1L	6.00805e-135	0.388013	0.691	0.322	2.01498e-130	Exc L5 ET	FILIP1L
MAP4K4	1.28163e-134	0.460152	0.929	0.763	4.29831e-130	Exc L5 ET	MAP4K4
SYT4	9.01644e-134	0.369683	0.743	0.359	3.02393e-129	Exc L5 ET	SYT4
ADCY3	1.1729e-133	0.346032	0.809	0.439	3.93366e-129	Exc L5 ET	ADCY3
LSAMP	3.46503e-133	0.759644	0.92	0.99	1.1621e-128	Exc L5 ET	LSAMP
ARHGEF3	2.85652e-132	0.484765	0.932	0.812	9.5802e-128	Exc L5 ET	ARHGEF3
RERG	3.2278e-132	0.425212	0.795	0.391	1.08254e-127	Exc L5 ET	RERG
UNC5C	3.8637e-132	0.677772	0.939	0.719	1.29581e-127	Exc L5 ET	UNC5C
MARCH11	4.60458e-132	0.296934	0.724	0.323	1.54429e-127	Exc L5 ET	MARCH11
SLC1A1	5.03718e-132	0.362293	0.803	0.423	1.68937e-127	Exc L5 ET	SLC1A1
CCDC85B	6.2304e-132	0.356268	0.629	0.266	2.08955e-127	Exc L5 ET	CCDC85B
AAK1	6.38887e-132	0.424003	0.963	0.895	2.1427e-127	Exc L5 ET	AAK1
MED27	5.08649e-131	0.416997	0.869	0.557	1.70591e-126	Exc L5 ET	MED27
ATP1B3	5.89195e-131	0.373773	0.852	0.537	1.97604e-126	Exc L5 ET	ATP1B3
SUSD4	7.48221e-131	0.467394	0.942	0.833	2.50938e-126	Exc L5 ET	SUSD4
NAGPA	1.00237e-130	0.285319	0.726	0.332	3.36175e-126	Exc L5 ET	NAGPA
MFF	2.26985e-130	0.414404	0.842	0.554	7.61262e-126	Exc L5 ET	MFF
TRPM3	4.91104e-130	0.664842	0.647	0.294	1.64706e-125	Exc L5 ET	TRPM3
ACTR2	6.13387e-130	0.438276	0.876	0.635	2.05718e-125	Exc L5 ET	ACTR2
RALYL	1.0339e-129	0.5069	0.997	0.977	3.46751e-125	Exc L5 ET	RALYL
LONRF2	1.06145e-129	0.482937	0.913	0.737	3.55988e-125	Exc L5 ET	LONRF2
MPP6	1.5449e-129	0.481234	0.915	0.705	5.18128e-125	Exc L5 ET	MPP6
UBE2E2	2.18559e-129	0.434484	0.983	0.95	7.33004e-125	Exc L5 ET	UBE2E2
CD99L2	3.02254e-129	0.419182	0.836	0.529	1.0137e-124	Exc L5 ET	CD99L2
DLGAP3	7.78771e-129	0.270967	0.734	0.331	2.61184e-124	Exc L5 ET	DLGAP3
ZDHHC14	9.13598e-129	0.444757	0.87	0.505	3.06402e-124	Exc L5 ET	ZDHHC14
LIN28B	1.01733e-128	0.296317	0.731	0.335	3.41193e-124	Exc L5 ET	LIN28B
PRKCG	1.30949e-128	0.340833	0.806	0.443	4.39177e-124	Exc L5 ET	PRKCG
LIFR	2.23921e-128	0.382596	0.804	0.456	7.50988e-124	Exc L5 ET	LIFR
SAT1	5.13259e-128	0.451375	0.823	0.507	1.72137e-123	Exc L5 ET	SAT1
SPATS2	7.13781e-128	0.424002	0.907	0.69	2.39388e-123	Exc L5 ET	SPATS2
DIRC3	8.03886e-128	0.450403	0.803	0.424	2.69607e-123	Exc L5 ET	DIRC3
VXN	1.21099e-127	0.347192	0.776	0.41	4.06143e-123	Exc L5 ET	VXN
EML4	2.41576e-127	0.322915	0.818	0.443	8.10197e-123	Exc L5 ET	EML4
NCOA1	3.76836e-127	0.430046	0.966	0.914	1.26383e-122	Exc L5 ET	NCOA1
BBX	4.39577e-127	0.389759	0.857	0.486	1.47425e-122	Exc L5 ET	BBX
UNC13B	4.64645e-126	0.493538	0.904	0.679	1.55833e-121	Exc L5 ET	UNC13B
ADGRV1	6.79298e-126	0.431049	0.863	0.466	2.27823e-121	Exc L5 ET	ADGRV1
IQGAP1	9.24212e-126	0.307336	0.757	0.369	3.09962e-121	Exc L5 ET	IQGAP1
RAP2A	1.20637e-125	0.448644	0.867	0.583	4.04593e-121	Exc L5 ET	RAP2A
TIAM2	1.60629e-125	0.439811	0.928	0.777	5.38718e-121	Exc L5 ET	TIAM2
PARP8	1.79642e-125	0.49955	0.895	0.647	6.02482e-121	Exc L5 ET	PARP8
FNBP1L	3.20098e-125	0.456631	0.877	0.596	1.07355e-120	Exc L5 ET	FNBP1L
SOS1	6.94369e-125	0.460978	0.951	0.857	2.32878e-120	Exc L5 ET	SOS1
LRRFIP2	7.31215e-125	0.466091	0.891	0.698	2.45235e-120	Exc L5 ET	LRRFIP2
MICAL2	8.47372e-125	0.466302	0.95	0.846	2.84192e-120	Exc L5 ET	MICAL2
C9orf16	2.53102e-123	0.299143	0.658	0.282	8.48853e-119	Exc L5 ET	C9orf16
GOT1	3.83345e-122	0.389922	0.795	0.45	1.28566e-117	Exc L5 ET	GOT1
SREBF2	6.00293e-122	0.465389	0.909	0.697	2.01326e-117	Exc L5 ET	SREBF2
KCNB1	8.26967e-122	0.436935	0.946	0.828	2.77348e-117	Exc L5 ET	KCNB1
AFF3	9.18655e-122	0.472581	0.974	0.944	3.08098e-117	Exc L5 ET	AFF3
RCOR1	3.50469e-121	0.298782	0.769	0.378	1.1754e-116	Exc L5 ET	RCOR1
ARHGAP20	4.4783e-121	0.434871	0.882	0.651	1.50193e-116	Exc L5 ET	ARHGAP20
UBE2E3	4.78318e-121	0.399476	0.84	0.513	1.60418e-116	Exc L5 ET	UBE2E3
IPO11	7.37225e-121	0.344821	0.794	0.447	2.4725e-116	Exc L5 ET	IPO11
ACADVL	7.75871e-121	0.353383	0.801	0.442	2.60212e-116	Exc L5 ET	ACADVL
RNF175	1.78161e-120	0.407279	0.85	0.574	5.97516e-116	Exc L5 ET	RNF175
HSPH1	3.88549e-120	0.374856	0.865	0.564	1.30312e-115	Exc L5 ET	HSPH1
ABHD2	4.54788e-120	0.417312	0.909	0.708	1.52527e-115	Exc L5 ET	ABHD2
ADAM22	8.36319e-120	0.415483	0.945	0.872	2.80485e-115	Exc L5 ET	ADAM22
NETO1	3.25179e-119	0.622598	0.865	0.577	1.09059e-114	Exc L5 ET	NETO1
TENM4	3.85734e-119	0.47413	0.954	0.89	1.29368e-114	Exc L5 ET	TENM4
MBNL1	7.4748e-119	0.463336	0.946	0.847	2.5069e-114	Exc L5 ET	MBNL1
ATP5MC3	1.02142e-118	0.274158	0.612	0.259	3.42564e-114	Exc L5 ET	ATP5MC3
JAM3	1.11128e-118	0.412529	0.893	0.607	3.72701e-114	Exc L5 ET	JAM3
DGKI	1.81216e-118	0.437184	0.968	0.909	6.07761e-114	Exc L5 ET	DGKI
ADK	5.21345e-118	0.442393	0.948	0.892	1.74849e-113	Exc L5 ET	ADK
TAPT1	2.01711e-117	0.292585	0.786	0.435	6.76498e-113	Exc L5 ET	TAPT1
PTPDC1	3.72773e-117	0.316889	0.783	0.426	1.25021e-112	Exc L5 ET	PTPDC1
CACNA2D1	1.56661e-116	0.427616	0.97	0.921	5.2541e-112	Exc L5 ET	CACNA2D1
KANSL1L	2.41182e-116	0.446201	0.907	0.681	8.08877e-112	Exc L5 ET	KANSL1L
CLVS2	2.79899e-116	0.457068	0.887	0.646	9.38724e-112	Exc L5 ET	CLVS2
UVRAG	5.30301e-116	0.459091	0.926	0.797	1.77852e-111	Exc L5 ET	UVRAG
OSBPL1A	2.97793e-115	0.438408	0.948	0.842	9.98737e-111	Exc L5 ET	OSBPL1A
ZNF365	3.10826e-115	0.431273	0.869	0.541	1.04245e-110	Exc L5 ET	ZNF365
FAM135B	9.59942e-115	0.425371	0.967	0.915	3.21945e-110	Exc L5 ET	FAM135B
SYT12	2.72051e-114	0.288692	0.767	0.381	9.12405e-110	Exc L5 ET	SYT12
ARNTL	1.008e-113	0.332793	0.81	0.476	3.38063e-109	Exc L5 ET	ARNTL
CREB5	1.32506e-113	0.382996	0.66	0.301	4.44398e-109	Exc L5 ET	CREB5
CEND1	1.70543e-113	0.497772	0.826	0.489	5.71967e-109	Exc L5 ET	CEND1
RHEB	2.05041e-113	0.369155	0.831	0.527	6.87667e-109	Exc L5 ET	RHEB
CAMK2B	1.3531e-112	0.487678	0.952	0.843	4.53804e-108	Exc L5 ET	CAMK2B
CLEC16A	7.8634e-112	0.43832	0.909	0.748	2.63723e-107	Exc L5 ET	CLEC16A
MPPED2	9.16397e-112	0.382468	0.823	0.468	3.07341e-107	Exc L5 ET	MPPED2
GPATCH2	5.20664e-111	0.364274	0.825	0.516	1.7462e-106	Exc L5 ET	GPATCH2
PRKAR2A	1.34113e-110	0.283845	0.815	0.437	4.49787e-106	Exc L5 ET	PRKAR2A
MSRA	3.49358e-110	0.393714	0.984	0.955	1.17168e-105	Exc L5 ET	MSRA
NNT	3.6359e-109	0.403502	0.88	0.649	1.21941e-104	Exc L5 ET	NNT
SIRT2	8.72146e-109	0.272234	0.794	0.435	2.925e-104	Exc L5 ET	SIRT2
TTL	1.3858e-108	0.257718	0.761	0.396	4.64768e-104	Exc L5 ET	TTL
ERICH1	2.04245e-108	0.291032	0.803	0.438	6.84997e-104	Exc L5 ET	ERICH1
CSMD1	9.79918e-108	0.293765	1	0.998	3.28645e-103	Exc L5 ET	CSMD1
NAPG	3.82173e-107	0.31061	0.815	0.498	1.28173e-102	Exc L5 ET	NAPG
AKAP12	7.34953e-107	0.393018	0.905	0.71	2.46488e-102	Exc L5 ET	AKAP12
SHC3	8.30207e-107	0.468721	0.94	0.806	2.78435e-102	Exc L5 ET	SHC3
UNC5A	1.40123e-106	0.350821	0.843	0.537	4.69946e-102	Exc L5 ET	UNC5A
AGBL1	4.48347e-106	0.382994	0.284	0.075	1.50367e-101	Exc L5 ET	AGBL1
CKB	4.98938e-106	0.71818	0.905	0.711	1.67334e-101	Exc L5 ET	CKB
GABBR2	5.35498e-105	0.334769	0.975	0.94	1.79595e-100	Exc L5 ET	GABBR2
TMEM181	2.67631e-104	0.312518	0.833	0.491	8.97581e-100	Exc L5 ET	TMEM181
NAV1	3.23569e-104	0.411011	0.912	0.726	1.08519e-99	Exc L5 ET	NAV1
TARSL2	4.88939e-104	0.350295	0.854	0.566	1.6398e-99	Exc L5 ET	TARSL2
CYCS	8.42052e-104	0.313383	0.667	0.322	2.82407e-99	Exc L5 ET	CYCS
IGSF9B	1.89358e-103	0.27495	0.8	0.453	6.35068e-99	Exc L5 ET	IGSF9B
PINK1	3.33102e-103	0.267941	0.679	0.328	1.11716e-98	Exc L5 ET	PINK1
DYSF	3.81381e-103	0.335666	0.825	0.488	1.27908e-98	Exc L5 ET	DYSF
NAP1L1	4.90308e-103	0.402819	0.919	0.811	1.64439e-98	Exc L5 ET	NAP1L1
UBE2QL1	7.2941e-103	0.330549	0.795	0.44	2.44629e-98	Exc L5 ET	UBE2QL1
ARAP2	9.40365e-103	0.448573	0.931	0.749	3.1538e-98	Exc L5 ET	ARAP2
SLIT1	2.00743e-102	0.356584	0.887	0.548	6.73252e-98	Exc L5 ET	SLIT1
TPTEP2-CSNK1E	4.74968e-102	0.303376	0.804	0.439	1.59295e-97	Exc L5 ET	TPTEP2-CSNK1E
CAMK2G	5.02686e-102	0.414876	0.941	0.851	1.68591e-97	Exc L5 ET	CAMK2G
DIRAS1	5.79876e-102	0.323733	0.618	0.281	1.94479e-97	Exc L5 ET	DIRAS1
MARS	1.06703e-100	0.253208	0.763	0.406	3.57859e-96	Exc L5 ET	MARS
NIN	1.32555e-100	0.378706	0.949	0.859	4.44564e-96	Exc L5 ET	NIN
PTPRN2	4.84153e-100	0.334488	0.983	0.979	1.62375e-95	Exc L5 ET	PTPRN2
CAMKK2	5.21181e-100	0.326135	0.832	0.527	1.74794e-95	Exc L5 ET	CAMKK2
MTCL1	1.81345e-99	0.295687	0.728	0.387	6.08196e-95	Exc L5 ET	MTCL1
PCSK1	8.71747e-99	0.322578	0.74	0.406	2.92366e-94	Exc L5 ET	PCSK1
PTPRN	9.03484e-99	0.29915	0.829	0.499	3.03011e-94	Exc L5 ET	PTPRN
JAK2	1.23154e-98	0.38766	0.874	0.625	4.13034e-94	Exc L5 ET	JAK2
FAM135A	2.82944e-98	0.40673	0.911	0.765	9.48939e-94	Exc L5 ET	FAM135A
FRMD5	3.28966e-98	0.503865	0.978	0.903	1.10329e-93	Exc L5 ET	FRMD5
TAX1BP1	3.97614e-98	0.383246	0.885	0.655	1.33352e-93	Exc L5 ET	TAX1BP1
PCNX2	1.27556e-96	0.375766	0.949	0.899	4.27798e-92	Exc L5 ET	PCNX2
SH3BGRL	1.85961e-96	0.280611	0.8	0.449	6.23676e-92	Exc L5 ET	SH3BGRL
JAZF1-AS1	3.4405e-96	0.250027	0.724	0.367	1.15388e-91	Exc L5 ET	JAZF1-AS1
POC1B	4.78423e-96	0.271764	0.746	0.392	1.60453e-91	Exc L5 ET	POC1B
ADGRB1	1.36373e-95	0.280157	0.816	0.496	4.57369e-91	Exc L5 ET	ADGRB1
ELF2	1.42708e-95	0.258	0.806	0.46	4.78614e-91	Exc L5 ET	ELF2
NBAS	4.35636e-95	0.394996	0.939	0.857	1.46104e-90	Exc L5 ET	NBAS
ANKRD28	7.11084e-95	0.370906	0.872	0.637	2.38483e-90	Exc L5 ET	ANKRD28
CMC2	1.33816e-94	0.278354	0.79	0.474	4.48791e-90	Exc L5 ET	CMC2
GRIK4	1.43853e-94	0.294369	0.787	0.431	4.82454e-90	Exc L5 ET	GRIK4
ATP2B1	4.45015e-94	0.328707	0.975	0.948	1.49249e-89	Exc L5 ET	ATP2B1
HADHB	5.96371e-94	0.256088	0.778	0.428	2.00011e-89	Exc L5 ET	HADHB
MYO6	7.53845e-94	0.357312	0.893	0.685	2.52825e-89	Exc L5 ET	MYO6
KHDRBS3	1.23796e-93	0.378728	0.986	0.963	4.15186e-89	Exc L5 ET	KHDRBS3
ADAM23	2.37799e-93	0.394897	0.961	0.892	7.9753e-89	Exc L5 ET	ADAM23
CAB39	3.50713e-93	0.341608	0.867	0.631	1.17622e-88	Exc L5 ET	CAB39
MGAT5	3.64658e-93	0.451839	0.898	0.721	1.22299e-88	Exc L5 ET	MGAT5
ADGRB3	7.77927e-93	0.299243	0.999	0.996	2.60901e-88	Exc L5 ET	ADGRB3
E2F3	2.21147e-92	0.283041	0.809	0.477	7.41683e-88	Exc L5 ET	E2F3
GRM8	4.82642e-92	0.401467	0.98	0.959	1.61869e-87	Exc L5 ET	GRM8
RGS4	5.50924e-92	0.493317	0.794	0.496	1.84769e-87	Exc L5 ET	RGS4
SPATA7	9.03886e-92	0.370331	0.876	0.648	3.03145e-87	Exc L5 ET	SPATA7
SPECC1	2.81603e-91	0.41918	0.919	0.78	9.44441e-87	Exc L5 ET	SPECC1
PI4KA	3.25019e-91	0.342981	0.952	0.892	1.09005e-86	Exc L5 ET	PI4KA
UBAC2	3.33852e-91	0.382384	0.893	0.667	1.11967e-86	Exc L5 ET	UBAC2
MEGF9	6.56057e-91	0.354309	0.856	0.602	2.20028e-86	Exc L5 ET	MEGF9
CEP85L	7.73906e-91	0.390199	0.899	0.741	2.59552e-86	Exc L5 ET	CEP85L
RECK	8.98373e-91	0.285612	0.805	0.477	3.01296e-86	Exc L5 ET	RECK
CHCHD10	1.05389e-90	0.319862	0.763	0.419	3.53453e-86	Exc L5 ET	CHCHD10
PRDM2	1.81734e-90	0.35403	0.905	0.704	6.095e-86	Exc L5 ET	PRDM2
RASGRP1	1.09924e-89	0.294236	0.834	0.505	3.68663e-85	Exc L5 ET	RASGRP1
NEAT1	2.27356e-89	0.334988	0.519	0.216	7.62506e-85	Exc L5 ET	NEAT1
EPDR1	2.51348e-89	0.295449	0.752	0.43	8.42971e-85	Exc L5 ET	EPDR1
COG5	2.64066e-89	0.390276	0.915	0.796	8.85624e-85	Exc L5 ET	COG5
CLU	1.27421e-88	0.609014	0.9	0.671	4.27344e-84	Exc L5 ET	CLU
PPP2R2C	3.29476e-88	0.347819	0.955	0.879	1.105e-83	Exc L5 ET	PPP2R2C
CXXC4-AS1	5.1874e-88	0.272297	0.751	0.397	1.73975e-83	Exc L5 ET	CXXC4-AS1
RNF24	5.81287e-88	0.356875	0.911	0.713	1.94952e-83	Exc L5 ET	RNF24
PIAS1	1.17969e-87	0.360299	0.911	0.774	3.95645e-83	Exc L5 ET	PIAS1
CTTN	1.63113e-87	0.354552	0.902	0.698	5.47048e-83	Exc L5 ET	CTTN
ZEB1	1.86598e-87	0.411033	0.956	0.828	6.25812e-83	Exc L5 ET	ZEB1
EFCAB6	5.34185e-87	0.264495	0.803	0.451	1.79155e-82	Exc L5 ET	EFCAB6
ADAM17	1.09631e-86	0.254313	0.808	0.477	3.67679e-82	Exc L5 ET	ADAM17
ULK3	1.13995e-86	0.276237	0.77	0.453	3.82315e-82	Exc L5 ET	ULK3
CBWD5	1.23286e-86	0.362165	0.88	0.667	4.13477e-82	Exc L5 ET	CBWD5
CHKA	1.81343e-86	0.270174	0.806	0.486	6.0819e-82	Exc L5 ET	CHKA
DLEU2	2.89079e-86	0.287049	0.778	0.433	9.69514e-82	Exc L5 ET	DLEU2
PAM	9.68123e-86	0.374883	0.958	0.882	3.24689e-81	Exc L5 ET	PAM
AP3S1	1.03341e-85	0.277271	0.82	0.509	3.46584e-81	Exc L5 ET	AP3S1
MICAL3	2.74041e-85	0.384486	0.97	0.879	9.19078e-81	Exc L5 ET	MICAL3
SLC44A1	3.76153e-85	0.343878	0.911	0.695	1.26154e-80	Exc L5 ET	SLC44A1
SESTD1	6.37744e-85	0.348389	0.882	0.675	2.13887e-80	Exc L5 ET	SESTD1
DGKZ	7.23789e-85	0.346159	0.883	0.684	2.42744e-80	Exc L5 ET	DGKZ
SAT2	5.71482e-84	0.279331	0.757	0.435	1.91664e-79	Exc L5 ET	SAT2
CYTH3	9.88019e-84	0.274398	0.856	0.543	3.31362e-79	Exc L5 ET	CYTH3
ANO5	1.65964e-83	0.332505	0.913	0.745	5.5661e-79	Exc L5 ET	ANO5
CHST11	3.29866e-83	0.317764	0.8	0.481	1.1063e-78	Exc L5 ET	CHST11
TPI1	5.36491e-83	0.309633	0.646	0.332	1.79928e-78	Exc L5 ET	TPI1
KCNT1	1.30254e-82	0.266772	0.846	0.537	4.36845e-78	Exc L5 ET	KCNT1
DCX	3.53471e-82	0.354298	0.841	0.573	1.18547e-77	Exc L5 ET	DCX
ITGB1BP1	7.77538e-82	0.2577	0.822	0.536	2.60771e-77	Exc L5 ET	ITGB1BP1
SLC8A1-AS1	2.14859e-81	0.258359	0.658	0.343	7.20593e-77	Exc L5 ET	SLC8A1-AS1
FBXW7	2.50924e-81	0.334228	0.967	0.909	8.4155e-77	Exc L5 ET	FBXW7
AC005537.1	1.02968e-80	0.29485	0.793	0.454	3.45333e-76	Exc L5 ET	AC005537.1
MIPEP	1.33982e-80	0.281253	0.801	0.496	4.49348e-76	Exc L5 ET	MIPEP
COG6	2.44145e-80	0.327603	0.867	0.647	8.18815e-76	Exc L5 ET	COG6
SLC8A1	2.61977e-80	0.348572	1	0.976	8.78618e-76	Exc L5 ET	SLC8A1
VWA8	2.94819e-80	0.360433	0.935	0.834	9.88764e-76	Exc L5 ET	VWA8
CPLX1	3.16912e-80	0.352952	0.871	0.607	1.06286e-75	Exc L5 ET	CPLX1
UPP2	3.19648e-80	0.272044	0.758	0.434	1.07203e-75	Exc L5 ET	UPP2
NAALADL2	5.10405e-80	0.326904	0.809	0.489	1.7118e-75	Exc L5 ET	NAALADL2
ANKDD1A	6.32143e-80	0.330315	0.846	0.562	2.12008e-75	Exc L5 ET	ANKDD1A
UHMK1	7.08284e-80	0.269233	0.766	0.448	2.37544e-75	Exc L5 ET	UHMK1
MAP3K9	1.49774e-79	0.28639	0.857	0.583	5.02311e-75	Exc L5 ET	MAP3K9
LY6H	2.66509e-79	0.295997	0.775	0.452	8.93818e-75	Exc L5 ET	LY6H
OTUD7A	3.80905e-79	0.307597	0.964	0.925	1.27748e-74	Exc L5 ET	OTUD7A
CPD	5.13504e-79	0.261122	0.813	0.505	1.72219e-74	Exc L5 ET	CPD
EIF2AK3	5.23561e-79	0.303459	0.82	0.52	1.75592e-74	Exc L5 ET	EIF2AK3
BRINP3	6.38805e-79	0.353956	0.848	0.481	2.14242e-74	Exc L5 ET	BRINP3
PALLD	7.25391e-79	0.265263	0.809	0.476	2.43282e-74	Exc L5 ET	PALLD
ME3	8.62585e-79	0.361581	0.908	0.755	2.89294e-74	Exc L5 ET	ME3
AL117329.1	2.59839e-78	0.619966	0.432	0.197	8.71448e-74	Exc L5 ET	AL117329.1
ZFYVE16	3.17802e-78	0.300168	0.868	0.615	1.06584e-73	Exc L5 ET	ZFYVE16
BABAM2	3.65836e-78	0.376043	0.92	0.778	1.22694e-73	Exc L5 ET	BABAM2
AGBL4	3.91721e-78	0.274304	0.998	0.992	1.31376e-73	Exc L5 ET	AGBL4
ANXA6	1.25221e-77	0.296372	0.828	0.546	4.19966e-73	Exc L5 ET	ANXA6
SPARCL1	1.29461e-77	0.443251	0.958	0.843	4.34185e-73	Exc L5 ET	SPARCL1
KLHL29	1.78073e-77	0.354403	0.896	0.725	5.97222e-73	Exc L5 ET	KLHL29
PLXNA2	3.35847e-77	0.270037	0.821	0.507	1.12636e-72	Exc L5 ET	PLXNA2
PHF20L1	4.54372e-77	0.288165	0.863	0.618	1.52387e-72	Exc L5 ET	PHF20L1
LINC00513	8.33651e-77	0.440475	0.766	0.499	2.7959e-72	Exc L5 ET	LINC00513
ZNF609	3.17425e-76	0.357368	0.941	0.812	1.06458e-71	Exc L5 ET	ZNF609
PRKACB	3.23886e-76	0.352096	0.953	0.891	1.08625e-71	Exc L5 ET	PRKACB
ZC2HC1A	3.97377e-75	0.272201	0.835	0.578	1.33272e-70	Exc L5 ET	ZC2HC1A
ARFGEF2	1.83148e-74	0.31067	0.901	0.721	6.14242e-70	Exc L5 ET	ARFGEF2
LINC00599	2.08905e-74	0.340185	0.893	0.708	7.00625e-70	Exc L5 ET	LINC00599
TTBK2	2.27016e-74	0.322014	0.93	0.825	7.61366e-70	Exc L5 ET	TTBK2
BTBD8	4.2718e-74	0.316938	0.878	0.627	1.43268e-69	Exc L5 ET	BTBD8
AKT3	1.56385e-73	0.266587	0.982	0.965	5.24484e-69	Exc L5 ET	AKT3
RTN1	2.1239e-73	0.276733	0.982	0.951	7.12313e-69	Exc L5 ET	RTN1
LINC01250	2.82871e-73	0.338574	0.87	0.607	9.48692e-69	Exc L5 ET	LINC01250
FNDC3A	3.33412e-73	0.332371	0.908	0.742	1.1182e-68	Exc L5 ET	FNDC3A
MEG8	3.40409e-73	0.371603	0.955	0.882	1.14166e-68	Exc L5 ET	MEG8
RIMBP2	3.91864e-72	0.32185	0.899	0.726	1.31423e-67	Exc L5 ET	RIMBP2
NUMB	9.03583e-72	0.306191	0.889	0.692	3.03044e-67	Exc L5 ET	NUMB
ATP6V1A	9.24466e-72	0.321666	0.881	0.688	3.10047e-67	Exc L5 ET	ATP6V1A
PKNOX2	2.01299e-71	0.318141	0.89	0.673	6.75115e-67	Exc L5 ET	PKNOX2
XYLT1	2.78395e-71	0.451263	0.922	0.779	9.33681e-67	Exc L5 ET	XYLT1
PHYHIPL	3.03099e-71	0.331966	0.887	0.683	1.01653e-66	Exc L5 ET	PHYHIPL
FMN1	6.0688e-71	0.379183	0.964	0.912	2.03535e-66	Exc L5 ET	FMN1
ZNF438	7.41065e-71	0.258096	0.823	0.536	2.48538e-66	Exc L5 ET	ZNF438
CACNB2	9.14086e-71	0.440857	0.893	0.733	3.06566e-66	Exc L5 ET	CACNB2
ADCY9	1.36891e-70	0.331683	0.911	0.745	4.59105e-66	Exc L5 ET	ADCY9
SMYD3	1.73707e-70	0.345014	0.98	0.965	5.8258e-66	Exc L5 ET	SMYD3
KDM6A	3.32767e-70	0.285392	0.841	0.606	1.11603e-65	Exc L5 ET	KDM6A
CACNG8	5.10605e-70	0.303275	0.906	0.715	1.71247e-65	Exc L5 ET	CACNG8
PRKAR2B	1.1246e-69	0.303356	0.901	0.716	3.7717e-65	Exc L5 ET	PRKAR2B
NCAM2	1.77654e-69	0.525598	0.972	0.901	5.95816e-65	Exc L5 ET	NCAM2
KCNH7	1.78921e-69	0.364381	0.977	0.949	6.00064e-65	Exc L5 ET	KCNH7
TRERF1	1.99659e-69	0.304294	0.899	0.702	6.69616e-65	Exc L5 ET	TRERF1
COP1	2.3885e-69	0.298678	0.926	0.816	8.01055e-65	Exc L5 ET	COP1
RNF150	7.21596e-69	0.337155	0.92	0.754	2.42009e-64	Exc L5 ET	RNF150
TRAK2	1.08675e-68	0.252392	0.849	0.584	3.64474e-64	Exc L5 ET	TRAK2
AF117829.1	1.40664e-68	0.300067	0.85	0.603	4.71758e-64	Exc L5 ET	AF117829.1
PTPRS	3.61619e-68	0.315816	0.92	0.75	1.2128e-63	Exc L5 ET	PTPRS
REPS1	5.52928e-68	0.308386	0.873	0.692	1.85441e-63	Exc L5 ET	REPS1
PTPN9	1.04194e-67	0.296694	0.887	0.643	3.49446e-63	Exc L5 ET	PTPN9
KAT6B	1.15139e-67	0.30852	0.917	0.759	3.86154e-63	Exc L5 ET	KAT6B
DTWD2	3.14315e-67	0.266556	0.795	0.513	1.05415e-62	Exc L5 ET	DTWD2
LUZP1	4.7777e-67	0.295218	0.916	0.757	1.60234e-62	Exc L5 ET	LUZP1
SIL1	7.08077e-67	0.298368	0.88	0.667	2.37475e-62	Exc L5 ET	SIL1
KIAA0930	1.09716e-66	0.333279	0.929	0.809	3.67966e-62	Exc L5 ET	KIAA0930
STIM2	1.35671e-66	0.269464	0.832	0.571	4.55012e-62	Exc L5 ET	STIM2
SLC4A10	1.99374e-66	0.264616	0.981	0.961	6.68659e-62	Exc L5 ET	SLC4A10
FAM49B	3.65675e-66	0.310025	0.953	0.877	1.2264e-61	Exc L5 ET	FAM49B
TNRC6C	6.5766e-65	0.296113	0.944	0.877	2.20566e-60	Exc L5 ET	TNRC6C
POLN	1.95402e-64	0.262007	0.869	0.601	6.55338e-60	Exc L5 ET	POLN
RFX3	2.12806e-64	0.346244	0.951	0.864	7.13708e-60	Exc L5 ET	RFX3
STOX2	2.64639e-64	0.300522	0.95	0.877	8.87545e-60	Exc L5 ET	STOX2
FAM153C	3.52017e-64	0.28269	0.86	0.61	1.1806e-59	Exc L5 ET	FAM153C
TARBP1	1.05493e-63	0.302358	0.891	0.736	3.53803e-59	Exc L5 ET	TARBP1
DDX10	1.51942e-63	0.272781	0.849	0.584	5.09583e-59	Exc L5 ET	DDX10
PCMT1	3.76074e-63	0.258681	0.821	0.559	1.26128e-58	Exc L5 ET	PCMT1
LRRC6	4.38546e-63	0.25079	0.8	0.517	1.47079e-58	Exc L5 ET	LRRC6
REPS2	5.19952e-63	0.297846	0.907	0.74	1.74381e-58	Exc L5 ET	REPS2
DPYD	5.30456e-63	0.409564	0.916	0.732	1.77904e-58	Exc L5 ET	DPYD
TRIM9	1.35927e-62	0.258457	0.972	0.937	4.55873e-58	Exc L5 ET	TRIM9
KCNAB2	2.18431e-61	0.275075	0.881	0.68	7.32573e-57	Exc L5 ET	KCNAB2
RB1	4.83936e-61	0.280919	0.871	0.648	1.62302e-56	Exc L5 ET	RB1
PSD3	2.1422e-60	0.279188	0.967	0.927	7.18452e-56	Exc L5 ET	PSD3
PLCG2	2.43844e-60	0.2996	0.772	0.471	8.17803e-56	Exc L5 ET	PLCG2
LRFN2	1.36958e-59	0.264446	0.843	0.573	4.5933e-55	Exc L5 ET	LRFN2
PPP3CA	1.94589e-59	0.268636	0.969	0.937	6.52612e-55	Exc L5 ET	PPP3CA
AUH	8.92962e-59	0.271692	0.878	0.69	2.99481e-54	Exc L5 ET	AUH
GDAP1	1.14432e-58	0.292106	0.949	0.863	3.83782e-54	Exc L5 ET	GDAP1
TSC22D1	1.95763e-58	0.281241	0.938	0.859	6.5655e-54	Exc L5 ET	TSC22D1
CCDC91	4.75582e-58	0.302683	0.933	0.841	1.59501e-53	Exc L5 ET	CCDC91
TMEM178B	7.5052e-58	0.33324	0.964	0.929	2.51709e-53	Exc L5 ET	TMEM178B
HSD17B4	1.91877e-57	0.269302	0.884	0.698	6.43516e-53	Exc L5 ET	HSD17B4
SACS	2.46834e-57	0.287185	0.912	0.765	8.27832e-53	Exc L5 ET	SACS
MTUS2	3.66264e-57	0.305439	0.983	0.95	1.22838e-52	Exc L5 ET	MTUS2
ERG	3.73213e-57	0.642125	0.816	0.616	1.25168e-52	Exc L5 ET	ERG
PEAK1	4.19222e-57	0.277579	0.918	0.796	1.40599e-52	Exc L5 ET	PEAK1
NQO2	4.87916e-57	0.267101	0.898	0.737	1.63637e-52	Exc L5 ET	NQO2
KLHL32	2.17014e-56	0.330476	0.909	0.82	7.2782e-52	Exc L5 ET	KLHL32
NFAT5	4.42009e-56	0.286086	0.953	0.875	1.48241e-51	Exc L5 ET	NFAT5
HDAC9	1.62335e-55	0.276829	0.978	0.961	5.44439e-51	Exc L5 ET	HDAC9
CCDC30	1.76514e-54	0.267244	0.907	0.729	5.91991e-50	Exc L5 ET	CCDC30
CAMKMT	2.15583e-54	0.260691	0.83	0.559	7.23023e-50	Exc L5 ET	CAMKMT
OSBPL3	3.07687e-54	0.291458	0.703	0.461	1.03192e-49	Exc L5 ET	OSBPL3
KCNMA1	9.03932e-54	0.277608	0.989	0.981	3.03161e-49	Exc L5 ET	KCNMA1
PIK3R1	1.98849e-53	0.294399	0.915	0.792	6.66901e-49	Exc L5 ET	PIK3R1
SHANK2	3.77851e-53	0.297026	0.951	0.881	1.26724e-48	Exc L5 ET	SHANK2
LINC00894	3.84732e-53	0.292109	0.87	0.672	1.29031e-48	Exc L5 ET	LINC00894
CEP126	6.72977e-53	0.256227	0.882	0.675	2.25703e-48	Exc L5 ET	CEP126
ACTG1	9.76004e-53	0.255031	0.685	0.403	3.27332e-48	Exc L5 ET	ACTG1
NPTN	3.2911e-52	0.274876	0.908	0.753	1.10377e-47	Exc L5 ET	NPTN
RAB27B	6.89156e-52	0.279242	0.823	0.568	2.31129e-47	Exc L5 ET	RAB27B
NR3C1	2.5599e-51	0.27155	0.93	0.822	8.58539e-47	Exc L5 ET	NR3C1
TJP1	4.54732e-51	0.270629	0.958	0.917	1.52508e-46	Exc L5 ET	TJP1
TNIK	1.00313e-50	0.271806	0.962	0.921	3.3643e-46	Exc L5 ET	TNIK
CACNG3	8.99853e-50	0.340611	0.93	0.823	3.01793e-45	Exc L5 ET	CACNG3
RGL1	1.49901e-48	0.286717	0.902	0.806	5.02739e-44	Exc L5 ET	RGL1
NCOA7	4.13109e-48	0.251329	0.915	0.791	1.38549e-43	Exc L5 ET	NCOA7
MAP1B	4.34284e-48	0.413001	0.989	0.975	1.4565e-43	Exc L5 ET	MAP1B
BTBD10	4.10834e-47	0.25018	0.895	0.717	1.37786e-42	Exc L5 ET	BTBD10
KIAA1958	9.28619e-47	0.267232	0.887	0.713	3.1144e-42	Exc L5 ET	KIAA1958
GMDS	1.11511e-46	0.263603	0.914	0.79	3.73984e-42	Exc L5 ET	GMDS
DGKB	1.71648e-46	0.322779	0.977	0.931	5.75674e-42	Exc L5 ET	DGKB
DYNLL1	2.64822e-45	0.343682	0.814	0.578	8.8816e-41	Exc L5 ET	DYNLL1
NEK10	6.09731e-44	0.342782	0.887	0.743	2.04492e-39	Exc L5 ET	NEK10
FGD4	4.16962e-43	0.252695	0.859	0.67	1.39841e-38	Exc L5 ET	FGD4
AC024901.1	5.87254e-43	0.260284	0.858	0.665	1.96953e-38	Exc L5 ET	AC024901.1
MAP1A	7.79762e-43	0.390577	0.89	0.686	2.61516e-38	Exc L5 ET	MAP1A
NELL2	4.84586e-42	0.285941	0.977	0.96	1.62521e-37	Exc L5 ET	NELL2
KCNQ1OT1	6.09375e-40	0.252446	0.894	0.716	2.04372e-35	Exc L5 ET	KCNQ1OT1
CYP1B1-AS1	1.39362e-37	0.255962	0.838	0.684	4.67392e-33	Exc L5 ET	CYP1B1-AS1
MDH1	2.42784e-36	0.268896	0.841	0.665	8.1425e-32	Exc L5 ET	MDH1
FHOD3	7.03793e-35	0.280771	0.874	0.697	2.36038e-30	Exc L5 ET	FHOD3
SLC35F1	8.48595e-34	0.253968	0.967	0.946	2.84602e-29	Exc L5 ET	SLC35F1
CALM1	5.3775e-28	0.431087	0.952	0.885	1.80351e-23	Exc L5 ET	CALM1
ATP1B1	8.22229e-24	0.342795	0.943	0.863	2.75759e-19	Exc L5 ET	ATP1B1
FRAS1	6.78535e-23	0.290272	0.959	0.889	2.27567e-18	Exc L5 ET	FRAS1
SPOCK3	2.34858e-19	0.278905	0.565	0.426	7.87666e-15	Exc L5 ET	SPOCK3
CDH12	3.16316e-18	0.451556	0.66	0.553	1.06086e-13	Exc L5 ET	CDH12
GAPDH	5.20193e-18	0.312405	0.838	0.65	1.74462e-13	Exc L5 ET	GAPDH
PARD3	1.59482e-14	0.446707	0.479	0.399	5.3487e-10	Exc L5 ET	PARD3
IQCJ-SCHIP1	1.76786e-14	0.383475	0.911	0.733	5.92905e-10	Exc L5 ET	IQCJ-SCHIP1
MT-CYB	7.50695e-12	0.621934	0.977	0.949	2.51768e-07	Exc L5 ET	MT-CYB

## Sheet: L5_ET_module_scores
study participant	CA1 pyramidal cells	CA2, CA3 pyramidal cells	DG granule cells	Exc AGBL1 GPC5	Exc COBLL1 UST	Exc COL25A1 SEMA3D	Exc DLC1 SNTG2	Exc GRIK1 CTXND1 (Subiculum)	Exc L2-3 CBLN2 LINC02306	Exc L3-4 RORB CUX2	Exc L3-5 RORB PLCH1	Exc L4-5 RORB GABRG1	Exc L4-5 RORB IL1RAPL2	Exc L5-6 RORB LINC02196	Exc L5 ET	Exc L5/6 IT Car3	Exc L5/6 NP	Exc L6 CT	Exc L6 THEMIS NFIA	Exc L6b	Exc NRGN	Exc NXPH1 RNF220	Exc RELN COL5A2	Exc RELN GPC5	Exc SOX11 NCKAP5	Exc SV2C LINC02137	Exc TOX3 INO80D	Exc TOX3 POSTN	Exc TOX3 TTC6	Exc TRPC6 ANO2	Exc VAT1L ERBB4	Exc ZNF385D COL24A1	Inh ALCAM TRPM3	Inh CUX2 MSR1	Inh ENOX2 SPHKAP	Inh FBN2 EPB41L4A	Inh GPC5 RIT2	Inh L1-6 LAMP5 CA13	Inh L3-5 SST MAFB	Inh L6 SST NPY	Inh LAMP5 NRG1 (Rosehip)	Inh LAMP5 RELN	Inh MEIS2 FOXP2	Inh PAX6 RELN	Inh PTPRK FAM19A1	Inh PVALB CA8 (Chandelier)	Inh PVALB HTR4	Inh PVALB SULF1	Inh RYR3 TSHZ2
1	0.430702834	0.425236579	0.419740981	0.453929425	0.298125508	NA	0.351012979	0.440945309	0.45712	0.498536609	0.389203	0.36913	0.434715	0.405232	0.614269	0.411417	0.197967	0.403527	0.48566	0.411503	0.134069	0.306136038	NA	NA	NA	0.351322829	0.347066725	NA	0.471855403	0.353985548	0.304333125	0.293155909	0.30867	0.264526	0.307202	0.324495	0.311958	0.311728516	0.286157	0.287976	0.304986	0.27611	0.293271586	0.263544	0.280234	0.305119899	0.322357	0.338356	0.275653
2	0.451474745	0.451436573	0.392750118	0.437560813	0.372073876	0.394603028	0.384283246	0.531559833	0.469742	0.505356118	0.37111	0.35784	0.41905	0.391914	0.583427	0.402439	0.188975	0.412504	0.476831	0.33678	0.098362	0.308555091	0.433265937	0.424432863	0.223514386	NA	0.342372765	0.418732439	0.463341938	0.41254465	0.286865692	0.310106426	0.300404	0.299367	0.313376	0.328682	0.323904	0.309350233	0.302365	0.328923	0.31233	0.295951	0.296146124	0.289717	0.296522	0.312190709	0.340583	0.331186	0.3048
3	0.383756706	0.440244109	0.41369143	0.469135038	0.365996907	NA	0.389417695	0.503848457	0.434267	0.487997566	0.373543	0.356452	0.424717	0.392373	0.605114	0.417465	0.185389	0.39773	0.482162	0.399858	0.105132	0.310861968	0.420165587	0.406050723	NA	NA	NA	0.403975627	0.466538338	0.406764965	0.284807046	0.308488755	0.294215	0.304972	0.312586	0.314226	0.322744	0.30317907	0.276981	0.323909	0.298023	0.301633	0.287791823	0.270002	0.2961	0.287438783	0.329664	0.332148	0.251585
4	0.365591447	0.417627862	0.398530961	0.413209362	0.277499909	0.40753247	0.345774017	0.446252855	0.454204	0.500294873	0.375578	0.353017	0.409372	0.381171	0.617818	0.421304	0.185369	0.383952	0.472027	0.407178	0.112203	NA	0.299548231	0.321406267	NA	0.312011334	0.358951665	0.300925084	0.426226317	0.32981997	0.319239461	0.215573252	0.304654	0.285462	0.315636	0.323214	0.328201	0.303168422	0.295452	0.298967	0.293015	0.265653	NA	0.267369	0.289424	0.300665218	0.342717	0.334171	0.279676
5	0.478003577	0.448560937	0.447548516	0.509134618	0.383704558	NA	0.398121646	0.526062168	0.456969	0.485863204	0.373416	0.362579	0.43875	0.385061	0.619217	0.41323	0.185448	0.414154	0.485698	0.406251	0.13357	0.376022705	0.446784362	0.430248404	0.254156991	NA	0.290768957	0.441405892	0.480963302	0.439956021	0.310698117	0.325239801	0.303887	0.323712	0.320752	0.329993	0.34165	0.327822786	0.311901	0.337334	0.309955	0.279721	0.297514178	0.296638	0.292576	0.331256247	0.35564	0.349164	0.287146
6	0.388787606	0.428120703	0.403296924	0.460842149	0.306035126	0.375529738	0.388903897	0.427562421	0.466542	0.501054254	0.375902	0.365913	0.430956	0.387825	0.618578	0.407932	0.189254	0.410984	0.489994	0.373392	0.124957	0.357472889	0.438934459	0.425798713	0.212477442	0.341751941	NA	NA	0.463534607	0.321625744	0.330350806	0.291434947	0.309861	0.280171	0.316076	0.321488	0.317449	0.294525234	0.296922	0.324754	0.30127	0.293063	0.287027133	0.281957	0.297089	0.317333261	0.328706	0.340457	0.286103
7	0.402114591	NA	0.329226662	0.379194554	0.339172881	NA	0.365774665	0.450685381	0.430987	0.464802995	0.350899	0.318866	0.375953	0.3534	0.581801	0.381307	0.152215	0.344708	0.423386	0.370561	0.0750743	0.333457894	NA	NA	0.216533375	0.350800984	0.361110154	NA	0.41587015	0.387737709	0.328724175	0.264277243	0.280001	0.295269	0.277042	0.306874	0.31094	0.295746083	0.284935	0.282681	0.283399	0.283282	0.253229049	0.27683	0.265773	0.295642975	0.306475	0.307941	0.245685
8	0.443774554	NA	NA	0.430843728	0.367087053	NA	0.399607184	0.488767805	0.447286	0.468056447	0.370023	0.356683	0.410778	0.389747	0.611695	0.408141	0.185972	0.38933	0.45798	0.397267	0.129911	0.305078554	0.408747748	0.39693091	0.251432772	NA	0.387874742	0.383955363	0.467320194	0.397662865	0.327471756	0.303216863	0.293086	0.303788	0.313847	0.315283	0.334976	0.313882762	0.286761	0.302212	0.313208	0.303424	0.278721406	0.291016	0.300983	0.323543398	0.351061	0.328634	0.280562
9	0.310388268	NA	NA	0.399009618	NA	0.395672489	0.366603886	NA	0.45244	0.464243838	0.364694	0.325979	0.370034	0.367574	0.633072	0.389101	0.187545	0.368285	0.451487	0.383516	0.0860331	0.34248452	0.410879461	0.411545387	0.23467921	NA	0.416128466	NA	0.465833887	NA	0.342647812	NA	0.288237	0.294242	0.295121	0.315748	0.325692	0.304871504	0.286953	0.330483	0.290045	0.308348	0.234741423	0.274879	0.276533	0.303064695	0.321011	0.317876	0.274925
10	0.483627596	0.442525969	0.420503193	0.433364336	0.347598675	0.408888611	0.394327735	0.464212783	0.477717	0.498434933	0.376355	0.358774	0.422493	0.38254	0.625709	0.41997	0.189285	0.417372	0.470459	0.380814	0.116659	0.25018505	0.42827527	0.424587355	0.275921977	0.394181891	0.328295784	0.385981993	0.447146208	0.440376435	0.333390048	0.303187664	0.304344	0.319008	0.326911	0.329967	0.333689	0.32342577	0.316271	0.314427	0.318763	0.316629	0.302326971	0.295177	0.316874	0.323148146	0.349604	0.355451	0.309289
11	0.498718355	0.459400635	0.417765864	0.466824377	0.36741218	0.458944777	0.403647634	0.530419988	0.459206	0.510477643	0.364209	0.373541	0.43056	0.402663	0.610991	0.400637	0.19368	0.404108	0.480542	0.411426	0.112888	0.357786219	0.466953355	0.430904285	NA	NA	0.345409726	0.438288082	0.483527378	0.406462923	0.292652662	0.306177382	0.320043	0.296723	0.313198	0.317486	0.343506	0.327367245	0.306649	0.333663	0.327551	0.304972	0.303210674	0.304744	0.309343	0.330457908	0.328667	0.333048	0.299547
12	0.466524992	0.407724617	0.400207352	0.478179483	0.370048888	NA	0.41913319	0.532470914	0.459838	0.495864783	0.383436	0.357889	0.416862	0.390844	0.588273	0.414794	0.187635	0.411214	0.484764	0.397644	0.116204	0.346857905	0.44935655	0.423508968	NA	NA	0.421077821	NA	0.491914544	0.42136756	0.327746469	0.31648976	0.28996	0.316932	0.307944	0.331888	0.341025	0.320396284	0.295616	0.336001	0.299808	0.298707	0.290839252	0.297106	0.290568	0.319186019	0.332785	0.320002	0.29067
13	0.312412831	0.324326667	0.302400304	0.435314133	0.273534078	0.396972415	0.386497832	0.463886408	0.462558	0.479284382	0.345243	0.353654	0.385063	0.368172	0.525458	0.395583	0.167051	0.363608	0.417433	0.373498	0.126251	NA	0.429667085	0.444344733	0.242604106	NA	0.310786765	0.431862099	0.418623796	0.360953833	0.338409856	0.257869792	0.298902	0.28155	0.302235	0.323643	0.340767	0.299271195	0.293414	0.30991	0.311505	0.297892	NA	0.271204	0.299811	0.313843871	0.339604	0.32748	0.283182
14	0.500553576	0.413481647	0.43296118	0.438498407	0.388756867	NA	0.387598017	0.53167894	0.45196	0.458098028	0.36299	0.345818	0.385975	0.371763	0.592297	0.397079	0.17092	0.391256	0.450906	0.337699	0.12005	0.246368713	0.420123458	0.405565517	NA	0.305087128	0.398368144	0.416217623	0.450064537	0.435306158	0.345945064	0.311265441	0.290233	0.306333	0.291636	0.327804	0.330615	0.30161415	0.263881	0.300018	0.271569	0.295846	0.271172945	0.281314	0.294704	0.296364673	0.312633	0.325508	0.28405
15	0.467279544	0.417108452	0.404903887	0.460361942	0.30527967	0.430036672	0.40505011	0.510250367	0.488096	0.501440774	0.385755	0.364995	0.419276	0.390294	0.63716	0.414399	0.195316	0.408179	0.481886	0.398016	0.098034	0.350130536	0.423311739	0.423776636	0.23782946	NA	0.408313569	NA	0.496878357	0.392458643	0.311054273	0.312532913	0.307267	0.309062	0.318125	0.319598	0.3399	0.325999074	0.297767	0.32798	0.332415	0.311069	0.302901133	0.290814	0.309475	0.329212203	0.341123	0.343126	0.313059
16	0.440316274	0.431476733	0.379553493	0.376750941	0.341211733	0.360317103	0.344506465	0.473116583	0.43537	0.463791077	0.344776	0.320921	0.401785	0.35806	0.542688	0.365429	0.176388	0.363532	0.448788	0.354871	0.0693186	0.271264241	0.356018421	0.38172026	0.225417864	NA	0.369773288	NA	0.442869862	0.348627111	0.281365334	0.282877012	0.299767	0.301188	0.309751	0.323289	0.303256	0.287950854	0.285998	0.313739	0.299816	0.284033	0.250126841	0.282548	0.288548	0.311882464	0.299535	0.321219	0.268526
17	0.487772985	0.455982965	0.421928708	0.463402518	0.382587033	0.425637001	0.414695854	0.543876702	0.480029	0.513600486	0.381202	0.367218	0.436893	0.401338	0.609498	0.413313	0.199393	0.414534	0.485014	0.372235	0.10708	0.404985553	0.463024681	0.443684337	0.247804994	NA	0.383021009	0.433671075	0.489589071	0.407192215	0.258307418	0.322208727	0.315009	0.301609	0.314457	0.331182	0.346397	0.316194392	0.290164	0.34206	0.308503	0.296925	0.29952422	0.286773	0.304447	0.322609731	0.34941	0.3449	0.299783
18	0.473209477	0.452097683	0.419264562	0.451520825	0.35645249	0.375410345	0.387569067	0.478831263	0.441387	0.48197432	0.35358	0.350392	0.400387	0.381114	0.624636	0.402331	0.176379	0.396296	0.466545	0.321458	0.118593	0.349519257	0.425725187	0.428466843	0.235625393	NA	0.34201187	NA	0.461564205	0.40023129	0.296815221	0.30251618	0.303474	0.266659	0.294664	0.315841	0.336978	0.304002795	0.275585	0.323995	0.301854	0.277684	0.272914905	0.285418	0.280407	0.297033593	0.33988	0.337723	0.287471
19	0.444613147	0.450695226	0.414207081	0.470642377	0.383837468	NA	0.372567022	0.520295371	0.449102	0.489401057	0.36801	0.351708	0.412909	0.403626	0.58516	0.402885	0.178136	0.397905	0.466012	0.389709	0.105242	0.362576608	0.43007642	0.437528795	NA	NA	0.403898552	0.423252608	0.469501806	0.426423506	0.283435873	0.319303833	0.29813	0.3013	0.302271	0.312062	0.318698	0.299464274	0.295697	0.338145	0.291497	0.288413	0.290979611	0.273001	0.31034	0.285159585	0.32023	0.327694	0.242674
20	0.496045884	0.445814574	0.421468501	0.472709774	NA	0.395519926	0.378609206	0.527854004	0.457142	0.490995674	0.378596	0.370703	0.429887	0.397163	0.621522	0.421366	0.186914	0.413247	0.482787	0.423119	0.151593	0.395331439	0.441549428	0.446436245	NA	0.364512987	0.303435071	NA	0.476143365	NA	0.33568784	NA	0.306027	0.300786	0.311777	0.33172	0.329815	0.319066201	0.295614	0.338576	0.306258	0.298598	0.318359131	0.287278	0.310293	0.324299762	0.342153	0.335387	0.278384
21	0.406598823	NA	0.384948922	0.424171198	0.338272617	0.337524748	0.427897879	0.50665449	0.448111	0.464745437	0.330925	0.330633	0.41518	0.379081	0.575309	0.418471	0.177431	0.380704	0.462866	0.391008	0.099135	0.289850852	0.467167299	0.355917604	NA	0.345737537	0.394241934	NA	0.471647475	0.387079497	NA	0.318476713	0.26819	0.238716	0.29567	0.304992	0.321711	0.27975393	0.310765	0.287531	0.29484	0.324633	0.286231861	0.266133	0.278576	0.2993321	0.297829	0.300969	0.215286
22	0.427727143	0.357091871	0.406739414	0.496708407	0.34711533	NA	0.408688649	0.491826244	0.468968	0.508248839	0.397069	0.353023	0.434429	0.395206	0.649814	0.422536	0.202083	0.414038	0.495359	0.413139	0.11264	0.335308095	0.380245733	0.406556481	NA	NA	0.37294796	0.464428097	0.484714307	0.394403479	0.305220406	0.280051231	0.317503	0.318786	0.304871	0.336086	0.337665	0.327778961	0.301927	0.333884	0.310048	0.307109	0.300925744	0.321241	0.319693	0.334224929	0.33832	0.340108	0.314178
23	0.413067889	0.399168176	0.394763378	0.466637805	0.371446186	NA	0.437190694	NA	0.487486	0.501901433	0.400218	0.378904	0.439055	0.416694	0.602026	0.411482	0.215621	0.431867	0.504292	0.401283	0.136636	0.348114697	0.446709438	0.436031697	NA	NA	0.33262255	0.459794203	0.479813951	0.442092931	0.381624806	0.400793155	0.323729	0.335352	0.334772	0.344944	0.357459	0.342679085	0.324272	0.335787	0.332062	0.301813	0.271738363	0.314375	0.330208	0.323520342	0.380762	0.364838	0.304906
24	0.485817444	NA	NA	0.467289742	0.374216558	0.405295459	0.422053333	0.508139421	0.457104	0.48992494	0.363909	0.358187	0.424829	0.387262	0.622176	0.414814	0.184533	0.419192	0.492107	0.405352	0.126959	0.309751874	0.433718489	0.406388253	0.246500764	NA	0.328453502	0.423015939	0.497544742	0.42233439	0.321634626	0.332024179	0.311494	0.291641	0.307184	0.326924	0.342441	0.32205615	0.293189	0.327578	0.302445	0.28889	0.279681892	0.288276	0.281471	0.313956167	0.327094	0.333992	0.288591
25	0.415357044	0.44087334	0.415097039	0.455566956	0.378088275	0.318036385	0.398802594	0.45030723	0.464672	0.482805595	0.359621	0.345089	0.400074	0.366459	0.584085	0.410969	0.177983	0.403476	0.471112	0.387533	0.127839	0.344529587	0.438600628	0.397831509	0.275486518	0.341402813	0.363912502	0.407791346	0.507308484	0.411120331	0.301271125	0.309793082	0.301201	0.319754	0.309395	0.325864	0.341267	0.323416639	0.29372	0.325242	0.311751	0.311176	0.295061773	0.282533	0.307709	0.325493548	0.331909	0.332228	0.30173
26	0.451481886	0.44053978	0.420898685	0.417272086	0.374740038	0.404938739	0.394291707	0.493262109	0.461075	0.47924715	0.366721	0.35692	0.403932	0.373426	0.61062	0.423411	0.186041	0.404739	0.482463	0.399671	0.130794	0.399828329	0.445549349	0.421493464	0.178120625	0.395577102	0.40515415	0.399844007	0.4599383	0.423883029	0.355739929	0.3174625	0.306764	0.302389	0.318422	0.321839	0.340988	0.322909518	0.298619	0.310109	0.30835	0.303363	0.297037428	0.296922	0.293584	0.311319785	0.342362	0.33322	0.292714
27	0.451508381	0.417484863	0.398473296	0.443329216	0.366556536	0.385141233	0.404854614	0.505491593	0.467707	0.49552807	0.380522	0.366444	0.42422	0.400213	0.619418	0.408155	0.192961	0.396534	0.473139	0.396295	0.121856	0.374635648	0.437719941	0.428857214	0.225807557	NA	0.371308693	0.404471964	0.44046506	0.418875079	0.307719845	0.306013045	0.305596	0.288689	0.299773	0.32784	0.335032	0.31791507	0.280563	0.315824	0.309752	0.298464	0.304745838	0.285537	0.289095	0.323211695	0.331056	0.337891	0.280362
28	0.4353873	0.437058208	0.40995518	0.457878647	0.265506342	NA	0.389000781	0.449787339	0.453093	0.496794658	0.363699	0.342491	0.383745	0.368924	0.574984	0.422016	0.170077	0.390349	0.45755	0.387426	0.122691	NA	0.397647949	0.408111214	0.184039018	NA	0.412942178	0.418900021	0.454927368	NA	0.287393319	0.309298568	0.297024	0.284513	0.31599	0.330578	0.33268	0.322576421	0.290791	0.318987	0.304205	0.291215	0.272189241	0.282456	0.288704	0.320803964	0.329511	0.338872	0.265096
29	0.459476865	0.435451784	0.398409245	0.455239162	NA	NA	0.406257694	0.545616023	0.460343	0.48467853	0.369338	0.349065	0.422776	0.372497	0.623561	0.415994	0.189433	0.398288	0.480522	0.397821	0.146307	0.304455643	0.401719759	0.422894663	NA	NA	0.366818679	NA	0.461979729	NA	0.301974016	0.305460111	0.301414	0.307756	0.293067	0.322461	0.317359	0.311378517	0.287229	0.323815	0.291262	0.277974	0.263627491	0.283588	0.299544	0.318783988	0.333113	0.326304	0.279037
30	0.467326857	0.423203861	0.402822176	NA	0.323065598	NA	NA	NA	0.456558	0.492025904	0.370114	0.347113	0.401447	0.382088	0.609375	0.406427	0.190907	0.41893	0.477626	0.414989	0.124988	0.336903961	NA	NA	NA	0.397442552	NA	NA	0.472665161	0.357076678	0.287593164	NA	0.305232	0.298416	0.31317	0.318259	0.317253	0.310991068	0.295397	0.329181	0.305585	0.301859	0.273850493	0.292838	0.295657	0.309769957	0.317824	0.337862	0.2882
31	0.497323649	0.438852541	0.42130515	0.430433966	NA	0.40604489	0.384790887	0.532469729	0.464657	0.504010041	0.367303	0.370992	0.431932	0.398371	0.651116	0.407547	0.195295	0.423912	0.46136	0.413037	0.127183	0.35756571	0.44181754	0.417133225	0.233670908	0.383362118	0.332500306	0.413534374	0.450408971	NA	0.306039458	0.303752792	0.307029	0.306888	0.323589	0.314999	0.346058	0.315098353	0.299661	0.337432	0.308858	0.318618	0.256245849	0.290598	0.302641	0.328298403	0.337335	0.342606	0.304058
32	0.501727382	0.454108183	0.396851839	0.416404639	0.373227614	0.38446834	0.386899867	0.531141329	0.48219	0.496624701	0.363227	0.350441	0.390052	0.384022	0.611534	0.423389	0.187899	0.396681	0.481846	0.383178	0.116338	0.347468336	0.410596346	0.423851005	NA	NA	NA	0.436272132	0.474250068	0.399583707	0.379352996	0.301221923	0.30203	0.305218	0.314901	0.32895	0.349166	0.331354643	0.303374	0.335275	0.324164	0.320239	0.283167178	0.2982	0.307726	0.329721211	0.337103	0.340352	0.288302
33	0.441306447	0.435510295	0.416423061	0.463835641	0.389453747	0.435471344	0.397768454	0.505647749	0.471442	0.496025902	0.37003	0.360078	0.431162	0.409985	0.598625	0.423035	0.193094	0.410619	0.49577	0.417929	0.13422	0.315574897	0.424317092	0.414317656	NA	0.370533072	0.29578326	0.415830204	0.443580091	0.431606944	0.324262866	0.318067978	0.310508	0.265196	0.30283	0.33002	0.33728	0.325072649	0.269715	0.327721	0.313163	0.273068	0.277071535	0.2928	0.291068	0.313423794	0.32805	0.339504	0.284569
34	0.429409889	0.424004766	0.420024539	0.470985606	0.350657607	NA	0.348646811	0.465429563	0.464176	0.484463831	0.390366	0.344688	0.439324	0.4071	0.647776	0.408505	0.182318	0.407079	0.486813	0.395443	0.109571	0.311488061	0.42697273	0.420447689	0.259770886	NA	0.33599709	0.451598518	0.47523993	0.400982343	0.29085646	0.274382977	0.303953	0.277939	0.28164	0.327705	0.342086	0.310511994	0.280703	0.308139	0.293305	0.287746	0.263410157	0.290087	0.286338	0.313112034	0.319481	0.32897	0.269926
35	0.429214859	0.410531641	0.381311894	0.421957799	0.337766447	0.363925478	0.373053037	0.481895422	0.458674	0.477924436	0.372659	0.350483	0.406804	0.376679	0.570025	0.411413	0.191342	0.387021	0.486186	0.378899	0.106873	0.337995937	0.373575375	0.315310789	0.265045612	NA	0.371699831	0.400588194	0.459276365	0.37996249	0.305352304	0.295937599	0.293753	0.281805	0.310365	0.317359	0.314565	0.305605405	0.29218	0.26654	0.31421	0.287747	0.298040603	0.282368	0.301577	0.325878492	0.297004	0.316025	0.296144
36	0.415066532	0.427988339	0.412535966	0.447517325	0.327208947	NA	0.355943083	0.497112968	0.394665	NA	0.326861	0.300422	0.351843	0.340097	0.538617	0.339217	0.147723	0.349612	0.426474	0.361278	0.108097	0.311784568	0.393215836	0.374037499	NA	0.352362292	0.314743064	NA	NA	0.387486506	0.322410929	0.293088007	0.253163	0.218462	0.270237	0.291465	0.287379	0.246175761	0.246639	0.287151	0.220109	0.222299	0.268264614	0.226952	0.23069	0.250800698	0.271515	0.267196	0.172111
37	0.450305442	0.397750837	0.394022971	0.432619486	0.336461847	0.434237207	0.372611624	0.475176536	0.442878	0.46900817	0.330933	0.327556	0.392868	0.357883	0.524364	0.382896	0.189763	0.386074	0.460437	0.359428	0.147999	0.187288267	0.419069701	0.394893541	NA	NA	0.436074824	NA	0.470939992	0.372769451	0.326161902	0.306763494	0.279056	0.29549	0.322619	0.317092	0.327318	0.31445694	0.313707	0.326223	0.310004	0.312857	0.163917791	0.280586	0.305908	0.316994408	0.275989	0.338271	0.278079
38	0.47224247	0.462675379	NA	0.352077393	NA	0.297091559	NA	NA	0.430621	0.479970353	0.366926	0.353246	0.426599	0.397624	0.602106	0.397414	0.189358	0.407005	0.486421	0.41462	0.136545	NA	NA	NA	NA	0.378655634	0.434808459	NA	0.480500839	NA	0.32181115	0.303442252	0.315436	0.294135	0.31058	0.311624	0.331033	0.312847312	0.293255	0.30668	0.30178	0.29751	NA	0.262612	0.298823	0.31083811	0.329394	0.329203	0.256001
39	0.485541234	NA	NA	0.388494072	0.387134794	NA	0.367111848	0.291115502	0.472875	0.501180704	0.418009	0.386699	0.444855	0.404555	0.622743	0.432133	0.243263	0.391202	0.462065	0.344534	0.131577	0.353923412	0.307167814	0.434590834	NA	NA	0.299797383	0.41130065	NA	NA	0.363934006	0.374194826	0.342893	0.325391	0.33428	0.357357	0.390997	NA	0.327364	0.36479	0.304168	0.344704	0.327569621	0.325004	0.342781	NA	0.378069	0.371411	0.338244
40	0.456551088	0.397259576	NA	0.467231181	0.370974084	0.406396988	0.406009081	0.477750719	0.451861	0.479064346	0.344494	0.347754	0.406044	0.365872	0.589219	0.388915	0.175373	0.405959	0.456356	0.395814	0.112798	0.357499396	0.445512558	0.438555572	0.210852095	NA	0.346891403	0.431730603	0.484594949	0.411146173	0.290831632	0.291748195	0.303553	0.289313	0.309477	0.326712	0.342522	0.313393404	0.285848	0.332972	0.309085	0.303648	0.314760471	0.297576	0.313247	0.317569511	0.332877	0.332449	0.285073
41	0.479009926	0.455009012	0.413172437	0.469906683	NA	0.474479577	0.351946363	0.532255754	0.467872	0.510780049	0.368665	0.34856	0.426425	0.398232	0.619997	0.413426	0.176507	0.39453	0.477801	0.349641	0.128351	0.379187652	0.44310807	0.43218509	0.249105014	NA	0.391179939	NA	0.502148085	0.416110332	0.334733388	0.318830738	0.319251	0.295335	0.304258	0.330156	0.354625	0.328729776	0.290846	0.349777	0.315978	0.31447	0.323573399	0.295666	0.313885	0.321215478	0.334753	0.352152	0.313459
42	0.465323839	NA	0.424439248	0.450366561	NA	NA	0.403971322	0.408651959	0.46655	0.491550496	0.377798	0.368252	0.439014	0.394175	0.606486	0.432769	0.193283	0.404512	0.499907	0.402689	0.129792	0.36974747	NA	NA	NA	NA	0.319078043	NA	0.449746014	0.441580875	0.314743353	0.297500398	0.308784	0.296143	0.318304	0.329051	0.335859	0.329187834	0.282511	0.329594	0.316501	0.283763	0.284717296	0.295934	0.297346	0.326393071	0.34752	0.330355	0.291088
43	0.45165875	0.430620979	0.42645603	0.453937909	0.323754597	0.410429843	0.403609516	0.518725494	0.462941	0.474070332	0.386378	0.357456	0.41176	0.37487	0.633767	0.422452	0.186674	0.400442	0.488211	0.413063	0.125718	0.255893334	0.449225198	0.407092049	0.231728118	NA	0.36925291	NA	0.476917752	0.39626698	NA	0.321426395	0.304387	0.275518	0.298635	0.31263	0.327898	0.315290309	0.281202	0.313301	0.268773	0.298695	0.292927055	0.277469	0.289687	0.289973199	0.3337	0.341041	0.268469
44	0.266762547	NA	NA	0.46933123	NA	NA	0.404141329	0.274569714	0.419527	0.436732638	0.299655	0.336935	0.378578	0.348161	0.571713	0.381992	0.17348	0.371694	0.426765	0.368158	0.128026	0.326913967	NA	NA	NA	0.366376305	0.390955085	NA	0.447748631	NA	0.321529112	0.190398321	0.288123	0.2605	0.29535	0.299323	0.296868	0.286496852	0.258117	0.283558	0.301065	0.239134	0.319783926	0.270405	0.293824	0.286872297	0.317453	0.309435	0.263858
45	NA	0.34517833	0.325532691	0.468955885	0.237268613	NA	0.413778499	0.474494365	0.455046	0.508212984	0.371427	0.349234	0.428519	0.388793	0.621875	0.39995	0.166739	0.405613	0.453435	0.388996	0.13528	NA	0.462886078	0.435207678	NA	NA	0.380407686	0.400811379	0.492958244	0.272344881	NA	0.235757217	0.301253	0.291706	0.311359	0.318456	0.33177	0.322816877	0.279266	0.327135	0.315825	0.307263	NA	0.293287	0.303145	0.317547155	0.340442	0.346545	0.298067
46	NA	NA	0.377520006	0.458973948	0.248131244	NA	0.417452426	0.446858316	0.450363	0.494518252	0.37464	0.323077	0.419863	0.403066	0.511842	0.346611	0.197893	0.398041	0.471507	0.391596	0.127051	0.334298365	0.419070357	0.419559689	0.220039061	NA	0.354849582	0.433446699	0.468147978	NA	0.320016717	NA	0.274197	0.290487	0.305951	0.324166	0.332845	0.307144167	0.28947	0.303986	0.298823	0.289877	0.288701549	0.266555	0.302986	0.31884139	0.288331	0.320877	0.271376
47	NA	NA	NA	0.45190844	NA	0.391337658	0.373524389	0.309097365	0.458294	0.49978729	0.371721	0.355011	0.421377	0.381006	0.633228	0.420435	0.191477	0.38801	0.469977	0.39977	0.0946243	0.312789747	NA	NA	NA	0.404692868	0.349034545	NA	0.475802957	NA	0.367363428	0.321183692	0.29916	0.315255	0.311238	0.331768	0.339835	0.32346772	0.296555	0.285347	0.312267	0.30934	0.238241595	0.304871	0.290807	0.33204984	0.322969	0.333568	0.289224
48	NA	NA	NA	0.469323656	NA	NA	NA	NA	0.414419	0.477249631	0.339036	0.330217	0.376109	0.369818	0.577541	0.390636	0.184391	0.38752	0.442213	0.397666	0.0927697	NA	0.320433707	0.326712208	NA	0.279354314	0.362450374	NA	0.487930776	NA	NA	NA	0.274257	0.284047	0.305582	0.28782	0.317436	0.284110504	0.263544	0.298126	0.26357	0.295277	NA	0.289533	0.287151	0.307332585	0.329817	0.305992	0.265186
[truncated: 6 more columns]

## Sheet: L5_6_NP_module_scores
study participant	CA1 pyramidal cells	CA2, CA3 pyramidal cells	DG granule cells	Exc AGBL1 GPC5	Exc COBLL1 UST	Exc COL25A1 SEMA3D	Exc DLC1 SNTG2	Exc GRIK1 CTXND1 (Subiculum)	Exc L2-3 CBLN2 LINC02306	Exc L3-4 RORB CUX2	Exc L3-5 RORB PLCH1	Exc L4-5 RORB GABRG1	Exc L4-5 RORB IL1RAPL2	Exc L5-6 RORB LINC02196	Exc L5 ET	Exc L5/6 IT Car3	Exc L5/6 NP	Exc L6 CT	Exc L6 THEMIS NFIA	Exc L6b	Exc NRGN	Exc NXPH1 RNF220	Exc RELN COL5A2	Exc RELN GPC5	Exc SOX11 NCKAP5	Exc SV2C LINC02137	Exc TOX3 INO80D	Exc TOX3 POSTN	Exc TOX3 TTC6	Exc TRPC6 ANO2	Exc VAT1L ERBB4	Exc ZNF385D COL24A1	Inh ALCAM TRPM3	Inh CUX2 MSR1	Inh ENOX2 SPHKAP	Inh FBN2 EPB41L4A	Inh GPC5 RIT2	Inh L1-6 LAMP5 CA13	Inh L3-5 SST MAFB	Inh L6 SST NPY	Inh LAMP5 NRG1 (Rosehip)	Inh LAMP5 RELN	Inh MEIS2 FOXP2	Inh PAX6 RELN	Inh PTPRK FAM19A1	Inh PVALB CA8 (Chandelier)	Inh PVALB HTR4	Inh PVALB SULF1	Inh RYR3 TSHZ2
1	0.313264807	0.344507643	0.345650831	0.321029955	0.322905598	NA	0.39205551	0.310007175	0.323823	0.355026109	0.402873	0.403379	0.404325	0.405789	0.268869	0.337518	0.654748	0.421035	0.346289	0.407718	0.0974372	0.359883317	NA	NA	NA	0.347734226	0.262241192	NA	0.335027114	0.294499964	0.372521243	0.40572207	0.385928	0.343677	0.389448	0.384424	0.359921	0.386275733	0.352492	0.362578	0.373689	0.353877	0.438315284	0.328829	0.355882	0.372488629	0.361491	0.382441	0.343726
2	0.343703781	0.361852826	0.358582737	0.379521556	0.429720224	0.350488443	0.415533619	0.344882063	0.329726	0.355093305	0.386915	0.386797	0.401977	0.404981	0.249531	0.318357	0.65118	0.420925	0.342271	0.360868	0.0769214	0.358386892	0.374643901	0.405254516	0.324949684	NA	0.284475271	0.382154232	0.341059898	0.358200381	0.35467054	0.483905732	0.387587	0.37867	0.393224	0.396995	0.375999	0.390069994	0.38735	0.383291	0.387741	0.379753	0.395809909	0.368251	0.37796	0.375435915	0.390603	0.384397	0.378147
3	0.305302696	0.343431871	0.360542867	0.385126782	0.427444111	NA	0.402475768	0.349939887	0.314621	0.366136048	0.402806	0.398539	0.405947	0.414728	0.260986	0.344069	0.68864	0.432988	0.353983	0.418854	0.0929107	0.348446445	0.406422424	0.381172516	NA	NA	NA	0.376356014	0.358812468	0.326935197	0.339489478	0.479621652	0.384353	0.375474	0.396199	0.378427	0.368185	0.383405655	0.357284	0.377749	0.370053	0.376844	0.376878572	0.349003	0.37427	0.343100204	0.364935	0.378605	0.317143
4	0.311494383	0.350683422	0.368530118	0.321257865	0.335350313	0.369676868	0.40154119	0.36073897	0.312349	0.350369009	0.386687	0.398881	0.402324	0.399503	0.255683	0.322785	0.666528	0.392479	0.332673	0.410667	0.0967648	NA	0.26634584	0.318835144	NA	0.255681266	0.221774087	0.293706288	0.307323835	0.274921564	0.392611067	0.369197236	0.390306	0.343615	0.374476	0.375388	0.361202	0.382594027	0.345924	0.374898	0.353153	0.338071	NA	0.338547	0.368255	0.359764823	0.372204	0.372347	0.344255
5	0.358593347	0.361305823	0.372120558	0.384720766	0.457124366	NA	0.44079857	0.34722225	0.306776	0.358563356	0.38328	0.391135	0.394549	0.385719	0.254415	0.309209	0.657864	0.420571	0.32602	0.414185	0.10095	0.381239256	0.413149056	0.418839404	0.352207978	NA	0.224590818	0.381087173	0.338508054	0.363683675	0.384663597	0.503495447	0.386598	0.372711	0.381895	0.389615	0.38386	0.400148864	0.370764	0.383463	0.378741	0.34862	0.393099034	0.370765	0.375483	0.381789619	0.361682	0.366883	0.355728
6	0.251839964	0.326741872	0.341690256	0.379928236	0.3523095	0.316984764	0.391678416	0.265349191	0.321735	0.353145061	0.399073	0.408662	0.403034	0.414176	0.248652	0.338021	0.673977	0.422086	0.353311	0.379873	0.102945	0.373662015	0.373182629	0.397420536	0.243891893	0.310924804	NA	NA	0.315842888	0.259874982	0.381016645	0.427860101	0.371553	0.353136	0.39027	0.384744	0.363947	0.360657692	0.364307	0.353578	0.377697	0.359737	0.411866785	0.346824	0.361106	0.351003388	0.366443	0.376905	0.341266
7	0.333179518	NA	0.309234141	0.342898265	0.433223498	NA	0.436166497	0.295204394	0.316085	0.352644373	0.387719	0.382923	0.397307	0.391733	0.269641	0.335069	0.598145	0.405547	0.329851	0.408222	0.11267	0.372470107	NA	NA	0.341200343	0.334917988	0.294056987	NA	0.328098892	0.357969157	0.370094293	0.480326233	0.374236	0.375085	0.365047	0.385016	0.370166	0.373260043	0.360784	0.352271	0.370505	0.364892	0.375297651	0.362099	0.358502	0.356336196	0.364284	0.376612	0.325452
8	0.347303932	NA	NA	0.400219954	0.437988003	NA	0.440770435	0.356614502	0.33991	0.382819426	0.409192	0.416233	0.421184	0.418072	0.282637	0.35965	0.677467	0.448917	0.356913	0.437659	0.0855467	0.300650543	0.411988749	0.409419048	0.39389219	NA	0.31982564	0.360819846	0.372887336	0.36695332	0.369144399	0.529546174	0.401065	0.400244	0.401479	0.401062	0.405153	0.408369874	0.386283	0.377853	0.399306	0.409302	0.397413284	0.387141	0.405933	0.403583273	0.390817	0.40693	0.372403
9	0.21502301	NA	NA	0.365481676	NA	0.346046727	0.424808717	NA	0.33936	0.351634789	0.395359	0.382983	0.384571	0.382231	0.271116	0.370759	0.648166	0.402766	0.33453	0.397924	0.0939661	0.326704526	0.37182972	0.393405602	0.322045422	NA	0.329802337	NA	0.3759173	NA	0.383211139	NA	0.38608	0.392302	0.377036	0.389856	0.379095	0.383248451	0.373153	0.393122	0.349614	0.382616	0.34084957	0.355164	0.354288	0.381461536	0.341518	0.373981	0.336033
10	0.333621497	0.363500297	0.341998516	0.329980385	0.385604647	0.368389527	0.425297303	0.297735632	0.292698	0.33437635	0.375001	0.376807	0.37292	0.374749	0.243202	0.315836	0.646567	0.406939	0.314662	0.351113	0.0920879	0.238361631	0.327255321	0.369386642	0.334433625	0.345477599	0.249444998	0.339899077	0.306356866	0.371631479	0.370839994	0.465313794	0.366069	0.371334	0.371365	0.37669	0.349292	0.381596226	0.370153	0.371962	0.366726	0.373786	0.383812276	0.343942	0.377398	0.360718349	0.355875	0.370595	0.353657
11	0.347227074	0.342854004	0.351310138	0.365018613	0.424691018	0.364649356	0.3988061	0.307824556	0.320004	0.354221303	0.375897	0.390749	0.393191	0.394008	0.24993	0.319084	0.644029	0.408735	0.33452	0.407457	0.10078	0.379780852	0.374603223	0.397594981	NA	NA	0.26699929	0.375688613	0.327743192	0.329897824	0.325263241	0.47035431	0.387449	0.381608	0.394123	0.383621	0.38731	0.395143519	0.381232	0.389499	0.384376	0.370876	0.397294712	0.368843	0.386075	0.397840255	0.38158	0.384158	0.372623
12	0.336514297	0.352661582	0.375436854	0.393445502	0.452023284	NA	0.435909261	0.329435652	0.326667	0.357028529	0.403717	0.385499	0.402034	0.397273	0.274903	0.344472	0.67439	0.434154	0.347942	0.419145	0.107328	0.367890609	0.387718581	0.402937763	NA	NA	0.307404902	NA	0.344339426	0.357640664	0.392188206	0.541725715	0.368939	0.377067	0.382523	0.396097	0.394143	0.403540067	0.381987	0.388431	0.371432	0.368333	0.398951436	0.381874	0.380792	0.383949714	0.368066	0.366478	0.365782
13	0.238157549	0.27073467	0.29919376	0.354134215	0.336954227	0.349436219	0.437755498	0.283382546	0.297622	0.350333809	0.349274	0.371643	0.376622	0.366514	0.225398	0.306794	0.605332	0.388029	0.277888	0.375905	0.0890116	NA	0.358461947	0.381379931	0.326196055	NA	0.240553154	0.367989655	0.318397027	0.307099421	0.378075159	0.433511946	0.377195	0.353107	0.37483	0.394225	0.386768	0.363873287	0.369046	0.370145	0.370831	0.355583	NA	0.342596	0.377481	0.38084363	0.36939	0.378277	0.355007
14	0.341128252	0.353564985	0.36461565	0.375222707	0.438742374	NA	0.42261966	0.336857939	0.321977	0.356156947	0.377286	0.388795	0.389416	0.388695	0.301045	0.340772	0.619649	0.413979	0.339171	0.366705	0.137766	0.276570967	0.418281314	0.352059305	NA	0.348644429	0.317437619	0.395416501	0.340385757	0.366040588	0.39046846	0.536232369	0.382933	0.369497	0.37934	0.390461	0.385254	0.385062548	0.362662	0.363663	0.355617	0.386301	0.367391242	0.363163	0.385061	0.364381569	0.367372	0.372984	0.356346
15	0.336334791	0.344382444	0.359576763	0.381127827	0.395790711	0.348738398	0.408149181	0.346504857	0.340382	0.359797701	0.403796	0.389716	0.406368	0.382947	0.267257	0.331804	0.62324	0.416276	0.345698	0.393321	0.0975912	0.394675899	0.38886868	0.413197937	0.335844382	NA	0.312319239	NA	0.354280123	0.332957091	0.395406848	0.570111154	0.389155	0.360036	0.385927	0.380866	0.386429	0.398756094	0.375541	0.379433	0.400106	0.381211	0.413192569	0.37626	0.392213	0.389093548	0.373262	0.390545	0.384638
16	0.328124837	0.359020395	0.3613807	0.346495741	0.424246058	0.335765031	0.388576032	0.292244624	0.318576	0.35456378	0.367532	0.358427	0.388286	0.390525	0.273	0.306831	0.572109	0.391148	0.345089	0.371211	0.0727769	0.325392638	0.31275935	0.386592598	0.335414661	NA	0.329274611	NA	0.33005058	0.354127252	0.36099702	0.495339218	0.382075	0.367908	0.384603	0.405454	0.342626	0.364805218	0.37432	0.373819	0.376503	0.382873	0.347298217	0.358126	0.36396	0.386353187	0.352035	0.384082	0.335227
17	0.34886841	0.364840716	0.381553294	0.377262804	0.447399822	0.35736074	0.437941567	0.328217982	0.325303	0.355169595	0.386235	0.397713	0.402683	0.398565	0.280494	0.322891	0.659166	0.405	0.340408	0.364607	0.0954417	0.361509952	0.389319571	0.393267446	0.382005303	NA	0.298456903	0.35073699	0.35441632	0.35066215	0.372552432	0.532221707	0.382773	0.369935	0.392659	0.38997	0.385191	0.385921593	0.377034	0.38928	0.370753	0.366518	0.407020422	0.358558	0.380304	0.378790694	0.367313	0.370063	0.362788
18	0.357672297	0.353586037	0.344693878	0.368053289	0.441601961	0.345743665	0.422904593	0.354792396	0.319294	0.357835431	0.378386	0.390478	0.400401	0.390932	0.258349	0.330226	0.63469	0.390921	0.346103	0.372519	0.0937305	0.392187141	0.385399352	0.395923724	0.325289492	NA	0.292817345	NA	0.336504154	0.340152341	0.39047435	0.512455098	0.388464	0.337261	0.382032	0.389755	0.384703	0.38311174	0.36304	0.388838	0.372876	0.355523	0.394419869	0.371531	0.380352	0.370154204	0.374649	0.380741	0.373241
19	0.308353081	0.337201802	0.367119027	0.347891922	0.413565188	NA	0.344833652	0.300506128	0.310118	0.33140516	0.375632	0.375028	0.390451	0.392225	0.229298	0.332211	0.657173	0.41945	0.324405	0.387682	0.0723412	0.33166493	0.376944299	0.398308555	NA	NA	0.247046724	0.357440413	0.318722554	0.317773558	0.340824411	0.539510177	0.368853	0.3618	0.373109	0.373731	0.34871	0.358482685	0.359925	0.360745	0.350193	0.361923	0.368806836	0.33462	0.371786	0.341864779	0.351802	0.356286	0.306126
20	0.337072554	0.357746632	0.387292686	0.32687018	NA	0.340890971	0.392402481	0.321299297	0.3104	0.355007688	0.391361	0.38914	0.395966	0.394054	0.257713	0.336505	0.668053	0.420379	0.339853	0.405813	0.103807	0.394586314	0.368883168	0.417764171	NA	0.335734043	0.248044204	NA	0.325311787	NA	0.398808949	NA	0.375815	0.35678	0.386291	0.38864	0.363579	0.38512055	0.35965	0.379606	0.364719	0.370148	0.422290042	0.357655	0.379341	0.366408766	0.366333	0.368752	0.33395
21	0.298165942	NA	0.365255791	0.322365186	0.436149911	0.303121747	0.460479867	0.33230412	0.333219	0.360260798	0.374195	0.386906	0.408214	0.405424	0.286191	0.362322	0.579151	0.424864	0.35179	0.427603	0.0826657	0.313380988	0.371827946	0.376600691	NA	0.322351239	0.29147953	NA	0.360075473	0.349042038	NA	0.554033298	0.372828	0.357123	0.382251	0.412866	0.398461	0.353655092	0.408106	0.361892	0.3724	0.403657	0.392968198	0.376083	0.367496	0.371349059	0.332855	0.371179	0.283589
22	0.332978364	0.314598738	0.344041268	0.393727477	0.418911294	NA	0.4515279	0.331131946	0.344656	0.37556223	0.420118	0.407437	0.421955	0.42514	0.295549	0.35737	0.691029	0.445871	0.360434	0.439555	0.101455	0.389401017	0.394344121	0.404393575	NA	NA	0.281636274	0.385150102	0.354106373	0.348478361	0.383396569	0.488486986	0.414738	0.383897	0.383694	0.411577	0.391965	0.415596285	0.382138	0.405933	0.392734	0.372656	0.404590425	0.402207	0.394804	0.403326186	0.38496	0.405812	0.38323
23	0.323731425	0.346757615	0.357585778	0.410826767	0.41792862	NA	0.431973023	NA	0.311063	0.356995616	0.409598	0.412997	0.405746	0.381505	0.246747	0.324309	0.643246	0.388256	0.335141	0.382649	0.0999739	0.353555846	0.415543783	0.428332087	NA	NA	0.274261173	0.363847285	0.371992138	0.373485355	0.364094192	0.487342559	0.386345	0.377573	0.374417	0.384837	0.392419	0.397978699	0.370652	0.376001	0.388979	0.36116	0.377488251	0.377138	0.407047	0.355276765	0.384346	0.379295	0.362542
24	0.352692458	NA	NA	0.388435647	0.424789182	0.373938903	0.441645699	0.340163975	0.313475	0.353920605	0.369293	0.396307	0.405604	0.400533	0.246692	0.326401	0.663176	0.41191	0.3463	0.39607	0.0972655	0.373537448	0.414918426	0.408571406	0.353984147	NA	0.223582339	0.367699012	0.352698678	0.354547821	0.372072633	0.555192057	0.382958	0.36006	0.389761	0.397519	0.393063	0.403103955	0.37564	0.392126	0.374523	0.373888	0.38489814	0.365161	0.367385	0.381857797	0.368702	0.397604	0.358185
25	0.303937764	0.351069316	0.338409428	0.353015584	0.428007866	0.302567926	0.420662162	0.277135595	0.308521	0.345089994	0.37249	0.362259	0.376234	0.366287	0.236501	0.327157	0.64192	0.416042	0.318987	0.388667	0.09674	0.363309938	0.372773517	0.374370752	0.381238319	0.314086542	0.253672746	0.357547636	0.330040768	0.329838361	0.371010833	0.489913632	0.376201	0.391896	0.384472	0.386098	0.381493	0.388737755	0.380333	0.378554	0.379967	0.382051	0.40137945	0.362652	0.377519	0.38005832	0.361237	0.376552	0.369424
26	0.319794039	0.342348286	0.364009417	0.368211568	0.436659604	0.368459073	0.428930865	0.321871641	0.31947	0.351161962	0.375074	0.38692	0.398346	0.376912	0.258911	0.345421	0.638186	0.41426	0.329159	0.409343	0.106855	0.365906751	0.372100476	0.387605878	0.303502263	0.360480723	0.295718626	0.352763041	0.335320983	0.34636594	0.386886008	0.507867966	0.378701	0.373849	0.384087	0.383879	0.382353	0.397329478	0.368194	0.37549	0.372957	0.36793	0.40185991	0.373456	0.370845	0.377231867	0.385445	0.379229	0.363163
27	0.327410188	0.351109479	0.367167213	0.384876799	0.442105801	0.337266441	0.431256516	0.311665733	0.332857	0.352526766	0.389385	0.408552	0.402672	0.406058	0.267897	0.324718	0.651181	0.421886	0.343183	0.41008	0.103937	0.389347443	0.375684775	0.384551446	0.310251077	NA	0.307728089	0.378691677	0.320612774	0.348765186	0.388014929	0.529385957	0.383689	0.366123	0.380616	0.399077	0.389128	0.39778871	0.362502	0.382688	0.377745	0.360273	0.409864617	0.359973	0.359353	0.381374946	0.374104	0.385437	0.348111
28	0.313787189	0.346365051	0.357522473	0.381236397	0.367327535	NA	0.417645919	0.309521296	0.315594	0.358117313	0.371072	0.375833	0.384534	0.384676	0.240554	0.319198	0.614039	0.421998	0.315986	0.411556	0.0789575	NA	0.378839302	0.378438443	0.269081163	NA	0.293402203	0.361612657	0.321117039	NA	0.357168676	0.472254316	0.376619	0.367912	0.398165	0.399692	0.388183	0.40241448	0.378932	0.378316	0.372988	0.361005	0.389918359	0.370458	0.379298	0.382234123	0.38561	0.396657	0.348536
29	0.335219952	0.358151377	0.369916174	0.375454276	NA	NA	0.419195209	0.342834993	0.332764	0.357089853	0.401973	0.409746	0.405394	0.403422	0.273135	0.348279	0.654556	0.413501	0.352844	0.407544	0.117168	0.357885469	0.42068113	0.415607312	NA	NA	0.243063777	NA	0.347340227	NA	0.397459192	0.547459702	0.392707	0.377638	0.37964	0.396852	0.379607	0.40589146	0.37959	0.36843	0.373965	0.349624	0.377022698	0.365704	0.369253	0.37274002	0.377666	0.381876	0.355576
30	0.351106246	0.364291795	0.363535873	NA	0.384326072	NA	NA	NA	0.325398	0.349473526	0.393601	0.390953	0.397204	0.384798	0.271142	0.343948	0.667586	0.404455	0.336842	0.403657	0.0808591	0.340914981	NA	NA	NA	0.361696582	NA	NA	0.337666507	0.333114831	0.364632594	NA	0.384377	0.373455	0.39022	0.385301	0.372254	0.390606311	0.371042	0.367673	0.366516	0.37349	0.365398264	0.36797	0.368036	0.37503625	0.364331	0.380108	0.352478
31	0.370289178	0.384352506	0.381800041	0.373332524	NA	0.34863463	0.432046735	0.372685425	0.324398	0.355042816	0.381124	0.392166	0.400864	0.405953	0.266421	0.343157	0.691211	0.437758	0.351916	0.427327	0.0972814	0.357222474	0.384134062	0.391145396	0.339698082	0.347556442	0.30778283	0.430521257	0.338949799	NA	0.36067656	0.5655786	0.361331	0.38701	0.403523	0.371614	0.378024	0.392630812	0.387891	0.39357	0.373517	0.392323	0.374406389	0.369021	0.380894	0.381609495	0.361266	0.37988	0.364033
32	0.347575134	0.366303099	0.343779929	0.401774592	0.448139205	0.243827569	0.427289184	0.312363487	0.328808	0.35794542	0.388151	0.39647	0.397919	0.383914	0.290686	0.341404	0.679152	0.428941	0.329773	0.426795	0.0962679	0.333004159	0.435093014	0.433666084	NA	NA	NA	0.398437259	0.343013895	0.334691208	0.310835302	0.526074481	0.38912	0.388717	0.404582	0.410012	0.392065	0.407701977	0.389493	0.393924	0.394619	0.394356	0.363650348	0.3834	0.386088	0.407129367	0.391308	0.402144	0.374392
33	0.333591127	0.363606273	0.382173748	0.384289844	0.441729248	0.350459277	0.42139766	0.344306831	0.329845	0.356915625	0.383014	0.394301	0.402702	0.411093	0.273989	0.347554	0.654302	0.422944	0.348919	0.43032	0.104348	0.382926539	0.384698203	0.422104393	NA	0.377034493	0.235975311	0.378173516	0.335144975	0.371840478	0.406919574	0.479683383	0.392502	0.345434	0.379693	0.382625	0.387446	0.39128494	0.349921	0.373441	0.382936	0.34767	0.384155723	0.374947	0.377447	0.374731447	0.373014	0.386921	0.352612
34	0.321111605	0.366525171	0.387975069	0.384243445	0.400565356	NA	0.382172844	0.310308977	0.351871	0.368095493	0.413521	0.388012	0.418998	0.40899	0.289817	0.352863	0.640793	0.430987	0.367048	0.416818	0.104247	0.390826494	0.430206693	0.427385487	0.318244954	NA	0.265535763	0.397440521	0.354290315	0.371550988	0.38557237	0.462120143	0.398486	0.362768	0.386135	0.410509	0.39506	0.404157117	0.388458	0.386391	0.376584	0.381662	0.35190783	0.379803	0.379947	0.390357213	0.37952	0.40289	0.355484
35	0.323868967	0.328354542	0.34782369	0.34259192	0.41118487	0.299392509	0.400127367	0.303132718	0.321522	0.351751631	0.396234	0.393114	0.39708	0.388075	0.27552	0.340209	0.639733	0.416306	0.353268	0.391432	0.0740952	0.382932932	0.330057681	0.30741756	0.366324057	NA	0.2878315	0.367695186	0.3231853	0.32835861	0.361175381	0.46884906	0.371293	0.360087	0.373868	0.379954	0.369872	0.371396303	0.366245	0.350264	0.367266	0.353305	0.398445979	0.345763	0.365985	0.373693239	0.344745	0.382277	0.345706
36	0.310106019	0.327529729	0.342643443	0.334244582	0.401839394	NA	0.365471964	0.282639605	0.293314	NA	0.354208	0.349678	0.355292	0.312417	0.183531	0.284061	0.592031	0.380265	0.301899	0.376994	0.101033	0.315849014	0.33625328	0.384042465	NA	0.328841708	0.251626456	NA	NA	0.3139925	0.342876737	0.492694511	0.358759	0.302157	0.357564	0.371896	0.336365	0.33820032	0.334804	0.369533	0.311596	0.30888	0.363335302	0.320795	0.340901	0.316181222	0.336228	0.328656	0.255123
37	0.321012314	0.317356815	0.35776241	0.341840525	0.416419468	0.368949251	0.419738234	0.29596711	0.30765	0.332248042	0.340421	0.366163	0.395775	0.373765	0.256695	0.321576	0.564917	0.421345	0.312921	0.383847	0.0880019	0.195956931	0.366202582	0.388647863	NA	NA	0.321544675	NA	0.346200492	0.326707663	0.338527725	0.511778958	0.364738	0.364981	0.396824	0.376127	0.372424	0.383632665	0.381119	0.384586	0.378966	0.387767	0.209328006	0.361275	0.382414	0.379285634	0.284155	0.386826	0.356856
38	0.314994896	0.327840367	NA	0.304286364	NA	0.24144815	NA	NA	0.285366	0.33842586	0.3743	0.369899	0.373443	0.379134	0.238215	0.320516	0.652386	0.414376	0.324412	0.399509	0.0884972	NA	NA	NA	NA	0.332890576	0.312012095	NA	0.328497639	NA	0.347558977	0.549543994	0.383261	0.354462	0.370483	0.364188	0.356491	0.372897896	0.355368	0.367167	0.366418	0.369991	NA	0.326528	0.369896	0.354730492	0.336378	0.355943	0.304832
39	0.337329519	NA	NA	0.317329112	0.424490119	NA	0.31394144	0.257107184	0.340136	0.349549957	0.397718	0.38806	0.406246	0.396469	0.293952	0.332726	0.639174	0.42165	0.339566	0.351939	0.104516	0.326821422	0.310611368	0.381635739	NA	NA	0.250889313	0.303743322	NA	NA	0.381006739	0.498594871	0.389174	0.3622	0.381424	0.391497	0.385545	NA	0.37233	0.374771	0.331247	0.377981	0.380084819	0.362807	0.380999	NA	0.381757	0.399539	0.374296
40	0.327808398	0.306214585	NA	0.33993955	0.406929117	0.329215197	0.416136485	0.285025057	0.308552	0.331765176	0.366032	0.362066	0.380476	0.373126	0.23623	0.308436	0.628509	0.390149	0.312092	0.381599	0.0905511	0.361592054	0.389921677	0.40897927	0.274958327	NA	0.248587258	0.381537284	0.320902454	0.327341474	0.322956931	0.474139154	0.385336	0.369456	0.377425	0.38557	0.384332	0.390951094	0.352721	0.381658	0.370049	0.374763	0.401819153	0.357971	0.386041	0.365354037	0.367189	0.365808	0.351722
41	0.321771936	0.354567884	0.351525312	0.364846539	NA	0.343902211	0.414408976	0.34233557	0.307641	0.348029848	0.380471	0.367442	0.394317	0.394686	0.25983	0.322235	0.611637	0.418203	0.313949	0.35337	0.101231	0.384797042	0.399100516	0.400629934	0.318623056	NA	0.279104348	NA	0.343977847	0.367089433	0.399830005	0.53228472	0.38573	0.371298	0.381527	0.380829	0.383516	0.40489854	0.368092	0.391015	0.370467	0.377275	0.413863706	0.357439	0.383335	0.38036543	0.378705	0.385723	0.368382
42	0.345911006	NA	0.395999903	0.381049949	NA	NA	0.424401944	0.370290036	0.326538	0.366248436	0.403773	0.398528	0.403345	0.415512	0.281653	0.342933	0.660192	0.441387	0.351288	0.438635	0.102119	0.379016795	NA	NA	NA	NA	0.30666771	NA	0.341646758	0.361391153	0.344792044	0.580649998	0.392515	0.358084	0.384475	0.394262	0.384345	0.405565647	0.355183	0.376583	0.384765	0.346566	0.388083366	0.380439	0.356163	0.374825053	0.384642	0.386726	0.358044
43	0.320184299	0.354765677	0.375223884	0.379208089	0.394773795	0.328764466	0.415110157	0.319919086	0.327516	0.345913959	0.398778	0.384346	0.396515	0.390043	0.271489	0.346052	0.634929	0.413154	0.348251	0.419304	0.112153	0.282860564	0.389252745	0.396569561	0.337164027	NA	0.327719638	NA	0.347302574	0.345555424	NA	0.561068547	0.380658	0.363043	0.353137	0.37571	0.364937	0.391195957	0.354146	0.360056	0.343029	0.373953	0.39566794	0.356926	0.386526	0.349547886	0.370855	0.380549	0.338618
44	0.162893369	NA	NA	0.38520888	NA	NA	0.431924821	0.139474569	0.275143	0.303897842	0.304648	0.359619	0.348362	0.355343	0.247871	0.304495	0.564733	0.380084	0.284537	0.363705	0.0824362	0.293315985	NA	NA	NA	0.353417623	0.277394911	NA	0.316975924	NA	0.352288766	0.352502064	0.345518	0.320968	0.348949	0.345289	0.337645	0.340256522	0.309525	0.345607	0.357492	0.291258	0.396785484	0.319202	0.34844	0.330302593	0.340598	0.34887	0.319376
45	NA	0.283266751	0.287248378	0.373747978	0.356170673	NA	0.423891065	0.252361573	0.317982	0.357955241	0.385967	0.377879	0.395682	0.3795	0.267681	0.324457	0.623747	0.402278	0.320629	0.393253	0.0921422	NA	0.381477419	0.41710848	NA	NA	0.305249511	0.376417373	0.346642467	0.25322994	NA	0.434185521	0.368852	0.359582	0.387178	0.384197	0.377404	0.400099248	0.360213	0.384469	0.379992	0.379921	NA	0.369906	0.376812	0.377231745	0.372959	0.391802	0.364582
46	NA	NA	0.325399971	0.361616762	0.259016424	NA	0.440862029	0.264838268	0.32837	0.366457399	0.401554	0.360296	0.406724	0.422073	0.25153	0.287361	0.567201	0.437403	0.348087	0.395862	0.0931798	0.364225041	0.426434536	0.426408475	0.324381467	NA	0.263341465	0.396514832	0.344308577	NA	0.403878561	NA	0.347322	0.370635	0.379776	0.388779	0.388963	0.383188946	0.37086	0.370954	0.380975	0.368071	0.399623471	0.327161	0.385341	0.389558063	0.326996	0.377178	0.340254
47	NA	NA	NA	0.397115839	NA	0.393180187	0.391388985	0.273161518	0.338905	0.371079912	0.403229	0.400842	0.411405	0.415737	0.294791	0.371416	0.661425	0.436855	0.365393	0.437258	0.0862877	0.374407821	NA	NA	NA	0.374597902	0.289766699	NA	0.351594799	NA	0.396427376	0.555612727	0.394573	0.40576	0.400805	0.404018	0.40185	0.405548784	0.386022	0.378843	0.385718	0.386352	0.349390566	0.389384	0.369793	0.396890871	0.391227	0.402732	0.369337
48	NA	NA	NA	0.353198268	NA	NA	NA	NA	0.293232	0.347441507	0.361566	0.373261	0.388145	0.398422	0.27631	0.316839	0.566646	0.413411	0.330184	0.412658	0.127892	NA	0.343449521	0.32306274	NA	0.248229903	0.249852451	NA	0.367047302	NA	NA	NA	0.353311	0.378659	0.390398	0.350195	0.367367	0.335224261	0.36222	0.384719	0.332751	0.359617	NA	0.361398	0.372825	0.384659327	0.369915	0.375789	0.334568
[truncated: 6 more columns]

## Sheet: Markers_genes_GABA_vs_Glut
Column1	p_val	avg_log2FC	pct.1	pct.2	p_val_adj	cluster	gene
ERBB4	0	5.57858	0.961	0.737	0	GABAergic	ERBB4
ADARB2	0	4.6362	0.772	0.513	0	GABAergic	ADARB2
GRIK1	0	4.12827	0.901	0.52	0	GABAergic	GRIK1
CXCL14	0	3.81073	0.504	0.115	0	GABAergic	CXCL14
NXPH1	0	3.52107	0.796	0.316	0	GABAergic	NXPH1
RELN	0	3.34629	0.772	0.63	0	GABAergic	RELN
GAD1	0	3.091	0.984	0.161	0	GABAergic	GAD1
SPOCK3	0	3.08174	0.947	0.677	0	GABAergic	SPOCK3
SLC6A1	0	2.86183	0.989	0.163	0	GABAergic	SLC6A1
LOC105377567	0	2.8112	0.9	0.693	0	GABAergic	LOC105377567
GRIP1	0	2.69647	0.998	0.957	0	GABAergic	GRIP1
ZNF385D	0	2.53147	0.979	0.841	0	GABAergic	ZNF385D
RBMS3	0	2.49603	0.933	0.646	0	GABAergic	RBMS3
ZNF536	0	2.46677	0.942	0.571	0	GABAergic	ZNF536
PTPRM	0	2.41706	0.961	0.8	0	GABAergic	PTPRM
DNER	0	2.39849	0.969	0.61	0	GABAergic	DNER
SOX2.OT	0	2.29545	0.951	0.82	0	GABAergic	SOX2.OT
SYNPR	0	2.26848	0.823	0.693	0	GABAergic	SYNPR
SST	0	2.25065	0.357	0.054	0	GABAergic	SST
DOCK10	0	2.21959	0.799	0.404	0	GABAergic	DOCK10
MAF	0	2.18825	0.868	0.34	0	GABAergic	MAF
GAD2	0	2.18796	0.896	0.17	0	GABAergic	GAD2
GALNTL6	0	2.06179	0.913	0.872	0	GABAergic	GALNTL6
SOX6	0	2.05967	0.648	0.32	0	GABAergic	SOX6
KIT	0	2.01471	0.418	0.102	0	GABAergic	KIT
NPAS3	0	1.98968	0.97	0.936	0	GABAergic	NPAS3
LOC105377574	0	1.97336	0.776	0.513	0	GABAergic	LOC105377574
ALK	0	1.96032	0.831	0.582	0	GABAergic	ALK
SLC24A3	0	1.96021	0.827	0.342	0	GABAergic	SLC24A3
QKI	0	1.96021	0.976	0.634	0	GABAergic	QKI
FGF13	0	1.95579	0.86	0.838	0	GABAergic	FGF13
BTBD11	0	1.92302	0.845	0.418	0	GABAergic	BTBD11
ROBO1	0	1.84752	0.953	0.883	0	GABAergic	ROBO1
FBXL7	0	1.84631	0.62	0.483	0	GABAergic	FBXL7
GRIN3A	0	1.80508	0.763	0.366	0	GABAergic	GRIN3A
SCG2	0	1.77408	0.774	0.596	0	GABAergic	SCG2
PLD5	0	1.74243	0.867	0.686	0	GABAergic	PLD5
THSD7A	0	1.73307	0.824	0.629	0	GABAergic	THSD7A
ANO4	0	1.72911	0.947	0.837	0	GABAergic	ANO4
GRIK2	0	1.69796	0.997	0.986	0	GABAergic	GRIK2
KCNAB1	0	1.69736	0.946	0.823	0	GABAergic	KCNAB1
MYO16	0	1.67528	0.802	0.683	0	GABAergic	MYO16
SGCZ	0	1.64717	0.908	0.911	0	GABAergic	SGCZ
KCNC2	0	1.64528	0.982	0.921	0	GABAergic	KCNC2
FSTL5	0	1.64133	0.87	0.779	0	GABAergic	FSTL5
SDK1	0	1.63274	0.927	0.839	0	GABAergic	SDK1
LOC105375415	0	1.63258	0.685	0.025	0	GABAergic	LOC105375415
TAC1	0	1.62121	0.316	0.038	0	GABAergic	TAC1
DLX6.AS1	0	1.60691	0.816	0.041	0	GABAergic	DLX6.AS1
THSD7B	0	1.55193	0.803	0.726	0	GABAergic	THSD7B
KIAA1211	0	1.54328	0.94	0.619	0	GABAergic	KIAA1211
KCNIP1	0	1.54033	0.797	0.383	0	GABAergic	KCNIP1
LOC105369345	0	1.52656	0.506	0.315	0	GABAergic	LOC105369345
TENM1	0	1.50223	0.9	0.82	0	GABAergic	TENM1
RAB3C	0	1.50116	0.97	0.881	0	GABAergic	RAB3C
COL25A1	0	1.44032	0.701	0.568	0	GABAergic	COL25A1
C8orf34	0	1.43339	0.866	0.778	0	GABAergic	C8orf34
NHS	0	1.41756	0.919	0.544	0	GABAergic	NHS
KAZN	0	1.39798	1	0.996	0	GABAergic	KAZN
PTCHD4	0	1.39026	0.805	0.693	0	GABAergic	PTCHD4
RAB3IP	0	1.38944	0.842	0.569	0	GABAergic	RAB3IP
MIR325HG	0	1.38498	0.923	0.871	0	GABAergic	MIR325HG
MTSS1	0	1.37522	0.938	0.658	0	GABAergic	MTSS1
DAB1	0	1.35422	0.991	0.925	0	GABAergic	DAB1
CNTNAP2	0	1.35394	1	1	0	GABAergic	CNTNAP2
L3MBTL4	0	1.35381	0.732	0.621	0	GABAergic	L3MBTL4
ADRA1A	0	1.35277	0.636	0.181	0	GABAergic	ADRA1A
EGFR	0	1.30915	0.551	0.108	0	GABAergic	EGFR
METAP1D	0	1.29282	0.841	0.529	0	GABAergic	METAP1D
FXYD6	0	1.28707	0.821	0.824	0	GABAergic	FXYD6
PCDH15	0	1.27149	0.77	0.612	0	GABAergic	PCDH15
NKAIN3	0	1.25622	0.777	0.686	0	GABAergic	NKAIN3
TOX3	0	1.25358	0.679	0.155	0	GABAergic	TOX3
LHFPL3	0	1.23039	0.793	0.663	0	GABAergic	LHFPL3
UBASH3B	0	1.2237	0.897	0.627	0	GABAergic	UBASH3B
LINC00693	0	1.21479	0.758	0.429	0	GABAergic	LINC00693
SLC35F4	0	1.2058	0.793	0.585	0	GABAergic	SLC35F4
CDH13	0	1.18103	1	1	0	GABAergic	CDH13
GRIP2	0	1.17717	0.864	0.177	0	GABAergic	GRIP2
INPP4B	0	1.16562	0.933	0.896	0	GABAergic	INPP4B
TCF12	0	1.16228	0.957	0.895	0	GABAergic	TCF12
AP1S2	0	1.15761	0.675	0.436	0	GABAergic	AP1S2
ANK1	0	1.15751	0.859	0.447	0	GABAergic	ANK1
PARD3	0	1.15518	0.887	0.694	0	GABAergic	PARD3
ZNF608	0	1.15413	0.835	0.351	0	GABAergic	ZNF608
TIMP2	0	1.14815	0.834	0.418	0	GABAergic	TIMP2
RGS12	0	1.14567	0.721	0.545	0	GABAergic	RGS12
KIF26B	0	1.14561	0.917	0.842	0	GABAergic	KIF26B
ARL4C	0	1.13703	0.815	0.366	0	GABAergic	ARL4C
PITPNC1	0	1.13465	0.969	0.871	0	GABAergic	PITPNC1
XKR4	0	1.12796	0.975	0.969	0	GABAergic	XKR4
TENM3	0	1.12315	0.925	0.86	0	GABAergic	TENM3
NR2F2.AS1	0	1.12237	0.48	0.202	0	GABAergic	NR2F2.AS1
PIP5K1B	0	1.12204	0.877	0.669	0	GABAergic	PIP5K1B
LPPR1	0	1.12201	0.719	0.438	0	GABAergic	LPPR1
IGF1	0	1.12087	0.644	0.049	0	GABAergic	IGF1
TMEM132C	0	1.1048	0.688	0.529	0	GABAergic	TMEM132C
VWC2	0	1.10121	0.739	0.398	0	GABAergic	VWC2
COL21A1	0	1.09294	0.623	0.462	0	GABAergic	COL21A1
ASTN2	0	1.06958	0.94	0.965	0	GABAergic	ASTN2
LUZP2	0	1.05793	0.798	0.697	0	GABAergic	LUZP2
RPS6KA2	0	1.05481	0.971	0.87	0	GABAergic	RPS6KA2
TCF4	0	1.05436	0.998	0.988	0	GABAergic	TCF4
ADAMTS9.AS2	0	1.05042	0.665	0.33	0	GABAergic	ADAMTS9.AS2
EPHA6	0	1.04564	0.925	0.812	0	GABAergic	EPHA6
FAM110B	0	1.04296	0.799	0.559	0	GABAergic	FAM110B
SGK1	0	1.03586	0.893	0.803	0	GABAergic	SGK1
ANKRD55	0	1.02683	0.78	0.417	0	GABAergic	ANKRD55
ADCY8	0	1.02664	0.712	0.387	0	GABAergic	ADCY8
RERG	0	1.01034	0.516	0.257	0	GABAergic	RERG
LOC105373642	0	1.00922	0.352	0.186	0	GABAergic	LOC105373642
TIAM1	0	1.0043	0.973	0.931	0	GABAergic	TIAM1
ELAVL2	0	0.999041	0.868	0.75	0	GABAergic	ELAVL2
NXPH2	0	0.997567	0.467	0.197	0	GABAergic	NXPH2
REV3L	0	0.991082	0.972	0.94	0	GABAergic	REV3L
DGKD	0	0.989564	0.803	0.372	0	GABAergic	DGKD
CRH	0	0.983004	0.307	0.057	0	GABAergic	CRH
SERINC1	0	0.947397	0.925	0.918	0	GABAergic	SERINC1
IL1RAPL1	0	0.943909	0.998	0.998	0	GABAergic	IL1RAPL1
ZEB2	0	0.942575	0.938	0.823	0	GABAergic	ZEB2
RASA1	0	0.941512	0.983	0.987	0	GABAergic	RASA1
PREX2	0	0.937209	0.515	0.183	0	GABAergic	PREX2
SYTL5	0	0.934166	0.553	0.208	0	GABAergic	SYTL5
TOX2	0	0.929853	0.628	0.439	0	GABAergic	TOX2
LINC00403	0	0.929284	0.57	0.162	0	GABAergic	LINC00403
HAPLN1	0	0.925918	0.409	0.079	0	GABAergic	HAPLN1
SNRPN	0	0.925245	0.971	0.885	0	GABAergic	SNRPN
HTRA1	0	0.914005	0.535	0.095	0	GABAergic	HTRA1
KIAA1217	0	0.913396	0.961	0.96	0	GABAergic	KIAA1217
KLF12	0	0.908428	0.919	0.922	0	GABAergic	KLF12
VSTM2A	0	0.906207	0.776	0.498	0	GABAergic	VSTM2A
ATP1B1	0	0.902706	0.967	0.963	0	GABAergic	ATP1B1
SHISA6	0	0.893235	0.834	0.765	0	GABAergic	SHISA6
NETO2	0	0.888854	0.843	0.768	0	GABAergic	NETO2
ZMAT4	0	0.882131	0.898	0.942	0	GABAergic	ZMAT4
FRMD4B	0	0.88075	0.762	0.578	0	GABAergic	FRMD4B
PAM	0	0.879986	0.934	0.927	0	GABAergic	PAM
MTUS1	0	0.871093	0.706	0.384	0	GABAergic	MTUS1
B2M	0	0.869226	0.527	0.31	0	GABAergic	B2M
FAM65B	0	0.868789	0.84	0.688	0	GABAergic	FAM65B
NRIP3	0	0.868417	0.731	0.306	0	GABAergic	NRIP3
KLHL5	0	0.864856	0.678	0.488	0	GABAergic	KLHL5
ENTPD3	0	0.863473	0.66	0.332	0	GABAergic	ENTPD3
PKP2	0	0.855685	0.587	0.386	0	GABAergic	PKP2
LINC00290	0	0.852707	0.802	0.668	0	GABAergic	LINC00290
MITF	0	0.847744	0.582	0.257	0	GABAergic	MITF
ADCYAP1R1	0	0.839961	0.773	0.307	0	GABAergic	ADCYAP1R1
ALDOC	0	0.836834	0.728	0.544	0	GABAergic	ALDOC
ECE2	0	0.832413	0.859	0.427	0	GABAergic	ECE2
CHST11	0	0.832392	0.782	0.66	0	GABAergic	CHST11
ATP1B2	0	0.82592	0.738	0.209	0	GABAergic	ATP1B2
AFF2	0	0.823837	0.753	0.583	0	GABAergic	AFF2
ARNT2	0	0.807398	0.975	0.932	0	GABAergic	ARNT2
PROX1	0	0.805031	0.408	0.044	0	GABAergic	PROX1
GLRA2	0	0.800603	0.737	0.563	0	GABAergic	GLRA2
CA2	0	0.800115	0.295	0.114	0	GABAergic	CA2
ROBO2	0	0.795611	0.985	0.953	0	GABAergic	ROBO2
PNOC	0	0.787785	0.453	0.079	0	GABAergic	PNOC
PLCE1	0	0.784715	0.572	0.409	0	GABAergic	PLCE1
C8orf4	0	0.784597	0.321	0.026	0	GABAergic	C8orf4
ANKRD44	0	0.78279	0.848	0.671	0	GABAergic	ANKRD44
LYPD6	0	0.77679	0.495	0.172	0	GABAergic	LYPD6
LRRC39	0	0.775785	0.699	0.5	0	GABAergic	LRRC39
DOCK11	0	0.767149	0.701	0.419	0	GABAergic	DOCK11
PDE3A	0	0.766453	0.528	0.366	0	GABAergic	PDE3A
RASGRF2	0	0.764697	0.853	0.839	0	GABAergic	RASGRF2
FCHSD2	0	0.76281	0.953	0.885	0	GABAergic	FCHSD2
MCC	0	0.762713	0.765	0.603	0	GABAergic	MCC
AFAP1	0	0.750535	0.797	0.515	0	GABAergic	AFAP1
LYPD6B	0	0.746201	0.533	0.172	0	GABAergic	LYPD6B
GNG12.AS1	0	0.746122	0.654	0.482	0	GABAergic	GNG12.AS1
LRP8	0	0.742488	0.74	0.616	0	GABAergic	LRP8
MYRFL	0	0.736278	0.59	0.442	0	GABAergic	MYRFL
NCOA2	0	0.734395	0.964	0.947	0	GABAergic	NCOA2
CALY	0	0.729181	0.937	0.887	0	GABAergic	CALY
LINC01314	0	0.727212	0.44	0.133	0	GABAergic	LINC01314
LSAMP	0	0.726318	0.998	0.989	0	GABAergic	LSAMP
WASF3	0	0.723499	0.837	0.708	0	GABAergic	WASF3
LOC101929563	0	0.723117	0.686	0.569	0	GABAergic	LOC101929563
GPR149	0	0.712108	0.323	0.087	0	GABAergic	GPR149
WWOX	0	0.710595	0.984	0.977	0	GABAergic	WWOX
KCNA3	0	0.704149	0.604	0.331	0	GABAergic	KCNA3
APLP2	0	0.70375	0.931	0.918	0	GABAergic	APLP2
PCP4L1	0	0.697121	0.597	0.291	0	GABAergic	PCP4L1
ITM2B	0	0.694425	0.925	0.925	0	GABAergic	ITM2B
MYO5B	0	0.693665	0.503	0.344	0	GABAergic	MYO5B
ARL6IP1	0	0.690634	0.897	0.898	0	GABAergic	ARL6IP1
RIN2	0	0.687729	0.726	0.529	0	GABAergic	RIN2
DPP6	0	0.684333	0.98	0.998	0	GABAergic	DPP6
NAV2	0	0.682898	0.988	0.99	0	GABAergic	NAV2
FNBP1L	0	0.681042	0.838	0.646	0	GABAergic	FNBP1L
NTN4	0	0.68085	0.68	0.502	0	GABAergic	NTN4
MAGI1	0	0.679929	0.997	0.991	0	GABAergic	MAGI1
IL6ST	0	0.676067	0.702	0.563	0	GABAergic	IL6ST
ATP1A3	0	0.673275	0.974	0.932	0	GABAergic	ATP1A3
ADRBK2	0	0.671895	0.935	0.94	0	GABAergic	ADRBK2
BCL11B	0	0.666731	0.663	0.36	0	GABAergic	BCL11B
MSI2	0	0.662026	0.919	0.848	0	GABAergic	MSI2
ERC1	0	0.66182	0.992	0.991	0	GABAergic	ERC1
RNF144B	0	0.658417	0.604	0.377	0	GABAergic	RNF144B
PRNP	0	0.655392	0.928	0.94	0	GABAergic	PRNP
GNAS	0	0.654056	0.988	0.982	0	GABAergic	GNAS
DLX1	0	0.653568	0.549	0.008	0	GABAergic	DLX1
BACH2	0	0.65171	0.93	0.882	0	GABAergic	BACH2
CANX	0	0.643076	0.911	0.882	0	GABAergic	CANX
NTM	0	0.640858	0.984	0.973	0	GABAergic	NTM
SAMD4A	0	0.640283	0.812	0.668	0	GABAergic	SAMD4A
ABAT	0	0.637584	0.918	0.849	0	GABAergic	ABAT
NDST4	0	0.636306	0.428	0.26	0	GABAergic	NDST4
ZPBP	0	0.632751	0.92	0.855	0	GABAergic	ZPBP
HACD3	0	0.63187	0.873	0.847	0	GABAergic	HACD3
CRHBP	0	0.629546	0.305	0.093	0	GABAergic	CRHBP
MTMR6	0	0.627994	0.666	0.573	0	GABAergic	MTMR6
ENOX1	0	0.626137	0.957	0.966	0	GABAergic	ENOX1
RUNX2	0	0.624658	0.559	0.388	0	GABAergic	RUNX2
GRIA1	0	0.618316	0.977	0.951	0	GABAergic	GRIA1
ARHGAP12	0	0.615965	0.769	0.624	0	GABAergic	ARHGAP12
SLC22A17	0	0.615148	0.954	0.933	0	GABAergic	SLC22A17
WIF1	0	0.613241	0.33	0.076	0	GABAergic	WIF1
CRTAC1	0	0.612127	0.636	0.526	0	GABAergic	CRTAC1
SNORD115.	0	0.610789	0.988	0.992	0	GABAergic	SNORD115.
RASSF8	0	0.605911	0.59	0.351	0	GABAergic	RASSF8
SLC10A4	0	0.605684	0.251	0.026	0	GABAergic	SLC10A4
RND3	0	0.598633	0.422	0.037	0	GABAergic	RND3
PAWR	0	0.597368	0.541	0.31	0	GABAergic	PAWR
TTC28	0	0.592067	0.966	0.971	0	GABAergic	TTC28
SPINT2	0	0.585589	0.671	0.56	0	GABAergic	SPINT2
NEAT1	0	0.581739	0.465	0.213	0	GABAergic	NEAT1
ABLIM1	0	0.581264	0.977	0.969	0	GABAergic	ABLIM1
TACR1	0	0.579644	0.437	0.276	0	GABAergic	TACR1
DNM3	0	0.57613	0.983	0.991	0	GABAergic	DNM3
HMP19	0	0.572334	0.852	0.741	0	GABAergic	HMP19
LOC101927121	0	0.571792	0.492	0.239	0	GABAergic	LOC101927121
LHX6	0	0.566431	0.414	0.035	0	GABAergic	LHX6
KIDINS220	0	0.566404	0.91	0.914	0	GABAergic	KIDINS220
FOXN3	0	0.566165	0.96	0.945	0	GABAergic	FOXN3
ARHGAP42	0	0.560983	0.606	0.421	0	GABAergic	ARHGAP42
HLA.A	0	0.558272	0.485	0.182	0	GABAergic	HLA.A
FGF14	0	0.558169	0.999	1	0	GABAergic	FGF14
HUNK	0	0.555655	0.712	0.592	0	GABAergic	HUNK
GNAL	0	0.551058	0.864	0.699	0	GABAergic	GNAL
RDX	0	0.543757	0.842	0.746	0	GABAergic	RDX
DSCAML1	0	0.542538	0.943	0.894	0	GABAergic	DSCAML1
GNG4	0	0.542032	0.642	0.43	0	GABAergic	GNG4
AMOTL1	0	0.539362	0.61	0.308	0	GABAergic	AMOTL1
OPN5	0	0.537169	0.44	0.247	0	GABAergic	OPN5
LPP	0	0.535125	0.869	0.822	0	GABAergic	LPP
FAT1	0	0.526864	0.385	0.176	0	GABAergic	FAT1
DLGAP1	0	0.520035	1	1	0	GABAergic	DLGAP1
LPIN2	0	0.517457	0.692	0.574	0	GABAergic	LPIN2
LOC101928792	0	0.511754	0.65	0.351	0	GABAergic	LOC101928792
SPOCK2	0	0.511385	0.851	0.736	0	GABAergic	SPOCK2
ANKRD12	0	0.511155	0.971	0.973	0	GABAergic	ANKRD12
GABRB2	0	0.510997	0.978	0.996	0	GABAergic	GABRB2
FLT3	0	0.507239	0.561	0.406	0	GABAergic	FLT3
WLS	0	0.505528	0.518	0.256	0	GABAergic	WLS
TLE2	0	0.504618	0.774	0.598	0	GABAergic	TLE2
AUTS2	0	0.503815	0.998	0.999	0	GABAergic	AUTS2
BCAT1	0	0.499865	0.748	0.636	0	GABAergic	BCAT1
ZNF462	0	0.498601	0.604	0.351	0	GABAergic	ZNF462
LOC105370731	0	0.498061	0.51	0.311	0	GABAergic	LOC105370731
EPS8	0	0.495582	0.401	0.256	0	GABAergic	EPS8
DCX	0	0.489031	0.997	0.996	0	GABAergic	DCX
NECAB2	0	0.482744	0.457	0.266	0	GABAergic	NECAB2
LGI2	0	0.482482	0.351	0.065	0	GABAergic	LGI2
APC	0	0.482088	0.953	0.96	0	GABAergic	APC
NR2F2	0	0.479944	0.329	0.035	0	GABAergic	NR2F2
SV2A	0	0.478286	0.877	0.844	0	GABAergic	SV2A
EEPD1	0	0.474514	0.695	0.56	0	GABAergic	EEPD1
PTPRJ	0	0.471893	0.936	0.914	0	GABAergic	PTPRJ
SERINC5	0	0.470775	0.8	0.703	0	GABAergic	SERINC5
NMU	0	0.469754	0.382	0.223	0	GABAergic	NMU
LINC01105	0	0.468733	0.405	0.083	0	GABAergic	LINC01105
LAPTM4B	0	0.466432	0.722	0.548	0	GABAergic	LAPTM4B
ARX	0	0.46493	0.529	0.008	0	GABAergic	ARX
KCNAB3	0	0.455281	0.484	0.179	0	GABAergic	KCNAB3
ZCCHC11	0	0.448225	0.955	0.959	0	GABAergic	ZCCHC11
BACH1	0	0.442559	0.459	0.192	0	GABAergic	BACH1
TNRC6A	0	0.440977	0.99	0.994	0	GABAergic	TNRC6A
KCNC1	0	0.439665	0.748	0.671	0	GABAergic	KCNC1
PALLD	0	0.438925	0.717	0.611	0	GABAergic	PALLD
GRIN2D	0	0.437789	0.725	0.357	0	GABAergic	GRIN2D
PROX1.AS1	0	0.43666	0.288	0.113	0	GABAergic	PROX1.AS1
LOC105371352	0	0.432904	0.281	0.02	0	GABAergic	LOC105371352
AK3	0	0.423975	0.659	0.499	0	GABAergic	AK3
PODXL2	0	0.420163	0.717	0.489	0	GABAergic	PODXL2
UPP1	0	0.413229	0.784	0.721	0	GABAergic	UPP1
UBE3A	0	0.408799	0.999	1	0	GABAergic	UBE3A
PYGO1	0	0.408744	0.51	0.308	0	GABAergic	PYGO1
SLC35F1	0	0.40499	0.971	0.884	0	GABAergic	SLC35F1
LOC105377569	0	0.395456	0.267	0.075	0	GABAergic	LOC105377569
NOS1	0	0.394998	0.534	0.407	0	GABAergic	NOS1
SEZ6L2	0	0.39266	0.983	0.958	0	GABAergic	SEZ6L2
SLC9A2	0	0.389879	0.311	0.169	0	GABAergic	SLC9A2
NTRK2	0	0.385099	0.99	0.996	0	GABAergic	NTRK2
ATP6V0C	0	0.380453	0.944	0.943	0	GABAergic	ATP6V0C
LY6H	0	0.380253	0.727	0.562	0	GABAergic	LY6H
MAFB	0	0.378451	0.342	0.021	0	GABAergic	MAFB
RNASET2	0	0.377448	0.54	0.394	0	GABAergic	RNASET2
SIPA1L3	0	0.371356	0.931	0.909	0	GABAergic	SIPA1L3
NINL	0	0.370936	0.626	0.389	0	GABAergic	NINL
KIRREL	0	0.367851	0.38	0.171	0	GABAergic	KIRREL
AAK1	0	0.367739	0.996	0.998	0	GABAergic	AAK1
FRMPD1	0	0.365376	0.529	0.319	0	GABAergic	FRMPD1
STAT5B	0	0.364671	0.704	0.585	0	GABAergic	STAT5B
SIAH3	0	0.358482	0.417	0.187	0	GABAergic	SIAH3
LOC101927870	0	0.355812	0.255	0.108	0	GABAergic	LOC101927870
GRIN2B	0	0.354782	0.995	0.996	0	GABAergic	GRIN2B
SLC4A3	0	0.35443	0.565	0.366	0	GABAergic	SLC4A3
VAV2	0	0.353117	0.699	0.425	0	GABAergic	VAV2
SFRP1	0	0.34704	0.25	0.098	0	GABAergic	SFRP1
RGS8	0	0.341335	0.308	0.131	0	GABAergic	RGS8
LOC105372768	0	0.334051	0.373	0.023	0	GABAergic	LOC105372768
SLC7A2	0	0.331522	0.323	0.1	0	GABAergic	SLC7A2
SCN7A	0	0.321013	0.363	0.205	0	GABAergic	SCN7A
LOC105379069	0	0.318789	0.257	0.11	0	GABAergic	LOC105379069
HEG1	0	0.317886	0.341	0.13	0	GABAergic	HEG1
GLUL	0	0.317705	0.322	0.138	0	GABAergic	GLUL
ENTPD3.AS1	0	0.311578	0.52	0.327	0	GABAergic	ENTPD3.AS1
ZFAND4	0	0.311479	0.454	0.243	0	GABAergic	ZFAND4
SLC47A1	0	0.30668	0.381	0.158	0	GABAergic	SLC47A1
KCNMB2	0	0.302523	0.306	0.152	0	GABAergic	KCNMB2
TRIM67	0	0.294954	0.364	0.141	0	GABAergic	TRIM67
LOC101928174	0	0.294158	0.336	0.1	0	GABAergic	LOC101928174
VWA5A	0	0.293385	0.324	0.13	0	GABAergic	VWA5A
DUSP10	0	0.291562	0.301	0.037	0	GABAergic	DUSP10
ANO1	0	0.282831	0.459	0.211	0	GABAergic	ANO1
CACNG4	0	0.279025	0.478	0.183	0	GABAergic	CACNG4
OLFM2	0	0.278422	0.828	0.723	0	GABAergic	OLFM2
CORT	0	0.276123	0.335	0.061	0	GABAergic	CORT
ERICH2	0	0.271896	0.357	0.159	0	GABAergic	ERICH2
ASS1	0	0.270835	0.356	0.166	0	GABAergic	ASS1
GCNT2	0	0.264191	0.46	0.312	0	GABAergic	GCNT2
SLC32A1	0	0.262053	0.446	0.006	0	GABAergic	SLC32A1
ZCCHC12	0	0.261852	0.267	0.059	0	GABAergic	ZCCHC12
GAPDHP66	0	0.259778	0.274	0.13	0	GABAergic	GAPDHP66
KCNS3	0	0.258785	0.285	0.143	0	GABAergic	KCNS3
ELFN1	0	0.258549	0.416	0.175	0	GABAergic	ELFN1
ENAH	0	0.4947	0.896	0.865	0	GABAergic	ENAH
TANC1	0	0.421694	0.623	0.502	0	GABAergic	TANC1
RANBP17	0	0.539441	0.893	0.852	0	GABAergic	RANBP17
OBSL1	0	0.340693	0.7	0.605	0	GABAergic	OBSL1
CNTN5	0	0.645507	0.987	0.981	0	GABAergic	CNTN5
TGFB2	0	0.3465	0.484	0.329	0	GABAergic	TGFB2
FTL	0	0.508666	0.879	0.891	0	GABAergic	FTL
HSP90AA1	0	0.539103	0.985	0.991	0	GABAergic	HSP90AA1
TRAF3IP2.AS1	0	0.474072	0.91	0.892	0	GABAergic	TRAF3IP2.AS1
RALGPS1	0	0.433726	0.933	0.934	0	GABAergic	RALGPS1
GTF2IRD1	0	0.309475	0.891	0.852	0	GABAergic	GTF2IRD1
PCGF5	0	0.510332	0.848	0.836	0	GABAergic	PCGF5
NMNAT2	0	0.414724	0.972	0.979	0	GABAergic	NMNAT2
CNR1	0	1.74688	0.612	0.528	0	GABAergic	CNR1
SLC5A3	0	0.532126	0.538	0.394	0	GABAergic	SLC5A3
STXBP6	0	0.79619	0.56	0.424	0	GABAergic	STXBP6
SULF1	0	0.614743	0.402	0.257	0	GABAergic	SULF1
RAB3B	0	0.454812	0.467	0.319	0	GABAergic	RAB3B
FREM1	0	1.1756	0.521	0.406	0	GABAergic	FREM1
ATP11C	0	0.493684	0.587	0.482	0	GABAergic	ATP11C
GREB1	0	0.321676	0.614	0.492	0	GABAergic	GREB1
MYRIP	0	0.619483	0.966	0.969	0	GABAergic	MYRIP
FRMD5	0	0.581631	0.962	0.95	0	GABAergic	FRMD5
KCNIP2	0	0.276788	0.583	0.42	0	GABAergic	KCNIP2
CCDC136	0	0.381319	0.806	0.743	0	GABAergic	CCDC136
LPPR5	0	0.562058	0.82	0.784	0	GABAergic	LPPR5
PLCH1	0	0.541411	0.813	0.742	0	GABAergic	PLCH1
CMTM8	0	0.409694	0.527	0.403	0	GABAergic	CMTM8
ZBTB20	0	1.40486	0.788	0.738	0	GABAergic	ZBTB20
PRKCA	0	0.524867	0.958	0.951	0	GABAergic	PRKCA
DAAM1	0	0.409807	0.963	0.966	0	GABAergic	DAAM1
ADAMTS17	0	0.918576	0.613	0.512	0	GABAergic	ADAMTS17
SENP7	0	0.454279	0.99	0.989	0	GABAergic	SENP7
KCND2	0	0.60744	0.952	0.958	0	GABAergic	KCND2
PCSK1N	0	0.278337	0.706	0.658	0	GABAergic	PCSK1N
AKAP9	0	0.380266	0.986	0.991	0	GABAergic	AKAP9
CNTNAP4	0	1.28038	0.77	0.784	0	GABAergic	CNTNAP4
NSG1	0	0.386221	0.542	0.414	0	GABAergic	NSG1
TMEM50B	0	0.525275	0.717	0.637	0	GABAergic	TMEM50B
SAT1	0	0.804527	0.822	0.9	0	GABAergic	SAT1
SARAF	0	0.64785	0.946	0.964	0	GABAergic	SARAF
CDC42EP3	0	0.330097	0.443	0.292	0	GABAergic	CDC42EP3
HPSE2	0	0.679081	0.831	0.783	0	GABAergic	HPSE2
CAMTA1	0	0.305164	0.994	0.997	0	GABAergic	CAMTA1
RCN2	0	0.633709	0.79	0.763	0	GABAergic	RCN2
KIAA1598	0	0.539329	0.869	0.861	0	GABAergic	KIAA1598
USP13	0	0.385514	0.722	0.635	0	GABAergic	USP13
SNCAIP	0	0.376834	0.521	0.387	0	GABAergic	SNCAIP
TMEM47	0	0.413438	0.323	0.19	0	GABAergic	TMEM47
HNRNPA2B1	0	0.399879	0.953	0.971	0	GABAergic	HNRNPA2B1
LANCL1	0	0.680044	0.723	0.704	0	GABAergic	LANCL1
INPP5F	0	0.43993	0.919	0.909	0	GABAergic	INPP5F
PARD3B	0	0.554069	0.748	0.686	0	GABAergic	PARD3B
TMTC2	0	1.03083	0.82	0.815	0	GABAergic	TMTC2
MGAT4C	0	0.808722	0.941	0.95	0	GABAergic	MGAT4C
SLC38A1	0	0.447391	0.901	0.908	0	GABAergic	SLC38A1
ROR1	0	0.504002	0.445	0.316	0	GABAergic	ROR1
CCDC152	0	0.260176	0.305	0.171	0	GABAergic	CCDC152
ARHGEF26.AS1	0	0.319488	0.303	0.173	0	GABAergic	ARHGEF26.AS1
FAT4	0	0.412084	0.319	0.187	0	GABAergic	FAT4
RASGRF2.AS1	0	0.328743	0.288	0.16	0	GABAergic	RASGRF2.AS1
NDN	0	0.410166	0.432	0.292	0	GABAergic	NDN
SRGAP2	0	0.301248	0.926	0.908	0	GABAergic	SRGAP2
ADAMTS6	0	0.594189	0.641	0.571	0	GABAergic	ADAMTS6
B4GAT1	0	0.546779	0.694	0.612	0	GABAergic	B4GAT1
VPS13C	0	0.417355	0.962	0.981	0	GABAergic	VPS13C
TSPYL2	0	0.359436	0.828	0.791	0	GABAergic	TSPYL2
PTPRE	0	0.678127	0.805	0.852	0	GABAergic	PTPRE
CLU	0	0.55259	0.912	0.909	0	GABAergic	CLU
WSB1	0	0.382217	0.982	0.991	0	GABAergic	WSB1
TRPC4	0	0.609628	0.56	0.448	0	GABAergic	TRPC4
PLS3	0	0.648744	0.547	0.43	0	GABAergic	PLS3
LCORL	0	0.512045	0.791	0.737	0	GABAergic	LCORL
GOLIM4	0	0.446373	0.525	0.408	0	GABAergic	GOLIM4
BTG1	0	0.310954	0.35	0.22	0	GABAergic	BTG1
LRRFIP1	0	0.431973	0.942	0.957	0	GABAergic	LRRFIP1
PDGFRA	0	0.353652	0.326	0.205	0	GABAergic	PDGFRA
NBPF1	0	0.365661	0.899	0.885	0	GABAergic	NBPF1
SLCO5A1	0	0.37579	0.598	0.491	0	GABAergic	SLCO5A1
N4BP2	0	0.50899	0.774	0.706	0	GABAergic	N4BP2
ADD3	0	0.461234	0.849	0.833	0	GABAergic	ADD3
ARHGAP5	0	0.523901	0.855	0.851	0	GABAergic	ARHGAP5
NCOA1	0	0.335474	0.986	0.989	0	GABAergic	NCOA1
CLIP4	0	0.519436	0.789	0.789	0	GABAergic	CLIP4
SCG3	0	0.452258	0.849	0.834	0	GABAergic	SCG3
SLC44A5	0	0.45711	0.954	0.957	0	GABAergic	SLC44A5
LGMN	0	0.465779	0.664	0.581	0	GABAergic	LGMN
SON	0	0.25918	0.994	0.997	0	GABAergic	SON
PAPPA	0	0.522096	0.494	0.383	0	GABAergic	PAPPA
SEMA6A	0	0.502459	0.516	0.405	0	GABAergic	SEMA6A
ADAMTS9	0	0.256339	0.263	0.143	0	GABAergic	ADAMTS9
HSP90AB1	0	0.51528	0.95	0.964	0	GABAergic	HSP90AB1
RNR2	0	0.554298	0.974	0.979	0	GABAergic	RNR2
DIXDC1	0	0.443556	0.806	0.763	0	GABAergic	DIXDC1
CCDC109B	0	0.423779	0.698	0.631	0	GABAergic	CCDC109B
FRYL	0	0.435745	0.921	0.92	0	GABAergic	FRYL
RIMBP2	0	0.507798	0.895	0.907	0	GABAergic	RIMBP2
DOCK9	0	0.434926	0.943	0.94	0	GABAergic	DOCK9
CIRBP	0	0.307356	0.908	0.903	0	GABAergic	CIRBP
LOC105374122	0	0.470335	0.488	0.375	0	GABAergic	LOC105374122
ASPM	0	0.398878	0.43	0.298	0	GABAergic	ASPM
ARL6IP5	0	0.528224	0.801	0.793	0	GABAergic	ARL6IP5
SCN2B	0	0.310552	0.694	0.596	0	GABAergic	SCN2B
TGFBR3	0	0.254639	0.589	0.482	0	GABAergic	TGFBR3
PEG3	0	0.410088	0.926	0.94	0	GABAergic	PEG3
ANKRD26	0	0.385672	0.967	0.981	0	GABAergic	ANKRD26
ERO1LB	0	0.396817	0.86	0.846	0	GABAergic	ERO1LB
ZNF804A	0	1.26404	0.83	0.836	0	GABAergic	ZNF804A
SCG5	0	0.535835	0.872	0.895	0	GABAergic	SCG5
SLCO3A1	0	0.502063	0.883	0.887	0	GABAergic	SLCO3A1
FNBP1	0	0.360862	0.941	0.941	0	GABAergic	FNBP1
USP11	0	0.449609	0.878	0.884	0	GABAergic	USP11
VSTM2A.OT1	0	0.277264	0.481	0.352	0	GABAergic	VSTM2A.OT1
RNF180	0	0.497526	0.885	0.888	0	GABAergic	RNF180
SEPT4	0	0.413818	0.569	0.466	0	GABAergic	SEPT4
SMARCA2	0	0.389416	0.941	0.954	0	GABAergic	SMARCA2
ATP6V0E2	0	0.376669	0.685	0.621	0	GABAergic	ATP6V0E2
PLCXD3	0	0.595879	0.584	0.482	0	GABAergic	PLCXD3
SLIT2	0	1.11958	0.744	0.747	0	GABAergic	SLIT2
PPAPDC1A	0	0.329824	0.27	0.16	0	GABAergic	PPAPDC1A
TSPAN7	0	0.558631	0.981	0.994	0	GABAergic	TSPAN7
SCN1A	0	0.380063	0.935	0.962	0	GABAergic	SCN1A
LOC100287225	0	0.329619	0.32	0.212	0	GABAergic	LOC100287225
SCMH1	0	0.371679	0.961	0.963	0	GABAergic	SCMH1
ANKRD50	0	0.403563	0.419	0.306	0	GABAergic	ANKRD50
OSBPL3	0	0.543604	0.788	0.781	0	GABAergic	OSBPL3
GALNT7	0	0.476435	0.694	0.647	0	GABAergic	GALNT7
ADCY2	0	0.430416	0.964	0.988	0	GABAergic	ADCY2
WWP1	0	0.586885	0.746	0.727	0	GABAergic	WWP1
BMP6	0	0.308028	0.369	0.255	0	GABAergic	BMP6
CAPN2	0	0.363921	0.575	0.475	0	GABAergic	CAPN2
SCAMP5	0	0.303536	0.913	0.92	0	GABAergic	SCAMP5
CRB1	0	0.539474	0.779	0.748	0	GABAergic	CRB1
CPED1	0	0.433977	0.324	0.22	0	GABAergic	CPED1
PCSK5	0	0.382618	0.684	0.604	0	GABAergic	PCSK5
NRXN3	0	0.296028	1	0.999	0	GABAergic	NRXN3
SAMD5	0	0.792061	0.746	0.704	0	GABAergic	SAMD5
SYT11	0	0.408209	0.918	0.93	0	GABAergic	SYT11
MAST2	0	0.373009	0.822	0.781	0	GABAergic	MAST2
PDE8B	0	0.389037	0.906	0.889	0	GABAergic	PDE8B
EFR3B	0	0.315349	0.841	0.796	0	GABAergic	EFR3B
MAGED1	0	0.379296	0.899	0.918	0	GABAergic	MAGED1
PRKCE	0	0.31792	0.984	0.991	0	GABAergic	PRKCE
IQCK	0	0.295959	0.768	0.711	0	GABAergic	IQCK
LOC105373657	0	0.386855	0.541	0.447	0	GABAergic	LOC105373657
FAM19A5	0	0.293895	0.831	0.78	0	GABAergic	FAM19A5
FBN2	0	0.622683	0.352	0.256	0	GABAergic	FBN2
LINC01158	0	0.444527	0.714	0.648	0	GABAergic	LINC01158
KIF1A	0	0.327879	0.926	0.95	0	GABAergic	KIF1A
KCNQ1OT1	0	0.555368	0.776	0.741	0	GABAergic	KCNQ1OT1
DDX17	0	0.266523	0.982	0.994	0	GABAergic	DDX17
ZNF292	0	0.400392	0.963	0.979	0	GABAergic	ZNF292
PLD3	0	0.379825	0.943	0.956	0	GABAergic	PLD3
CPNE6	0	0.339387	0.563	0.461	0	GABAergic	CPNE6
DGKE	0	0.403846	0.766	0.746	0	GABAergic	DGKE
MAP7D1	0	0.263863	0.675	0.615	0	GABAergic	MAP7D1
ERBB2IP	0	0.39221	0.835	0.806	0	GABAergic	ERBB2IP
LOC105373659	0	0.384773	0.52	0.431	0	GABAergic	LOC105373659
LINC00461	0	0.427587	0.941	0.967	0	GABAergic	LINC00461
SEPT6	0	0.364006	0.792	0.75	0	GABAergic	SEPT6
ABI1	0	0.485398	0.808	0.79	0	GABAergic	ABI1
KMT2A	0	0.301078	0.967	0.98	0	GABAergic	KMT2A
SLC9A7	0	0.396807	0.75	0.71	0	GABAergic	SLC9A7
NEBL	0	0.363531	0.974	0.979	0	GABAergic	NEBL
ALCAM	0	0.705511	0.659	0.578	0	GABAergic	ALCAM
CHRNA7	0	0.622818	0.519	0.431	0	GABAergic	CHRNA7
CCK	0	1.00712	0.55	0.821	0	GABAergic	CCK
ITGA8	0	0.43049	0.566	0.479	0	GABAergic	ITGA8
PDE8A	0	0.403828	0.805	0.788	0	GABAergic	PDE8A
TAOK3	0	0.357541	0.973	0.985	0	GABAergic	TAOK3
SCAPER	0	0.354552	0.973	0.974	0	GABAergic	SCAPER
CC2D2A	0	0.434446	0.817	0.808	0	GABAergic	CC2D2A
HSPA5	0	0.523763	0.579	0.503	0	GABAergic	HSPA5
PGRMC1	0	0.560348	0.635	0.611	0	GABAergic	PGRMC1
EYA4	0	0.889859	0.379	0.286	0	GABAergic	EYA4
CACNA1D	0	0.37844	0.97	0.979	0	GABAergic	CACNA1D
ANGPT1	0	0.363035	0.317	0.221	0	GABAergic	ANGPT1
LOC105379168	0	0.395366	0.325	0.234	0	GABAergic	LOC105379168
ATRX	0	0.32833	0.984	0.993	0	GABAergic	ATRX
KLF3.AS1	0	0.363777	0.556	0.473	0	GABAergic	KLF3.AS1
ABHD2	0	0.306563	0.849	0.816	0	GABAergic	ABHD2
PIK3R3	0	0.345267	0.778	0.722	0	GABAergic	PIK3R3
NCKAP5	0	0.678332	0.727	0.683	0	GABAergic	NCKAP5
GPR176	0	0.372967	0.615	0.55	0	GABAergic	GPR176
GPR155	0	0.37007	0.901	0.909	0	GABAergic	GPR155
PSAP	0	0.438851	0.934	0.949	0	GABAergic	PSAP
SRM	0	0.269456	0.495	0.413	0	GABAergic	SRM
DFNA5	0	0.397999	0.545	0.466	0	GABAergic	DFNA5
ETFDH	0	0.375809	0.805	0.818	0	GABAergic	ETFDH
RNF157	0	0.297637	0.845	0.83	0	GABAergic	RNF157
COL4A2	0	0.324099	0.447	0.355	0	GABAergic	COL4A2
PRPSAP1	0	0.345595	0.687	0.624	0	GABAergic	PRPSAP1
ANKH	0	0.39683	0.921	0.942	0	GABAergic	ANKH
IQGAP2	0	0.424253	0.57	0.495	0	GABAergic	IQGAP2
C1orf61	0	0.423385	0.779	0.806	0	GABAergic	C1orf61
GPRASP1	0	0.446566	0.843	0.87	0	GABAergic	GPRASP1
IPW	0	0.398564	0.65	0.625	0	GABAergic	IPW
GABRB1	0	0.308239	0.973	0.976	0	GABAergic	GABRB1
CNTN4	0	0.374754	0.973	0.972	0	GABAergic	CNTN4
LOC101929680	0	0.266318	0.3	0.204	0	GABAergic	LOC101929680
KCNJ3	0	0.356138	0.948	0.988	0	GABAergic	KCNJ3
ZNF641	0	0.279902	0.446	0.358	0	GABAergic	ZNF641
ARHGAP28	0	0.380664	0.481	0.394	0	GABAergic	ARHGAP28
TBC1D4	0	0.446925	0.759	0.751	0	GABAergic	TBC1D4
BICD1	0	0.297702	0.981	0.98	0	GABAergic	BICD1
MARCH11	0	0.478278	0.628	0.596	0	GABAergic	MARCH11
PPM1K	0	0.392968	0.862	0.895	0	GABAergic	PPM1K
INSR	0	0.29015	0.954	0.952	0	GABAergic	INSR
SRSF1	0	0.326636	0.725	0.698	0	GABAergic	SRSF1
MPP6	0	0.395925	0.902	0.915	0	GABAergic	MPP6
MRPS6	0	0.354576	0.534	0.463	0	GABAergic	MRPS6
B3GALT1	0	0.544116	0.965	0.986	0	GABAergic	B3GALT1
CRADD	0	0.391503	0.685	0.637	0	GABAergic	CRADD
LOC100129620	0	0.478766	0.662	0.61	0	GABAergic	LOC100129620
KLHL13	0	0.369077	0.578	0.513	0	GABAergic	KLHL13
RTN3	0	0.331586	0.995	0.999	0	GABAergic	RTN3
NAP1L3	0	0.51444	0.587	0.535	0	GABAergic	NAP1L3
CORO1C	0	0.379432	0.759	0.726	0	GABAergic	CORO1C
PTPRZ1	0	0.534327	0.59	0.529	0	GABAergic	PTPRZ1
PRELID2	0	1.7499	0.694	0.665	0	GABAergic	PRELID2
SPTAN1	0	0.293545	0.967	0.982	0	GABAergic	SPTAN1
OSBPL9	0	0.376946	0.861	0.853	0	GABAergic	OSBPL9
CNTNAP3B	0	0.407403	0.628	0.591	0	GABAergic	CNTNAP3B
SEC62	0	0.298289	0.941	0.969	0	GABAergic	SEC62
TMEM65	0	0.410498	0.661	0.616	0	GABAergic	TMEM65
ATP6AP1	0	0.440436	0.606	0.555	0	GABAergic	ATP6AP1
FGD4	0	0.304904	0.824	0.789	0	GABAergic	FGD4
LRRC8B	0	0.413923	0.898	0.937	0	GABAergic	LRRC8B
SCN9A	0	0.385961	0.537	0.458	0	GABAergic	SCN9A
CDK8	0	0.434898	0.845	0.841	0	GABAergic	CDK8
ANKFN1	0	0.523182	0.702	0.665	0	GABAergic	ANKFN1
CFAP97	0	0.358833	0.586	0.521	0	GABAergic	CFAP97
KSR1	0	0.255325	0.778	0.743	0	GABAergic	KSR1
ST8SIA4	0	0.384499	0.439	0.349	0	GABAergic	ST8SIA4
TMTC1	0	0.519835	0.753	0.724	0	GABAergic	TMTC1
RAB8B	0	0.287592	0.613	0.54	0	GABAergic	RAB8B
TMEM108	0	0.326405	0.936	0.885	0	GABAergic	TMEM108
AIG1	0	0.30719	0.933	0.955	0	GABAergic	AIG1
DDR2	0	0.354684	0.324	0.241	0	GABAergic	DDR2
ACSL6	0	0.340395	0.806	0.837	0	GABAergic	ACSL6
KAL1	0	0.400273	0.433	0.352	0	GABAergic	KAL1
CACNG2	0	0.331319	0.898	0.907	0	GABAergic	CACNG2
PER3	0	0.360711	0.65	0.601	0	GABAergic	PER3
ZC3H12C	0	0.325025	0.546	0.475	0	GABAergic	ZC3H12C
SLC39A6	0	0.388199	0.434	0.358	0	GABAergic	SLC39A6
ZNF83	0	0.426765	0.717	0.676	0	GABAergic	ZNF83
VAT1L	0	0.300878	0.592	0.528	0	GABAergic	VAT1L
FGF12	0	0.407736	0.998	1	0	GABAergic	FGF12
GALNT13	0	0.616652	0.932	0.931	0	GABAergic	GALNT13
LINC00599	0	0.272935	0.964	0.991	0	GABAergic	LINC00599
CDH9	0	0.695428	0.817	0.795	0	GABAergic	CDH9
NAP1L4	0	0.282524	0.793	0.801	0	GABAergic	NAP1L4
CNTNAP3	0	0.426566	0.613	0.58	0	GABAergic	CNTNAP3
PDE3B	0	0.390539	0.895	0.894	0	GABAergic	PDE3B
SBF2	0	0.27383	0.977	0.985	0	GABAergic	SBF2
CDS2	0	0.343867	0.79	0.792	0	GABAergic	CDS2
SYN2	0	0.28797	0.977	0.977	0	GABAergic	SYN2
PDSS1	0	0.325404	0.524	0.46	0	GABAergic	PDSS1
GAPDH	0	0.272255	0.908	0.92	0	GABAergic	GAPDH
PXK	0	0.400027	0.821	0.833	0	GABAergic	PXK
LRRC3B	0	0.512854	0.415	0.343	0	GABAergic	LRRC3B
CYFIP2	0	0.323495	0.905	0.935	0	GABAergic	CYFIP2
NAAA	0	0.275812	0.486	0.411	0	GABAergic	NAAA
TM2D3	0	0.424438	0.72	0.735	0	GABAergic	TM2D3
SRRM4	0	0.340534	0.945	0.965	0	GABAergic	SRRM4
WNK3	0	0.25242	0.741	0.701	0	GABAergic	WNK3
GLG1	0	0.287432	0.958	0.969	0	GABAergic	GLG1
LOC105379106	0	0.287257	0.365	0.285	0	GABAergic	LOC105379106
TMSB4X	0	0.474589	0.93	0.951	0	GABAergic	TMSB4X
ANKRD6	0	0.344293	0.658	0.611	0	GABAergic	ANKRD6
HSPA4L	0	0.370606	0.664	0.639	0	GABAergic	HSPA4L
DSEL	0	0.258819	0.27	0.195	0	GABAergic	DSEL
PPARG	0	0.323009	0.629	0.577	0	GABAergic	PPARG
SLC9A9	0	1.02764	0.639	0.617	0	GABAergic	SLC9A9
FAM19A4	0	0.425877	0.475	0.409	0	GABAergic	FAM19A4
SH3RF3	0	0.40975	0.848	0.898	0	GABAergic	SH3RF3
TXNDC16	0	0.392291	0.848	0.858	0	GABAergic	TXNDC16
ANKS1A	0	0.353748	0.883	0.904	0	GABAergic	ANKS1A
PUS7L	0	0.388132	0.684	0.674	0	GABAergic	PUS7L
ITSN1	0	0.309614	0.952	0.966	0	GABAergic	ITSN1
PCDH8	0	0.359707	0.264	0.194	0	GABAergic	PCDH8
SLC8A3	0	0.336851	0.81	0.817	0	GABAergic	SLC8A3
HIVEP3	0	0.261	0.97	0.974	0	GABAergic	HIVEP3
ATAD2B	0	0.331047	0.827	0.826	0	GABAergic	ATAD2B
UNC13C	0	0.549185	0.734	0.877	0	GABAergic	UNC13C
SCRG1	0	0.328445	0.261	0.192	0	GABAergic	SCRG1
LOC101929231	0	0.465594	0.581	0.526	0	GABAergic	LOC101929231
MEGF11	0	0.371875	0.515	0.45	0	GABAergic	MEGF11
PTN	0	0.251141	0.258	0.185	0	GABAergic	PTN
TRPC6	0	0.406163	0.299	0.226	0	GABAergic	TRPC6
ZSWIM5	0	0.329519	0.897	0.902	0	GABAergic	ZSWIM5
PRDX2	0	0.279309	0.727	0.729	0	GABAergic	PRDX2
ABCA5	0	0.256234	0.96	0.983	0	GABAergic	ABCA5
LOC105379072	0	0.43015	0.763	0.754	0	GABAergic	LOC105379072
SH3PXD2A	0	0.312654	0.864	0.897	0	GABAergic	SH3PXD2A
GABRA1	0	0.381832	0.899	0.972	0	GABAergic	GABRA1
HFM1	0	0.285828	0.659	0.61	0	GABAergic	HFM1
BTBD8	0	0.309626	0.682	0.65	0	GABAergic	BTBD8
NEK1	0	0.307995	0.919	0.939	0	GABAergic	NEK1
HOOK2	0	0.282036	0.766	0.788	0	GABAergic	HOOK2
ST5	0	0.328867	0.686	0.666	0	GABAergic	ST5
MANBA	0	0.347466	0.664	0.637	0	GABAergic	MANBA
HSPA8	0	0.588493	0.721	0.744	0	GABAergic	HSPA8
EFCAB2	0	0.299897	0.804	0.785	0	GABAergic	EFCAB2
SNRK	0	0.326656	0.493	0.435	0	GABAergic	SNRK
ATP6AP2	0	0.477381	0.754	0.767	0	GABAergic	ATP6AP2
FARP1	0	0.329362	0.866	0.858	0	GABAergic	FARP1
SYNGR3	0	0.341069	0.63	0.627	0	GABAergic	SYNGR3
PNMAL1	0	0.321659	0.76	0.754	0	GABAergic	PNMAL1
SMARCD3	0	0.275724	0.658	0.635	0	GABAergic	SMARCD3
ARG2	0	0.346513	0.545	0.5	0	GABAergic	ARG2
LOC553103	0	0.384289	0.76	0.787	0	GABAergic	LOC553103
PGAP1	0	0.340539	0.843	0.858	0	GABAergic	PGAP1
SLC4A7	0	0.389774	0.765	0.787	0	GABAergic	SLC4A7
CD63	0	0.337985	0.478	0.447	0	GABAergic	CD63
HMGN1	0	0.297089	0.772	0.787	0	GABAergic	HMGN1
CCT2	0	0.401777	0.635	0.634	0	GABAergic	CCT2
SLC7A14	0	0.3741	0.768	0.777	0	GABAergic	SLC7A14
PHYHIPL	0	0.382263	0.917	0.937	0	GABAergic	PHYHIPL
SV2C	0	0.818746	0.475	0.424	0	GABAergic	SV2C
REEP5	0	0.398299	0.873	0.914	0	GABAergic	REEP5
MTUS2	0	0.471646	0.96	0.996	0	GABAergic	MTUS2
CORO6	0	0.255066	0.89	0.926	0	GABAergic	CORO6
URI1	0	0.307095	0.796	0.785	0	GABAergic	URI1
RNR1	0	0.276148	0.716	0.708	0	GABAergic	RNR1
ADAMTSL3	0	0.660598	0.697	0.685	0	GABAergic	ADAMTSL3
CCNH	0	0.474337	0.62	0.627	0	GABAergic	CCNH
KBTBD6	0	0.271654	0.389	0.323	0	GABAergic	KBTBD6
TECR	0	0.34548	0.651	0.659	0	GABAergic	TECR
LAMA3	0	0.371899	0.474	0.416	0	GABAergic	LAMA3
DACH2	0	0.276982	0.659	0.721	0	GABAergic	DACH2
LINC01470	0	0.298683	0.7	0.672	0	GABAergic	LINC01470
SLC3A2	0	0.327772	0.611	0.585	0	GABAergic	SLC3A2
MID1	0	0.296929	0.699	0.672	0	GABAergic	MID1
SPHKAP	0	0.658927	0.457	0.412	0	GABAergic	SPHKAP
RHBDD2	0	0.380639	0.783	0.807	0	GABAergic	RHBDD2
CDH7	0	0.510259	0.569	0.54	0	GABAergic	CDH7
GPR137C	0	0.396502	0.836	0.863	0	GABAergic	GPR137C
MAGED2	0	0.300509	0.49	0.441	0	GABAergic	MAGED2
NAV1	0	0.309656	0.815	0.839	0	GABAergic	NAV1
TMEM35	0	0.294392	0.52	0.463	0	GABAergic	TMEM35
GRIK3	0	0.502023	0.508	0.48	0	GABAergic	GRIK3
VGF	0	0.318691	0.42	0.408	0	GABAergic	VGF
ATP5G2	0	0.26197	0.642	0.634	0	GABAergic	ATP5G2
SETBP1	0	0.266445	0.969	0.991	0	GABAergic	SETBP1
LMCD1.AS1	0	0.315484	0.508	0.456	0	GABAergic	LMCD1.AS1
CLCN3	0	0.330765	0.844	0.882	0	GABAergic	CLCN3
EPRS	0	0.379571	0.76	0.784	0	GABAergic	EPRS
FAM69A	0	0.31083	0.908	0.931	0	GABAergic	FAM69A
HIPK2	0	0.274081	0.549	0.508	0	GABAergic	HIPK2
ARMCX4	0	0.344412	0.876	0.894	0	GABAergic	ARMCX4
NRG2	0	0.288918	0.819	0.837	0	GABAergic	NRG2
VDAC3	0	0.346239	0.831	0.896	0	GABAergic	VDAC3
COG5	0	0.265323	0.94	0.961	0	GABAergic	COG5
HSP90B1	0	0.373472	0.806	0.836	0	GABAergic	HSP90B1
ANKRD29	0	0.309192	0.538	0.497	0	GABAergic	ANKRD29
ACTR3C	0	0.32972	0.928	0.933	0	GABAergic	ACTR3C
DDIT3	0	0.257798	0.363	0.321	0	GABAergic	DDIT3
TACC2	0	0.262128	0.79	0.776	0	GABAergic	TACC2
HDAC9	0	0.279835	0.969	0.966	0	GABAergic	HDAC9
TRANK1	0	0.272957	0.837	0.871	0	GABAergic	TRANK1
VOPP1	0	0.274816	0.772	0.77	0	GABAergic	VOPP1
NOP58	0	0.305291	0.848	0.889	0	GABAergic	NOP58
SCAMP1	0	0.3642	0.846	0.884	0	GABAergic	SCAMP1
MACROD2	0	0.424833	0.993	0.998	0	GABAergic	MACROD2
CHRD	0	0.26291	0.561	0.558	0	GABAergic	CHRD
SPCS1	0	0.314466	0.557	0.56	0	GABAergic	SPCS1
USP3	0	0.274624	0.592	0.554	0	GABAergic	USP3
KCNT2	0	0.384907	0.684	0.841	0	GABAergic	KCNT2
VWC2L	0	0.300986	0.453	0.396	0	GABAergic	VWC2L
TPD52L1	0	0.395613	0.342	0.293	0	GABAergic	TPD52L1
ZNF33B	0	0.29097	0.673	0.66	0	GABAergic	ZNF33B
PDIA2	0	0.256218	0.729	0.759	0	GABAergic	PDIA2
UTRN	0	0.487421	0.741	0.746	0	GABAergic	UTRN
GSAP	0	0.308836	0.705	0.687	0	GABAergic	GSAP
PNMA2	0	0.339921	0.79	0.835	0	GABAergic	PNMA2
SELK	0	0.266646	0.499	0.49	0	GABAergic	SELK
PDIA3	0	0.381654	0.681	0.703	0	GABAergic	PDIA3
KIAA1324L	0	0.303244	0.738	0.745	0	GABAergic	KIAA1324L
TMBIM6	0	0.36104	0.699	0.726	0	GABAergic	TMBIM6
SEMA6D	0	0.605389	0.773	0.785	0	GABAergic	SEMA6D
MARCH3	0	0.268492	0.565	0.529	0	GABAergic	MARCH3
EDNRA	0	0.253766	0.262	0.208	0	GABAergic	EDNRA
DPH6	0	0.354415	0.664	0.652	0	GABAergic	DPH6
RIMKLB	0	0.261511	0.756	0.75	0	GABAergic	RIMKLB
GRID1	0	0.26479	0.952	0.972	0	GABAergic	GRID1
TMEM132B	0	0.259684	0.959	0.976	0	GABAergic	TMEM132B
KCTD8	0	0.353362	0.821	0.857	0	GABAergic	KCTD8
RAB31	0	0.297628	0.442	0.397	0	GABAergic	RAB31
MPPED1	0	0.406093	0.739	0.863	0	GABAergic	MPPED1
DHRS7	0	0.327318	0.493	0.479	0	GABAergic	DHRS7
GPC6	0	0.261514	0.771	0.846	0	GABAergic	GPC6
CBLB	0	0.371071	0.676	0.68	0	GABAergic	CBLB
RMDN1	0	0.284241	0.582	0.57	0	GABAergic	RMDN1
APBA1	0	0.28132	0.911	0.936	0	GABAergic	APBA1
CCDC91	0	0.250627	0.916	0.951	0	GABAergic	CCDC91
POT1.AS1	0	0.319384	0.592	0.561	0	GABAergic	POT1.AS1
LIMCH1	0	0.256994	0.975	0.991	0	GABAergic	LIMCH1
CUTA	0	0.273666	0.582	0.616	0	GABAergic	CUTA
IGSF11	0	0.458445	0.784	0.785	0	GABAergic	IGSF11
NLGN4X	0	0.283801	0.91	0.943	0	GABAergic	NLGN4X
LINC01102	0	0.346068	0.449	0.427	0	GABAergic	LINC01102
TRO	0	0.353114	0.639	0.662	0	GABAergic	TRO
ZNF280D	0	0.264789	0.859	0.905	0	GABAergic	ZNF280D
TCAIM	0	0.284221	0.718	0.743	0	GABAergic	TCAIM
EFCAB13	0	0.319164	0.852	0.893	0	GABAergic	EFCAB13
EYS	0	0.964205	0.93	0.941	0	GABAergic	EYS
PPIP5K2	0	0.356537	0.86	0.928	0	GABAergic	PPIP5K2
SRP14	0	0.259944	0.726	0.781	0	GABAergic	SRP14
MPDZ	0	0.258032	0.931	0.956	0	GABAergic	MPDZ
ATP6V0B	0	0.286149	0.771	0.829	0	GABAergic	ATP6V0B
TRMT13	0	0.262826	0.592	0.589	0	GABAergic	TRMT13
CTSF	0	0.292761	0.659	0.678	0	GABAergic	CTSF
REEP1	0	0.283371	0.908	0.938	0	GABAergic	REEP1
PCDH19	0	0.373456	0.657	0.68	0	GABAergic	PCDH19
GIT2	0	0.272338	0.865	0.903	0	GABAergic	GIT2
FGF9	0	0.285093	0.615	0.627	0	GABAergic	FGF9
GSTA4	0	0.273143	0.824	0.866	0	GABAergic	GSTA4
SYT17	0	0.275304	0.526	0.486	0	GABAergic	SYT17
CBLN4	0	0.301719	0.242	0.339	0	GABAergic	CBLN4
LRCH1	0	0.251759	0.756	0.77	0	GABAergic	LRCH1
NR3C2	0	0.314575	0.922	0.942	0	GABAergic	NR3C2
PCYOX1	0	0.295491	0.613	0.611	0	GABAergic	PCYOX1
PHACTR2	0	0.388937	0.701	0.712	0	GABAergic	PHACTR2
HSPD1	0	0.27936	0.654	0.671	0	GABAergic	HSPD1
CASD1	0	0.354013	0.635	0.66	0	GABAergic	CASD1
TMCO1	0	0.315991	0.669	0.698	0	GABAergic	TMCO1
KIAA1109	0	0.267248	0.959	0.987	0	GABAergic	KIAA1109
GGA2	0	0.265955	0.716	0.742	0	GABAergic	GGA2
NAP1L5	0	0.268448	0.525	0.515	0	GABAergic	NAP1L5
PIEZO2	0	0.376332	0.607	0.583	0	GABAergic	PIEZO2
CDC5L	0	0.330826	0.599	0.614	0	GABAergic	CDC5L
TMBIM4	0	0.333116	0.451	0.448	0	GABAergic	TMBIM4
LRRFIP2	0	0.259623	0.904	0.941	0	GABAergic	LRRFIP2
PLXNC1	0	0.357269	0.706	0.721	0	GABAergic	PLXNC1
IFT88	0	0.257893	0.697	0.71	0	GABAergic	IFT88
RGS5	0	0.636805	0.432	0.427	0	GABAergic	RGS5
TRIM24	0	0.281418	0.723	0.728	0	GABAergic	TRIM24
MPC1	0	0.30563	0.729	0.815	0	GABAergic	MPC1
GABBR1	0	0.284871	0.827	0.879	0	GABAergic	GABBR1
LOC101928283	0	0.285669	0.395	0.361	0	GABAergic	LOC101928283
TNIK	0	0.251182	0.896	0.967	0	GABAergic	TNIK
KITLG	0	0.366871	0.492	0.483	0	GABAergic	KITLG
RGS7BP	0	0.256408	0.856	0.899	0	GABAergic	RGS7BP
PAIP2	0	0.351988	0.808	0.851	0	GABAergic	PAIP2
MAP1LC3B	0	0.363706	0.68	0.702	0	GABAergic	MAP1LC3B
AKR1B1	0	0.25144	0.41	0.384	0	GABAergic	AKR1B1
SRGAP1	0	0.29592	0.55	0.529	0	GABAergic	SRGAP1
HLTF	0	0.268495	0.779	0.831	0	GABAergic	HLTF
KANSL1L	0	0.329846	0.762	0.817	0	GABAergic	KANSL1L
NUP160	0	0.254183	0.763	0.768	0	GABAergic	NUP160
PRKG2	0	0.425821	0.532	0.519	0	GABAergic	PRKG2
LINC00299	0	1.041	0.511	0.623	0	GABAergic	LINC00299
PHF20L1	0	0.297707	0.886	0.943	0	GABAergic	PHF20L1
PRICKLE2	0	0.298283	0.885	0.939	0	GABAergic	PRICKLE2
HMBOX1	0	0.328971	0.8	0.848	0	GABAergic	HMBOX1
H3F3B	0	0.359925	0.611	0.651	0	GABAergic	H3F3B
DTD1	0	0.250634	0.721	0.738	0	GABAergic	DTD1
TMEM246	0	0.312096	0.58	0.599	0	GABAergic	TMEM246
AASDH	0	0.26852	0.696	0.727	0	GABAergic	AASDH
EXT1	0	0.404464	0.934	0.976	0	GABAergic	EXT1
JAK1	0	0.285943	0.765	0.805	0	GABAergic	JAK1
PPT1	0	0.39788	0.655	0.674	0	GABAergic	PPT1
GRIA4	0	0.483983	0.869	0.946	0	GABAergic	GRIA4
DKK3	0	0.313412	0.824	0.872	0	GABAergic	DKK3
GRID2	0	0.598952	0.931	0.934	0	GABAergic	GRID2
LOC100506393	0	0.3231	0.596	0.592	0	GABAergic	LOC100506393
SUPT3H	0	0.251224	0.954	0.98	0	GABAergic	SUPT3H
LOC101929095	0	0.262581	0.588	0.564	0	GABAergic	LOC101929095
UBA3	0	0.290783	0.76	0.815	0	GABAergic	UBA3
NYAP2	0	0.565564	0.78	0.839	0	GABAergic	NYAP2
TET2	0	0.27611	0.479	0.468	0	GABAergic	TET2
TMEM106B	0	0.298629	0.668	0.715	0	GABAergic	TMEM106B
FHIT	0	0.367229	0.936	0.968	0	GABAergic	FHIT
MIR181A1HG	0	0.426535	0.721	0.837	0	GABAergic	MIR181A1HG
PMS1	0	0.262302	0.772	0.823	0	GABAergic	PMS1
LINC00342	0	0.293553	0.912	0.945	0	GABAergic	LINC00342
PDE1C	0	0.286858	0.773	0.763	0	GABAergic	PDE1C
PXDNL	0	0.278924	0.677	0.672	0	GABAergic	PXDNL
FNDC3A	0	0.267975	0.913	0.949	0	GABAergic	FNDC3A
FAR2	0	0.284364	0.789	0.845	0	GABAergic	FAR2
TM9SF2	0	0.326484	0.757	0.817	0	GABAergic	TM9SF2
UQCRC1	0	0.294253	0.594	0.625	0	GABAergic	UQCRC1
EGFEM1P	0	0.499835	0.598	0.58	0	GABAergic	EGFEM1P
KIAA1107	0	0.292587	0.806	0.875	0	GABAergic	KIAA1107
HERC3	0	0.257976	0.825	0.892	0	GABAergic	HERC3
SH3BGRL	0	0.289341	0.776	0.826	0	GABAergic	SH3BGRL
HSPA13	0	0.279899	0.495	0.5	0	GABAergic	HSPA13
ARHGAP6	0	0.255655	0.512	0.5	0	GABAergic	ARHGAP6
LTBP1	0	0.290855	0.644	0.641	0	GABAergic	LTBP1
ATP5B	0	0.267738	0.837	0.905	0	GABAergic	ATP5B
PAPOLA	0	0.291219	0.786	0.845	0	GABAergic	PAPOLA
LDHB	0	0.250888	0.725	0.784	0	GABAergic	LDHB
ATP5A1	0	0.279349	0.77	0.827	0	GABAergic	ATP5A1
ASPH	0	0.255861	0.813	0.878	0	GABAergic	ASPH
EPHA7	0	0.363968	0.716	0.769	0	GABAergic	EPHA7
ARID5B	0	0.262078	0.867	0.933	0	GABAergic	ARID5B
CDH4	0	0.376938	0.769	0.786	0	GABAergic	CDH4
SERPINI1	0	0.463341	0.886	0.965	0	GABAergic	SERPINI1
B4GALT6	0	0.389628	0.726	0.824	0	GABAergic	B4GALT6
PARM1	0	0.256266	0.62	0.633	0	GABAergic	PARM1
NIPAL3	0	0.26954	0.525	0.633	0	GABAergic	NIPAL3
LOC101928989	0	0.482855	0.613	0.602	0	GABAergic	LOC101928989
SASH1	0	0.37956	0.872	0.872	0	GABAergic	SASH1
SVEP1	0	0.430554	0.645	0.651	0	GABAergic	SVEP1
B3GALNT1	0	0.329872	0.505	0.529	0	GABAergic	B3GALNT1
COX2	0	0.342627	0.701	0.741	0	GABAergic	COX2
ITM2C	0	0.261843	0.678	0.745	0	GABAergic	ITM2C
LGI1	0	0.308442	0.624	0.667	0	GABAergic	LGI1
TSPAN3	0	0.350392	0.686	0.777	0	GABAergic	TSPAN3
CDC42	0	0.285034	0.757	0.823	0	GABAergic	CDC42
LINC01322	0	0.593657	0.706	0.759	0	GABAergic	LINC01322
XRCC5	0	0.254971	0.815	0.888	0	GABAergic	XRCC5
AP3M2	0	0.278443	0.635	0.667	0	GABAergic	AP3M2
GOT1	0	0.267716	0.726	0.788	0	GABAergic	GOT1
KIRREL3	0	0.280259	0.674	0.773	0	GABAergic	KIRREL3
ZNF704	0	0.265709	0.833	0.873	0	GABAergic	ZNF704
LOC105373154	0	0.265887	0.288	0.278	0	GABAergic	LOC105373154
GALNT14	0	0.297211	0.569	0.578	0	GABAergic	GALNT14
HSBP1	0	0.308075	0.58	0.632	0	GABAergic	HSBP1
APMAP	0	0.300692	0.535	0.593	0	GABAergic	APMAP
ASAH1	0	0.287236	0.704	0.779	0	GABAergic	ASAH1
SLC1A1	0	0.319191	0.703	0.759	0	GABAergic	SLC1A1
SHISA9	0	0.257705	0.928	0.961	0	GABAergic	SHISA9
CLVS1	0	0.270348	0.867	0.904	1	GABAergic	CLVS1
CNIH1	0	0.258375	0.505	0.546	1	GABAergic	CNIH1
DAPK1	0	0.273253	0.855	0.894	1	GABAergic	DAPK1
RPH3A	0	0.367695	0.74	0.852	1	GABAergic	RPH3A
WDR19	0	0.255376	0.844	0.893	1	GABAergic	WDR19
PCDH11Y	0	0.270074	0.772	0.814	1	GABAergic	PCDH11Y
COX3	0	0.381245	0.698	0.74	1	GABAergic	COX3
PPARGC1A	0	0.5441	0.928	0.984	1	GABAergic	PPARGC1A
CTSL	0	0.261531	0.44	0.48	1	GABAergic	CTSL
PDGFD	0	0.447501	0.404	0.407	1	GABAergic	PDGFD
ND4	0	0.310506	0.649	0.7	1	GABAergic	ND4
PCDH10	0	0.261405	0.723	0.834	1	GABAergic	PCDH10
CDO1	0	0.266118	0.335	0.358	1	GABAergic	CDO1
ARHGAP24	0	0.369699	0.78	0.811	1	GABAergic	ARHGAP24
CADPS2	0	2.79661	0.967	0.544	0	Glutamatergic	CADPS2
FAM19A1	0	2.49646	0.865	0.55	0	Glutamatergic	FAM19A1
CHN1	0	2.37347	1	0.79	0	Glutamatergic	CHN1
HS3ST4	0	2.3155	0.879	0.583	0	Glutamatergic	HS3ST4
LOC105373893	0	2.24673	0.819	0.329	0	Glutamatergic	LOC105373893
PTPRD	0	2.24386	1	0.995	0	Glutamatergic	PTPRD
SV2B	0	2.21097	0.992	0.407	0	Glutamatergic	SV2B
PTPRK	0	2.19619	0.917	0.496	0	Glutamatergic	PTPRK
SATB2	0	2.18353	0.983	0.24	0	Glutamatergic	SATB2
LDB2	0	2.17237	0.974	0.662	0	Glutamatergic	LDB2
KCNIP4	0	2.16373	0.996	0.937	0	Glutamatergic	KCNIP4
ARPP21	0	2.13365	0.999	0.48	0	Glutamatergic	ARPP21
RALYL	0	2.10769	1	0.842	0	Glutamatergic	RALYL
LOC284930	0	2.06211	0.78	0.314	0	Glutamatergic	LOC284930
MLIP	0	2.06151	0.924	0.307	0	Glutamatergic	MLIP
PDE1A	0	1.95976	0.928	0.583	0	Glutamatergic	PDE1A
RORB	0	1.91315	0.638	0.233	0	Glutamatergic	RORB
POU6F2	0	1.88861	0.846	0.433	0	Glutamatergic	POU6F2
FOXP2	0	1.86508	0.786	0.418	0	Glutamatergic	FOXP2
KHDRBS3	0	1.82694	0.997	0.777	0	Glutamatergic	KHDRBS3
FSTL4	0	1.81643	0.955	0.599	0	Glutamatergic	FSTL4
CA10	0	1.79176	0.825	0.403	0	Glutamatergic	CA10
NELL2	0	1.79058	0.999	0.741	0	Glutamatergic	NELL2
ENC1	0	1.73678	0.924	0.343	0	Glutamatergic	ENC1
LOC105378334	0	1.73575	0.73	0.408	0	Glutamatergic	LOC105378334
CPNE4	0	1.72917	0.913	0.57	0	Glutamatergic	CPNE4
LOC105371832	0	1.72216	0.715	0.372	0	Glutamatergic	LOC105371832
R3HDM1	0	1.65476	0.999	0.974	0	Glutamatergic	R3HDM1
LY86.AS1	0	1.64602	0.774	0.227	0	Glutamatergic	LY86.AS1
TESPA1	0	1.64218	0.681	0.073	0	Glutamatergic	TESPA1
CBLN2	0	1.62792	0.67	0.275	0	Glutamatergic	CBLN2
ARPP19	0	1.62545	0.965	0.645	0	Glutamatergic	ARPP19
PHACTR1	0	1.62483	1	0.982	0	Glutamatergic	PHACTR1
DPYD	0	1.60062	0.906	0.521	0	Glutamatergic	DPYD
RXFP1	0	1.59082	0.71	0.319	0	Glutamatergic	RXFP1
CLSTN2	0	1.57896	0.927	0.629	0	Glutamatergic	CLSTN2
LINC01378	0	1.575	0.713	0.402	0	Glutamatergic	LINC01378
ANO3	0	1.56877	0.842	0.433	0	Glutamatergic	ANO3
SLC17A7	0	1.54675	0.982	0.112	0	Glutamatergic	SLC17A7
SH3GL2	0	1.52608	0.995	0.748	0	Glutamatergic	SH3GL2
NRG1	0	1.50248	0.962	0.815	0	Glutamatergic	NRG1
CNKSR2	0	1.49173	0.998	0.803	0	Glutamatergic	CNKSR2
HECW1	0	1.48331	0.997	0.852	0	Glutamatergic	HECW1
CELF2	0	1.44022	1	0.978	0	Glutamatergic	CELF2
FBXW7	0	1.41724	0.998	0.861	0	Glutamatergic	FBXW7
PCDH9	0	1.41676	1	0.957	0	Glutamatergic	PCDH9
KALRN	0	1.3968	1	0.981	0	Glutamatergic	KALRN
MBNL2	0	1.38665	0.991	0.694	0	Glutamatergic	MBNL2
NKAIN2	0	1.37807	0.987	0.909	0	Glutamatergic	NKAIN2
ARAP2	0	1.35731	0.944	0.327	0	Glutamatergic	ARAP2
STXBP5L	0	1.35261	1	0.994	0	Glutamatergic	STXBP5L
NWD2	0	1.33598	0.797	0.363	0	Glutamatergic	NWD2
SNCA	0	1.33373	0.964	0.492	0	Glutamatergic	SNCA
LOC105376407	0	1.3308	0.885	0.128	0	Glutamatergic	LOC105376407
MKL2	0	1.32303	0.995	0.89	0	Glutamatergic	MKL2
MIR137HG	0	1.31072	0.91	0.465	0	Glutamatergic	MIR137HG
PDZRN4	0	1.30875	0.776	0.512	0	Glutamatergic	PDZRN4
KIAA1211L	0	1.3025	0.94	0.299	0	Glutamatergic	KIAA1211L
LOC105374971	0	1.29387	0.487	0.317	0	Glutamatergic	LOC105374971
PDE4D	0	1.29135	0.998	0.993	0	Glutamatergic	PDE4D
FOXP1	0	1.291	0.997	0.913	0	Glutamatergic	FOXP1
COL24A1	0	1.29096	0.837	0.667	0	Glutamatergic	COL24A1
OLFM3	0	1.28762	0.967	0.504	0	Glutamatergic	OLFM3
LINCR.0002	0	1.2874	0.62	0.172	0	Glutamatergic	LINCR.0002
SLIT3	0	1.28044	0.885	0.711	0	Glutamatergic	SLIT3
LINC01250	0	1.26996	0.932	0.608	0	Glutamatergic	LINC01250
NPTX1	0	1.26994	0.93	0.189	0	Glutamatergic	NPTX1
GRM3	0	1.26429	0.851	0.566	0	Glutamatergic	GRM3
PPP3CA	0	1.21552	0.999	0.975	0	Glutamatergic	PPP3CA
SLC22A25	0	1.21545	0.707	0.42	0	Glutamatergic	SLC22A25
HOMER1	0	1.20648	0.982	0.816	0	Glutamatergic	HOMER1
MEIS2	0	1.20183	0.604	0.261	0	Glutamatergic	MEIS2
CABP1	0	1.20056	0.99	0.682	0	Glutamatergic	CABP1
DLG1	0	1.18657	0.997	0.865	0	Glutamatergic	DLG1
EPHA4	0	1.17539	0.973	0.592	0	Glutamatergic	EPHA4
LMO3	0	1.17252	0.919	0.351	0	Glutamatergic	LMO3
FAT3	0	1.16596	0.97	0.701	0	Glutamatergic	FAT3
LMO4	0	1.16166	0.953	0.456	0	Glutamatergic	LMO4
BRINP3	0	1.15699	0.923	0.432	0	Glutamatergic	BRINP3
RIT2	0	1.14849	0.753	0.348	0	Glutamatergic	RIT2
KCNQ5	0	1.14295	0.992	0.922	0	Glutamatergic	KCNQ5
NECAB1	0	1.13227	0.902	0.368	0	Glutamatergic	NECAB1
PLXDC2	0	1.1122	0.903	0.703	0	Glutamatergic	PLXDC2
NAV3	0	1.11091	1	0.983	0	Glutamatergic	NAV3
KCTD1	0	1.11026	0.946	0.652	0	Glutamatergic	KCTD1
ZNF365	0	1.1025	0.901	0.499	0	Glutamatergic	ZNF365
EFNA5	0	1.08589	0.989	0.815	0	Glutamatergic	EFNA5
LOC105370610	0	1.08479	0.609	0.351	0	Glutamatergic	LOC105370610
RMST	0	1.07846	0.404	0.083	0	Glutamatergic	RMST
WASF1	0	1.077	0.981	0.701	0	Glutamatergic	WASF1
DPY19L2P1	0	1.06967	0.994	0.858	0	Glutamatergic	DPY19L2P1
RYR2	0	1.06966	1	0.976	0	Glutamatergic	RYR2
SYTL2	0	1.05722	0.884	0.421	0	Glutamatergic	SYTL2
ATP2B1	0	1.05699	0.999	0.957	0	Glutamatergic	ATP2B1
NDFIP2	0	1.05654	0.945	0.473	0	Glutamatergic	NDFIP2
MYO1D	0	1.05552	0.978	0.882	0	Glutamatergic	MYO1D
RAPGEF5	0	1.04919	0.99	0.703	0	Glutamatergic	RAPGEF5
KHDRBS2	0	1.0485	1	0.944	0	Glutamatergic	KHDRBS2
HTR1F	0	1.04666	0.863	0.532	0	Glutamatergic	HTR1F
GAP43	0	1.04338	0.967	0.561	0	Glutamatergic	GAP43
LOC101929544	0	1.03538	0.775	0.099	0	Glutamatergic	LOC101929544
SNAP25	0	1.03104	1	0.991	0	Glutamatergic	SNAP25
ERICH1.AS1	0	1.02937	0.979	0.676	0	Glutamatergic	ERICH1.AS1
NLK	0	1.0282	0.971	0.725	0	Glutamatergic	NLK
OLFM1	0	1.02323	0.994	0.809	0	Glutamatergic	OLFM1
ADAMTSL1	0	1.02317	0.821	0.731	0	Glutamatergic	ADAMTSL1
AGBL4	0	1.02262	0.999	0.99	0	Glutamatergic	AGBL4
TLE4	0	1.00506	0.749	0.374	0	Glutamatergic	TLE4
KCNIP4.IT1	0	1.00422	0.854	0.26	0	Glutamatergic	KCNIP4.IT1
MCHR2	0	0.994801	0.711	0.272	0	Glutamatergic	MCHR2
LOC401134	0	0.992441	0.378	0.129	0	Glutamatergic	LOC401134
SORBS2	0	0.990748	0.978	0.92	0	Glutamatergic	SORBS2
PIK3R1	0	0.990139	0.979	0.662	0	Glutamatergic	PIK3R1
CDH12	0	0.984187	0.989	0.932	0	Glutamatergic	CDH12
ZFPM2	0	0.978558	0.942	0.626	0	Glutamatergic	ZFPM2
MARCH1	0	0.976729	0.97	0.88	0	Glutamatergic	MARCH1
BMPER	0	0.972455	0.963	0.667	0	Glutamatergic	BMPER
LOC105373896	0	0.971823	0.67	0.083	0	Glutamatergic	LOC105373896
PCP4	0	0.967328	0.52	0.222	0	Glutamatergic	PCP4
LCA5	0	0.964303	0.84	0.291	0	Glutamatergic	LCA5
PRKCB	0	0.962689	1	0.953	0	Glutamatergic	PRKCB
TMSB10	0	0.957963	0.932	0.551	0	Glutamatergic	TMSB10
PTCHD1.AS	0	0.946301	0.937	0.836	0	Glutamatergic	PTCHD1.AS
PTK2B	0	0.936591	0.879	0.255	0	Glutamatergic	PTK2B
LOC285696	0	0.930234	0.934	0.522	0	Glutamatergic	LOC285696
NEGR1	0	0.929723	1	0.983	0	Glutamatergic	NEGR1
SLC38A11	0	0.924611	0.561	0.172	0	Glutamatergic	SLC38A11
KCNH1	0	0.919556	0.986	0.954	0	Glutamatergic	KCNH1
CAMK1D	0	0.91664	0.996	0.969	0	Glutamatergic	CAMK1D
PTK2	0	0.914523	0.997	0.975	0	Glutamatergic	PTK2
SYNJ2	0	0.913996	0.829	0.393	0	Glutamatergic	SYNJ2
MMP16	0	0.908488	0.992	0.821	0	Glutamatergic	MMP16
ARHGAP26	0	0.908131	0.994	0.922	0	Glutamatergic	ARHGAP26
LRRC16A	0	0.905807	0.95	0.582	0	Glutamatergic	LRRC16A
ARHGAP32	0	0.90514	0.997	0.917	0	Glutamatergic	ARHGAP32
LOC102724109	0	0.899945	0.788	0.208	0	Glutamatergic	LOC102724109
LOC100506674	0	0.895015	0.901	0.424	0	Glutamatergic	LOC100506674
VSNL1	0	0.893761	0.993	0.878	0	Glutamatergic	VSNL1
DDAH1	0	0.893235	0.889	0.543	0	Glutamatergic	DDAH1
SLC35F3	0	0.891405	0.964	0.882	0	Glutamatergic	SLC35F3
DIRAS2	0	0.890073	0.796	0.31	0	Glutamatergic	DIRAS2
HTR2A	0	0.889494	0.757	0.262	0	Glutamatergic	HTR2A
EPB41L2	0	0.885805	0.974	0.83	0	Glutamatergic	EPB41L2
PSD3	0	0.881669	0.986	0.802	0	Glutamatergic	PSD3
SORL1	0	0.877997	0.983	0.75	0	Glutamatergic	SORL1
LOC101927587	0	0.877782	0.665	0.348	0	Glutamatergic	LOC101927587
GPM6B	0	0.87267	0.994	0.903	0	Glutamatergic	GPM6B
PART1	0	0.866636	0.676	0.057	0	Glutamatergic	PART1
BRINP1	0	0.857932	0.985	0.798	0	Glutamatergic	BRINP1
PPM1L	0	0.855345	0.991	0.891	0	Glutamatergic	PPM1L
NGEF	0	0.851523	0.926	0.413	0	Glutamatergic	NGEF
SEMA3A	0	0.844144	0.769	0.606	0	Glutamatergic	SEMA3A
LOC105377390	0	0.841862	0.38	0.03	0	Glutamatergic	LOC105377390
LOC101927880	0	0.837331	0.651	0.094	0	Glutamatergic	LOC101927880
PPP2R2C	0	0.82812	0.991	0.859	0	Glutamatergic	PPP2R2C
SFTA1P	0	0.823254	0.732	0.044	0	Glutamatergic	SFTA1P
KCNK1	0	0.822608	0.896	0.454	0	Glutamatergic	KCNK1
NIN	0	0.821737	0.967	0.704	0	Glutamatergic	NIN
SEC24D	0	0.819815	0.702	0.266	0	Glutamatergic	SEC24D
LOC105375629	0	0.816949	0.661	0.263	0	Glutamatergic	LOC105375629
THEMIS	0	0.812626	0.436	0.158	0	Glutamatergic	THEMIS
NELL1	0	0.811927	0.93	0.701	0	Glutamatergic	NELL1
HOPX	0	0.811081	0.702	0.222	0	Glutamatergic	HOPX
UBE2E2	0	0.81053	0.998	0.956	0	Glutamatergic	UBE2E2
SYNPO2	0	0.809161	0.835	0.404	0	Glutamatergic	SYNPO2
LINC01122	0	0.807917	0.93	0.666	0	Glutamatergic	LINC01122
RGS4	0	0.80685	0.87	0.446	0	Glutamatergic	RGS4
CUX2	0	0.806697	0.714	0.56	0	Glutamatergic	CUX2
LOC101927745	0	0.805267	0.369	0.091	0	Glutamatergic	LOC101927745
FBXW8	0	0.804211	0.83	0.58	0	Glutamatergic	FBXW8
ADAMTS3	0	0.803561	0.606	0.353	0	Glutamatergic	ADAMTS3
MIR31HG	0	0.801441	0.619	0.221	0	Glutamatergic	MIR31HG
CHN2	0	0.801381	0.779	0.61	0	Glutamatergic	CHN2
ERC2	0	0.800137	0.999	0.984	0	Glutamatergic	ERC2
AK5	0	0.799289	0.957	0.843	0	Glutamatergic	AK5
ZBBX	0	0.793511	0.727	0.388	0	Glutamatergic	ZBBX
LRRTM4	0	0.793437	0.985	0.95	0	Glutamatergic	LRRTM4
CHST9	0	0.791881	0.775	0.372	0	Glutamatergic	CHST9
TRPM3	0	0.78932	0.918	0.72	0	Glutamatergic	TRPM3
LOC105373592	0	0.788457	0.707	0.556	0	Glutamatergic	LOC105373592
PDP1	0	0.787455	0.815	0.336	0	Glutamatergic	PDP1
LOC105378030	0	0.783701	0.486	0.106	0	Glutamatergic	LOC105378030
DGKI	0	0.782845	0.997	0.959	0	Glutamatergic	DGKI
PEX5L	0	0.777147	0.952	0.913	0	Glutamatergic	PEX5L
MAST3	0	0.774274	0.921	0.477	0	Glutamatergic	MAST3
NR3C1	0	0.772609	0.98	0.786	0	Glutamatergic	NR3C1
IPCEF1	0	0.77162	0.87	0.647	0	Glutamatergic	IPCEF1
CDH18	0	0.771553	0.995	0.938	0	Glutamatergic	CDH18
NEFL	0	0.769449	0.818	0.391	0	Glutamatergic	NEFL
FAM13A	0	0.768886	0.936	0.748	0	Glutamatergic	FAM13A
RGS6	0	0.766576	0.91	0.747	0	Glutamatergic	RGS6
DOCK4	0	0.765452	0.961	0.88	0	Glutamatergic	DOCK4
ASIC2	0	0.763945	0.99	0.911	0	Glutamatergic	ASIC2
DCAF6	0	0.759362	0.967	0.773	0	Glutamatergic	DCAF6
PCDH7	0	0.758428	0.982	0.843	0	Glutamatergic	PCDH7
PRICKLE1	0	0.758301	0.997	0.964	0	Glutamatergic	PRICKLE1
LHFP	0	0.75612	0.772	0.388	0	Glutamatergic	LHFP
DMD	0	0.753289	0.998	0.995	0	Glutamatergic	DMD
OTOGL	0	0.750982	0.661	0.394	0	Glutamatergic	OTOGL
LOC101928278	0	0.749886	0.737	0.472	0	Glutamatergic	LOC101928278
KLHL2	0	0.749397	0.89	0.45	0	Glutamatergic	KLHL2
ZNF385B	0	0.746629	0.985	0.866	0	Glutamatergic	ZNF385B
DNAH6	0	0.74616	0.842	0.58	0	Glutamatergic	DNAH6
LOC105378031	0	0.742662	0.615	0.315	0	Glutamatergic	LOC105378031
LOC105378208	0	0.740344	0.52	0.055	0	Glutamatergic	LOC105378208
VPS13A	0	0.739186	0.992	0.898	0	Glutamatergic	VPS13A
SLC22A24	0	0.735718	0.65	0.322	0	Glutamatergic	SLC22A24
UNC13B	0	0.734705	0.884	0.552	0	Glutamatergic	UNC13B
PCSK1	0	0.733883	0.526	0.06	0	Glutamatergic	PCSK1
CAMK2A	0	0.731938	0.971	0.638	0	Glutamatergic	CAMK2A
SYNDIG1	0	0.731359	0.922	0.577	0	Glutamatergic	SYNDIG1
LINC01202	0	0.729093	0.556	0.19	0	Glutamatergic	LINC01202
LOC105377329	0	0.728396	0.586	0.208	0	Glutamatergic	LOC105377329
NEUROD6	0	0.727233	0.53	0.026	0	Glutamatergic	NEUROD6
LIN7A	0	0.722344	0.914	0.521	0	Glutamatergic	LIN7A
PPFIBP1	0	0.719115	0.902	0.646	0	Glutamatergic	PPFIBP1
PAK1	0	0.716795	0.988	0.873	0	Glutamatergic	PAK1
LOC100132891	0	0.716183	0.543	0.255	0	Glutamatergic	LOC100132891
DLGAP2	0	0.714282	0.998	0.926	0	Glutamatergic	DLGAP2
RAPGEF2	0	0.711961	0.994	0.939	0	Glutamatergic	RAPGEF2
GABRB3	0	0.711423	0.996	0.962	0	Glutamatergic	GABRB3
GLS	0	0.708229	0.997	0.928	0	Glutamatergic	GLS
SCHLAP1	0	0.706952	1	1	0	Glutamatergic	SCHLAP1
LOC105371308	0	0.705551	0.528	0.36	0	Glutamatergic	LOC105371308
FMNL2	0	0.705109	0.995	0.948	0	Glutamatergic	FMNL2
SORCS1	0	0.702508	0.989	0.946	0	Glutamatergic	SORCS1
TBRG1	0	0.699013	0.958	0.728	0	Glutamatergic	TBRG1
XYLT1	0	0.69549	0.93	0.716	0	Glutamatergic	XYLT1
KCNMA1	0	0.694997	0.999	0.973	0	Glutamatergic	KCNMA1
PVRL3	0	0.69215	0.815	0.473	0	Glutamatergic	PVRL3
HS3ST2	0	0.69137	0.595	0.302	0	Glutamatergic	HS3ST2
NRCAM	0	0.690875	1	0.99	0	Glutamatergic	NRCAM
YWHAH	0	0.689335	0.955	0.76	0	Glutamatergic	YWHAH
CSGALNACT1	0	0.688408	0.918	0.737	0	Glutamatergic	CSGALNACT1
STMN1	0	0.688397	0.958	0.816	0	Glutamatergic	STMN1
LOC105375931	0	0.686777	0.488	0.27	0	Glutamatergic	LOC105375931
LRFN5	0	0.683618	0.997	0.958	0	Glutamatergic	LRFN5
DCLK1	0	0.681027	0.999	0.979	0	Glutamatergic	DCLK1
ADAM23	0	0.680812	0.992	0.902	0	Glutamatergic	ADAM23
PRKAG2	0	0.677556	0.953	0.78	0	Glutamatergic	PRKAG2
GUCY1A2	0	0.675765	0.925	0.756	0	Glutamatergic	GUCY1A2
KLHL4	0	0.675587	0.654	0.279	0	Glutamatergic	KLHL4
SLC8A1	0	0.674503	0.997	0.835	0	Glutamatergic	SLC8A1
LINGO2	0	0.668015	0.98	0.903	0	Glutamatergic	LINGO2
CALM2	0	0.665166	0.997	0.979	0	Glutamatergic	CALM2
LAMA2	0	0.664635	0.734	0.59	0	Glutamatergic	LAMA2
ATRNL1	0	0.664326	0.999	0.984	0	Glutamatergic	ATRNL1
LMO7	0	0.663494	0.943	0.713	0	Glutamatergic	LMO7
MEF2A	0	0.661204	0.991	0.898	0	Glutamatergic	MEF2A
LOC105373895	0	0.656811	0.635	0.141	0	Glutamatergic	LOC105373895
MICAL2	0	0.654836	0.987	0.773	0	Glutamatergic	MICAL2
SNTB2	0	0.654216	0.933	0.79	0	Glutamatergic	SNTB2
DIRC3	0	0.653769	0.823	0.485	0	Glutamatergic	DIRC3
GAB1	0	0.649932	0.76	0.415	0	Glutamatergic	GAB1
LOC105378209	0	0.647423	0.507	0.06	0	Glutamatergic	LOC105378209
MAL2	0	0.646263	0.668	0.162	0	Glutamatergic	MAL2
LRRK2	0	0.646106	0.847	0.411	0	Glutamatergic	LRRK2
FAM19A2	0	0.645483	0.934	0.85	0	Glutamatergic	FAM19A2
LOC105377785	0	0.64519	0.421	0.217	0	Glutamatergic	LOC105377785
LOC105376405	0	0.641982	0.675	0.037	0	Glutamatergic	LOC105376405
ELL2	0	0.640309	0.907	0.459	0	Glutamatergic	ELL2
SLC39A11	0	0.64013	0.905	0.794	0	Glutamatergic	SLC39A11
ANKRD33B	0	0.639511	0.858	0.381	0	Glutamatergic	ANKRD33B
ELMO1	0	0.63889	0.956	0.789	0	Glutamatergic	ELMO1
DLGAP1.AS4	0	0.637744	0.842	0.16	0	Glutamatergic	DLGAP1.AS4
KCNMB4	0	0.636664	0.853	0.476	0	Glutamatergic	KCNMB4
SEC14L5	0	0.634805	0.891	0.391	0	Glutamatergic	SEC14L5
PPP1R12A	0	0.634262	0.984	0.872	0	Glutamatergic	PPP1R12A
ZDHHC23	0	0.628915	0.673	0.065	0	Glutamatergic	ZDHHC23
TANC2	0	0.625405	0.993	0.972	0	Glutamatergic	TANC2
FOCAD	0	0.625037	0.991	0.924	0	Glutamatergic	FOCAD
DACH1	0	0.624779	0.654	0.441	0	Glutamatergic	DACH1
C4orf22	0	0.6247	0.75	0.541	0	Glutamatergic	C4orf22
CRYM	0	0.623021	0.593	0.153	0	Glutamatergic	CRYM
LOC105374524	0	0.620815	0.411	0.222	0	Glutamatergic	LOC105374524
NUAK1	0	0.619798	0.91	0.501	0	Glutamatergic	NUAK1
GDA	0	0.614847	0.866	0.582	0	Glutamatergic	GDA
FAM155A	0	0.613789	1	0.998	0	Glutamatergic	FAM155A
COL5A2	0	0.612689	0.466	0.268	0	Glutamatergic	COL5A2
DGKB	0	0.611441	0.975	0.933	0	Glutamatergic	DGKB
NOVA1	0	0.60955	0.995	0.956	0	Glutamatergic	NOVA1
LOC105379011	0	0.609239	0.786	0.443	0	Glutamatergic	LOC105379011
HS6ST3	0	0.608841	0.966	0.867	0	Glutamatergic	HS6ST3
ST6GAL2	0	0.60867	0.842	0.373	0	Glutamatergic	ST6GAL2
PEAK1	0	0.607757	0.958	0.777	0	Glutamatergic	PEAK1
EML6	0	0.606147	0.986	0.912	0	Glutamatergic	EML6
MAN2A1	0	0.604045	0.894	0.682	0	Glutamatergic	MAN2A1
PHLDB2	0	0.603968	0.451	0.2	0	Glutamatergic	PHLDB2
AKAP13	0	0.602533	0.872	0.657	0	Glutamatergic	AKAP13
ATP2B2	0	0.602265	0.998	0.962	0	Glutamatergic	ATP2B2
CDH10	0	0.598996	0.934	0.737	0	Glutamatergic	CDH10
DNAH7	0	0.598937	0.864	0.58	0	Glutamatergic	DNAH7
RFX3	0	0.598594	0.976	0.916	0	Glutamatergic	RFX3
EXOC6	0	0.597913	0.979	0.865	0	Glutamatergic	EXOC6
TMEM232	0	0.597857	0.969	0.868	0	Glutamatergic	TMEM232
LOC105377703	0	0.597333	0.491	0.298	0	Glutamatergic	LOC105377703
DSCAM	0	0.596171	0.999	0.924	0	Glutamatergic	DSCAM
ITPR1	0	0.5954	0.985	0.814	0	Glutamatergic	ITPR1
FMN2	0	0.594129	0.998	0.978	0	Glutamatergic	FMN2
MSRA	0	0.589781	0.997	0.935	0	Glutamatergic	MSRA
LOC101928964	0	0.587181	0.764	0.646	0	Glutamatergic	LOC101928964
SLC39A10	0	0.584199	0.976	0.85	0	Glutamatergic	SLC39A10
RBFOX3	0	0.582683	0.992	0.951	0	Glutamatergic	RBFOX3
KCNH7	0	0.582535	0.883	0.85	0	Glutamatergic	KCNH7
LOC646241	0	0.580155	0.612	0.209	0	Glutamatergic	LOC646241
ACTN1	0	0.578898	0.927	0.536	0	Glutamatergic	ACTN1
NEFM	0	0.578808	0.624	0.23	0	Glutamatergic	NEFM
LRRK1	0	0.577237	0.668	0.319	0	Glutamatergic	LRRK1
LOC105370983	0	0.57644	0.674	0.496	0	Glutamatergic	LOC105370983
KCNH5	0	0.575725	0.714	0.497	0	Glutamatergic	KCNH5
ATP2B4	0	0.575559	0.827	0.528	0	Glutamatergic	ATP2B4
LRRIQ1	0	0.575326	0.616	0.266	0	Glutamatergic	LRRIQ1
TRIM9	0	0.573728	0.999	0.926	0	Glutamatergic	TRIM9
MAN1A1	0	0.573444	0.766	0.364	0	Glutamatergic	MAN1A1
LOC105373153	0	0.572919	0.817	0.441	0	Glutamatergic	LOC105373153
MAPK10	0	0.572246	0.999	0.991	0	Glutamatergic	MAPK10
LOC105374972	0	0.568675	0.25	0.049	0	Glutamatergic	LOC105374972
LINC01579	0	0.567255	0.507	0.283	0	Glutamatergic	LINC01579
KCNV1	0	0.565878	0.585	0.04	0	Glutamatergic	KCNV1
TMEM241	0	0.56524	0.863	0.525	0	Glutamatergic	TMEM241
GNAQ	0	0.563824	0.995	0.945	0	Glutamatergic	GNAQ
MPPED2	0	0.559706	0.784	0.399	0	Glutamatergic	MPPED2
CAMK4	0	0.559071	0.965	0.766	0	Glutamatergic	CAMK4
SMAD3	0	0.55611	0.677	0.235	0	Glutamatergic	SMAD3
ENPP7P4	0	0.554408	0.731	0.466	0	Glutamatergic	ENPP7P4
ART3	0	0.554306	0.512	0.187	0	Glutamatergic	ART3
AKT3	0	0.552605	0.998	0.985	0	Glutamatergic	AKT3
HIVEP2	0	0.552393	0.98	0.861	0	Glutamatergic	HIVEP2
PPFIA2	0	0.55225	0.999	0.987	0	Glutamatergic	PPFIA2
MNAT1	0	0.549668	0.995	0.963	0	Glutamatergic	MNAT1
UBE2E3	0	0.549027	0.898	0.623	0	Glutamatergic	UBE2E3
LOC102546299	0	0.547991	0.441	0.248	0	Glutamatergic	LOC102546299
CDH22	0	0.545926	0.674	0.261	0	Glutamatergic	CDH22
ANKS1B	0	0.545378	1	0.999	0	Glutamatergic	ANKS1B
RNF144A	0	0.54412	0.943	0.694	0	Glutamatergic	RNF144A
SYN3	0	0.543324	0.937	0.873	0	Glutamatergic	SYN3
LOC105378797	0	0.542805	0.955	0.719	0	Glutamatergic	LOC105378797
FHL2	0	0.540847	0.707	0.195	0	Glutamatergic	FHL2
FLRT2	0	0.540311	0.959	0.843	0	Glutamatergic	FLRT2
TUBA1B	0	0.539175	0.964	0.82	0	Glutamatergic	TUBA1B
FMN1	0	0.537853	0.969	0.852	0	Glutamatergic	FMN1
FGFR1OP2	0	0.537536	0.843	0.485	0	Glutamatergic	FGFR1OP2
IGSF21	0	0.535225	0.883	0.452	0	Glutamatergic	IGSF21
RFTN1	0	0.534956	0.697	0.26	0	Glutamatergic	RFTN1
OR2AG2	0	0.534155	0.818	0.477	0	Glutamatergic	OR2AG2
FTH1	0	0.533451	0.966	0.914	0	Glutamatergic	FTH1
LINC00507	0	0.533122	0.303	0.016	0	Glutamatergic	LINC00507
DGCR5	0	0.532965	0.934	0.727	0	Glutamatergic	DGCR5
TACC1	0	0.532546	0.974	0.797	0	Glutamatergic	TACC1
CAMKK2	0	0.531034	0.911	0.555	0	Glutamatergic	CAMKK2
RAP2A	0	0.530889	0.827	0.392	0	Glutamatergic	RAP2A
OPCML	0	0.530135	1	0.994	0	Glutamatergic	OPCML
LOC105371671	0	0.529857	0.437	0.166	0	Glutamatergic	LOC105371671
WDR17	0	0.529579	0.964	0.846	0	Glutamatergic	WDR17
CDKL5	0	0.527785	0.98	0.856	0	Glutamatergic	CDKL5
YWHAZ	0	0.527505	0.978	0.848	0	Glutamatergic	YWHAZ
NRXN1	0	0.526698	1	0.995	0	Glutamatergic	NRXN1
PDGFC	0	0.5249	0.669	0.336	0	Glutamatergic	PDGFC
NPAS2	0	0.524733	0.96	0.735	0	Glutamatergic	NPAS2
GTDC1	0	0.523577	0.969	0.853	0	Glutamatergic	GTDC1
IFT57	0	0.522901	0.786	0.355	0	Glutamatergic	IFT57
LOC101927871	0	0.517805	0.313	0.017	0	Glutamatergic	LOC101927871
LINGO1	0	0.516533	0.884	0.326	0	Glutamatergic	LINGO1
CFAP221	0	0.515088	0.87	0.532	0	Glutamatergic	CFAP221
PTPRR	0	0.515008	0.969	0.817	0	Glutamatergic	PTPRR
LOC105369858	0	0.514002	0.832	0.423	0	Glutamatergic	LOC105369858
LINC00710	0	0.513896	0.672	0.038	0	Glutamatergic	LINC00710
SLC6A7	0	0.512203	0.766	0.171	0	Glutamatergic	SLC6A7
CLK4	0	0.51145	0.887	0.599	0	Glutamatergic	CLK4
ANKRD32	0	0.510988	0.961	0.794	0	Glutamatergic	ANKRD32
CSMD1	0	0.510653	1	0.992	0	Glutamatergic	CSMD1
MFSD4	0	0.508963	0.735	0.198	0	Glutamatergic	MFSD4
MEG3	0	0.508954	1	1	0	Glutamatergic	MEG3
MED12L	0	0.503798	0.883	0.606	0	Glutamatergic	MED12L
RASGRP1	0	0.503667	0.718	0.338	0	Glutamatergic	RASGRP1
SYT7	0	0.502856	0.94	0.429	0	Glutamatergic	SYT7
STAMBPL1	0	0.500459	0.721	0.28	0	Glutamatergic	STAMBPL1
IQCA1	0	0.500342	0.778	0.51	0	Glutamatergic	IQCA1
LRMP	0	0.500202	0.472	0.146	0	Glutamatergic	LRMP
SLIT1	0	0.500047	0.773	0.484	0	Glutamatergic	SLIT1
DPY19L1	0	0.496301	0.705	0.358	0	Glutamatergic	DPY19L1
HSPH1	0	0.496035	0.956	0.748	0	Glutamatergic	HSPH1
GRIA2	0	0.494711	1	0.997	0	Glutamatergic	GRIA2
CPNE8	0	0.494124	0.835	0.624	0	Glutamatergic	CPNE8
TNPO1	0	0.492337	0.948	0.744	0	Glutamatergic	TNPO1
SNED1	0	0.490678	0.687	0.298	0	Glutamatergic	SNED1
STXBP5	0	0.490439	0.994	0.957	0	Glutamatergic	STXBP5
MIS18BP1	0	0.489847	0.617	0.194	0	Glutamatergic	MIS18BP1
SHROOM3	0	0.488753	0.701	0.407	0	Glutamatergic	SHROOM3
RASA2	0	0.488412	0.979	0.87	0	Glutamatergic	RASA2
RAP1GAP2	0	0.487305	0.978	0.903	0	Glutamatergic	RAP1GAP2
CTNNAL1	0	0.482546	0.874	0.531	0	Glutamatergic	CTNNAL1
FAM171A1	0	0.480734	0.96	0.76	0	Glutamatergic	FAM171A1
SERPINE2	0	0.479985	0.45	0.208	0	Glutamatergic	SERPINE2
TYRO3	0	0.479955	0.742	0.139	0	Glutamatergic	TYRO3
PAPSS1	0	0.479462	0.891	0.614	0	Glutamatergic	PAPSS1
STX1A	0	0.474465	0.883	0.418	0	Glutamatergic	STX1A
HRH2	0	0.474322	0.95	0.622	0	Glutamatergic	HRH2
BASP1	0	0.474309	0.97	0.774	0	Glutamatergic	BASP1
MIAT	0	0.473965	0.999	0.971	0	Glutamatergic	MIAT
CPNE9	0	0.472786	0.762	0.312	0	Glutamatergic	CPNE9
NREP	0	0.472494	0.842	0.53	0	Glutamatergic	NREP
TJP1	0	0.47163	0.989	0.928	0	Glutamatergic	TJP1
ADGRB3	0	0.471084	1	1	0	Glutamatergic	ADGRB3
LOC101928114	0	0.470993	0.619	0.316	0	Glutamatergic	LOC101928114
LINC00470	0	0.469274	0.407	0.135	0	Glutamatergic	LINC00470
NDST3	0	0.469085	0.868	0.606	0	Glutamatergic	NDST3
PPP1R21	0	0.468432	0.913	0.663	0	Glutamatergic	PPP1R21
FARS2	0	0.468327	0.955	0.807	0	Glutamatergic	FARS2
BTBD9	0	0.468082	0.982	0.925	0	Glutamatergic	BTBD9
NAPEPLD	0	0.464489	0.919	0.663	0	Glutamatergic	NAPEPLD
BAIAP2	0	0.464441	0.878	0.498	0	Glutamatergic	BAIAP2
SYBU	0	0.462746	0.958	0.718	0	Glutamatergic	SYBU
CDH2	0	0.462307	0.97	0.821	0	Glutamatergic	CDH2
ETS2	0	0.462078	0.649	0.176	0	Glutamatergic	ETS2
TPD52	0	0.461695	0.887	0.636	0	Glutamatergic	TPD52
VPS41	0	0.459079	0.927	0.719	0	Glutamatergic	VPS41
ROCK2	0	0.459	0.99	0.935	0	Glutamatergic	ROCK2
FUT9	0	0.458509	0.992	0.877	0	Glutamatergic	FUT9
SCAI	0	0.458034	0.993	0.939	0	Glutamatergic	SCAI
SPEF2	0	0.456823	0.794	0.435	0	Glutamatergic	SPEF2
LOC105375159	0	0.456793	0.562	0.199	0	Glutamatergic	LOC105375159
RGS7	0	0.456261	0.996	0.995	0	Glutamatergic	RGS7
NIPAL2	0	0.455676	0.667	0.189	0	Glutamatergic	NIPAL2
LRRC28	0	0.455294	0.922	0.707	0	Glutamatergic	LRRC28
AFF3	0	0.455145	0.993	0.969	0	Glutamatergic	AFF3
LAMB1	0	0.454632	0.743	0.464	0	Glutamatergic	LAMB1
USP25	0	0.454352	0.924	0.724	0	Glutamatergic	USP25
SEPT11	0	0.451092	0.944	0.686	0	Glutamatergic	SEPT11
LRRC7	0	0.45066	1	0.987	0	Glutamatergic	LRRC7
CD47	0	0.450138	0.986	0.859	0	Glutamatergic	CD47
KIAA1549L	0	0.450119	0.994	0.959	0	Glutamatergic	KIAA1549L
RPS6KC1	0	0.448649	0.973	0.874	0	Glutamatergic	RPS6KC1
ASAP1	0	0.447365	0.991	0.929	0	Glutamatergic	ASAP1
LNX1	0	0.446639	0.825	0.487	0	Glutamatergic	LNX1
DLG2	0	0.444192	1	1	0	Glutamatergic	DLG2
SLC8A1.AS1	0	0.443639	0.946	0.703	0	Glutamatergic	SLC8A1.AS1
KIAA0930	0	0.442918	0.928	0.658	0	Glutamatergic	KIAA0930
SSX2IP	0	0.442648	0.905	0.62	0	Glutamatergic	SSX2IP
ABI2	0	0.44163	0.988	0.895	0	Glutamatergic	ABI2
GPATCH2	0	0.439991	0.887	0.651	0	Glutamatergic	GPATCH2
LRFN2	0	0.437457	0.92	0.586	0	Glutamatergic	LRFN2
RHOBTB1	0	0.437016	0.73	0.345	0	Glutamatergic	RHOBTB1
SCN3B	0	0.436984	0.821	0.617	0	Glutamatergic	SCN3B
VIPR1	0	0.436879	0.678	0.082	0	Glutamatergic	VIPR1
FZD3	0	0.435692	0.963	0.771	0	Glutamatergic	FZD3
SH3BGRL2	0	0.435666	0.808	0.447	0	Glutamatergic	SH3BGRL2
MPP7	0	0.434126	0.8	0.58	0	Glutamatergic	MPP7
LOC102724623	0	0.43334	0.839	0.655	0	Glutamatergic	LOC102724623
CTNNA2	0	0.432538	0.999	0.989	0	Glutamatergic	CTNNA2
ST3GAL6	0	0.431917	0.823	0.453	0	Glutamatergic	ST3GAL6
RBM26	0	0.430804	0.985	0.904	0	Glutamatergic	RBM26
LOC101928250	0	0.429461	0.571	0.284	0	Glutamatergic	LOC101928250
XKR9	0	0.427877	0.799	0.672	0	Glutamatergic	XKR9
NUMB	0	0.427231	0.967	0.882	0	Glutamatergic	NUMB
GRM1	0	0.426355	0.837	0.589	0	Glutamatergic	GRM1
CREG2	0	0.426196	0.804	0.453	0	Glutamatergic	CREG2
ARHGAP21	0	0.426066	0.993	0.914	0	Glutamatergic	ARHGAP21
PPP1R16B	0	0.425497	0.907	0.626	0	Glutamatergic	PPP1R16B
MDGA2	0	0.424163	1	0.995	0	Glutamatergic	MDGA2
SSBP3	0	0.4219	0.948	0.761	0	Glutamatergic	SSBP3
LAMA4	0	0.421773	0.467	0.163	0	Glutamatergic	LAMA4
CDYL2	0	0.42062	0.775	0.431	0	Glutamatergic	CDYL2
NEK11	0	0.419968	0.884	0.675	0	Glutamatergic	NEK11
OTUD7A	0	0.419268	0.987	0.921	0	Glutamatergic	OTUD7A
GRM7	0	0.418971	0.957	0.919	0	Glutamatergic	GRM7
SLC44A1	0	0.418472	0.945	0.799	0	Glutamatergic	SLC44A1
LOC101927281	0	0.41829	0.268	0.106	0	Glutamatergic	LOC101927281
DNAJC1	0	0.416859	0.95	0.824	0	Glutamatergic	DNAJC1
PLCL1	0	0.416224	0.915	0.707	0	Glutamatergic	PLCL1
LINC.PINT	0	0.415908	0.997	0.987	0	Glutamatergic	LINC.PINT
GABRA3	0	0.415146	0.819	0.629	0	Glutamatergic	GABRA3
MYO5A	0	0.414586	0.997	0.961	0	Glutamatergic	MYO5A
CDC40	0	0.414539	0.901	0.618	0	Glutamatergic	CDC40
NAB1	0	0.414333	0.722	0.334	0	Glutamatergic	NAB1
MIR4500HG	0	0.413249	0.676	0.377	0	Glutamatergic	MIR4500HG
LOC105373513	0	0.41243	0.8	0.464	0	Glutamatergic	LOC105373513
SLC24A2	0	0.412258	0.986	0.859	0	Glutamatergic	SLC24A2
ARHGAP10	0	0.411687	0.77	0.619	0	Glutamatergic	ARHGAP10
PLEKHH2	0	0.411554	0.436	0.264	0	Glutamatergic	PLEKHH2
DYNLL1	0	0.410375	0.961	0.812	0	Glutamatergic	DYNLL1
STXBP1	0	0.410223	0.999	0.978	0	Glutamatergic	STXBP1
STRBP	0	0.409827	0.995	0.959	0	Glutamatergic	STRBP
KATNAL1	0	0.409293	0.835	0.542	0	Glutamatergic	KATNAL1
CACNA1C	0	0.409018	0.998	0.981	0	Glutamatergic	CACNA1C
PTPN14	0	0.407899	0.701	0.372	0	Glutamatergic	PTPN14
MLLT11	0	0.407893	0.833	0.6	0	Glutamatergic	MLLT11
CPNE5	0	0.407869	0.78	0.387	0	Glutamatergic	CPNE5
TMEM155	0	0.406388	0.472	0.125	0	Glutamatergic	TMEM155
ETV5	0	0.405412	0.735	0.428	0	Glutamatergic	ETV5
COL11A1	0	0.403547	0.62	0.412	0	Glutamatergic	COL11A1
NRGN	0	0.403427	0.986	0.212	0	Glutamatergic	NRGN
MAGI3	0	0.401913	0.972	0.833	0	Glutamatergic	MAGI3
ADGRV1	0	0.401898	0.81	0.663	0	Glutamatergic	ADGRV1
MYH10	0	0.401854	0.983	0.898	0	Glutamatergic	MYH10
DGKH	0	0.401177	0.785	0.534	0	Glutamatergic	DGKH
FLJ39080	0	0.399995	0.598	0.334	0	Glutamatergic	FLJ39080
PRSS3	0	0.399981	0.571	0.18	0	Glutamatergic	PRSS3
ARHGEF3	0	0.398308	0.955	0.819	0	Glutamatergic	ARHGEF3
LDLRAD3	0	0.398114	0.727	0.523	0	Glutamatergic	LDLRAD3
PLEKHA5	0	0.397133	0.999	0.989	0	Glutamatergic	PLEKHA5
NR2F1.AS1	0	0.396998	0.976	0.908	0	Glutamatergic	NR2F1.AS1
ZBTB7C	0	0.396785	0.583	0.323	0	Glutamatergic	ZBTB7C
ARNTL2	0	0.394986	0.736	0.34	0	Glutamatergic	ARNTL2
B4GALNT3	0	0.394598	0.637	0.332	0	Glutamatergic	B4GALNT3
SPRED1	0	0.393354	0.908	0.681	0	Glutamatergic	SPRED1
BDP1	0	0.393172	0.985	0.934	0	Glutamatergic	BDP1
KCNIP3	0	0.392966	0.763	0.27	0	Glutamatergic	KCNIP3
CDH6	0	0.392701	0.537	0.245	0	Glutamatergic	CDH6
TSPAN5	0	0.391999	0.992	0.911	0	Glutamatergic	TSPAN5
CMYA5	0	0.391797	0.654	0.385	0	Glutamatergic	CMYA5
KIF13A	0	0.390634	0.841	0.694	0	Glutamatergic	KIF13A
LOC105374506	0	0.39051	0.662	0.524	0	Glutamatergic	LOC105374506
CDK17	0	0.388203	0.909	0.68	0	Glutamatergic	CDK17
SLC17A6	0	0.387952	0.332	0.04	0	Glutamatergic	SLC17A6
PFN2	0	0.386633	0.79	0.44	0	Glutamatergic	PFN2
SPATS2	0	0.386247	0.955	0.827	0	Glutamatergic	SPATS2
SLC12A2	0	0.386247	0.881	0.644	0	Glutamatergic	SLC12A2
MYSM1	0	0.385414	0.912	0.67	0	Glutamatergic	MYSM1
SLC30A3	0	0.385346	0.61	0.122	0	Glutamatergic	SLC30A3
RASAL2	0	0.384732	0.994	0.956	0	Glutamatergic	RASAL2
TBC1D32	0	0.384451	0.959	0.848	0	Glutamatergic	TBC1D32
PTER	0	0.383841	0.517	0.242	0	Glutamatergic	PTER
GLRA3	0	0.383666	0.623	0.345	0	Glutamatergic	GLRA3
PI4KA	0	0.382803	0.995	0.973	0	Glutamatergic	PI4KA
ADGRL2	0	0.382644	0.975	0.937	0	Glutamatergic	ADGRL2
GABRA2	0	0.380238	0.926	0.708	0	Glutamatergic	GABRA2
LOC105377788	0	0.379094	0.35	0.134	0	Glutamatergic	LOC105377788
LOC105373720	0	0.378545	0.423	0.043	0	Glutamatergic	LOC105373720
ARSJ	0	0.377649	0.299	0.073	0	Glutamatergic	ARSJ
GRAMD1C	0	0.377547	0.651	0.371	0	Glutamatergic	GRAMD1C
VWA3A	0	0.37719	0.639	0.286	0	Glutamatergic	VWA3A
LOC102725227	0	0.376693	0.609	0.143	0	Glutamatergic	LOC102725227
KCNA1	0	0.376589	0.466	0.127	0	Glutamatergic	KCNA1
COL26A1	0	0.375796	0.952	0.878	0	Glutamatergic	COL26A1
FAP	0	0.375589	0.305	0.035	0	Glutamatergic	FAP
SEMA5B	0	0.375072	0.598	0.25	0	Glutamatergic	SEMA5B
NRP1	0	0.373587	0.566	0.334	0	Glutamatergic	NRP1
STARD4.AS1	0	0.372651	0.717	0.447	0	Glutamatergic	STARD4.AS1
USP43	0	0.372383	0.669	0.273	0	Glutamatergic	USP43
KCNH3	0	0.372282	0.813	0.329	0	Glutamatergic	KCNH3
ZDHHC14	0	0.371167	0.935	0.799	0	Glutamatergic	ZDHHC14
C1orf115	0	0.370763	0.561	0.068	0	Glutamatergic	C1orf115
CAMKK1	0	0.369717	0.771	0.325	0	Glutamatergic	CAMKK1
LOC105378207	0	0.369607	0.374	0.037	0	Glutamatergic	LOC105378207
TESC	0	0.369327	0.614	0.185	0	Glutamatergic	TESC
ACTN2	0	0.369222	0.704	0.388	0	Glutamatergic	ACTN2
PTPN3	0	0.368749	0.649	0.266	0	Glutamatergic	PTPN3
STXBP5.AS1	0	0.368651	0.873	0.615	0	Glutamatergic	STXBP5.AS1
GCC2	0	0.368386	0.965	0.833	0	Glutamatergic	GCC2
CDK14	0	0.368321	0.996	0.969	0	Glutamatergic	CDK14
LMF1	0	0.367461	0.813	0.566	0	Glutamatergic	LMF1
ROS1	0	0.367368	0.318	0.109	0	Glutamatergic	ROS1
GLCCI1	0	0.366354	0.959	0.826	0	Glutamatergic	GLCCI1
ME1	0	0.366322	0.907	0.76	0	Glutamatergic	ME1
RIMS1	0	0.365994	0.999	0.988	0	Glutamatergic	RIMS1
ARHGEF7	0	0.365859	0.986	0.917	0	Glutamatergic	ARHGEF7
TMEM163	0	0.365608	0.727	0.456	0	Glutamatergic	TMEM163
SLC22A9	0	0.364774	0.426	0.151	0	Glutamatergic	SLC22A9
LOC101929201	0	0.363957	0.559	0.2	0	Glutamatergic	LOC101929201
LGI4	0	0.363599	0.751	0.186	0	Glutamatergic	LGI4
LOC101928322	0	0.363486	0.46	0.074	0	Glutamatergic	LOC101928322
LOC105378798	0	0.363175	0.643	0.289	0	Glutamatergic	LOC105378798
DYNC2H1	0	0.362862	0.96	0.832	0	Glutamatergic	DYNC2H1
LOC105371672	0	0.362313	0.31	0.011	0	Glutamatergic	LOC105371672
OR14I1	0	0.36196	0.461	0.1	0	Glutamatergic	OR14I1
STYK1	0	0.361616	0.491	0.104	0	Glutamatergic	STYK1
DIAPH2	0	0.361577	0.962	0.93	0	Glutamatergic	DIAPH2
SLC22A10	0	0.360114	0.394	0.09	0	Glutamatergic	SLC22A10
NFAT5	0	0.359844	0.992	0.955	0	Glutamatergic	NFAT5
KIAA0319	0	0.359501	0.904	0.733	0	Glutamatergic	KIAA0319
CACNA2D3	0	0.359022	0.997	0.895	0	Glutamatergic	CACNA2D3
TBR1	0	0.357839	0.646	0.016	0	Glutamatergic	TBR1
JPH1	0	0.356362	0.788	0.465	0	Glutamatergic	JPH1
PPP3R1	0	0.355385	0.922	0.69	0	Glutamatergic	PPP3R1
MIR124.2HG	0	0.355158	0.988	0.865	0	Glutamatergic	MIR124.2HG
ANK2	0	0.353908	1	0.999	0	Glutamatergic	ANK2
CACNA2D1	0	0.353409	0.997	0.775	0	Glutamatergic	CACNA2D1
RANBP9	0	0.35321	0.925	0.726	0	Glutamatergic	RANBP9
ELAVL4	0	0.35164	0.927	0.78	0	Glutamatergic	ELAVL4
CNTN3	0	0.351106	0.907	0.751	0	Glutamatergic	CNTN3
TBL1XR1	0	0.350944	0.979	0.905	0	Glutamatergic	TBL1XR1
MAP4K4	0	0.349352	0.971	0.855	0	Glutamatergic	MAP4K4
CACNG3	0	0.347366	0.922	0.752	0	Glutamatergic	CACNG3
OPTN	0	0.346862	0.838	0.564	0	Glutamatergic	OPTN
NCOA7	0	0.346716	0.968	0.836	0	Glutamatergic	NCOA7
LOC105379057	0	0.346206	0.679	0.39	0	Glutamatergic	LOC105379057
HACE1	0	0.34595	0.95	0.807	0	Glutamatergic	HACE1
LINC00632	0	0.345602	0.997	0.991	0	Glutamatergic	LINC00632
SGCD	0	0.345225	0.84	0.684	0	Glutamatergic	SGCD
RAD54B	0	0.344582	0.675	0.371	0	Glutamatergic	RAD54B
CCDC30	0	0.344318	0.913	0.739	0	Glutamatergic	CCDC30
SLC8A2	0	0.342441	0.865	0.509	0	Glutamatergic	SLC8A2
SYT1	0	0.341758	1	0.993	0	Glutamatergic	SYT1
EPB41L4B	0	0.341647	0.902	0.668	0	Glutamatergic	EPB41L4B
SLC5A4	0	0.341344	0.763	0.558	0	Glutamatergic	SLC5A4
FAM198B	0	0.340706	0.416	0.124	0	Glutamatergic	FAM198B
GLCE	0	0.340687	0.755	0.464	0	Glutamatergic	GLCE
ZFAND3	0	0.340587	0.988	0.948	0	Glutamatergic	ZFAND3
FRMD6	0	0.340557	0.631	0.322	0	Glutamatergic	FRMD6
HERC1	0	0.340439	0.997	0.984	0	Glutamatergic	HERC1
STARD4	0	0.339811	0.633	0.274	0	Glutamatergic	STARD4
NRG3	0	0.339747	1	0.999	0	Glutamatergic	NRG3
SIRPA	0	0.339408	0.915	0.621	0	Glutamatergic	SIRPA
TBC1D1	0	0.339363	0.818	0.6	0	Glutamatergic	TBC1D1
PAICSP4	0	0.338925	0.926	0.689	0	Glutamatergic	PAICSP4
CCDC102B	0	0.33882	0.746	0.511	0	Glutamatergic	CCDC102B
PAPD4	0	0.338736	0.922	0.706	0	Glutamatergic	PAPD4
JMJD1C	0	0.338473	0.998	0.993	0	Glutamatergic	JMJD1C
PRSS52P	0	0.338321	0.811	0.483	0	Glutamatergic	PRSS52P
GLRB	0	0.337819	0.962	0.794	0	Glutamatergic	GLRB
PRKAR2B	0	0.337124	0.938	0.779	0	Glutamatergic	PRKAR2B
LOC729732	0	0.336467	0.936	0.835	0	Glutamatergic	LOC729732
LOC728730	0	0.336062	0.97	0.855	0	Glutamatergic	LOC728730
RFWD2	0	0.334814	0.98	0.925	0	Glutamatergic	RFWD2
PTCHD1	0	0.3341	0.566	0.235	0	Glutamatergic	PTCHD1
ICA1L	0	0.333109	0.978	0.879	0	Glutamatergic	ICA1L
ZFYVE28	0	0.331711	0.949	0.798	0	Glutamatergic	ZFYVE28
CDH11	0	0.331334	0.749	0.498	0	Glutamatergic	CDH11
LOC105378210	0	0.329126	0.349	0.024	0	Glutamatergic	LOC105378210
RSPH3	0	0.329012	0.713	0.372	0	Glutamatergic	RSPH3
CADM2	0	0.328871	1	0.999	0	Glutamatergic	CADM2
LOC105377866	0	0.328838	0.97	0.854	0	Glutamatergic	LOC105377866
R3HDM2	0	0.328561	0.996	0.974	0	Glutamatergic	R3HDM2
TMX3	0	0.328236	0.823	0.517	0	Glutamatergic	TMX3
PHYHIP	0	0.327761	0.755	0.267	0	Glutamatergic	PHYHIP
TOX	0	0.327445	0.689	0.503	0	Glutamatergic	TOX
BCL11A	0	0.327264	0.943	0.706	0	Glutamatergic	BCL11A
PLEKHA6	0	0.327203	0.943	0.761	0	Glutamatergic	PLEKHA6
CCNY	0	0.32654	0.972	0.898	0	Glutamatergic	CCNY
ACTR2	0	0.326435	0.974	0.845	0	Glutamatergic	ACTR2
BAALC	0	0.325167	0.8	0.492	0	Glutamatergic	BAALC
ARHGEF28	0	0.324814	0.675	0.462	0	Glutamatergic	ARHGEF28
CACNA1E	0	0.324695	0.937	0.748	0	Glutamatergic	CACNA1E
SFXN5	0	0.324136	0.883	0.598	0	Glutamatergic	SFXN5
ZFYVE21	0	0.323819	0.709	0.329	0	Glutamatergic	ZFYVE21
TTLL7	0	0.323601	0.993	0.957	0	Glutamatergic	TTLL7
NPTX2	0	0.323293	0.461	0.103	0	Glutamatergic	NPTX2
KBTBD11	0	0.322371	0.674	0.306	0	Glutamatergic	KBTBD11
BTBD10	0	0.322312	0.907	0.691	0	Glutamatergic	BTBD10
LOC105376404	0	0.322006	0.602	0.145	0	Glutamatergic	LOC105376404
FAM102B	0	0.321661	0.794	0.509	0	Glutamatergic	FAM102B
MYO5C	0	0.32066	0.563	0.186	0	Glutamatergic	MYO5C
ARL4A	0	0.320152	0.395	0.086	0	Glutamatergic	ARL4A
CHSY3	0	0.319348	0.95	0.887	0	Glutamatergic	CHSY3
ARNTL	0	0.319242	0.815	0.499	0	Glutamatergic	ARNTL
RABGAP1	0	0.318838	0.974	0.885	0	Glutamatergic	RABGAP1
KIAA1671	0	0.318768	0.883	0.703	0	Glutamatergic	KIAA1671
ARMC9	0	0.317392	0.94	0.824	0	Glutamatergic	ARMC9
BSN	0	0.317278	0.94	0.775	0	Glutamatergic	BSN
TMEM67	0	0.316698	0.844	0.559	0	Glutamatergic	TMEM67
COBL	0	0.316536	0.948	0.726	0	Glutamatergic	COBL
KLF9	0	0.316486	0.538	0.201	0	Glutamatergic	KLF9
ATL1	0	0.31647	0.956	0.813	0	Glutamatergic	ATL1
SRPK1	0	0.315756	0.941	0.777	0	Glutamatergic	SRPK1
LOC105375633	0	0.314851	0.495	0.227	0	Glutamatergic	LOC105375633
BICC1	0	0.314039	0.768	0.541	0	Glutamatergic	BICC1
CCDC3	0	0.313773	0.855	0.65	0	Glutamatergic	CCDC3
APLF	0	0.313497	0.475	0.172	0	Glutamatergic	APLF
RIMS2	0	0.313036	1	0.998	0	Glutamatergic	RIMS2
LOC105369857	0	0.312898	0.646	0.251	0	Glutamatergic	LOC105369857
NNAT	0	0.31251	0.621	0.227	0	Glutamatergic	NNAT
SPTSSB	0	0.312345	0.548	0.24	0	Glutamatergic	SPTSSB
ADGRB2	0	0.311583	0.822	0.312	0	Glutamatergic	ADGRB2
NPY1R	0	0.311525	0.562	0.24	0	Glutamatergic	NPY1R
RPS6KA5	0	0.309939	0.786	0.58	0	Glutamatergic	RPS6KA5
PPP2R2B	0	0.309657	0.999	0.991	0	Glutamatergic	PPP2R2B
ADAMTS16	0	0.309448	0.489	0.236	0	Glutamatergic	ADAMTS16
DENND3	0	0.308729	0.745	0.363	0	Glutamatergic	DENND3
CTDSPL	0	0.308387	0.932	0.828	0	Glutamatergic	CTDSPL
LOC105373005	0	0.308089	0.505	0.312	0	Glutamatergic	LOC105373005
HLF	0	0.307963	0.753	0.421	0	Glutamatergic	HLF
AGFG1	0	0.307376	0.954	0.806	0	Glutamatergic	AGFG1
SKIL	0	0.307173	0.747	0.384	0	Glutamatergic	SKIL
ATP6V1H	0	0.306342	0.962	0.851	0	Glutamatergic	ATP6V1H
TMEM2	0	0.306056	0.666	0.374	0	Glutamatergic	TMEM2
RSRP1	0	0.305812	0.984	0.921	0	Glutamatergic	RSRP1
PCED1B	0	0.305319	0.465	0.297	0	Glutamatergic	PCED1B
MDFIC	0	0.305293	0.338	0.165	0	Glutamatergic	MDFIC
CRIP2	0	0.304989	0.562	0.118	0	Glutamatergic	CRIP2
C11orf87	0	0.304539	0.78	0.496	0	Glutamatergic	C11orf87
POLN	0	0.304354	0.838	0.613	0	Glutamatergic	POLN
MTA3	0	0.304267	0.959	0.891	0	Glutamatergic	MTA3
EPB41	0	0.304249	0.933	0.827	0	Glutamatergic	EPB41
REEP3	0	0.303506	0.93	0.741	0	Glutamatergic	REEP3
ZBTB18	0	0.303364	0.727	0.242	0	Glutamatergic	ZBTB18
MEIS3	0	0.302546	0.722	0.403	0	Glutamatergic	MEIS3
LOC105377751	0	0.301878	0.831	0.509	0	Glutamatergic	LOC105377751
ARHGAP22	0	0.301798	0.622	0.314	0	Glutamatergic	ARHGAP22
NRN1	0	0.300825	0.528	0.019	0	Glutamatergic	NRN1
MAP2K1	0	0.300502	0.882	0.704	0	Glutamatergic	MAP2K1
MAP6	0	0.300317	0.837	0.525	0	Glutamatergic	MAP6
RPS6KA3	0	0.300301	0.956	0.811	0	Glutamatergic	RPS6KA3
OXNAD1	0	0.300213	0.777	0.477	0	Glutamatergic	OXNAD1
TM7SF3	0	0.299261	0.853	0.585	0	Glutamatergic	TM7SF3
TET3	0	0.298984	0.86	0.656	0	Glutamatergic	TET3
CA11	0	0.2986	0.869	0.439	0	Glutamatergic	CA11
NEDD4L	0	0.298009	0.987	0.845	0	Glutamatergic	NEDD4L
P2RX7	0	0.297949	0.646	0.348	0	Glutamatergic	P2RX7
LOC101929468	0	0.297918	0.775	0.572	0	Glutamatergic	LOC101929468
LOC105379082	0	0.297701	0.579	0.317	0	Glutamatergic	LOC105379082
PLK2	0	0.296668	0.722	0.343	0	Glutamatergic	PLK2
LZTFL1	0	0.296655	0.582	0.279	0	Glutamatergic	LZTFL1
LMTK2	0	0.296494	0.959	0.824	0	Glutamatergic	LMTK2
ITGA11	0	0.295239	0.293	0.106	0	Glutamatergic	ITGA11
SLC20A1	0	0.295233	0.71	0.392	0	Glutamatergic	SLC20A1
UST	0	0.295206	0.695	0.474	0	Glutamatergic	UST
ITGB8	0	0.294802	0.455	0.213	0	Glutamatergic	ITGB8
TCERG1L	0	0.29441	0.596	0.368	0	Glutamatergic	TCERG1L
LOC105369334	0	0.294174	0.328	0.028	0	Glutamatergic	LOC105369334
DZIP3	0	0.293996	0.955	0.808	0	Glutamatergic	DZIP3
EPHA5	0	0.293842	0.982	0.953	0	Glutamatergic	EPHA5
CDK6	0	0.293737	0.71	0.429	0	Glutamatergic	CDK6
KIAA1045	0	0.292904	0.831	0.561	0	Glutamatergic	KIAA1045
GPR63	0	0.292767	0.605	0.218	0	Glutamatergic	GPR63
LYPD8	0	0.29243	0.46	0.073	0	Glutamatergic	LYPD8
LINC01435	0	0.291231	0.496	0.262	0	Glutamatergic	LINC01435
RAP1GAP	0	0.291173	0.921	0.745	0	Glutamatergic	RAP1GAP
SYCP2	0	0.291037	0.845	0.612	0	Glutamatergic	SYCP2
BRK1	0	0.290881	0.767	0.495	0	Glutamatergic	BRK1
SGK223	0	0.290747	0.59	0.336	0	Glutamatergic	SGK223
GGCT	0	0.290742	0.583	0.234	0	Glutamatergic	GGCT
SLC36A1	0	0.290331	0.766	0.44	0	Glutamatergic	SLC36A1
DYSF	0	0.289336	0.621	0.291	0	Glutamatergic	DYSF
FAM153B	0	0.289232	0.907	0.637	0	Glutamatergic	FAM153B
MMD	0	0.289229	0.563	0.23	0	Glutamatergic	MMD
TTC39C	0	0.288083	0.907	0.705	0	Glutamatergic	TTC39C
MYH9	0	0.287503	0.701	0.379	0	Glutamatergic	MYH9
OPN3	0	0.287141	0.606	0.221	0	Glutamatergic	OPN3
FCHO2	0	0.286568	0.89	0.677	0	Glutamatergic	FCHO2
LOC105378763	0	0.285764	0.382	0.13	0	Glutamatergic	LOC105378763
ATF7IP2	0	0.284939	0.885	0.737	0	Glutamatergic	ATF7IP2
LOC101929507	0	0.284738	0.428	0.227	0	Glutamatergic	LOC101929507
C16orf52	0	0.284258	0.944	0.794	0	Glutamatergic	C16orf52
USP32P1	0	0.283841	0.941	0.834	0	Glutamatergic	USP32P1
FBXO34	0	0.283693	0.885	0.677	0	Glutamatergic	FBXO34
MYOM2	0	0.283567	0.442	0.158	0	Glutamatergic	MYOM2
GRIK4	0	0.283389	0.781	0.616	0	Glutamatergic	GRIK4
DUSP6	0	0.282731	0.354	0.062	0	Glutamatergic	DUSP6
AGAP1	0	0.282503	0.987	0.942	0	Glutamatergic	AGAP1
LOC105374497	0	0.282272	0.425	0.229	0	Glutamatergic	LOC105374497
FXYD7	0	0.282005	0.92	0.427	0	Glutamatergic	FXYD7
AFF1	0	0.281573	0.797	0.575	0	Glutamatergic	AFF1
GSG1L	0	0.281422	0.666	0.519	0	Glutamatergic	GSG1L
LOC101927619	0	0.281303	0.321	0.034	0	Glutamatergic	LOC101927619
STK4	0	0.280864	0.796	0.539	0	Glutamatergic	STK4
DENND4A	0	0.280429	0.978	0.896	0	Glutamatergic	DENND4A
ADCY1	0	0.280148	0.944	0.77	0	Glutamatergic	ADCY1
PLXNA2	0	0.27982	0.852	0.579	0	Glutamatergic	PLXNA2
ATP2C1	0	0.27948	0.969	0.857	0	Glutamatergic	ATP2C1
PKIG	0	0.279478	0.889	0.668	0	Glutamatergic	PKIG
KCNB1	0	0.279157	0.968	0.834	0	Glutamatergic	KCNB1
SPON2	0	0.279101	0.41	0.097	0	Glutamatergic	SPON2
MBNL1	0	0.278998	0.965	0.868	0	Glutamatergic	MBNL1
LOC101929617	0	0.278757	0.526	0.159	0	Glutamatergic	LOC101929617
LOC105373891	0	0.278719	0.37	0.045	0	Glutamatergic	LOC105373891
PDE2A	0	0.278377	0.881	0.611	0	Glutamatergic	PDE2A
EDIL3	0	0.27795	0.924	0.762	0	Glutamatergic	EDIL3
RASAL1	0	0.27748	0.476	0.147	0	Glutamatergic	RASAL1
LOC102723839	0	0.277332	0.579	0.39	0	Glutamatergic	LOC102723839
CMAHP	0	0.27587	0.3	0.072	0	Glutamatergic	CMAHP
FBXO32	0	0.27581	0.686	0.361	0	Glutamatergic	FBXO32
ASXL3	0	0.275758	0.849	0.628	0	Glutamatergic	ASXL3
ARHGEF12	0	0.275556	0.983	0.905	0	Glutamatergic	ARHGEF12
DCDC5	0	0.274849	0.314	0.098	0	Glutamatergic	DCDC5
C9orf41	0	0.27417	0.767	0.483	0	Glutamatergic	C9orf41
TNNT2	0	0.273321	0.296	0.026	0	Glutamatergic	TNNT2
BDNF	0	0.272511	0.273	0.042	0	Glutamatergic	BDNF
CFAP54	0	0.272454	0.686	0.547	0	Glutamatergic	CFAP54
DGKZ	0	0.272219	0.931	0.639	0	Glutamatergic	DGKZ
CCDC144NL	0	0.271711	0.43	0.136	0	Glutamatergic	CCDC144NL
LIN28B	0	0.271369	0.69	0.502	0	Glutamatergic	LIN28B
GFRA2	0	0.271135	0.656	0.272	0	Glutamatergic	GFRA2
APBA2	0	0.270626	0.969	0.865	0	Glutamatergic	APBA2
RAB15	0	0.270412	0.76	0.404	0	Glutamatergic	RAB15
LOC105375634	0	0.270277	0.544	0.108	0	Glutamatergic	LOC105375634
CACHD1	0	0.270111	0.519	0.297	0	Glutamatergic	CACHD1
FRMPD4	0	0.270002	0.999	0.991	0	Glutamatergic	FRMPD4
NAGPA	0	0.269562	0.694	0.315	0	Glutamatergic	NAGPA
TAF4B	0	0.269163	0.732	0.476	0	Glutamatergic	TAF4B
KIAA1549	0	0.26894	0.846	0.651	0	Glutamatergic	KIAA1549
LOC101927406	0	0.268619	0.312	0.122	0	Glutamatergic	LOC101927406
RIMS3	0	0.268099	0.83	0.581	0	Glutamatergic	RIMS3
LOC105378837	0	0.26645	0.327	0.085	0	Glutamatergic	LOC105378837
TTYH1	0	0.266333	0.696	0.234	0	Glutamatergic	TTYH1
SMAP2	0	0.266102	0.911	0.714	0	Glutamatergic	SMAP2
MGAT5B	0	0.265999	0.813	0.614	0	Glutamatergic	MGAT5B
RAB40C	0	0.265837	0.849	0.524	0	Glutamatergic	RAB40C
ANXA5	0	0.265709	0.361	0.123	0	Glutamatergic	ANXA5
KIAA1468	0	0.265476	0.931	0.747	0	Glutamatergic	KIAA1468
PRSS23	0	0.265297	0.788	0.564	0	Glutamatergic	PRSS23
LOC105379037	0	0.265148	0.297	0.115	0	Glutamatergic	LOC105379037
GUK1	0	0.264866	0.837	0.582	0	Glutamatergic	GUK1
ATP8B1	0	0.264767	0.686	0.395	0	Glutamatergic	ATP8B1
NPHP1	0	0.264724	0.689	0.406	0	Glutamatergic	NPHP1
LOC101927056	0	0.264675	0.554	0.259	0	Glutamatergic	LOC101927056
CCPG1	0	0.264234	0.81	0.474	0	Glutamatergic	CCPG1
RORB.AS1	0	0.263862	0.37	0.029	0	Glutamatergic	RORB.AS1
INTS10	0	0.263293	0.897	0.707	0	Glutamatergic	INTS10
ZSCAN31	0	0.263	0.654	0.302	0	Glutamatergic	ZSCAN31
LOC105376501	0	0.262974	0.375	0.037	0	Glutamatergic	LOC105376501
LOC101927268	0	0.262536	0.747	0.398	0	Glutamatergic	LOC101927268
LOC105371593	0	0.262204	0.404	0.094	0	Glutamatergic	LOC105371593
ZSWIM6	0	0.261644	0.947	0.812	0	Glutamatergic	ZSWIM6
MYLK	0	0.261624	0.557	0.334	0	Glutamatergic	MYLK
MAOB	0	0.261101	0.555	0.263	0	Glutamatergic	MAOB
TUBA4A	0	0.260578	0.536	0.304	0	Glutamatergic	TUBA4A
FBXO33	0	0.260557	0.819	0.565	0	Glutamatergic	FBXO33
CDKL1	0	0.260448	0.746	0.511	0	Glutamatergic	CDKL1
ZNF706	0	0.259971	0.728	0.425	0	Glutamatergic	ZNF706
GAS7	0	0.25968	0.984	0.881	0	Glutamatergic	GAS7
LOC101929974	0	0.259387	0.26	0.091	0	Glutamatergic	LOC101929974
PFKP	0	0.258599	0.835	0.624	0	Glutamatergic	PFKP
IPO5	0	0.258201	0.859	0.649	0	Glutamatergic	IPO5
ST6GAL1	0	0.257015	0.749	0.586	0	Glutamatergic	ST6GAL1
NEO1	0	0.256992	0.872	0.684	0	Glutamatergic	NEO1
CTNND2	0	0.256356	1	0.996	0	Glutamatergic	CTNND2
TVP23CP2	0	0.256074	0.439	0.124	0	Glutamatergic	TVP23CP2
SLC38A6	0	0.255723	0.88	0.69	0	Glutamatergic	SLC38A6
ITPK1	0	0.255572	0.797	0.511	0	Glutamatergic	ITPK1
LOC105377864	0	0.255158	0.275	0.108	0	Glutamatergic	LOC105377864
PPP1R14C	0	0.255014	0.631	0.322	0	Glutamatergic	PPP1R14C
HDAC4	0	0.254751	0.903	0.683	0	Glutamatergic	HDAC4
SLC16A7	0	0.254505	0.911	0.744	0	Glutamatergic	SLC16A7
PIP4K2C	0	0.254371	0.64	0.31	0	Glutamatergic	PIP4K2C
BHLHE40	0	0.254359	0.404	0.051	0	Glutamatergic	BHLHE40
CDK19	0	0.253289	0.899	0.783	0	Glutamatergic	CDK19
SEMA4F	0	0.253137	0.756	0.445	0	Glutamatergic	SEMA4F
PPP2R2A	0	0.253121	0.828	0.565	0	Glutamatergic	PPP2R2A
YEATS2	0	0.251631	0.924	0.775	0	Glutamatergic	YEATS2
LOC105374618	0	0.251512	0.388	0.066	0	Glutamatergic	LOC105374618
SPICE1	0	0.251449	0.691	0.464	0	Glutamatergic	SPICE1
DCBLD1	0	0.251141	0.393	0.138	0	Glutamatergic	DCBLD1
ANKRD24	0	0.251097	0.797	0.553	0	Glutamatergic	ANKRD24
LOC105370198	0	0.250313	0.563	0.257	0	Glutamatergic	LOC105370198
MET	0	0.410307	0.394	0.236	0	Glutamatergic	MET
PDZD2	0	0.721373	0.968	0.958	0	Glutamatergic	PDZD2
ZNF804B	0	0.579312	0.845	0.732	0	Glutamatergic	ZNF804B
YWHAB	0	0.32125	0.956	0.819	0	Glutamatergic	YWHAB
TAGLN3	0	0.293236	0.88	0.677	0	Glutamatergic	TAGLN3
SPIDR	0	0.264984	0.995	0.979	0	Glutamatergic	SPIDR
LOC101928622	0	0.84395	0.29	0.137	0	Glutamatergic	LOC101928622
DGKG	0	0.407194	0.695	0.559	0	Glutamatergic	DGKG
CAP2	0	0.268322	0.99	0.93	0	Glutamatergic	CAP2
KCNB2	0	0.292716	0.919	0.809	0	Glutamatergic	KCNB2
MAP1B	0	0.358528	0.998	0.978	0	Glutamatergic	MAP1B
FAM160A1	0	0.281317	0.568	0.441	0	Glutamatergic	FAM160A1
PLCB1	0	0.328259	1	0.998	0	Glutamatergic	PLCB1
SORBS1	0	0.288232	0.992	0.968	0	Glutamatergic	SORBS1
EPHA3	0	0.275315	0.749	0.595	0	Glutamatergic	EPHA3
RAPGEF6	0	0.257041	0.975	0.901	0	Glutamatergic	RAPGEF6
TSHZ2	0	1.0129	0.764	0.686	0	Glutamatergic	TSHZ2
GULP1	0	0.289668	0.552	0.379	0	Glutamatergic	GULP1
SEMA3E	0	0.905683	0.442	0.303	0	Glutamatergic	SEMA3E
TENM4	0	0.303634	0.986	0.927	0	Glutamatergic	TENM4
SIPA1L1	0	0.292469	0.998	0.989	0	Glutamatergic	SIPA1L1
TTC6	0	0.292398	0.535	0.416	0	Glutamatergic	TTC6
SEPW1	0	0.289119	0.959	0.84	0	Glutamatergic	SEPW1
ACVR1C	0	0.302634	0.461	0.321	0	Glutamatergic	ACVR1C
LRP1B	0	0.540227	0.997	0.99	0	Glutamatergic	LRP1B
CAMK2N1	0	0.288403	0.903	0.797	0	Glutamatergic	CAMK2N1
STMN2	0	0.307677	0.917	0.789	0	Glutamatergic	STMN2
LINC00333	0	0.380436	0.383	0.257	0	Glutamatergic	LINC00333
CALM1	0	0.375713	0.999	0.994	0	Glutamatergic	CALM1
LINC01478	0	0.323321	0.511	0.401	0	Glutamatergic	LINC01478
LINC01266	0	0.312124	0.435	0.311	0	Glutamatergic	LINC01266
LOC100506457	0	0.273101	0.515	0.405	0	Glutamatergic	LOC100506457
TLL1	0	0.515015	0.361	0.248	0	Glutamatergic	TLL1
ARL15	0	0.292463	0.972	0.942	0	Glutamatergic	ARL15
ACTB	0	0.252271	0.913	0.781	0	Glutamatergic	ACTB
RTN4	0	0.31531	0.996	0.981	0	Glutamatergic	RTN4
C10orf11	0	0.377985	0.744	0.677	0	Glutamatergic	C10orf11
ITPR2	0	0.421344	0.736	0.65	0	Glutamatergic	ITPR2
FSHR	0	0.261822	0.512	0.422	0	Glutamatergic	FSHR
NPSR1.AS1	0	0.372531	0.515	0.426	0	Glutamatergic	NPSR1.AS1
LOC105375974	0	0.489633	0.316	0.221	0	Glutamatergic	LOC105375974
IL1RAPL2	0	0.606688	0.897	0.872	0	Glutamatergic	IL1RAPL2
CUX1	0	0.41862	0.977	0.969	0	Glutamatergic	CUX1
CAMK2D	0	0.331473	0.871	0.857	0	Glutamatergic	CAMK2D
BMPR1B	0	0.253477	0.585	0.537	0	Glutamatergic	BMPR1B
KCNH8	0	0.350614	0.52	0.445	0	Glutamatergic	KCNH8
NFIA	0	0.277987	0.629	0.6	0	Glutamatergic	NFIA
DCC	0	0.474193	0.862	0.887	0	Glutamatergic	DCC

## Sheet: GABA_module_scores
study participant	CA1 pyramidal cells	CA2, CA3 pyramidal cells	DG granule cells	Exc AGBL1 GPC5	Exc COBLL1 UST	Exc COL25A1 SEMA3D	Exc DLC1 SNTG2	Exc GRIK1 CTXND1 (Subiculum)	Exc L2-3 CBLN2 LINC02306	Exc L3-4 RORB CUX2	Exc L3-5 RORB PLCH1	Exc L4-5 RORB GABRG1	Exc L4-5 RORB IL1RAPL2	Exc L5-6 RORB LINC02196	Exc L5 ET	Exc L5/6 IT Car3	Exc L5/6 NP	Exc L6 CT	Exc L6 THEMIS NFIA	Exc L6b	Exc NRGN	Exc NXPH1 RNF220	Exc RELN COL5A2	Exc RELN GPC5	Exc SOX11 NCKAP5	Exc SV2C LINC02137	Exc TOX3 INO80D	Exc TOX3 POSTN	Exc TOX3 TTC6	Exc TRPC6 ANO2	Exc VAT1L ERBB4	Exc ZNF385D COL24A1	Inh ALCAM TRPM3	Inh CUX2 MSR1	Inh ENOX2 SPHKAP	Inh FBN2 EPB41L4A	Inh GPC5 RIT2	Inh L1-6 LAMP5 CA13	Inh L3-5 SST MAFB	Inh L6 SST NPY	Inh LAMP5 NRG1 (Rosehip)	Inh LAMP5 RELN	Inh MEIS2 FOXP2	Inh PAX6 RELN	Inh PTPRK FAM19A1	Inh PVALB CA8 (Chandelier)	Inh PVALB HTR4	Inh PVALB SULF1	Inh RYR3 TSHZ2
1	0.221835904	0.239620584	0.250788005	0.201723407	0.178643296	NA	0.20693103	0.254586191	0.170006	0.171973756	0.17092	0.161912	0.189154	0.167161	0.239114	0.167424	0.250613	0.188018	0.163689	0.213198	0.113809	0.332064719	NA	NA	NA	0.256312886	0.122024896	NA	0.174680507	0.174287602	0.335138788	0.233551051	0.439605	0.402611	0.419645	0.420375	0.423281	0.481478383	0.413999	0.398879	0.507886	0.449722	0.35463013	0.410522	0.410678	0.433222992	0.449567	0.479116	0.393744
2	0.22821558	0.247783551	0.255734082	0.220333427	0.204637989	0.235282996	0.220711273	0.240216215	0.191465	0.192805798	0.172124	0.183911	0.199926	0.18083	0.241586	0.189242	0.263293	0.199876	0.190363	0.209644	0.114414	0.311105658	0.223077167	0.246446121	0.254278953	NA	0.173931965	0.199123628	0.203951811	0.219431215	0.359329981	0.241397544	0.471067	0.429993	0.427519	0.43624	0.478623	0.493001563	0.456999	0.431522	0.511572	0.473817	0.364155781	0.477929	0.450018	0.45946235	0.489857	0.497846	0.43906
3	0.204537806	0.22634318	0.252853374	0.187292343	0.197842421	NA	0.19567756	0.264493753	0.151711	0.170087673	0.166996	0.151694	0.187361	0.169752	0.232687	0.170322	0.250083	0.184084	0.157412	0.217223	0.13913	0.304567316	0.224852515	0.231260468	NA	NA	NA	0.170320217	0.189775526	0.177005937	0.319355292	0.226976177	0.460152	0.455246	0.465097	0.440831	0.471259	0.495953086	0.438297	0.442168	0.511316	0.488656	0.350645487	0.449162	0.448886	0.404652004	0.476083	0.493851	0.373693
4	0.221699223	0.220035497	0.185083337	0.193011652	0.171605682	NA	0.20049594	0.224868705	0.177994	0.185619932	0.168014	0.165718	0.201354	0.168675	0.242657	0.16989	0.261513	0.180742	0.16361	0.210099	0.12145	NA	0.231907508	0.252908716	NA	NA	0.139325495	0.209396803	0.191208926	0.14141108	NA	0.225017163	0.452129	0.42784	0.42389	0.446463	0.482262	0.522534866	0.43073	0.427687	0.53764	0.506219	NA	0.485694	0.467719	0.465786374	0.488879	0.509344	0.435692
5	0.196433022	0.249944083	0.263564653	0.187026724	0.15220099	0.269499041	0.202631785	0.293363352	0.167151	0.16962335	0.163022	0.150198	0.184075	0.159839	0.229885	0.169018	0.240953	0.1768	0.160037	0.217982	0.107251	NA	0.195577726	0.214959204	NA	NA	0.13746285	0.160900748	NA	0.1881976	0.308336347	0.217266522	0.448402	0.395452	0.417648	0.420518	0.448099	0.490681645	0.404448	0.394469	0.468913	0.424635	NA	0.435748	0.435675	0.421816476	0.47796	0.481016	0.401186
6	0.22215495	0.244024526	0.253368312	0.201356362	0.208663694	NA	0.21877931	0.252513496	0.156744	0.175856323	0.153202	0.156351	0.186385	0.15838	0.230174	0.147273	0.242039	0.186102	0.156146	0.215149	0.107495	0.302160503	0.213201767	0.234683187	0.310239092	NA	0.126711222	0.189681492	0.166999821	0.186585762	0.37303648	0.242503556	0.463502	0.436226	0.442254	0.442273	0.48476	0.501967543	0.452595	0.427664	0.513812	0.442533	0.363452398	0.473591	0.447863	0.449497612	0.474944	0.492976	0.414282
7	0.19632276	0.23925171	0.230583735	0.192086488	0.15255708	0.234211651	0.190836077	0.202866808	0.16568	0.169058522	0.160927	0.161134	0.186203	0.167378	0.228819	0.170072	0.248626	0.176735	0.159785	0.195474	0.122422	0.296969613	0.218241839	0.242748116	0.194450678	0.224160841	NA	NA	0.184192359	0.1630122	0.317659257	0.212863053	0.44173	0.402593	0.437958	0.439024	0.445118	0.464311087	0.437667	0.398619	0.50468	0.472933	0.362800824	0.448121	0.424973	0.429879883	0.460154	0.488177	0.399552
8	0.198120075	NA	0.204077219	0.183074452	0.194565381	0.182229651	0.192916976	0.198639915	0.173082	0.168885391	0.157682	0.144384	0.188584	0.151983	0.22366	0.161441	0.230952	0.183794	0.150231	0.220541	0.126469	0.248532239	NA	NA	0.294328609	0.21075851	0.138857648	NA	0.172915507	0.185308728	0.324734843	0.20425684	0.416055	0.441654	0.371164	0.402846	0.430081	0.459045078	0.422194	0.333	0.482553	0.433662	0.328354623	0.423782	0.411738	0.40677695	0.418554	0.43248	0.362211
9	0.209915024	NA	NA	0.196557722	0.20368186	NA	0.215578243	0.240647254	0.169061	0.177497106	0.168474	0.161938	0.195328	0.175385	0.230389	0.175307	0.247433	0.207497	0.165253	0.231761	0.103288	0.259197507	0.228284265	0.214127263	0.273706993	NA	0.165647978	0.203302442	0.187786924	0.197940799	0.315478914	0.250579562	0.442565	0.45442	0.425724	0.426427	0.4727	0.495147988	0.447459	0.39597	0.506274	0.495388	0.361424248	0.449828	0.443415	0.467112656	0.470853	0.481485	0.401536
10	0.2379406	NA	NA	0.197122376	NA	0.226763827	0.150124359	0.120769343	0.183522	0.18046259	0.170608	0.164587	0.198441	0.167811	0.247385	0.187489	0.251384	0.197324	0.177325	0.232098	0.105976	0.299289299	NA	NA	NA	0.263226743	0.177250833	NA	0.199912478	NA	0.265501743	0.236588019	0.449871	0.466108	0.428299	0.442923	0.47187	0.50883674	0.456647	0.367552	0.501046	0.488419	0.291351491	0.460606	0.418161	0.466263579	0.468037	0.485164	0.432844
11	0.216277837	0.260849435	0.251914303	0.198691033	0.231755626	0.278181685	0.206546362	0.243511129	0.1694	0.173571596	0.155175	0.156073	0.186734	0.162505	0.22866	0.155158	0.257584	0.178281	0.151243	0.168963	0.136267	0.267840645	0.214825916	0.239353533	0.309347913	0.268123271	0.14183386	0.225097693	0.192816805	0.224312514	0.336906822	0.235787876	0.477372	0.456291	0.451168	0.454101	0.48753	0.510389412	0.444435	0.420745	0.531674	0.522443	0.3832707	0.482818	0.500555	0.481170078	0.498893	0.517118	0.439439
12	0.242849577	0.253329591	0.258751431	0.210631344	0.207401241	NA	0.209089861	0.253182236	0.173757	0.181580242	0.162843	0.161241	0.191656	0.164569	0.227533	0.174333	0.247405	0.190059	0.16564	0.22442	0.12779	0.316172547	0.229151704	0.254656773	NA	NA	0.159905773	0.205585493	0.188767864	0.1993565	0.349757188	0.242917546	0.469403	0.437868	0.439579	0.434596	0.477274	0.515685838	0.460077	0.426408	0.52926	0.483174	0.364724731	0.484256	0.454676	0.46907544	0.460766	0.484949	0.426925
13	0.226731106	0.239952772	0.263027601	0.200687557	0.20527445	0.253149153	0.20169688	0.245552677	0.177826	0.178933398	0.166047	0.1669	0.204398	0.170974	0.245093	0.176414	0.252181	0.187063	0.168048	0.229382	0.128381	0.278191605	0.228016023	0.250486789	NA	NA	0.151056012	NA	0.196982694	0.221750313	0.34969568	0.253275897	0.451358	0.437014	0.408353	0.438095	0.480934	0.518213549	0.444372	0.414634	0.518273	0.489665	0.374512596	0.481528	0.444979	0.453871851	0.461957	0.462968	0.424938
14	0.180138457	0.210359786	0.21260343	0.242166586	0.171093763	0.230596868	0.211352722	0.234702228	0.1708	0.176923582	0.157027	0.156346	0.189757	0.158628	0.225811	0.167616	0.24521	0.186637	0.154332	0.221664	0.0947298	NA	0.217072745	0.262043695	0.284355868	NA	0.143685966	0.225312072	0.224783524	0.193374149	0.340277699	0.206503396	0.436493	0.410346	0.424272	0.437453	0.475937	0.487040279	0.42912	0.409777	0.51299	0.49011	NA	0.450495	0.446868	0.447399896	0.46902	0.484659	0.409055
15	0.226079703	0.244231523	0.246783118	0.180497315	0.195138627	NA	0.206477046	0.236162712	0.166214	0.16382563	0.160344	0.155412	0.177385	0.154044	0.222626	0.166312	0.230466	0.165856	0.146138	0.181455	0.134448	0.254446602	NA	NA	NA	NA	0.144360064	0.210266936	0.178686144	0.1959393	0.316144786	0.24265301	0.436319	0.453508	0.413513	0.440782	0.458293	0.480357175	0.447954	0.389484	0.472224	0.478443	0.343216626	0.4302	0.453325	0.44051404	0.44808	0.472251	0.40492
16	0.21687978	0.218855353	0.249295481	0.19192868	0.167779028	0.229162244	0.20836987	0.248630228	0.180379	0.180145039	0.161155	0.159456	0.192549	0.167918	0.241678	0.182055	0.249665	0.191034	0.163161	0.203933	0.143859	0.325278843	0.233658022	0.234332757	0.281861909	NA	0.161866405	NA	0.190073761	0.166207144	0.371046959	0.252040175	0.454449	0.415129	0.42514	0.426827	0.462642	0.499569963	0.437363	0.406524	0.514659	0.484203	0.375508853	0.479305	0.452074	0.445909777	0.444026	0.481865	0.438131
17	0.210260105	0.239033712	0.236038041	0.202178218	0.197127302	0.205164534	0.203970212	0.222488645	0.167152	0.169225476	0.146995	0.146834	0.177584	0.157231	0.205407	0.171701	0.225465	0.180268	0.166	0.199812	0.104938	0.290749211	0.216397622	0.253354814	0.271506134	NA	0.210877804	NA	0.223470687	0.175284999	0.319480224	0.225693488	0.411311	0.422516	0.383485	0.417232	0.389415	0.445143629	0.430414	0.3932	0.479304	0.461238	0.313122228	0.41974	0.41293	0.42695342	0.404705	0.454464	0.37056
18	0.23420819	0.260889435	0.282470307	0.212568911	0.213101701	0.239410781	0.204305739	0.259180649	0.174303	0.182210403	0.164409	0.168152	0.194903	0.170692	0.235866	0.161798	0.264519	0.183966	0.175144	0.201138	0.110591	0.303661286	0.230182901	0.248878579	0.2798828	NA	0.154718664	0.199075332	0.21254505	0.21103907	0.266638182	0.2498656	0.477161	0.448993	0.458613	0.458557	0.488647	0.5115349	0.459953	0.453175	0.522005	0.486895	0.360411956	0.460106	0.460071	0.467828516	0.488088	0.503023	0.42702
19	0.217379972	0.23589728	0.239633496	0.203182835	0.213690676	0.230308139	0.216074578	0.262515289	0.159841	0.176590286	0.157133	0.156768	0.188752	0.166341	0.223044	0.163537	0.24083	0.176566	0.151501	0.203388	0.0972349	0.306561015	0.221897098	0.234333497	0.25211479	NA	0.144660214	NA	0.189952794	0.172519795	0.344327056	0.235764003	0.453953	0.372312	0.41356	0.432281	0.473705	0.474223653	0.408534	0.427539	0.484397	0.431923	0.331476689	0.453271	0.435013	0.436131595	0.454098	0.476461	0.408185
20	0.214289345	0.23115223	0.250654606	0.185561684	0.199041355	0.135021406	0.17175954	0.227706916	0.153782	0.164349019	0.157213	0.153099	0.187128	0.154761	0.219165	0.146785	0.248865	0.180811	0.146993	0.195833	0.126208	0.29432392	0.21950809	0.236410631	NA	NA	0.146910537	0.166266557	0.169320219	0.180725597	0.301957312	0.252844821	0.449627	0.442847	0.4566	0.440004	0.449916	0.493706713	0.455952	0.44818	0.49767	0.487673	0.363219546	0.452732	0.472518	0.418683295	0.485875	0.493463	0.362773
21	0.228354052	0.242489503	0.263356924	0.177139001	NA	0.199890581	0.202704538	0.236822071	0.168584	0.177397293	0.171953	0.165491	0.187737	0.167551	0.228151	0.171292	0.258291	0.176884	0.161897	0.198143	0.130622	0.30147374	0.205821849	0.245058839	NA	0.265474623	0.129360907	NA	0.175311784	NA	0.342423132	NA	0.481641	0.445217	0.450019	0.454414	0.507942	0.530726511	0.441522	0.463228	0.535927	0.51971	0.371874285	0.483017	0.468681	0.479570252	0.512196	0.506561	0.406432
22	0.177448924	NA	0.231094911	0.166670055	0.154312409	NA	0.215266642	0.236079913	0.158083	0.167270816	0.148651	0.147778	0.187596	0.161218	0.227232	0.159314	0.265659	0.184252	0.155996	0.21439	0.208052	0.253232644	NA	0.208530581	NA	0.231120447	0.146541129	NA	0.195805941	0.167579556	NA	0.246361745	0.39957	0.387682	0.397165	0.419679	0.468009	0.42869469	0.459252	0.376965	0.455101	0.536303	0.336600527	0.422945	0.427538	0.402124027	0.383637	0.421571	0.325734
23	0.212604674	0.230720695	0.215243895	0.197950844	0.166796503	0.232017556	0.209400352	0.219906566	0.183418	0.191600844	0.172909	0.165929	0.198486	0.175117	0.239202	0.175567	0.260215	0.188268	0.167159	0.218286	0.128961	0.302094303	0.229917763	0.230983243	NA	NA	0.145243703	0.192151027	0.184476002	0.170065782	0.354473116	0.215085305	0.444053	0.438524	0.376323	0.418423	0.442529	0.495332373	0.412172	0.413909	0.485661	0.462283	0.349962475	0.458331	0.449494	0.456403729	0.44938	0.476893	0.430366
24	0.206895374	0.228399473	0.261218332	0.179876061	0.173225076	NA	0.201602708	NA	0.156218	0.162795812	0.149344	0.16187	0.183662	0.137697	0.206639	0.149038	0.251992	0.150294	0.142851	0.197935	0.107085	0.262862724	0.228060233	0.245742726	NA	NA	0.118801826	0.163307982	0.189623416	0.201855252	0.335939441	0.234311686	0.441293	0.446481	0.41837	0.412138	0.467035	0.497277459	0.447286	0.417115	0.505273	0.438102	0.346689072	0.477538	0.46198	0.407419798	0.479379	0.485213	0.400116
25	0.226947694	NA	NA	0.195505692	0.20658978	0.251909612	0.21959871	0.255881342	0.17193	0.189749057	0.159283	0.162652	0.192108	0.166424	0.243079	0.176401	0.25877	0.184346	0.164009	0.211962	0.109037	0.278952063	0.242765351	0.238538911	0.307638417	NA	0.118497107	0.186302398	0.195033195	0.193648214	0.32386166	0.258588712	0.450265	0.421784	0.436808	0.434489	0.477235	0.496533821	0.449762	0.432183	0.490544	0.472167	0.329262907	0.452114	0.432865	0.442396617	0.464528	0.493255	0.397384
26	0.204199822	0.254965916	0.240543836	0.205563959	0.202252469	0.223732685	0.208727784	0.210626251	0.178662	0.188702984	0.173778	0.175684	0.199756	0.172502	0.236424	0.174839	0.261472	0.18578	0.166106	0.207484	0.13878	0.301768731	0.228453628	0.242555757	0.333961354	NA	0.145430898	0.206113376	NA	0.196333841	0.332070936	0.243615147	0.477602	0.461957	0.409306	0.438271	0.480842	0.50052838	0.422411	0.435837	0.51706	0.508847	0.349520154	0.476689	0.4874	0.472805547	0.464801	0.49368	0.435197
27	0.223921826	0.251070061	0.246559965	0.244329532	0.220384366	0.259791588	0.227118718	0.27248567	0.184368	0.183218464	0.165064	0.180331	0.197956	0.167526	0.241427	0.186757	0.267424	0.195239	0.163089	0.229907	0.134604	0.300216364	0.237239708	0.263296881	0.281624806	0.285596988	0.150354884	0.226261551	0.220835697	0.219731185	0.330112169	0.261998832	0.461853	0.449376	0.420276	0.434657	0.475277	0.505338956	0.43652	0.423146	0.520882	0.501116	0.35140354	0.477415	0.470929	0.453696016	0.47104	0.478646	0.415674
28	0.225666569	0.249254792	0.256649647	0.208255856	0.212675701	0.230311929	0.213727002	0.233672894	0.183161	0.183682119	0.170827	0.166649	0.188118	0.168007	0.237167	0.179923	0.255599	0.194446	0.172142	0.230331	0.128484	0.317416331	0.229577072	0.258571597	0.258466481	NA	0.186450893	0.207035081	0.209380005	0.209029763	0.377539975	0.24615031	0.448138	0.442767	0.405748	0.435424	0.458496	0.495473538	0.421073	0.427281	0.505146	0.469059	0.356170706	0.462241	0.437605	0.452248441	0.473899	0.488916	0.390618
29	0.21531206	0.234788887	0.246147407	0.187478178	0.121744334	NA	0.198737804	0.221104601	0.168699	0.170371836	0.154445	0.14724	0.182622	0.168321	0.229766	0.166488	0.243888	0.193109	0.154259	0.216492	0.10948	NA	0.209700468	0.181581014	0.236598833	0.24112899	0.146358059	0.182606331	0.177537559	NA	0.339340901	0.204459565	0.441149	0.409893	0.428041	0.433582	0.460306	0.492501	0.421247	0.40718	0.483365	0.458002	0.388567273	0.454231	0.460871	0.436950909	0.443762	0.472467	0.381243
30	0.236701172	0.259343062	0.254877815	0.184850403	NA	NA	0.192036785	0.262350961	0.165393	0.172540993	0.16621	0.163322	0.186489	0.158593	0.221934	0.162963	0.253436	0.17495	0.162437	0.20691	0.138088	0.281137185	0.232205021	0.237602455	NA	NA	0.117787539	NA	0.170101093	NA	0.351457506	0.257142475	0.448558	0.475979	0.403688	0.432281	0.442328	0.498986719	0.442774	0.407992	0.489863	0.437855	0.33259262	0.437162	0.429726	0.4298963	0.461309	0.47255	0.40131
31	0.21855032	0.242629829	0.23197739	NA	0.174325941	0.193168171	NA	NA	0.164423	0.178108116	0.162872	0.159337	0.186228	0.161066	0.221366	0.170319	0.259864	0.179747	0.160766	0.202266	0.115145	0.294088242	NA	NA	NA	0.254050763	NA	NA	0.149946932	0.165642716	0.351281205	NA	0.47122	0.432347	0.439619	0.432485	0.459681	0.493661829	0.442345	0.415997	0.502883	0.476192	0.357975652	0.458568	0.446303	0.443522783	0.46824	0.487167	0.418942
32	0.229193347	0.284679553	0.237675209	0.226421484	NA	0.239747614	0.240762178	0.270810673	0.175061	0.181214875	0.165065	0.182784	0.202937	0.171573	0.241823	0.181489	0.271838	0.182761	0.18141	0.218088	0.125557	0.293892187	0.238653795	0.248499465	0.27577022	0.248855379	0.152050489	0.253295005	0.207390289	NA	0.318576252	0.252342119	0.48122	0.47932	0.460978	0.459488	0.500845	0.537639411	0.478134	0.448923	0.551338	0.526146	0.37352794	0.48934	0.513654	0.490579435	0.504431	0.514404	0.461446
33	0.22454141	0.260739424	0.267590695	0.192811117	0.214144399	NA	0.243766658	0.249639971	0.175108	0.181922026	0.153575	0.166345	0.197931	0.168289	0.240556	0.160153	0.260952	0.205527	0.159962	0.239747	0.108332	0.300598159	0.245991792	0.236977338	NA	NA	NA	0.191981126	0.182858479	0.194827853	0.3170913	0.246340943	0.462943	0.433482	0.430732	0.445639	0.486676	0.522334512	0.439791	0.426237	0.523043	0.507766	0.368927372	0.477892	0.468688	0.470137774	0.461205	0.482975	0.420935
34	0.219910653	0.246700772	0.262591462	0.209463461	0.229171555	0.238628077	0.201809612	0.240786828	0.176296	0.17772211	0.165307	0.162493	0.190564	0.166345	0.230974	0.170174	0.253258	0.183155	0.156185	0.218594	0.113546	0.276924151	0.218649261	0.247768315	NA	0.169587469	0.135963442	0.204573235	0.191167694	0.211417413	0.327829984	0.233248215	0.462725	0.397579	0.407801	0.444471	0.475404	0.491963184	0.415879	0.433896	0.51174	0.432213	0.324049456	0.46854	0.438713	0.429603688	0.471453	0.483221	0.405193
35	0.202108509	0.239183435	0.26397706	0.181160532	0.167150667	NA	0.218536838	0.209544651	0.172498	0.167436618	0.159254	0.14526	0.181414	0.161611	0.226434	0.167972	0.222624	0.178108	0.155148	0.197013	0.125146	0.281250856	0.236868856	0.232351189	0.260952334	NA	0.132393096	0.181686451	0.179608633	0.180906415	0.351346331	0.205619148	0.447856	0.393523	0.40021	0.428016	0.459705	0.472686617	0.422809	0.392147	0.477899	0.479215	0.309069047	0.459879	0.446513	0.451440461	0.447203	0.472908	0.384566
36	0.224458303	0.202484426	0.243237132	0.2109361	0.183635869	0.206772007	0.193461512	0.216248609	0.174828	0.168840646	0.164292	0.166281	0.188899	0.161656	0.227354	0.163246	0.247633	0.189547	0.161672	0.212721	0.0904854	0.304577122	0.19828122	0.185037735	0.305935435	0.219416264	0.184910007	0.209405849	0.185981354	0.179099584	0.321194662	0.214299454	0.421546	0.406673	0.400873	0.40436	0.434579	0.465280034	0.429919	0.363308	0.486004	0.431728	0.350301211	0.43077	0.444696	0.42305855	0.407878	0.461935	0.38897
37	0.204312068	0.218157807	0.277295723	0.165457161	0.176249388	NA	0.185355391	0.221356814	0.143807	NA	0.144702	0.13457	0.160364	0.162665	0.211786	0.140182	0.221215	0.170664	0.136817	0.19778	0.128057	0.260089327	0.181617556	0.224741998	NA	0.317968269	NA	NA	0.167742302	0.17018306	0.312304212	0.235027769	0.392696	0.339998	0.413879	0.406102	0.413364	0.429800064	0.410936	0.407486	0.385545	0.370533	0.336205379	0.396407	0.390896	0.373281565	0.406533	0.455624	0.267816
38	0.232878785	0.236137842	0.252195859	0.189617541	0.202913223	0.249134649	0.205332264	0.231627369	0.182459	0.186861732	0.166055	0.161645	0.200535	0.175673	0.235034	0.172765	0.252781	0.198557	0.175587	0.223041	0.102524	0.1611714	0.20957716	0.251834877	NA	0.258182329	0.18781769	NA	0.205164317	0.192187053	0.330823745	0.259247724	0.412039	0.406032	0.410381	0.421892	0.438802	0.477903032	0.425997	0.429105	0.483613	0.480115	0.189415447	0.437043	0.459437	0.439461698	0.349314	0.460643	0.390394
39	0.231925209	NA	NA	0.276882932	0.160505874	NA	0.411680748	NA	0.165997	0.173073559	0.161865	0.160636	0.183992	0.162635	0.228552	0.161441	0.24932	0.170721	0.158247	0.199378	0.130625	NA	NA	NA	NA	0.235738206	0.193635181	NA	NA	NA	0.297426837	0.244690342	0.471276	0.457697	0.457708	0.445083	0.467509	0.517692081	0.459789	0.423162	0.53619	0.5084	NA	0.441115	0.465502	0.432009437	0.482812	0.496401	0.369198
40	0.258776017	NA	NA	0.200111185	0.24069339	NA	0.200066004	0.180853414	0.230301	0.209296165	0.182732	0.189309	0.229482	0.200095	0.267219	0.211719	0.291081	0.199878	0.179742	0.206034	0.119544	0.3044663	0.220776223	0.256254391	NA	NA	0.183249859	0.22423507	NA	0.279372797	NA	0.282966992	0.472713	0.410165	0.433823	0.448166	0.494524	NA	0.450582	0.4355	0.485668	0.503719	0.376329352	0.479515	0.460171	NA	0.501555	0.464419	0.453985
41	0.208971187	0.240974387	NA	0.192479385	0.193385491	0.210009064	0.214641399	0.227932517	0.16669	0.167189272	0.151501	0.155762	0.18355	0.158198	0.225161	0.166714	0.256352	0.176105	0.148772	0.207718	0.120687	0.28773712	0.231998219	0.244759468	0.225248016	0.22094603	0.134098499	0.198963909	0.186433999	0.178728762	0.363415739	0.234322369	0.469489	0.426268	0.437234	0.433507	0.472705	0.503661153	0.427858	0.448594	0.503402	0.478296	0.368455163	0.464401	0.458819	0.456202069	0.472911	0.483257	0.414387
42	0.235890282	0.261838581	0.278809967	0.200063225	NA	0.241451627	0.222751303	0.270904509	0.183188	0.190330992	0.162597	0.161592	0.201158	0.171387	0.230375	0.167625	0.260209	0.192636	0.166031	0.189591	0.0991886	0.310136788	0.245393218	0.255529856	0.26209849	0.150697766	0.147745526	NA	0.200652314	0.176471364	NA	0.250949348	0.483996	0.435548	0.4231	0.436754	0.495412	0.520357759	0.42497	0.458326	0.519062	0.512312	0.373344494	0.474235	0.499139	0.468068376	0.479432	0.512087	0.451263
43	0.226530646	NA	0.228150751	0.200415155	NA	NA	0.246346362	0.299091565	0.176288	0.180127426	0.163606	0.169804	0.191051	0.168198	0.231173	0.169329	0.250644	0.190738	0.165228	0.23343	0.0984873	0.297447394	NA	NA	NA	NA	0.153075451	NA	0.178201693	0.206859038	0.341382044	0.244284452	0.444469	0.413901	0.418192	0.420619	0.442977	0.520457013	0.416412	0.386882	0.508706	0.434454	0.360442185	0.454572	0.420966	0.439419723	0.47837	0.478648	0.412407
44	0.21761219	0.243428172	0.26875076	0.19934877	0.193348177	0.240072463	0.213894164	0.23679216	0.163887	0.171302241	0.166942	0.157588	0.188701	0.152067	0.236582	0.176472	0.246503	0.185911	0.15107	0.212453	0.125579	0.213285212	0.225771197	0.240028689	0.275090893	NA	0.163943148	NA	0.196764801	0.175936443	0.303301498	0.254216528	0.44326	0.424936	0.40112	0.413651	0.445028	0.488244952	0.417029	0.39942	0.444833	0.485181	0.340831013	0.442807	0.446487	0.419170865	0.454764	0.477279	0.374384
45	0.111484206	NA	NA	0.197183688	NA	NA	0.261053431	0.124507233	0.168683	0.158674078	0.14029	0.155718	0.182259	0.155031	0.218168	0.174998	0.235805	0.174665	0.152046	0.209501	0.107513	0.294545813	NA	NA	NA	0.279602795	0.131043127	NA	0.187840513	NA	0.320055733	0.176413733	0.435439	0.379611	0.385702	0.397558	0.41706	0.453436945	0.364335	0.381217	0.488567	0.395363	0.358941231	0.437461	0.449755	0.410521186	0.439275	0.447582	0.394599
46	NA	NA	0.217718051	0.186298285	NA	NA	0.213396843	0.211220399	0.172158	0.181971151	0.172228	0.1561	0.194495	0.171309	0.214779	0.153906	0.216309	0.183843	0.163408	0.205655	0.106253	0.287084942	0.237777178	0.234058547	0.259526444	0.144070273	0.134754752	0.199899463	0.182207347	NA	0.365494877	NA	0.397039	0.431331	0.399312	0.413623	0.462592	0.481604049	0.438226	0.39145	0.487079	0.476141	0.366127444	0.385823	0.441366	0.445949473	0.398194	0.461752	0.386675
47	NA	NA	NA	0.207995965	NA	0.234275682	0.218558331	NA	0.185769	0.173183271	0.161003	0.144263	0.181534	0.158728	0.246375	0.204211	0.247117	0.176908	0.150921	0.196917	0.140211	NA	0.227382412	0.266229732	0.274468285	NA	0.197069381	NA	0.203017068	NA	0.304645897	NA	0.434696	0.447596	0.412251	0.444897	0.475491	0.462681897	0.438799	0.449896	0.46272	0.490259	0.343659596	0.430067	0.411964	0.451332402	0.426797	0.453043	0.377332
48	NA	NA	NA	0.189307743	NA	NA	NA	NA	0.148552	0.173005877	0.154212	0.143275	0.17973	0.163034	0.226248	0.164626	0.226933	0.180934	0.152984	0.223783	0.252789	NA	0.223050337	0.195680486	NA	0.190306674	0.164009281	NA	0.166670441	NA	NA	NA	0.384939	0.412082	0.396521	0.366732	0.425038	0.403902468	0.38076	0.390012	0.42735	0.42372	NA	0.425316	0.442648	0.424181931	0.426779	0.442688	0.359192
[truncated: 6 more columns]

## Sheet: Glut_module_scores
study participant	CA1 pyramidal cells	CA2, CA3 pyramidal cells	DG granule cells	Exc AGBL1 GPC5	Exc COBLL1 UST	Exc COL25A1 SEMA3D	Exc DLC1 SNTG2	Exc GRIK1 CTXND1 (Subiculum)	Exc L2-3 CBLN2 LINC02306	Exc L3-4 RORB CUX2	Exc L3-5 RORB PLCH1	Exc L4-5 RORB GABRG1	Exc L4-5 RORB IL1RAPL2	Exc L5-6 RORB LINC02196	Exc L5 ET	Exc L5/6 IT Car3	Exc L5/6 NP	Exc L6 CT	Exc L6 THEMIS NFIA	Exc L6b	Exc NRGN	Exc NXPH1 RNF220	Exc RELN COL5A2	Exc RELN GPC5	Exc SOX11 NCKAP5	Exc SV2C LINC02137	Exc TOX3 INO80D	Exc TOX3 POSTN	Exc TOX3 TTC6	Exc TRPC6 ANO2	Exc VAT1L ERBB4	Exc ZNF385D COL24A1	Inh ALCAM TRPM3	Inh CUX2 MSR1	Inh ENOX2 SPHKAP	Inh FBN2 EPB41L4A	Inh GPC5 RIT2	Inh L1-6 LAMP5 CA13	Inh L3-5 SST MAFB	Inh L6 SST NPY	Inh LAMP5 NRG1 (Rosehip)	Inh LAMP5 RELN	Inh MEIS2 FOXP2	Inh PAX6 RELN	Inh PTPRK FAM19A1	Inh PVALB CA8 (Chandelier)	Inh PVALB HTR4	Inh PVALB SULF1	Inh RYR3 TSHZ2
1	0.549388506	0.53110623	0.557187295	0.661892427	0.457919138	NA	0.539751399	0.503948392	0.684889	0.707415482	0.668359	0.63788	0.668276	0.693879	0.604336	0.629518	0.523797	0.653895	0.732003	0.641228	0.245462	0.416952961	NA	NA	NA	0.448920412	0.513508135	NA	0.684963822	0.502354072	0.377983431	0.469087791	0.31572	0.272859	0.316123	0.331202	0.29518	0.284490848	0.294955	0.296582	0.257266	0.26159	0.391592537	0.271722	0.309316	0.285071267	0.288379	0.300418	0.288595
2	0.586540974	0.582559451	0.574089723	0.629561744	0.557170121	0.554460999	0.610128345	0.58343287	0.706727	0.728516416	0.664168	0.664529	0.670058	0.692617	0.596068	0.642403	0.544662	0.673494	0.691084	0.536303	0.183588	0.408856424	0.603350846	0.596520927	0.348735844	NA	0.475381126	0.621530767	0.633604585	0.596097132	0.387187198	0.549928987	0.315352	0.295045	0.318218	0.340521	0.298322	0.290264763	0.304009	0.333993	0.279088	0.293641	0.40353458	0.304122	0.330127	0.294111757	0.298436	0.299113	0.321099
3	0.539782625	0.561315898	0.563908085	0.650165916	0.613526619	NA	0.631251333	0.571656892	0.654273	0.700702407	0.654953	0.641535	0.671318	0.698379	0.607193	0.637317	0.539734	0.675466	0.741034	0.647803	0.191045	0.402271468	0.591411995	0.57462869	NA	NA	NA	0.624402788	0.662855261	0.602817073	0.349579179	0.553087134	0.285447	0.279088	0.31479	0.307207	0.283632	0.267339794	0.269833	0.328626	0.240082	0.271994	0.365261319	0.271817	0.305731	0.257122632	0.270639	0.27965	0.257198
4	0.609431342	0.491016008	0.51129283	0.66552321	0.476480991	NA	0.641618754	0.513994899	0.685934	0.724413403	0.633584	0.647437	0.667342	0.674109	0.624773	0.63916	0.525912	0.663303	0.701081	0.622793	0.239539	NA	0.644969709	0.620344917	NA	NA	0.556997579	0.59549712	0.656437513	0.505778106	NA	0.510274131	0.300665	0.287689	0.318158	0.328038	0.306508	0.29329942	0.285875	0.340706	0.270249	0.286279	NA	0.300071	0.321317	0.296194885	0.294052	0.307292	0.309732
5	0.468536758	0.510266481	0.510879088	0.562294316	0.492327986	0.502410657	0.564792595	0.505283818	0.669882	0.711492237	0.646507	0.665655	0.657325	0.685017	0.617558	0.657418	0.539261	0.633427	0.718947	0.637775	0.227878	NA	0.477684805	0.515181055	NA	NA	0.471753169	0.521352127	NA	0.490692396	0.38540041	0.462201681	0.300626	0.272698	0.321525	0.332804	0.297277	0.280981963	0.290487	0.310055	0.257891	0.246612	NA	0.272005	0.304512	0.273927168	0.287313	0.288961	0.283128
6	0.59618482	0.555375467	0.591204852	0.678518507	0.616277143	NA	0.614370448	0.578596528	0.673716	0.707689744	0.646207	0.671421	0.677498	0.680223	0.61198	0.646279	0.538611	0.652946	0.716281	0.629681	0.245567	0.437787109	0.611669891	0.598064871	0.324842808	NA	0.433453031	0.638773191	0.673916669	0.630873083	0.354686547	0.565323176	0.303044	0.322655	0.318297	0.337885	0.307674	0.301261911	0.306859	0.333375	0.268937	0.264213	0.387255644	0.299665	0.309729	0.302309655	0.305661	0.301435	0.283814
7	0.494126463	0.553805892	0.559018955	0.661607696	0.444954031	0.568282855	0.626542311	0.482870789	0.69951	0.72329731	0.66082	0.668711	0.67759	0.692368	0.615113	0.650792	0.53466	0.676156	0.734332	0.575682	0.22984	0.427042094	0.619955185	0.602279232	0.324051361	0.452854444	NA	NA	0.653552315	0.49391031	0.421934753	0.500359148	0.305776	0.282219	0.316704	0.325227	0.291665	0.260293031	0.291562	0.324639	0.251862	0.271139	0.391696593	0.280355	0.313718	0.290809527	0.285085	0.29139	0.29165
8	0.579933176	NA	0.475385566	0.508351176	0.569578186	0.509468933	0.554515349	0.481087086	0.663457	0.673218165	0.613863	0.617993	0.624464	0.644701	0.594212	0.616207	0.47032	0.597012	0.673448	0.587981	0.196607	0.354275274	NA	NA	0.290010081	0.456380505	0.528774589	NA	0.619957992	0.593290972	0.403389934	0.501721955	0.288861	0.285862	0.298706	0.324868	0.297888	0.273298397	0.287252	0.314199	0.254604	0.26632	0.350838336	0.294681	0.291879	0.279657105	0.276075	0.282885	0.266185
9	0.583730581	NA	NA	0.619942642	0.599667118	NA	0.63546956	0.561134546	0.677423	0.70351693	0.648095	0.649358	0.660038	0.679236	0.627319	0.650639	0.538198	0.662626	0.722569	0.641256	0.246952	0.371381949	0.593034599	0.563104571	0.379687818	NA	0.566290031	0.567229028	0.663989288	0.596028553	0.416842458	0.541572969	0.314178	0.298878	0.328925	0.331563	0.318168	0.299867838	0.293109	0.317689	0.289998	0.304858	0.383542177	0.311075	0.342945	0.312631069	0.31212	0.300669	0.304345
10	0.577724169	NA	NA	0.64946725	NA	0.600133768	0.586518451	0.407789345	0.676559	0.70302937	0.6536	0.664324	0.669689	0.690415	0.641862	0.641873	0.532738	0.649719	0.724242	0.614668	0.251232	0.398693018	NA	NA	NA	0.536143701	0.508018849	NA	0.677339534	NA	0.482298805	0.565944594	0.30809	0.312068	0.326218	0.338251	0.328229	0.297509872	0.304063	0.3275	0.277469	0.291663	0.320623688	0.324014	0.314504	0.307871303	0.292048	0.305887	0.308107
11	0.539203682	0.564127149	0.577794245	0.604452942	0.519594593	0.531638242	0.583609442	0.519885811	0.691121	0.70421729	0.634402	0.639391	0.664052	0.67876	0.615591	0.617946	0.538	0.665015	0.71326	0.537019	0.195661	0.380717074	0.589916215	0.5941824	0.358524853	0.524197598	0.429398655	0.551330076	0.615655879	0.599378188	0.424432701	0.536647942	0.291439	0.310925	0.319105	0.324629	0.286107	0.285631308	0.313153	0.327997	0.259642	0.279019	0.383656744	0.286685	0.307563	0.285924596	0.293869	0.297946	0.300053
12	0.633192429	0.584405246	0.575293265	0.660369609	0.615672339	NA	0.621986246	0.575173845	0.684976	0.718278425	0.650323	0.655087	0.674938	0.687712	0.618318	0.635458	0.551697	0.666377	0.722924	0.624917	0.208569	0.44161912	0.640933353	0.611190298	NA	NA	0.453363294	0.64441319	0.68263318	0.594245991	0.369405003	0.555593863	0.317558	0.298872	0.323031	0.327337	0.315957	0.299077576	0.311405	0.344912	0.284088	0.283604	0.406293393	0.313342	0.337228	0.309911985	0.290683	0.297989	0.315543
13	0.58896597	0.522002176	0.55652572	0.671969594	0.645209406	0.613991944	0.645856813	0.562957012	0.7007	0.721258046	0.66056	0.661417	0.66838	0.689532	0.611463	0.659284	0.535929	0.682448	0.732458	0.616301	0.236799	0.421693739	0.62439976	0.612802175	NA	NA	0.56395315	NA	0.687820701	0.617126164	0.500657959	0.579160041	0.30049	0.306179	0.321048	0.346311	0.314704	0.292958292	0.301405	0.345934	0.263212	0.281469	0.390843873	0.30356	0.319509	0.297792007	0.295317	0.288102	0.311967
14	0.475544303	0.466215017	0.441095507	0.571506441	0.513536345	0.539657907	0.593845682	0.515987993	0.689883	0.700301959	0.612764	0.636095	0.638318	0.655031	0.54048	0.627147	0.504392	0.582274	0.681398	0.599171	0.257822	NA	0.618453522	0.607043504	0.350896134	NA	0.443127804	0.601751708	0.570684071	0.530851076	0.420692578	0.48250871	0.304896	0.281026	0.309438	0.334991	0.311914	0.278498519	0.306757	0.326941	0.26484	0.272162	NA	0.286816	0.335784	0.290830158	0.294074	0.291608	0.298511
15	0.603550169	0.514500766	0.582999877	0.613804307	0.625234841	NA	0.60684298	0.573359195	0.676405	0.685882952	0.627203	0.649423	0.620172	0.659333	0.592031	0.634226	0.494963	0.650287	0.667262	0.521354	0.207147	0.371893557	NA	NA	NA	NA	0.589324309	0.62804506	0.663962388	0.621760673	0.426304762	0.54814638	0.286695	0.279377	0.285778	0.321532	0.2996	0.266187946	0.253577	0.309431	0.233645	0.275037	0.356603817	0.277979	0.301992	0.261026911	0.263701	0.276905	0.294555
16	0.586614596	0.534727088	0.554068788	0.648037748	0.555641384	0.586112351	0.642863797	0.555571226	0.72286	0.724763373	0.677435	0.654347	0.675363	0.692115	0.633259	0.667215	0.528053	0.690183	0.732815	0.627184	0.193281	0.437747046	0.591846722	0.601084766	0.354547816	NA	0.573474111	NA	0.68129069	0.615224504	0.38233716	0.580703409	0.314978	0.307989	0.332178	0.33204	0.321278	0.303808362	0.310625	0.347864	0.302279	0.287009	0.411254401	0.309067	0.342334	0.311531914	0.314647	0.315035	0.327982
17	0.535385009	0.559244997	0.530085481	0.536099088	0.58969148	0.482366369	0.55478001	0.513395854	0.664136	0.690948862	0.610212	0.598795	0.641114	0.633736	0.593785	0.564816	0.479801	0.614246	0.673043	0.557996	0.152815	0.400346892	0.464070057	0.550880917	0.327659269	NA	0.525669255	NA	0.635713796	0.596090668	0.373720965	0.528194177	0.305932	0.290418	0.324042	0.344097	0.301595	0.273520106	0.299155	0.331266	0.269302	0.294118	0.345232458	0.30896	0.325627	0.295130226	0.2764	0.30018	0.307512
18	0.610688831	0.568245086	0.586386702	0.642589736	0.636776703	0.570811522	0.631172956	0.576746498	0.702121	0.715735009	0.643697	0.658834	0.668091	0.687727	0.602553	0.646125	0.539548	0.651413	0.709605	0.572758	0.217216	0.426996226	0.631543262	0.60874684	0.377587796	NA	0.502146163	0.5877167	0.655075249	0.60355018	0.250467197	0.572194005	0.30171	0.285543	0.308943	0.326999	0.2992	0.276939019	0.284997	0.339626	0.251346	0.263372	0.385768987	0.288431	0.319245	0.284711729	0.286199	0.283966	0.299225
19	0.596339303	0.569377927	0.564154321	0.611235342	0.57806947	0.502438825	0.591456443	0.542118906	0.651754	0.68076947	0.612211	0.645107	0.629677	0.667912	0.604824	0.630671	0.500592	0.634513	0.69477	0.510655	0.210515	0.422124064	0.58028635	0.592473856	0.326080291	NA	0.530334747	NA	0.64492256	0.573048332	0.355208588	0.542178525	0.290573	0.260197	0.295872	0.313335	0.298047	0.269600414	0.269735	0.316828	0.261261	0.256283	0.361323849	0.286035	0.292556	0.268537141	0.289748	0.291294	0.294829
20	0.581525928	0.572131252	0.573374226	0.647842556	0.633262518	0.425216428	0.606401875	0.556231778	0.673644	0.709414588	0.632832	0.663252	0.661306	0.689274	0.58217	0.621383	0.522835	0.656038	0.722707	0.643415	0.17478	0.417046098	0.58444189	0.622047121	NA	NA	0.512516188	0.624230859	0.657439615	0.611675707	0.377384586	0.58501241	0.279408	0.2809	0.298084	0.316286	0.276222	0.24746278	0.282502	0.320114	0.233698	0.252872	0.3683708	0.265003	0.309385	0.246889682	0.262654	0.271641	0.246749
21	0.608143184	0.565669255	0.585522257	0.669224299	NA	0.553679933	0.584818597	0.5721105	0.695441	0.725220336	0.657829	0.682959	0.682312	0.708655	0.624534	0.646459	0.544979	0.689253	0.732339	0.672118	0.274987	0.442878066	0.634595483	0.638876316	NA	0.505705213	0.441493448	NA	0.692540858	NA	0.409648091	NA	0.294671	0.28319	0.309761	0.337387	0.285803	0.276357166	0.285855	0.330343	0.254596	0.270771	0.411677845	0.289747	0.322149	0.282859576	0.279349	0.282708	0.283032
22	0.473134701	NA	0.514765386	0.570390264	0.529817246	NA	0.64778879	0.549004369	0.668123	0.660804501	0.6057	0.588982	0.644123	0.660698	0.588433	0.627916	0.529371	0.621833	0.682254	0.598895	0.109651	0.357907341	NA	0.530151277	NA	0.417773348	0.554361551	NA	0.661255098	0.589142875	NA	0.563324094	0.284051	0.257328	0.301067	0.339304	0.300376	0.263567529	0.351744	0.306201	0.246493	0.329496	0.374605698	0.285354	0.28905	0.276360835	0.264778	0.273515	0.252863
23	0.588131363	0.523634128	0.530732127	0.671301322	0.567723131	0.571086717	0.618970928	0.54245136	0.715707	0.73312471	0.666103	0.669177	0.684724	0.71071	0.653963	0.658835	0.553543	0.678852	0.748009	0.638597	0.21828	0.423200778	0.558395153	0.585097452	NA	NA	0.534296599	0.683742632	0.70297063	0.596799831	0.350879235	0.513865349	0.330471	0.310102	0.327128	0.346993	0.320818	0.305804754	0.311384	0.37139	0.288842	0.291978	0.399813665	0.338847	0.341505	0.324947055	0.309122	0.312527	0.331679
24	0.597656169	0.496601957	0.537997077	0.669228521	0.533364231	NA	0.667805397	NA	0.718417	0.721273041	0.66149	0.682603	0.698627	0.719664	0.617838	0.635192	0.569324	0.677509	0.742455	0.606702	0.25766	0.400007844	0.606071221	0.608532006	NA	NA	0.480967331	0.670526668	0.72316273	0.660501736	0.437082272	0.637670369	0.324931	0.317312	0.343021	0.361567	0.323386	0.318509949	0.331661	0.348635	0.296501	0.279921	0.368170641	0.322476	0.342711	0.293665088	0.340202	0.325454	0.317393
25	0.608960974	NA	NA	0.645722714	0.613182667	0.538411658	0.632787016	0.55135803	0.684627	0.701306101	0.638439	0.676082	0.67385	0.694099	0.616432	0.650512	0.537331	0.663728	0.725205	0.630406	0.234657	0.39506633	0.59484195	0.575311958	0.363736422	NA	0.46177487	0.62464815	0.679425864	0.62718133	0.399870677	0.588820047	0.306499	0.278566	0.305079	0.33225	0.314074	0.291434367	0.291202	0.325634	0.262529	0.277892	0.370711229	0.298324	0.305015	0.294467393	0.281155	0.294795	0.300807
26	0.543475427	0.562731212	0.567898705	0.645395827	0.612433685	0.483893679	0.616199563	0.504540059	0.70088	0.703754483	0.636222	0.641971	0.651283	0.671507	0.592533	0.65184	0.525948	0.670004	0.722591	0.611996	0.235938	0.427340606	0.622662782	0.57929485	0.421200165	NA	0.543184511	0.623619391	NA	0.613093699	0.342853847	0.557813433	0.304695	0.313002	0.327149	0.338663	0.314591	0.301366228	0.297535	0.331023	0.276654	0.295607	0.389857689	0.299426	0.326263	0.298822297	0.292385	0.299056	0.31834
27	0.593778866	0.570340092	0.580102916	0.600188159	0.623998046	0.519779892	0.61054984	0.552667958	0.700034	0.725887163	0.644686	0.649803	0.658356	0.68292	0.614575	0.654797	0.536099	0.651669	0.716623	0.617525	0.234777	0.435217693	0.624202711	0.597097715	0.270369758	0.52902478	0.580767235	0.597511123	0.625387784	0.61529253	0.444316986	0.558303122	0.322686	0.295248	0.330762	0.336766	0.311442	0.305344855	0.309787	0.315326	0.272255	0.290965	0.397602485	0.308198	0.319901	0.304372903	0.314385	0.306458	0.321966
28	0.566012853	0.558616092	0.567421694	0.618525618	0.613454871	0.542866791	0.622133459	0.5372832	0.703001	0.723520017	0.66017	0.653296	0.662402	0.682148	0.614687	0.645614	0.537585	0.657767	0.713846	0.614623	0.219992	0.447699897	0.591315693	0.605025667	0.338329088	NA	0.520472778	0.584482672	0.609945943	0.611669857	0.350849514	0.557421811	0.309832	0.285521	0.311754	0.335313	0.307743	0.296418353	0.293406	0.327888	0.27497	0.281611	0.401547871	0.301227	0.315608	0.303571615	0.292649	0.298321	0.29858
29	0.540542737	0.543536229	0.567709375	0.637248219	0.434756019	NA	0.60919455	0.509516946	0.689042	0.703179717	0.630284	0.64121	0.648872	0.683969	0.586302	0.654711	0.511281	0.642091	0.716076	0.598794	0.221894	NA	0.548783197	0.472132467	0.278297303	0.567073509	0.567577558	0.64190628	0.640654574	NA	0.369603589	0.540799399	0.293257	0.284086	0.325137	0.342835	0.30728	0.297038393	0.29726	0.328248	0.274191	0.279751	0.384666721	0.296112	0.31322	0.29653445	0.296234	0.308901	0.287161
30	0.576355078	0.567606767	0.562442321	0.641673712	NA	NA	0.643418796	0.601796542	0.698478	0.689165075	0.667647	0.633305	0.660421	0.663717	0.620745	0.65244	0.542746	0.655127	0.696547	0.62233	0.228293	0.385086929	0.561585435	0.614749361	NA	NA	0.523204258	NA	0.67184003	NA	0.365175484	0.57402084	0.304549	0.276963	0.29864	0.321644	0.294282	0.289857948	0.280384	0.330391	0.25114	0.260631	0.362579213	0.292436	0.313517	0.291466814	0.288272	0.284282	0.29365
31	0.596797466	0.540198767	0.563109677	NA	0.512116885	0.399567959	NA	NA	0.680141	0.706566603	0.64878	0.655329	0.655607	0.678405	0.606916	0.645054	0.53117	0.670543	0.740594	0.661842	0.221098	0.417042564	NA	NA	NA	0.535851419	NA	NA	0.68368395	0.544268789	0.349863382	NA	0.30311	0.291032	0.311533	0.323537	0.289068	0.275998212	0.291404	0.310239	0.258162	0.282216	0.363103386	0.290997	0.31188	0.282477826	0.275838	0.292024	0.300973
32	0.615228446	0.557504233	0.594720531	0.62365849	NA	0.572504411	0.610475282	0.59299142	0.704289	0.725577882	0.674094	0.677774	0.686005	0.711357	0.636829	0.662535	0.560294	0.701903	0.723292	0.642556	0.234196	0.425890223	0.650747426	0.586946205	0.362381139	0.525158957	0.486484743	0.555221535	0.63145137	NA	0.419554478	0.561309396	0.291502	0.301987	0.325117	0.323049	0.304411	0.285823666	0.302087	0.341156	0.262843	0.286623	0.365093053	0.298004	0.30665	0.296514218	0.277745	0.291635	0.310058
33	0.611849647	0.579081519	0.549079635	0.614054284	0.634279326	NA	0.629610861	0.563690219	0.715713	0.716212429	0.622526	0.646436	0.634879	0.666005	0.628517	0.655821	0.523873	0.628594	0.724966	0.579253	0.215479	0.422543476	0.59198904	0.597570645	NA	NA	NA	0.66565928	0.694011087	0.607161611	0.367628803	0.551441451	0.315462	0.314584	0.330619	0.34436	0.325736	0.304652685	0.316328	0.350106	0.287966	0.30263	0.371917427	0.309686	0.329858	0.309154705	0.305564	0.310599	0.313735
34	0.524573765	0.555657426	0.555865715	0.643818709	0.597406088	0.489665936	0.606513445	0.555533867	0.703472	0.70754856	0.651668	0.665291	0.672788	0.684261	0.599929	0.642964	0.537687	0.673869	0.723371	0.633309	0.245788	0.382111192	0.581301744	0.58081365	NA	0.222599078	0.400391953	0.596058032	0.717894724	0.606911357	0.399923008	0.54237489	0.308483	0.264856	0.301131	0.325587	0.306137	0.294151091	0.268138	0.322315	0.274417	0.264301	0.365963995	0.300494	0.309799	0.290659661	0.286799	0.29919	0.304063
35	0.529195131	0.530747813	0.556862111	0.623521146	0.467752572	NA	0.577690949	0.498218941	0.673005	0.671189235	0.634697	0.596959	0.659179	0.671544	0.632614	0.605032	0.506208	0.644375	0.710449	0.593186	0.201748	0.37624052	0.58525762	0.582075451	0.333970425	NA	0.480901062	0.631859765	0.659968975	0.635626395	0.355227091	0.488191748	0.304006	0.267781	0.286733	0.328259	0.304086	0.28096045	0.275991	0.323597	0.255159	0.267072	0.336706527	0.28808	0.304362	0.283891135	0.272905	0.2847	0.287669
36	0.586109469	0.533329167	0.554880265	0.592161672	0.558486974	0.486190299	0.572923754	0.52047824	0.677804	0.694477807	0.648851	0.654046	0.654411	0.682649	0.601161	0.64769	0.535254	0.647856	0.725589	0.594624	0.210866	0.420505098	0.53192955	0.500550026	0.377838289	0.472865566	0.521584494	0.555541997	0.59488544	0.549706062	0.371082797	0.52738823	0.30515	0.289993	0.330525	0.326198	0.303487	0.293232089	0.305797	0.303481	0.282578	0.274304	0.393612859	0.301558	0.310438	0.311071877	0.278579	0.304665	0.310421
37	0.525632098	0.540808684	0.537512357	0.602305106	0.559480848	NA	0.555637426	0.524740234	0.597124	NA	0.587376	0.579176	0.578481	0.616295	0.515877	0.550535	0.45644	0.591961	0.649294	0.575156	0.205748	0.358631435	0.55808985	0.539655073	NA	0.487574039	NA	NA	0.530443447	0.558166628	0.388053168	0.51885561	0.2542	0.222812	0.267694	0.292814	0.254059	0.209667696	0.247672	0.28619	0.185793	0.202193	0.351191058	0.222226	0.252022	0.21659099	0.229357	0.215589	0.195289
38	0.585619518	0.538866081	0.54051856	0.602425887	0.600329717	0.507092036	0.585816827	0.520092452	0.669544	0.675060459	0.572325	0.610113	0.639762	0.657289	0.569209	0.605754	0.498636	0.666799	0.69817	0.556855	0.252088	0.253912918	0.494527121	0.594155696	NA	0.400113258	0.608533262	NA	0.688333304	0.601010418	0.407887412	0.554867298	0.310784	0.30899	0.363574	0.328856	0.320411	0.300313856	0.338149	0.346812	0.290246	0.318382	0.23267785	0.310356	0.343346	0.311792104	0.274793	0.315504	0.313489
39	0.586301208	NA	NA	0.288144852	0.497887963	NA	0.482773307	NA	0.658527	0.711585701	0.632036	0.657657	0.659638	0.695617	0.596537	0.62953	0.517192	0.663831	0.735967	0.642211	0.226186	NA	NA	NA	NA	0.505872008	0.588380304	NA	NA	NA	0.415029885	0.588752095	0.291729	0.281033	0.291137	0.310563	0.285327	0.263443428	0.280253	0.323216	0.245476	0.260222	NA	0.276873	0.314196	0.274783213	0.269865	0.272198	0.260899
40	0.585315359	NA	NA	0.605273435	0.601317102	NA	0.513911126	0.394923363	0.664925	0.706985189	0.647286	0.640153	0.657306	0.672993	0.619882	0.620966	0.543713	0.656858	0.708002	0.511141	0.214051	0.449722761	0.478057535	0.579327877	NA	NA	0.431216587	0.625892405	NA	0.645837316	NA	0.599051421	0.340254	0.337694	0.337397	0.360681	0.341758	NA	0.325842	0.365615	0.270933	0.313097	0.388960799	0.328057	0.355323	NA	0.328506	0.35748	0.340245
41	0.573480307	0.529271753	NA	0.639593674	0.614286737	0.548668088	0.63730149	0.52310451	0.690337	0.701532369	0.625579	0.63152	0.653239	0.677831	0.592434	0.618327	0.516582	0.657581	0.695251	0.626242	0.211024	0.410375238	0.589437001	0.62207073	0.302971454	0.496654022	0.495724887	0.622812962	0.665000847	0.621658615	0.328668164	0.522835216	0.311229	0.292194	0.319364	0.334156	0.310536	0.286964927	0.287054	0.335279	0.268431	0.281234	0.407045362	0.300661	0.334755	0.289852356	0.289114	0.292274	0.302778
42	0.573832211	0.5785239	0.570494047	0.641105165	NA	0.47923453	0.5692477	0.580181443	0.687165	0.722917713	0.64829	0.65073	0.668598	0.687283	0.619829	0.627365	0.508312	0.643889	0.716573	0.545856	0.255309	0.444976059	0.613137259	0.605494036	0.333610247	0.405387607	0.52018595	NA	0.683999433	0.671583066	NA	0.572240059	0.315084	0.288335	0.304651	0.318954	0.314792	0.294075347	0.287667	0.336238	0.269448	0.28151	0.410985966	0.300636	0.32446	0.296284585	0.288027	0.302215	0.318049
43	0.58512599	NA	0.459038356	0.673266	NA	NA	0.628132849	0.497364249	0.69411	0.715707014	0.6479	0.666476	0.67056	0.688859	0.610642	0.6624	0.541518	0.667444	0.727063	0.627163	0.240768	0.432623046	NA	NA	NA	NA	0.495744926	NA	0.656634311	0.65538765	0.375615772	0.583771016	0.314242	0.295598	0.320494	0.341394	0.317138	0.302238977	0.290841	0.364664	0.275158	0.269706	0.379788949	0.311732	0.321442	0.296370152	0.305318	0.297768	0.309862
44	0.565014266	0.548703824	0.57761054	0.645735984	0.552717245	0.573645048	0.623103399	0.553538942	0.687717	0.699355222	0.660366	0.642597	0.648439	0.671393	0.625415	0.654964	0.510164	0.648595	0.729661	0.639592	0.230375	0.326155052	0.600974993	0.571279905	0.348849126	NA	0.501244916	NA	0.649897543	0.601962521	0.368086282	0.591929301	0.302011	0.269744	0.299929	0.32541	0.305546	0.287421534	0.284135	0.3161	0.235002	0.278083	0.376664254	0.289406	0.315665	0.274210718	0.294442	0.297087	0.287456
45	0.327520505	NA	NA	0.647060814	NA	NA	0.555381971	0.333241196	0.638301	0.646697637	0.530654	0.6088	0.612777	0.633104	0.597729	0.591821	0.498745	0.621759	0.661273	0.5852	0.24723	0.430113567	NA	NA	NA	0.486803988	0.551478659	NA	0.666585674	NA	0.417449016	0.390953987	0.299983	0.264868	0.301744	0.320856	0.288506	0.263229068	0.264843	0.31721	0.269473	0.240414	0.411953342	0.287114	0.317454	0.273330234	0.291339	0.285138	0.286984
46	NA	NA	0.470175084	0.63426688	NA	NA	0.642153368	0.493668846	0.693241	0.717380076	0.641215	0.615638	0.662837	0.691179	0.551945	0.572738	0.479401	0.662781	0.722913	0.61488	0.213219	0.40683059	0.567451638	0.59847981	0.341353276	0.356228884	0.522692945	0.633042391	0.682965374	NA	0.386456804	NA	0.289389	0.281912	0.329606	0.339878	0.316296	0.285820035	0.292458	0.329862	0.272721	0.276067	0.390341989	0.294572	0.31861	0.295925641	0.273414	0.295287	0.292965
47	NA	NA	NA	0.594806525	NA	0.569629138	0.615143748	NA	0.675085	0.708751016	0.643883	0.626411	0.638749	0.679975	0.634678	0.60918	0.540194	0.641553	0.689106	0.623025	0.181207	NA	0.615788619	0.583007127	0.351258477	NA	0.594570882	NA	0.6424468	NA	0.45341075	NA	0.294126	0.30554	0.30951	0.33172	0.304271	0.288776884	0.29008	0.339357	0.265975	0.283019	0.334674449	0.290831	0.283331	0.292344251	0.275509	0.293694	0.276686
48	NA	NA	NA	0.633498279	NA	NA	NA	NA	0.619756	0.713304346	0.615571	0.604004	0.607266	0.664639	0.600594	0.629649	0.489605	0.620962	0.665559	0.615753	0.112269	NA	0.523928435	0.497259604	NA	0.406766212	0.549465338	NA	0.670067403	NA	NA	NA	0.286186	0.295892	0.328138	0.300936	0.302636	0.265580806	0.302379	0.348839	0.237949	0.284628	NA	0.306111	0.318768	0.290555615	0.293934	0.291421	0.281144
[truncated: 6 more columns]
