# Supplementary material for: Single-cell multiregion dissection of Alzheimer’s disease
Source: Nature. 2024 Jul 24;632(8026):858–68. doi: 10.1038/s41586-024-07606-7 (PMC11338834; doi:10.1038/s41586-024-07606-7)
Supplement: Supplementary file 3 — Supplementary Tables 1–10 and a Supplementary Table guide. [file 41586_2024_7606_MOESM3_ESM.zip › Supplementary_Table_6_gene_expression_modules.xlsx]

## Sheet: Ast
gene

## Sheet: Mic_Immune
gene

## Sheet: Vasc_Epithelia
gene

## Sheet: Oli
gene

## Sheet: Opc
gene

## Sheet: Exc
gene

## Sheet: Inh
gene

## Sheet: All
gene
