# Supplementary material for: Single-cell multiregion dissection of Alzheimer’s disease
Source: Nature. 2024 Jul 24;632(8026):858–68. doi: 10.1038/s41586-024-07606-7 (PMC11338834; doi:10.1038/s41586-024-07606-7)
Supplement: Supplementary file 3 — Supplementary Tables 1–10 and a Supplementary Table guide. [file 41586_2024_7606_MOESM3_ESM.zip › Supplementary_Table_8_vulnerability_resilience_associated_genes.xlsx]

## Sheet: Excitatory_neurons_brain_region
gene	Est	SE	t	p	p.adj	log10p.adj	signif
EYS	-1.14879	0.0686685	-16.7294	5.21375e-55	7.27318e-52	51.1383	1
COL4A2	-0.868232	0.0522486	-16.6173	2.19777e-54	1.53294e-51	50.8145	1
AGBL1	-0.657545	0.0404731	-16.2465	2.46762e-52	1.14745e-49	48.9403	1
DLGAP1	-0.739636	0.0460506	-16.0614	2.54846e-51	8.88774e-49	48.0512	1
PRKCA	-0.428882	0.0279041	-15.3698	1.37019e-47	3.82283e-45	44.4176	1
SPHKAP	-0.35148	0.0228927	-15.3534	1.67612e-47	3.89699e-45	44.4093	1
CELF2	-0.966672	0.0631074	-15.3179	2.58925e-47	5.16001e-45	44.2873	1
DAB1	-0.288599	0.0189971	-15.1917	1.20846e-46	2.10725e-44	43.6763	1
RELN	-0.70928	0.0471212	-15.0522	6.57851e-46	1.01967e-43	42.9915	1
RNF150	-0.894611	0.0597322	-14.977	1.63406e-45	2.27951e-43	42.6422	1
ARL15	-0.676003	0.0452398	-14.9427	2.47394e-45	3.1374e-43	42.5034	1
KCNN2	-0.658671	0.0442532	-14.8841	5.00706e-45	5.82071e-43	42.235	1
MYO16	-0.439609	0.0299616	-14.6724	6.32894e-44	6.79144e-42	41.168	1
CDH20	-0.404189	0.0276531	-14.6164	1.2338e-43	1.20796e-41	40.9179	1
MBD5	-1.5419	0.105523	-14.6121	1.29888e-43	1.20796e-41	40.9179	1
SMYD3	-1.09979	0.0756348	-14.5408	3.03099e-43	2.64265e-41	40.578	1
HS6ST3	-0.262924	0.0181249	-14.5063	4.56236e-43	3.74382e-41	40.4267	1
MAP2K5	-1.50505	0.105485	-14.2679	7.57638e-42	5.8717e-40	39.2312	1
XYLT1	-0.515282	0.0365116	-14.1128	4.63846e-41	3.4056e-39	38.4678	1
NEBL	-0.667834	0.048645	-13.7287	3.908e-39	2.72583e-37	36.5645	1
PGBD5	-0.787998	0.0578639	-13.6181	1.38082e-38	9.1726e-37	36.0375	1
GRIN2B	-0.768059	0.0574481	-13.3696	2.29675e-37	1.45635e-35	34.8367	1
EXOC6B	-1.34854	0.101879	-13.2367	1.01902e-36	6.18057e-35	34.209	1
ARNT2	-0.574548	0.0434548	-13.2217	1.20391e-36	6.99774e-35	34.155	1
BMPR1B	-0.767043	0.0582233	-13.1742	2.04619e-36	1.14178e-34	33.9424	1
STXBP5L	-0.516	0.0393561	-13.1111	4.12707e-36	2.21433e-34	33.6548	1
RIMBP2	-0.763399	0.0588396	-12.9742	1.87406e-35	9.68264e-34	33.014	1
NDST3	-0.453051	0.034984	-12.9502	2.44079e-35	1.21604e-33	32.9151	1
SHANK2	-0.890656	0.0691123	-12.8871	4.88549e-35	2.35009e-33	32.6289	1
EPHA6	-0.204555	0.0158868	-12.8758	5.52968e-35	2.5713e-33	32.5898	1
DTNB	-0.67023	0.0526601	-12.7275	2.79367e-34	1.25715e-32	31.9006	1
PTPRN2	-0.69884	0.0552677	-12.6446	6.86452e-34	2.93735e-32	31.532	1
NFIB	-0.344117	0.0272215	-12.6414	7.11202e-34	2.93735e-32	31.532	1
RGL1	-0.999703	0.0790857	-12.6408	7.15913e-34	2.93735e-32	31.532	1
KLHL29	-0.740931	0.0593064	-12.4933	3.51161e-33	1.39963e-31	30.854	1
ANKRD30BL	-0.506296	0.0411098	-12.3157	2.34143e-32	9.07305e-31	30.0422	1
CLSTN1	1.10982	0.0902979	12.2906	3.05723e-32	1.15266e-30	29.9383	2
FOXP2	0.248828	0.0203901	12.2034	7.69848e-32	2.82615e-30	29.5488	2
ANK3	-0.89021	0.0734091	-12.1267	1.72758e-31	6.17943e-30	29.2091	1
PTPRG	-0.417261	0.0344455	-12.1136	1.98156e-31	6.9107e-30	29.1605	1
GALNT18	-0.373524	0.0309508	-12.0683	3.1882e-31	1.08476e-29	28.9647	1
RIPOR2	-0.686139	0.0573014	-11.9742	8.52675e-31	2.8321e-29	28.5479	1
FAM19A1	-0.204373	0.0172354	-11.8578	2.85737e-30	9.26983e-29	28.0329	1
GPATCH8	1.01998	0.0860715	11.8503	3.08563e-30	9.78284e-29	28.0095	2
CACNG3	-0.638872	0.0541771	-11.7923	5.61902e-30	1.7419e-28	27.759	1
HCN1	-0.620307	0.0529434	-11.7164	1.22594e-29	3.7178e-28	27.4297	1
NYAP2	-0.518878	0.0445687	-11.6422	2.62047e-29	7.77779e-28	27.1091	1
RANBP17	0.461991	0.0397113	11.6337	2.85692e-29	8.30292e-28	27.0808	2
GREB1L	-0.371809	0.0320277	-11.609	3.67783e-29	1.04706e-27	26.98	1
VWC2	0.532846	0.046296	11.5095	1.00992e-28	2.81768e-27	26.5501	2
PLCL2	-0.854902	0.0743796	-11.4938	1.18473e-28	3.2406e-27	26.4894	1
FSTL5	0.28417	0.0248495	11.4357	2.13049e-28	5.71544e-27	26.243	2
PLPPR4	-0.67346	0.0592842	-11.3598	4.56625e-28	1.20187e-26	25.9201	1
ST6GALNAC5	-0.228308	0.0201741	-11.3169	7.01929e-28	1.81332e-26	25.7415	1
SESN3	0.782277	0.0697072	11.2223	1.80266e-27	4.5722e-26	25.3399	2
TMEM108	-0.338166	0.0304215	-11.116	5.16763e-27	1.28729e-25	24.8903	1
PDE4B	-0.309575	0.0281002	-11.0168	1.37114e-26	3.35568e-25	24.4742	1
MAP3K5	-0.383538	0.0349769	-10.9654	2.26668e-26	5.45176e-25	24.2635	1
KAZN	0.375874	0.0344415	10.9134	3.76539e-26	8.9029e-25	24.0505	2
GRIA1	-0.366851	0.0336979	-10.8865	4.89254e-26	1.13751e-24	23.944	1
MYO6	-1.03495	0.0951219	-10.8803	5.19723e-26	1.18855e-24	23.925	1
GRIA3	-0.410173	0.0378017	-10.8506	6.927e-26	1.55858e-24	23.8073	1
CALN1	-0.311026	0.028715	-10.8315	8.34045e-26	1.84681e-24	23.7336	1
DLG2	-0.690985	0.0641263	-10.7754	1.43387e-25	3.1254e-24	23.5051	1
DPYD	-0.417901	0.0388062	-10.7689	1.52595e-25	3.27492e-24	23.4848	1
TRPS1	-0.345226	0.0323042	-10.6867	3.36242e-25	7.10693e-24	23.1483	1
AGBL4	-0.628419	0.05886	-10.6765	3.70767e-25	7.71971e-24	23.1124	1
ZFAND3	-1.38267	0.129759	-10.6557	4.52482e-25	9.28254e-24	23.0323	1
NEK10	-0.667765	0.0627108	-10.6483	4.85413e-25	9.81379e-24	23.0082	1
FAIM2	0.6213	0.0583647	10.6451	5.00549e-25	9.97522e-24	23.0011	2
RAB27B	-0.513423	0.0483256	-10.6242	6.10983e-25	1.20045e-23	22.9207	1
CACNA1E	-0.376586	0.0355033	-10.6071	7.19644e-25	1.39431e-23	22.8556	1
MTERF1	-0.67021	0.0633258	-10.5835	9.00464e-25	1.72075e-23	22.7643	1
PCSK1N	0.599812	0.0567348	10.5722	1.00278e-24	1.89038e-23	22.7235	2
PDZRN4	0.234857	0.0222893	10.5368	1.40351e-24	2.61053e-23	22.5833	2
CCNI	0.65054	0.0617544	10.5343	1.43675e-24	2.6372e-23	22.5789	2
TNR	-0.50273	0.0479202	-10.491	2.16511e-24	3.92251e-23	22.4064	1
AEBP2	-0.819799	0.0782565	-10.4758	2.49865e-24	4.46875e-23	22.3498	1
NLGN1	-0.377552	0.036135	-10.4484	3.23512e-24	5.71265e-23	22.2432	1
RAPGEF5	-0.372644	0.0356879	-10.4417	3.44447e-24	6.0063e-23	22.2214	1
MAN1A1	-0.389719	0.0373648	-10.4301	3.84175e-24	6.61634e-23	22.1794	1
PPP1R12B	0.859275	0.0824592	10.4206	4.20149e-24	7.14766e-23	22.1458	2
STXBP1	0.783971	0.0753165	10.409	4.68461e-24	7.87353e-23	22.1038	2
CDH8	-0.334411	0.0321337	-10.4069	4.77998e-24	7.93817e-23	22.1003	1
PKP4	-0.818685	0.0786961	-10.4031	4.95171e-24	8.12664e-23	22.0901	1
ZNF483	0.800897	0.0771282	10.384	5.92581e-24	9.61221e-23	22.0172	2
FMN2	1.0454	0.100752	10.376	6.38608e-24	1.02397e-22	21.9897	2
ATRX	1.34618	0.130333	10.3288	9.92968e-24	1.57408e-22	21.803	2
SEPT7	0.861192	0.0835702	10.305	1.23941e-23	1.94268e-22	21.7116	2
ATP9B	-0.847251	0.0822397	-10.3022	1.27209e-23	1.97175e-22	21.7051	1
MMP16	0.393834	0.0382946	10.2843	1.50249e-23	2.30327e-22	21.6377	2
RPS6KA5	0.532692	0.0520271	10.2387	2.29438e-23	3.47898e-22	21.4585	2
SLIT2	-0.303889	0.0297352	-10.2199	2.73311e-23	4.09967e-22	21.3873	1
DAAM1	-0.940532	0.0921287	-10.2089	3.02494e-23	4.48915e-22	21.3478	1
WIPF3	-0.536584	0.0528565	-10.1517	5.1278e-23	7.52977e-22	21.1232	1
PHF14	-1.1483	0.113552	-10.1126	7.34841e-23	1.06782e-21	20.9715	1
STMN1	0.468802	0.0464867	10.0847	9.49354e-23	1.36531e-21	20.8648	2
NR3C1	0.615903	0.0617289	9.97754	2.52288e-22	3.59125e-21	20.4448	2
DENND1A	-1.35618	0.136535	-9.9328	3.78553e-22	5.33416e-21	20.2729	1
TOX	0.194245	0.0196204	9.90018	5.08423e-22	7.0925e-21	20.1492	2
LRRFIP1	-0.878789	0.0894107	-9.82868	9.67999e-22	1.33699e-20	19.8739	1
JUND	0.570732	0.0582753	9.79372	1.32433e-21	1.81122e-20	19.742	2
ANO5	-0.665031	0.0679565	-9.78613	1.41745e-21	1.91975e-20	19.7168	1
FAM135B	-0.323629	0.0331456	-9.76386	1.7298e-21	2.32026e-20	19.6345	1
DIAPH2	-0.349012	0.035785	-9.75303	1.90531e-21	2.53135e-20	19.5966	1
CEP126	-0.502966	0.0516571	-9.73663	2.20534e-21	2.90231e-20	19.5373	1
PNMA2	0.701595	0.0721637	9.72228	2.50621e-21	3.26744e-20	19.4858	2
CNTNAP4	0.386332	0.0397868	9.71005	2.79418e-21	3.60915e-20	19.4426	2
SERINC1	0.637619	0.065696	9.70559	2.90729e-21	3.7208e-20	19.4294	2
TSPYL1	0.551593	0.0574417	9.60266	7.23113e-21	9.17039e-20	19.0376	2
EFNA5	0.263523	0.0274488	9.60055	7.36722e-21	9.25881e-20	19.0334	2
CAMK4	-0.647779	0.0675757	-9.58598	8.37623e-21	1.04329e-19	18.9816	1
COL26A1	-0.527578	0.0550794	-9.5785	8.94597e-21	1.10439e-19	18.9569	1
LIMCH1	-0.492528	0.0517549	-9.51655	1.54057e-20	1.88517e-19	18.7247	1
ROBO2	-0.144967	0.0152419	-9.51108	1.61616e-20	1.96047e-19	18.7076	1
TRPC4	-0.42507	0.0446987	-9.50967	1.6362e-20	1.96767e-19	18.706	1
RXFP1	0.287568	0.0303029	9.48979	1.94673e-20	2.32111e-19	18.6343	2
DOCK9	-0.637453	0.0672496	-9.4789	2.14076e-20	2.53081e-19	18.5967	1
CALY	0.703252	0.0742222	9.47495	2.21583e-20	2.59755e-19	18.5854	2
FHOD3	-0.470787	0.0497548	-9.46213	2.47776e-20	2.88039e-19	18.5405	1
FOXP1	0.436724	0.0466556	9.36059	5.97838e-20	6.89243e-19	18.1616	2
SLIT3	-0.232681	0.0250734	-9.27998	1.19654e-19	1.36818e-18	17.8639	1
GRM5	-0.652173	0.0704333	-9.25943	1.42688e-19	1.61829e-18	17.7909	1
POU6F2	0.189896	0.0205231	9.25278	1.51054e-19	1.69935e-18	17.7697	2
CNGB1	-0.401427	0.0437397	-9.17763	2.86725e-19	3.19985e-18	17.4949	1
OTUD7A	-1.09438	0.119326	-9.17134	3.02463e-19	3.3487e-18	17.4751	1
PHACTR1	-0.302049	0.0329625	-9.16341	3.23552e-19	3.55398e-18	17.4493	1
ENO2	0.650522	0.0718479	9.05415	8.14402e-19	8.87571e-18	17.0518	2
DPP6	-0.371545	0.0411855	-9.02125	1.07346e-18	1.16083e-17	16.9352	1
BTBD9	-0.497769	0.0553634	-8.99095	1.38342e-18	1.48452e-17	16.8284	1
DYNC1I1	-0.645712	0.0718877	-8.98222	1.48811e-18	1.58467e-17	16.8001	1
NCOA1	-0.809797	0.0902112	-8.97668	1.55864e-18	1.6472e-17	16.7833	1
FAM49B	0.739985	0.0824974	8.96979	1.65084e-18	1.73152e-17	16.7616	2
MAMDC2	0.434697	0.0485841	8.94731	1.99105e-18	2.07277e-17	16.6834	2
PPM1E	-0.323827	0.0362469	-8.93392	2.22574e-18	2.29993e-17	16.6383	1
ARHGEF3	-0.731872	0.0819372	-8.93211	2.25962e-18	2.31777e-17	16.6349	1
COL24A1	-0.282861	0.0316871	-8.92667	2.36397e-18	2.40711e-17	16.6185	1
SNAP91	-0.90463	0.101388	-8.92242	2.44898e-18	2.4756e-17	16.6063	1
KSR2	-0.573716	0.064344	-8.91639	2.5749e-18	2.58416e-17	16.5877	1
HS3ST5	0.321507	0.0361501	8.89366	3.10916e-18	3.09806e-17	16.5089	2
FAM155A	-0.604623	0.068006	-8.89072	3.1856e-18	3.15171e-17	16.5015	1
CSGALNACT1	0.301586	0.0339492	8.88345	3.38346e-18	3.32389e-17	16.4784	2
EEF1A1	0.704928	0.0794966	8.8674	3.86368e-18	3.76912e-17	16.4238	2
PSAP	0.603544	0.0681742	8.85296	4.35333e-18	4.21729e-17	16.375	2
CNTNAP5	-0.258737	0.0292768	-8.83762	4.94065e-18	4.75325e-17	16.323	1
CNKSR2	-0.518676	0.0587608	-8.82691	5.3965e-18	5.15625e-17	16.2877	1
SAMD3	-0.2881	0.0326425	-8.82591	5.4408e-18	5.16321e-17	16.2871	1
VWA8	0.921697	0.105096	8.77003	8.60976e-18	8.11528e-17	16.0907	2
ADCY8	-0.35414	0.0403992	-8.76601	8.89806e-18	8.33074e-17	16.0793	1
BASP1	0.543565	0.0620398	8.76155	9.22897e-18	8.58295e-17	16.0664	2
KCNC2	0.289494	0.0330635	8.7557	9.68121e-18	8.94389e-17	16.0485	2
GNAS	0.382721	0.0438233	8.73329	1.16275e-17	1.06713e-16	15.9718	2
HSP90AB1	0.437578	0.0501746	8.72111	1.28425e-17	1.17093e-16	15.9315	2
UHRF2	0.743073	0.0853886	8.70225	1.49754e-17	1.35374e-16	15.8685	2
IDS	0.492894	0.0566433	8.7017	1.50415e-17	1.35374e-16	15.8685	2
GPC5	-0.177785	0.0204726	-8.68404	1.73646e-17	1.5528e-16	15.8089	1
QKI	-0.455214	0.0524301	-8.68231	1.76116e-17	1.56362e-16	15.8059	1
SLC35F1	0.228297	0.0262966	8.68162	1.77099e-17	1.56362e-16	15.8059	2
ZNF804B	0.183165	0.0211174	8.67366	1.88924e-17	1.65754e-16	15.7805	2
SCG2	0.613653	0.0709892	8.64431	2.39665e-17	2.08958e-16	15.6799	2
EPHA5	-0.276651	0.0320209	-8.63971	2.48774e-17	2.15553e-16	15.6664	1
EIF4A2	0.504239	0.0583699	8.63868	2.5084e-17	2.16001e-16	15.6655	2
JAZF1	-0.905021	0.105051	-8.61508	3.03562e-17	2.59797e-16	15.5854	1
RPL15	0.56168	0.0653171	8.59929	3.44803e-17	2.93293e-16	15.5327	2
GRIA2	-0.513128	0.0597365	-8.58986	3.72006e-17	3.14514e-16	15.5024	1
DACH1	0.274358	0.0319646	8.58316	3.92623e-17	3.29945e-16	15.4816	2
KCNT2	-0.276824	0.0324513	-8.53044	5.99483e-17	5.00766e-16	15.3004	1
CCNH	0.498484	0.0584748	8.52477	6.27287e-17	5.20872e-16	15.2833	2
GDAP1	-0.703957	0.0826512	-8.51721	6.66421e-17	5.50093e-16	15.2596	1
MAPK8IP2	0.995012	0.117124	8.49534	7.9363e-17	6.51244e-16	15.1863	2
CADM2	-0.483807	0.0569624	-8.49344	8.05776e-17	6.57344e-16	15.1822	1
PCDH15	-0.172647	0.0203426	-8.48697	8.48441e-17	6.86124e-16	15.1636	1
ARAP2	0.383162	0.045149	8.48661	8.50893e-17	6.86124e-16	15.1636	2
ZNF704	0.438661	0.0517831	8.47113	9.62572e-17	7.71717e-16	15.1125	2
EPHA7	-0.343801	0.0407038	-8.4464	1.17166e-16	9.33977e-16	15.0297	1
TIAM1	-0.299054	0.035507	-8.42239	1.41751e-16	1.12354e-15	14.9494	1
PRNP	0.440208	0.0529325	8.3164	3.26828e-16	2.57585e-15	14.5891	2
ARMC9	-0.721446	0.0868476	-8.30703	3.51717e-16	2.75643e-15	14.5597	1
TCF12	-0.553884	0.0668934	-8.2801	4.34193e-16	3.3838e-15	14.4706	1
NCDN	0.538849	0.0651575	8.26995	4.69999e-16	3.64249e-15	14.4386	2
UBC	0.580091	0.070157	8.26848	4.75432e-16	3.66424e-15	14.436	2
ANO3	-0.311262	0.0378131	-8.23158	6.3369e-16	4.85713e-15	14.3136	1
PLCB1	-0.365186	0.0444466	-8.21629	7.13611e-16	5.43982e-15	14.2644	1
INTU	-0.708126	0.0866836	-8.1691	1.02838e-15	7.77725e-15	14.1092	1
SH3BGRL	-0.647326	0.0792445	-8.16872	1.03139e-15	7.77725e-15	14.1092	1
DLGAP2	-0.320895	0.0394207	-8.14028	1.28429e-15	9.63219e-15	14.0163	1
STAG1	0.67118	0.0827632	8.10964	1.62547e-15	1.21258e-14	13.9163	2
SLC22A17	0.641792	0.0791693	8.10657	1.66426e-15	1.23492e-14	13.9084	2
CERS6	-0.619374	0.0765726	-8.08872	1.9083e-15	1.40581e-14	13.8521	1
UPP2	-0.418643	0.0517592	-8.08829	1.91472e-15	1.40581e-14	13.8521	1
CCDC88A	-0.537479	0.0665277	-8.07902	2.05544e-15	1.50123e-14	13.8236	1
NRGN	0.281249	0.0348757	8.06431	2.30012e-15	1.67118e-14	13.777	2
CTNND2	-0.556579	0.06942	-8.01755	3.28513e-15	2.37449e-14	13.6244	1
MSRA	-0.631529	0.078947	-7.99941	3.77056e-15	2.71131e-14	13.5668	1
TUBA1B	0.327054	0.0409211	7.9923	3.9794e-15	2.8468e-14	13.5456	2
MBOAT2	-0.440697	0.0552233	-7.98027	4.35933e-15	3.10269e-14	13.5083	1
SCN9A	-0.458141	0.0575939	-7.95468	5.29025e-15	3.74614e-14	13.4264	1
GRM7	-0.19977	0.0251331	-7.94849	5.54334e-15	3.90553e-14	13.4083	1
PCNX2	-0.924179	0.116478	-7.93434	6.16793e-15	4.32375e-14	13.3641	1
CSMD1	-0.354303	0.0447426	-7.9187	6.93901e-15	4.83996e-14	13.3152	1
MGAT5	0.489627	0.0618559	7.9156	7.10266e-15	4.92946e-14	13.3072	2
UNC13C	-0.29408	0.0372127	-7.90266	7.82797e-15	5.40595e-14	13.2671	1
PRKG1	-0.16721	0.0211997	-7.88736	8.78074e-15	6.03406e-14	13.2194	1
TCF4	-0.257944	0.0327265	-7.88182	9.15345e-15	6.25934e-14	13.2035	1
NSF	-0.565562	0.0718128	-7.87551	9.59624e-15	6.53012e-14	13.1851	1
BRINP1	-0.576906	0.073477	-7.85151	1.14837e-14	7.77661e-14	13.1092	1
MAP7	-0.511033	0.0652328	-7.83399	1.30882e-14	8.82033e-14	13.0545	1
GMDS	-0.567757	0.0726358	-7.81649	1.49108e-14	1.00003e-13	13	1
PPP2R1A	0.645432	0.0826926	7.8052	1.6217e-14	1.08242e-13	12.9656	2
JAK2	0.509538	0.0653505	7.797	1.72356e-14	1.14494e-13	12.9412	2
PRKAG2	-0.43705	0.0561724	-7.7805	1.94803e-14	1.28792e-13	12.8901	1
PAM	-0.325219	0.0418697	-7.76741	2.14633e-14	1.41233e-13	12.8501	1
SPIRE1	1.08004	0.139149	7.7617	2.23897e-14	1.46637e-13	12.8338	2
USP25	-0.497913	0.0642041	-7.75515	2.35013e-14	1.53197e-13	12.8147	1
CAMK2D	-0.20971	0.0270717	-7.74646	2.50616e-14	1.62609e-13	12.7889	1
TSHZ2	0.122578	0.015832	7.7424	2.58235e-14	1.66777e-13	12.7779	2
TCF7L2	0.399759	0.0516995	7.73236	2.78097e-14	1.78777e-13	12.7477	2
PRR16	-0.338283	0.0438158	-7.72057	3.03336e-14	1.94107e-13	12.712	1
TNRC6C	-0.852424	0.110522	-7.71267	3.21499e-14	2.04791e-13	12.6887	1
KIF26B	-0.458373	0.0595904	-7.69206	3.74095e-14	2.3721e-13	12.6249	1
FBXO34	-0.614856	0.079961	-7.68944	3.81354e-14	2.40719e-13	12.6185	1
GAREM1	-0.307969	0.0402491	-7.65158	5.03225e-14	3.16216e-13	12.5	1
AL117190.2	-0.490107	0.0642206	-7.63162	5.82201e-14	3.64202e-13	12.4387	1
GAPDH	0.381762	0.050172	7.60905	6.86207e-14	4.27348e-13	12.3692	2
GALNT14	0.352069	0.0465132	7.56922	9.16283e-14	5.68096e-13	12.2456	2
PKM	0.600385	0.0793405	7.56719	9.29847e-14	5.73954e-13	12.2411	2
HECTD2	-0.644891	0.0855116	-7.54156	1.11921e-13	6.87799e-13	12.1625	1
TNIK	0.46311	0.0614778	7.53296	1.19085e-13	7.28611e-13	12.1375	2
ROBO1	-0.143712	0.0191179	-7.51716	1.33444e-13	8.12903e-13	12.09	1
SLCO3A1	-0.430302	0.0574381	-7.49158	1.60389e-13	9.72792e-13	12.012	1
BIN1	-0.71934	0.0960499	-7.48924	1.63115e-13	9.85048e-13	12.0065	1
LDLRAD4	-0.288563	0.0386611	-7.46391	1.95576e-13	1.17598e-12	11.9296	1
NETO1	-0.347639	0.0466027	-7.45965	2.01641e-13	1.20725e-12	11.9182	1
ENSA	0.585116	0.0784652	7.45702	2.05469e-13	1.22491e-12	11.9119	2
C8orf34	-0.226312	0.0303883	-7.44732	2.20215e-13	1.30724e-12	11.8836	1
FTL	0.565366	0.0760146	7.43759	2.36049e-13	1.39529e-12	11.8553	2
PTPN13	-0.319398	0.0430485	-7.41949	2.68555e-13	1.58073e-12	11.8011	1
FRMD4A	-0.617896	0.0833315	-7.41491	2.7746e-13	1.62629e-12	11.7888	1
SYNPO2	0.347763	0.0470002	7.39918	3.10293e-13	1.81112e-12	11.7421	2
ZNF609	-0.645954	0.0874474	-7.38677	3.38866e-13	1.96966e-12	11.7056	1
SRRM2	0.723024	0.0979015	7.38522	3.42627e-13	1.98326e-12	11.7026	2
YWHAG	0.565075	0.0765275	7.38395	3.45725e-13	1.99292e-12	11.7005	2
PAK3	-0.637833	0.0864416	-7.37878	3.58636e-13	2.05884e-12	11.6864	1
TRIM9	-0.772181	0.104829	-7.36611	3.92292e-13	2.24282e-12	11.6492	1
DNAJC1	0.480634	0.0653255	7.35752	4.1686e-13	2.37355e-12	11.6246	2
PLCB4	0.323425	0.0439965	7.35116	4.36052e-13	2.47273e-12	11.6068	2
PPIA	0.479553	0.065248	7.3497	4.40562e-13	2.48819e-12	11.6041	2
SESTD1	0.731051	0.099491	7.34791	4.46156e-13	2.50963e-12	11.6004	2
DOCK4	-0.265168	0.0361104	-7.34324	4.61133e-13	2.58345e-12	11.5878	1
BCL11B	-0.28154	0.0383742	-7.3367	4.82884e-13	2.69449e-12	11.5695	1
FAM19A5	-0.433829	0.0592144	-7.3264	5.19241e-13	2.87856e-12	11.5408	1
RPLP1	0.786248	0.10732	7.3262	5.19999e-13	2.87856e-12	11.5408	2
TTC3	-0.622321	0.0851795	-7.30599	5.9942e-13	3.3051e-12	11.4808	1
DYNLL1	0.423558	0.0582533	7.27098	7.66282e-13	4.20454e-12	11.3763	2
GABRA2	-0.356892	0.0490873	-7.27055	7.68572e-13	4.20454e-12	11.3763	1
CNTN4	0.194104	0.0267799	7.24811	8.99087e-13	4.89932e-12	11.3099	2
IL12RB2	-0.440601	0.060843	-7.24162	9.40752e-13	5.10641e-12	11.2919	1
NEDD4L	-0.666647	0.092093	-7.23884	9.59119e-13	5.18594e-12	11.2852	1
HLCS	-0.610369	0.0843631	-7.23502	9.85022e-13	5.30543e-12	11.2753	1
CCSER1	-0.332489	0.046039	-7.22191	1.07921e-12	5.7904e-12	11.2373	1
TTLL7	0.69363	0.0961135	7.21678	1.11842e-12	5.97778e-12	11.2235	2
HYDIN	-0.535171	0.0741789	-7.21461	1.1354e-12	6.04534e-12	11.2186	1
CDH6	0.313734	0.0436089	7.19428	1.30754e-12	6.93543e-12	11.1589	2
CDH9	-0.189181	0.0263168	-7.1886	1.36009e-12	7.18684e-12	11.1435	1
BEX3	0.448155	0.0626838	7.14946	1.7827e-12	9.38438e-12	11.0276	2
ISPD	0.600165	0.0840078	7.14415	1.84919e-12	9.69783e-12	11.0133	2
CALM1	0.323926	0.0453475	7.1432	1.86133e-12	9.72492e-12	11.0121	2
SATB2	0.220775	0.0309795	7.12649	2.08832e-12	1.08702e-11	10.9638	2
FSTL4	0.176025	0.0247296	7.11798	2.21424e-12	1.14828e-11	10.94	2
PTPRS	-0.489613	0.0690772	-7.08791	2.72154e-12	1.40613e-11	10.852	1
JAKMIP1	-0.680313	0.0959913	-7.08724	2.73406e-12	1.40738e-11	10.8516	1
CACNB4	0.304453	0.0429779	7.08394	2.79643e-12	1.4342e-11	10.8434	2
HINT1	0.565116	0.0797815	7.08329	2.80884e-12	1.43529e-11	10.8431	2
ZBTB16	0.352731	0.0498742	7.07242	3.0257e-12	1.54046e-11	10.8124	2
SNCB	0.43358	0.0613303	7.0696	3.0846e-12	1.56473e-11	10.8056	2
MYO1D	-0.324067	0.0459261	-7.05628	3.37828e-12	1.7075e-11	10.7676	1
NUAK1	0.395305	0.0560499	7.05273	3.46092e-12	1.74295e-11	10.7587	2
WNK2	-0.805563	0.114298	-7.04789	3.57713e-12	1.78878e-11	10.7474	1
LRRTM3	0.32954	0.0467574	7.04787	3.57756e-12	1.78878e-11	10.7474	2
RTTN	0.666037	0.094579	7.04213	3.72018e-12	1.85344e-11	10.732	2
CNKSR3	0.453457	0.0644077	7.04042	3.76374e-12	1.86847e-11	10.7285	2
BLCAP	0.876014	0.124485	7.03712	3.84916e-12	1.90411e-11	10.7203	2
PTPRR	-0.333141	0.0473477	-7.03607	3.87692e-12	1.91082e-11	10.7188	1
FTH1	0.321857	0.0457472	7.03557	3.89013e-12	1.91082e-11	10.7188	2
SCN2A	1.11872	0.159122	7.03061	4.02338e-12	1.96934e-11	10.7057	2
CACNB2	-0.279872	0.0398336	-7.02603	4.15081e-12	2.02461e-11	10.6937	1
CMIP	-0.952188	0.135917	-7.00566	4.76612e-12	2.31663e-11	10.6351	1
DNM3	-0.54034	0.0772955	-6.99058	5.27875e-12	2.5569e-11	10.5923	1
EML6	-0.340691	0.0487809	-6.98411	5.51487e-12	2.66202e-11	10.5748	1
RCAN2	0.245705	0.0352034	6.97958	5.68618e-12	2.73525e-11	10.563	2
RARB	0.248431	0.0356106	6.97632	5.81288e-12	2.78659e-11	10.5549	2
FARS2	0.668498	0.0958484	6.97454	5.88314e-12	2.81061e-11	10.5512	2
KCNH5	0.198381	0.0284545	6.97187	5.99001e-12	2.8519e-11	10.5449	2
KCNB2	-0.209953	0.0301628	-6.96067	6.46045e-12	3.06542e-11	10.5135	1
CAMK2G	0.418155	0.0601053	6.95705	6.6199e-12	3.13043e-11	10.5044	2
CLASP2	0.702143	0.101066	6.94737	7.06597e-12	3.33008e-11	10.4775	2
LUC7L3	0.611374	0.0880647	6.94233	7.30941e-12	3.43321e-11	10.4643	2
KIAA1211L	-0.323123	0.0465602	-6.9399	7.42982e-12	3.47805e-11	10.4587	1
TANC1	-0.348299	0.050243	-6.93229	7.82005e-12	3.64849e-11	10.4379	1
VPS13B	-0.997946	0.144394	-6.91128	9.00374e-12	4.18674e-11	10.3781	1
PREPL	0.606001	0.087847	6.89837	9.81653e-12	4.54952e-11	10.342	2
MAGI3	0.376664	0.0546183	6.89629	9.95347e-12	4.59771e-11	10.3375	2
TENM1	-0.278231	0.0404233	-6.88292	1.08836e-11	5.01078e-11	10.3001	1
SCN8A	-0.968085	0.140933	-6.86912	1.19337e-11	5.47617e-11	10.2615	1
KIDINS220	0.658495	0.0961178	6.85092	1.34702e-11	6.16097e-11	10.2104	2
FMN1	0.227711	0.0332455	6.84937	1.361e-11	6.20454e-11	10.2073	2
ACTG1	0.482694	0.0708038	6.81734	1.68324e-11	7.64858e-11	10.1164	2
BTNL9	-0.472677	0.0696369	-6.78774	2.04698e-11	9.27122e-11	10.0329	1
IQCJ-SCHIP1	-0.163038	0.0240431	-6.78107	2.13895e-11	9.65644e-11	10.0152	1
ATP6V1B2	0.639612	0.0945161	6.76723	2.34317e-11	1.05443e-10	9.97698	2
ADGRV1	-0.420727	0.0621939	-6.76476	2.38153e-11	1.06824e-10	9.97133	1
HOPX	-0.36666	0.0543382	-6.74774	2.66332e-11	1.19081e-10	9.92416	1
ZMAT4	0.225003	0.0336071	6.69511	3.75756e-11	1.67469e-10	9.77606	2
SSH2	-0.711794	0.106411	-6.6891	3.90779e-11	1.7361e-10	9.76042	1
ATF7IP2	-0.659062	0.0986242	-6.68255	4.07779e-11	1.80588e-10	9.74331	1
TMTC1	-0.261367	0.0391427	-6.6773	4.21948e-11	1.86271e-10	9.72985	1
EXOC4	-0.679379	0.101997	-6.6608	4.69705e-11	2.067e-10	9.68466	1
CELF5	-0.541693	0.081366	-6.65749	4.79894e-11	2.10519e-10	9.67671	1
PHYHIP	0.384074	0.0577267	6.6533	4.93108e-11	2.15638e-10	9.66627	2
CTNNA3	0.282803	0.0425102	6.6526	4.95372e-11	2.15951e-10	9.66564	2
SLC8A1	-0.332925	0.0501054	-6.64449	5.22078e-11	2.26884e-10	9.6442	1
NEFL	0.490011	0.0737714	6.64229	5.29563e-11	2.29422e-10	9.63936	2
TRA2A	1.02863	0.154887	6.64113	5.3357e-11	2.30443e-10	9.63744	2
ATP6V1H	-0.36312	0.0546908	-6.6395	5.39232e-11	2.32169e-10	9.6342	1
SCN3A	0.549542	0.082779	6.63866	5.42163e-11	2.32713e-10	9.63318	2
RTN1	0.526784	0.0793837	6.63592	5.51852e-11	2.36145e-10	9.62682	2
CHGA	0.390877	0.0589697	6.62844	5.79197e-11	2.47089e-10	9.60715	2
CDH4	-0.324723	0.0490454	-6.62087	6.08243e-11	2.58689e-10	9.58722	1
VPS53	-0.756381	0.11447	-6.60766	6.62349e-11	2.80844e-10	9.55154	1
GPI	-0.584336	0.0884536	-6.60613	6.68875e-11	2.82752e-10	9.5486	1
ANKRD11	-0.540421	0.0818858	-6.59969	6.97206e-11	2.93837e-10	9.53189	1
PHACTR2	-0.32019	0.0485514	-6.59486	7.19215e-11	3.01357e-10	9.52092	1
KLC1	0.476599	0.0722685	6.59483	7.19368e-11	3.01357e-10	9.52092	2
LUZP2	-0.17222	0.0262676	-6.55637	9.20736e-11	3.84559e-10	9.41504	1
BRINP3	0.187651	0.0286497	6.54985	9.59973e-11	3.9975e-10	9.39821	2
IL1RAPL1	-0.282278	0.0431327	-6.54441	9.93961e-11	4.12671e-10	9.3844	1
GLCCI1	0.463435	0.0708307	6.54286	1.00386e-10	4.15545e-10	9.38138	2
ACYP2	0.694116	0.10636	6.52612	1.11707e-10	4.61038e-10	9.33626	2
CCK	0.235188	0.0361961	6.49762	1.33914e-10	5.51063e-10	9.2588	2
MED13L	0.759214	0.116899	6.49459	1.36516e-10	5.60115e-10	9.25172	2
LRRC7	-0.475709	0.073309	-6.4891	1.41359e-10	5.78289e-10	9.23786	1
SNED1	-0.234401	0.0361275	-6.48816	1.422e-10	5.80024e-10	9.23655	1
PDE4D	0.289897	0.0447984	6.47116	1.58379e-10	6.44136e-10	9.19102	2
OXR1	-0.285592	0.0443222	-6.44354	1.88571e-10	7.647e-10	9.11651	1
GRIK2	-0.232476	0.0361527	-6.4304	2.04841e-10	8.28268e-10	9.08183	1
PPP2R2C	-0.611214	0.095229	-6.41836	2.20947e-10	8.90814e-10	9.05021	1
PEBP1	0.343536	0.0535287	6.41778	2.21756e-10	8.91497e-10	9.04988	2
ZNF385D	0.125757	0.0196135	6.41177	2.30286e-10	9.23128e-10	9.03474	2
ITPR2	0.214045	0.0334451	6.39989	2.48114e-10	9.91746e-10	9.0036	2
HNRNPU	0.786215	0.123031	6.3904	2.6331e-10	1.04948e-09	8.97903	2
SOBP	-0.492151	0.0770598	-6.38662	2.69605e-10	1.07151e-09	8.97	1
GULP1	-0.20223	0.0316944	-6.38064	2.79888e-10	1.10922e-09	8.95498	1
PRKCE	-0.328828	0.0517347	-6.35605	3.26317e-10	1.28891e-09	8.88978	1
SARAF	0.528412	0.0831402	6.35567	3.27077e-10	1.28891e-09	8.88978	2
LHFPL3	0.179286	0.028222	6.3527	3.33185e-10	1.30928e-09	8.88297	2
SGCD	-0.180819	0.0284803	-6.34893	3.41101e-10	1.33662e-09	8.87399	1
AKAP12	0.56755	0.0895129	6.34042	3.59645e-10	1.40534e-09	8.85222	2
UBB	0.489792	0.0773724	6.33031	3.82959e-10	1.49023e-09	8.82675	2
FAM171A1	0.673767	0.106439	6.33008	3.83507e-10	1.49023e-09	8.82675	2
WDR7	-0.998329	0.158236	-6.30913	4.36701e-10	1.68968e-09	8.7722	1
SPAG16	0.359088	0.0569175	6.30892	4.37257e-10	1.68968e-09	8.7722	2
GRM8	-0.170625	0.0271273	-6.28979	4.9215e-10	1.89655e-09	8.72204	1
CHD9	0.834536	0.132807	6.28385	5.10547e-10	1.96202e-09	8.7073	2
CACNA2D1	-0.407919	0.0649304	-6.28241	5.151e-10	1.97408e-09	8.70464	1
MACROD2	-0.406118	0.0646573	-6.28108	5.19322e-10	1.98481e-09	8.70228	1
HECW1	0.279485	0.0445527	6.27313	5.45427e-10	2.07888e-09	8.68217	2
LRRC4C	-0.175905	0.0280828	-6.26379	5.77712e-10	2.19594e-09	8.65838	1
FRYL	0.533778	0.0854326	6.24794	6.36795e-10	2.41394e-09	8.61727	2
ABHD3	-0.557124	0.0892728	-6.24069	6.65746e-10	2.51685e-09	8.59914	1
HIVEP3	-0.380756	0.0611369	-6.22792	7.19951e-10	2.71441e-09	8.56632	1
ADAMTS17	0.344356	0.0553039	6.22662	7.25694e-10	2.72869e-09	8.56405	2
MAP1B	0.467634	0.0751419	6.22334	7.40378e-10	2.77642e-09	8.55652	2
APLP1	0.469171	0.0757783	6.19137	8.99948e-10	3.36576e-09	8.47292	2
CNTNAP3B	-0.202416	0.0327272	-6.18495	9.35768e-10	3.49036e-09	8.45713	1
ENC1	-0.222005	0.0359127	-6.18179	9.53957e-10	3.54872e-09	8.44993	1
NFAT5	-0.671021	0.108638	-6.17669	9.83977e-10	3.65066e-09	8.43763	1
ATP2A2	0.625597	0.101417	6.16855	1.03385e-09	3.82553e-09	8.41731	2
MEF2A	0.366776	0.0594996	6.16435	1.06057e-09	3.91402e-09	8.40738	2
TLN2	-0.364144	0.0591094	-6.16052	1.08548e-09	3.99535e-09	8.39845	1
VPS13D	0.369284	0.0599863	6.15614	1.11471e-09	4.09215e-09	8.38805	2
SRGAP1	0.383394	0.062309	6.15311	1.13534e-09	4.15695e-09	8.38123	2
2023-03-03	0.414899	0.0675506	6.14206	1.21387e-09	4.43286e-09	8.35332	2
PDE1C	-0.220548	0.035925	-6.13913	1.23558e-09	4.50034e-09	8.34675	1
WDR17	-0.605587	0.0988554	-6.12599	1.33758e-09	4.85918e-09	8.31344	1
TRPC6	-0.295609	0.0483235	-6.11729	1.40959e-09	5.10746e-09	8.2918	1
SUSD4	-0.28852	0.0472089	-6.11156	1.4591e-09	5.27316e-09	8.27793	1
THY1	0.344173	0.0563294	6.11	1.47286e-09	5.30913e-09	8.27498	2
RFX3	-0.219997	0.0361826	-6.08019	1.76172e-09	6.33402e-09	8.19832	1
COL5A2	-0.20131	0.0331899	-6.0654	1.92486e-09	6.90279e-09	8.16098	1
CCDC3	0.307721	0.050795	6.0581	2.01068e-09	7.19204e-09	8.14315	2
CALM3	0.326297	0.0538678	6.05738	2.01942e-09	7.20485e-09	8.14237	2
TMEM132C	0.299131	0.0494016	6.05508	2.0473e-09	7.28568e-09	8.13753	2
KIRREL3	-0.12615	0.0208371	-6.05411	2.05916e-09	7.30923e-09	8.13613	1
SIK3	0.600045	0.099155	6.05158	2.09051e-09	7.40166e-09	8.13067	2
SPG11	0.90112	0.14893	6.05064	2.10229e-09	7.42456e-09	8.12933	2
KHDRBS3	0.223863	0.0370235	6.0465	2.15494e-09	7.59126e-09	8.11969	2
BAALC	0.402874	0.0668255	6.02874	2.39535e-09	8.41689e-09	8.07485	2
SLC2A13	-0.314828	0.0523231	-6.01699	2.56871e-09	9.0034e-09	8.04559	1
VSNL1	0.27189	0.0454531	5.98176	3.1649e-09	1.10652e-08	7.95604	2
YWHAB	0.408011	0.068255	5.97774	3.24092e-09	1.12748e-08	7.94789	2
APOO	0.539905	0.0903193	5.97773	3.241e-09	1.12748e-08	7.94789	2
CKB	0.324736	0.0543559	5.97425	3.30846e-09	1.14748e-08	7.94026	2
ST7	0.59645	0.0998424	5.97391	3.31493e-09	1.14748e-08	7.94026	2
CNTN6	0.316519	0.0530091	5.97103	3.37185e-09	1.16429e-08	7.93394	2
DGKB	-0.142983	0.0239545	-5.96895	3.41347e-09	1.17575e-08	7.92968	1
MICU1	-0.642358	0.107696	-5.96457	3.50271e-09	1.20352e-08	7.91955	1
NDFIP1	0.52852	0.088953	5.94157	4.0104e-09	1.37457e-08	7.86183	2
NKAIN2	-0.207089	0.0349416	-5.9267	4.37605e-09	1.49622e-08	7.825	1
DDX17	0.617976	0.104785	5.89753	5.19004e-09	1.7702e-08	7.75198	2
RANGAP1	0.752833	0.127882	5.88695	5.52053e-09	1.87833e-08	7.72623	2
SPOCK1	0.176345	0.030046	5.86918	6.12197e-09	2.0779e-08	7.68238	2
DSCAML1	-0.195733	0.0333834	-5.86318	6.33884e-09	2.14628e-08	7.66831	1
GABRB1	-0.436628	0.0745024	-5.86059	6.43484e-09	2.17351e-08	7.66284	1
DNAJA1	0.610908	0.104251	5.85997	6.45799e-09	2.17606e-08	7.66233	2
DOK6	-0.227703	0.0388826	-5.85617	6.60213e-09	2.21927e-08	7.65379	1
GABRB3	-0.473998	0.0814336	-5.82067	8.1072e-09	2.71864e-08	7.56565	1
SIPA1L3	-0.319124	0.055019	-5.80025	9.11931e-09	3.0507e-08	7.5156	1
NOVA1	0.315566	0.0548031	5.75818	1.16065e-08	3.87345e-08	7.4119	2
SH3KBP1	-0.472823	0.0821735	-5.75396	1.18898e-08	3.95853e-08	7.40247	1
BMPR2	0.867757	0.150936	5.74916	1.22206e-08	4.05897e-08	7.39158	2
RIMS2	0.313343	0.0545951	5.73939	1.29204e-08	4.28122e-08	7.36843	2
YWHAH	0.350338	0.0610501	5.73854	1.29832e-08	4.29184e-08	7.36736	2
SSBP3	0.383496	0.0668503	5.73664	1.31245e-08	4.3283e-08	7.36368	2
TNKS	-0.841317	0.146718	-5.73423	1.33058e-08	4.37772e-08	7.35875	1
SLC1A1	-0.642917	0.112133	-5.73351	1.3361e-08	4.38554e-08	7.35798	1
FIGN	0.287347	0.0501329	5.73171	1.34985e-08	4.42028e-08	7.35455	2
FUT9	0.288212	0.0504253	5.71563	1.47907e-08	4.83207e-08	7.31587	2
TRIO	0.702788	0.1231	5.70908	1.53506e-08	5.00329e-08	7.30074	2
DCLK2	-0.394381	0.069145	-5.70369	1.58267e-08	5.14645e-08	7.28849	1
RPL7	0.678774	0.119062	5.70102	1.60681e-08	5.21281e-08	7.28293	2
CLU	0.246109	0.0432102	5.69562	1.65666e-08	5.36204e-08	7.27067	2
SYN1	0.355651	0.0625277	5.68789	1.73072e-08	5.58879e-08	7.25268	2
WSB1	0.367545	0.0647044	5.68038	1.80578e-08	5.8177e-08	7.23525	2
ALK	0.563138	0.0993355	5.66906	1.92493e-08	6.18726e-08	7.2085	2
KCNAB1	-0.186643	0.0329403	-5.66609	1.95738e-08	6.2771e-08	7.20224	1
SPARCL1	0.161541	0.028525	5.66315	1.99011e-08	6.36745e-08	7.19603	2
SCN3B	-0.39435	0.0698449	-5.64608	2.19065e-08	6.99303e-08	7.15533	1
AK5	-0.199005	0.0352861	-5.63976	2.26975e-08	7.229e-08	7.14092	1
CDHR3	-0.280991	0.0498431	-5.63752	2.29846e-08	7.30377e-08	7.13645	1
MAP2	-0.440242	0.0781144	-5.63586	2.31994e-08	7.35526e-08	7.1334	1
ADGRL3	-0.282547	0.0501684	-5.63197	2.37104e-08	7.50023e-08	7.12493	1
KIAA1328	-0.518376	0.0921061	-5.62803	2.42396e-08	7.65027e-08	7.11632	1
CRYAB	0.754844	0.134919	5.59481	2.91836e-08	9.18988e-08	7.03669	2
CASK	-0.575953	0.103014	-5.59101	2.98085e-08	9.36551e-08	7.02847	1
OSBPL8	-0.548675	0.0982402	-5.58503	3.08167e-08	9.66052e-08	7.015	1
RGS6	-0.123195	0.0220849	-5.57824	3.20026e-08	1.00098e-07	6.99958	1
KCNQ3	0.215727	0.0386968	5.57481	3.26182e-08	1.01795e-07	6.99227	2
RPL31	0.945117	0.169616	5.5721	3.31131e-08	1.03109e-07	6.9867	2
RNF144A	0.259443	0.046636	5.56315	3.48e-08	1.0812e-07	6.96609	2
SORBS2	-0.18685	0.0335937	-5.56205	3.50114e-08	1.08535e-07	6.96443	1
SSBP2	0.305785	0.0550011	5.55961	3.54893e-08	1.09773e-07	6.9595	2
ADCY1	-0.318642	0.0577118	-5.52127	4.38622e-08	1.34979e-07	6.86973	1
GRID2	-0.12541	0.022715	-5.52101	4.3925e-08	1.34979e-07	6.86973	1
MLLT3	-0.349672	0.063335	-5.52099	4.39287e-08	1.34979e-07	6.86973	1
SETBP1	0.291787	0.0528558	5.52043	4.40644e-08	1.35099e-07	6.86935	2
FBXW7	-0.399755	0.0724404	-5.5184	4.45616e-08	1.36323e-07	6.86543	1
MLLT10	0.789974	0.143223	5.51568	4.5233e-08	1.38075e-07	6.85989	2
MYT1L	-0.370962	0.0675878	-5.4886	5.24846e-08	1.5986e-07	6.79626	1
NDUFA4	0.505123	0.0920438	5.48785	5.26997e-08	1.60135e-07	6.79551	2
TTC14	-0.558102	0.101704	-5.48749	5.28043e-08	1.60135e-07	6.79551	1
DPP7	0.634383	0.115656	5.48511	5.34993e-08	1.61891e-07	6.79078	2
KCNJ6	-0.281027	0.0513233	-5.47561	5.63512e-08	1.70151e-07	6.76916	1
ZNF292	0.680541	0.124448	5.4685	5.85865e-08	1.76519e-07	6.75321	2
NCAM1	-0.519781	0.0950888	-5.46627	5.93037e-08	1.78295e-07	6.74886	1
TMTC2	0.191966	0.0351348	5.46369	6.01428e-08	1.80428e-07	6.74369	2
KMT2A	0.663177	0.12141	5.46228	6.06098e-08	1.81439e-07	6.74127	2
FAM172A	0.674907	0.123701	5.45593	6.2744e-08	1.87426e-07	6.72717	2
TMSB10	0.283792	0.0521959	5.43705	6.95352e-08	2.07268e-07	6.68347	2
KIAA1217	-0.0981324	0.0180654	-5.43207	7.14401e-08	2.12492e-07	6.67266	1
CCDC171	-0.479425	0.0884404	-5.42088	7.59115e-08	2.25312e-07	6.64722	1
ACTB	0.276509	0.0512603	5.39421	8.76893e-08	2.59542e-07	6.58579	2
NR3C2	-0.25542	0.047353	-5.39394	8.78162e-08	2.59542e-07	6.58579	1
BICC1	-0.277887	0.052017	-5.34223	1.15947e-07	3.41958e-07	6.46603	1
BMPER	0.202045	0.0378505	5.33798	1.18615e-07	3.49088e-07	6.45706	2
WDPCP	0.430325	0.0809554	5.31558	1.33676e-07	3.92585e-07	6.40607	2
WASF1	-0.449982	0.0846729	-5.31436	1.34548e-07	3.94316e-07	6.40416	1
GAB1	0.173028	0.0325614	5.31389	1.34885e-07	3.94474e-07	6.40398	2
ANKRD33B	-0.307813	0.057976	-5.30931	1.38213e-07	4.03362e-07	6.39431	1
FCHSD2	0.29007	0.0546729	5.30554	1.41012e-07	4.10673e-07	6.3865	2
VAV3	0.290928	0.0550299	5.28672	1.55832e-07	4.52886e-07	6.34401	2
LRFN5	-0.241544	0.0457222	-5.28285	1.59065e-07	4.61321e-07	6.336	1
PARP8	-0.37752	0.0716004	-5.2726	1.67935e-07	4.86035e-07	6.31333	1
PRICKLE2	-0.429665	0.081522	-5.27054	1.69772e-07	4.90335e-07	6.30951	1
SLC4A10	0.454004	0.0862274	5.2652	1.74637e-07	5.03345e-07	6.29813	2
CNTN3	-0.169117	0.0321414	-5.26166	1.77927e-07	5.1177e-07	6.29093	1
TRIM2	-0.581055	0.110444	-5.26108	1.78478e-07	5.12299e-07	6.29048	1
CCBE1	-0.179696	0.0341884	-5.25605	1.83279e-07	5.24998e-07	6.27984	1
SLC26A4	-0.281008	0.0536118	-5.24154	1.97836e-07	5.65536e-07	6.24754	1
SPTBN1	0.920628	0.176431	5.21805	2.23804e-07	6.38461e-07	6.19487	2
ACVR1	-0.424452	0.0814612	-5.21048	2.3286e-07	6.62937e-07	6.17853	1
ITSN1	0.786564	0.151125	5.20473	2.39974e-07	6.81801e-07	6.16634	2
TSPAN5	-0.419303	0.0805691	-5.20426	2.40562e-07	6.8208e-07	6.16616	1
RALGPS2	-0.330465	0.0635941	-5.19646	2.50568e-07	7.08745e-07	6.14951	1
CCDC91	-0.466082	0.0896976	-5.19615	2.50982e-07	7.08745e-07	6.14951	1
SLC24A3	-0.138238	0.0266258	-5.1919	2.56609e-07	7.22452e-07	6.14119	1
NELL1	-0.189039	0.0364117	-5.1917	2.56872e-07	7.22452e-07	6.14119	1
NPAS3	-0.195116	0.0375966	-5.18973	2.59526e-07	7.28449e-07	6.1376	1
BACH2	0.266075	0.0513099	5.18564	2.65122e-07	7.42661e-07	6.12921	2
MT-CO1	0.169188	0.0326423	5.18308	2.68685e-07	7.51134e-07	6.12428	2
MAPK10	-0.473042	0.0914548	-5.17241	2.84029e-07	7.92442e-07	6.10103	1
FAM153A	-0.428985	0.083025	-5.16693	2.92232e-07	8.137e-07	6.08954	1
STK39	-0.38071	0.0737309	-5.16351	2.97473e-07	8.26642e-07	6.08268	1
PTCHD4	0.184981	0.0359174	5.15016	3.18807e-07	8.84167e-07	6.05347	2
TANC2	-0.266178	0.0518093	-5.13764	3.40148e-07	9.4148e-07	6.02619	1
PHACTR3	-0.338137	0.0660151	-5.12212	3.68533e-07	1.01803e-06	5.99224	1
CDK14	-0.307487	0.0601041	-5.1159	3.80532e-07	1.0491e-06	5.97918	1
IL1RAPL2	0.102171	0.0200911	5.0854	4.45089e-07	1.22465e-06	5.91199	2
GNG7	0.336267	0.0662161	5.07832	4.61514e-07	1.26735e-06	5.8971	2
GABRG3	0.166415	0.032781	5.07657	4.65674e-07	1.27626e-06	5.89406	2
RPS6KA2	0.188943	0.0373203	5.06273	4.99783e-07	1.36705e-06	5.86421	2
SPIDR	-0.44277	0.0875004	-5.06021	5.06254e-07	1.38204e-06	5.85948	1
ZEB1	0.288429	0.0570512	5.05562	5.18255e-07	1.41204e-06	5.85015	2
MTHFD2L	0.300099	0.0595076	5.04303	5.5255e-07	1.50255e-06	5.82317	2
DIP2A	0.290068	0.0575688	5.03864	5.6504e-07	1.53352e-06	5.81431	2
PEX5L	-0.160498	0.031866	-5.03665	5.70762e-07	1.54605e-06	5.81078	1
GABRB2	0.382989	0.0760764	5.03426	5.77729e-07	1.56188e-06	5.80635	2
FRMD5	0.153086	0.0304173	5.03285	5.81888e-07	1.57009e-06	5.80408	2
HSP90AA1	0.278939	0.0554965	5.02625	6.01712e-07	1.62044e-06	5.79037	2
PEA15	0.404001	0.0807963	5.00024	6.86334e-07	1.84477e-06	5.73406	2
SNCA	0.324434	0.0649696	4.99364	7.096e-07	1.90364e-06	5.72042	2
RIT2	0.161788	0.0324023	4.9931	7.11532e-07	1.90516e-06	5.72007	2
CNTN5	-0.0835642	0.0167376	-4.9926	7.13315e-07	1.90627e-06	5.71981	1
DDX24	0.446868	0.0896086	4.98689	7.34146e-07	1.95819e-06	5.70815	2
ANKRD17	0.713624	0.143692	4.96636	8.13978e-07	2.16698e-06	5.66414	2
LRRTM4	-0.101971	0.020551	-4.96185	8.32584e-07	2.2123e-06	5.65516	1
TENM2	-0.133854	0.0270754	-4.94373	9.11647e-07	2.41777e-06	5.61658	1
GDI1	0.373559	0.0756629	4.93715	9.42113e-07	2.49383e-06	5.60313	2
BCL11A	-0.243281	0.0492952	-4.93518	9.51411e-07	2.51367e-06	5.59969	1
GRIA4	-0.127868	0.0259282	-4.93163	9.68419e-07	2.55377e-06	5.59282	1
HSPA1A	0.433995	0.0880419	4.92942	9.79153e-07	2.57721e-06	5.58885	2
PLCXD3	0.181504	0.0368283	4.92838	9.84244e-07	2.58573e-06	5.58742	2
ARHGAP6	-0.234747	0.0479051	-4.90025	1.13196e-06	2.96821e-06	5.52751	1
ITM2B	0.419502	0.0856732	4.89654	1.15301e-06	3.01773e-06	5.52032	2
GRIN2A	-0.303492	0.0622139	-4.8782	1.2625e-06	3.2981e-06	5.48174	1
RAB11FIP3	-0.454289	0.0932552	-4.87146	1.30522e-06	3.40333e-06	5.4681	1
PITPNC1	0.214218	0.0439968	4.86895	1.32148e-06	3.43931e-06	5.46353	2
DPY19L2	0.445907	0.0922786	4.83219	1.58322e-06	4.11285e-06	5.38586	2
GNAL	-0.149812	0.0310181	-4.82984	1.60149e-06	4.15257e-06	5.38168	1
PCDH7	-0.128657	0.0266544	-4.82685	1.62514e-06	4.20606e-06	5.37612	1
NTNG1	-0.110238	0.0228501	-4.82439	1.64481e-06	4.2491e-06	5.3717	1
FAM49A	0.492354	0.102263	4.8146	1.72541e-06	4.44907e-06	5.35173	2
SLC24A2	0.188017	0.039374	4.77516	2.09045e-06	5.38039e-06	5.26919	2
STAT4	0.241589	0.0507232	4.76289	2.21844e-06	5.69318e-06	5.24465	2
RNF130	-0.430187	0.0903236	-4.76273	2.22013e-06	5.69318e-06	5.24465	1
SYP	0.490101	0.103124	4.75253	2.33234e-06	5.96945e-06	5.22407	2
SULF1	0.322319	0.0678257	4.75216	2.33643e-06	5.96945e-06	5.22407	2
PTK2B	-0.214073	0.0450622	-4.7506	2.35417e-06	6.00377e-06	5.22158	1
NPSR1	-0.257419	0.0542234	-4.74739	2.39093e-06	6.08639e-06	5.21564	1
PACRG	-0.319996	0.0675182	-4.7394	2.48473e-06	6.31365e-06	5.19972	1
TAOK3	0.653383	0.137905	4.73792	2.50248e-06	6.34719e-06	5.19742	2
HSPD1	0.744435	0.157801	4.71756	2.75973e-06	6.98699e-06	5.15571	2
PDE1B	0.799775	0.169821	4.70953	2.86803e-06	7.248e-06	5.13978	2
PIK3R1	0.273502	0.0581683	4.70191	2.97459e-06	7.50371e-06	5.12472	2
NDRG4	0.413032	0.087993	4.69392	3.09037e-06	7.77751e-06	5.10916	2
ZFHX3	0.147492	0.0314237	4.69365	3.09428e-06	7.77751e-06	5.10916	2
ASTN2	0.134337	0.0286279	4.69253	3.11091e-06	7.80525e-06	5.10761	2
TRPM3	0.111353	0.0237739	4.68384	3.24267e-06	8.12124e-06	5.09038	2
FAM19A2	-0.102559	0.0219387	-4.6748	3.38529e-06	8.46323e-06	5.07246	1
DGKI	0.311368	0.0666972	4.66838	3.49014e-06	8.69695e-06	5.06063	2
TNRC6A	0.389503	0.0834354	4.66832	3.49125e-06	8.69695e-06	5.06063	2
SBF2	-0.500162	0.107397	-4.65711	3.68201e-06	9.14117e-06	5.039	1
ZMYND8	0.318852	0.0684661	4.65707	3.68268e-06	9.14117e-06	5.039	2
FUT8	0.379218	0.0815495	4.65016	3.80538e-06	9.42896e-06	5.02554	2
SIPA1L1	-0.216861	0.0466974	-4.64397	3.91851e-06	9.69206e-06	5.01358	1
ARHGEF12	0.510751	0.11033	4.62928	4.20001e-06	1.03699e-05	4.98422	2
ARHGAP15	0.303227	0.0656279	4.62041	4.37948e-06	1.07939e-05	4.96682	2
CDKL5	0.363527	0.0787869	4.61405	4.51242e-06	1.1102e-05	4.9546	2
CLVS1	-0.524051	0.11367	-4.61028	4.59316e-06	1.12807e-05	4.94766	1
GRIK4	-0.204571	0.0444342	-4.6039	4.73298e-06	1.16037e-05	4.9354	1
DNAH14	-0.219954	0.0478003	-4.60151	4.78642e-06	1.17141e-05	4.93129	1
RBFOX3	-0.216136	0.0470703	-4.59178	5.00985e-06	1.22395e-05	4.91224	1
CHRM2	0.171045	0.0372989	4.58578	5.15245e-06	1.25659e-05	4.90081	2
LINGO2	-0.135529	0.0295782	-4.58206	5.24287e-06	1.27641e-05	4.89401	1
RGS7	-0.15947	0.0348179	-4.58012	5.29066e-06	1.2858e-05	4.89083	1
PATJ	0.377417	0.0824357	4.57832	5.33532e-06	1.2944e-05	4.88793	2
GTDC1	0.291316	0.0638409	4.56316	5.7264e-06	1.38686e-05	4.85797	2
ANKRD36C	0.552738	0.121258	4.55835	5.85605e-06	1.4158e-05	4.849	2
GOLGB1	0.502262	0.110565	4.54269	6.29805e-06	1.52003e-05	4.81815	2
PLEKHA5	-0.236547	0.0520788	-4.54209	6.31561e-06	1.52164e-05	4.81769	1
PLXDC2	0.177145	0.0390623	4.53494	6.52873e-06	1.57027e-05	4.80403	2
ADGRB3	-0.384433	0.0847869	-4.53411	6.55369e-06	1.57356e-05	4.80312	1
HERC1	0.442015	0.097752	4.5218	6.93799e-06	1.66297e-05	4.77912	2
PRKAR2B	0.323838	0.0716966	4.51678	7.10058e-06	1.69902e-05	4.7698	2
AKAP13	-0.277014	0.06134	-4.51604	7.12488e-06	1.70192e-05	4.76906	1
PLD5	0.216316	0.0479484	4.51144	7.2778e-06	1.73548e-05	4.76058	2
VTI1A	-0.795812	0.176441	-4.51035	7.31433e-06	1.74121e-05	4.75915	1
USP47	-0.477513	0.10597	-4.50611	7.45877e-06	1.77257e-05	4.7514	1
GNA14	-0.277058	0.0616517	-4.49392	7.8893e-06	1.8717e-05	4.72776	1
DPY19L1	0.186746	0.041624	4.4865	8.16264e-06	1.93326e-05	4.71371	2
LRRK1	-0.169042	0.0376937	-4.48461	8.23367e-06	1.94677e-05	4.71068	1
CACNA2D3	-0.178868	0.0400434	-4.46685	8.93162e-06	2.10823e-05	4.67608	1
GABRA1	0.319507	0.0715594	4.46492	9.01082e-06	2.12333e-05	4.67298	2
UBE2H	0.642609	0.144122	4.45877	9.26733e-06	2.18009e-05	4.66153	2
KHDRBS2	0.164212	0.036915	4.44838	9.71697e-06	2.27851e-05	4.64235	2
EVL	0.445062	0.100051	4.44835	9.71836e-06	2.27851e-05	4.64235	2
NRG3	-0.320528	0.0721769	-4.44087	1.00553e-05	2.35355e-05	4.62828	1
LDB2	0.1436	0.0323895	4.43353	1.03961e-05	2.42924e-05	4.61453	2
SMARCA2	0.433933	0.0979802	4.42878	1.06228e-05	2.47807e-05	4.60589	2
HP1BP3	0.501725	0.11357	4.41777	1.11667e-05	2.60059e-05	4.58493	2
CDH2	0.255387	0.0578862	4.41189	1.14676e-05	2.66623e-05	4.5741	2
FAM153C	-0.283496	0.0643799	-4.40348	1.19118e-05	2.76489e-05	4.55832	1
KLHL1	0.237182	0.0539601	4.39551	1.23482e-05	2.86141e-05	4.54342	2
TMEM59L	0.347956	0.0792575	4.3902	1.26471e-05	2.92371e-05	4.53407	2
ZRANB3	-0.467186	0.106421	-4.38999	1.26589e-05	2.92371e-05	4.53407	1
PID1	-0.195732	0.0446498	-4.38373	1.30208e-05	3.00233e-05	4.52254	1
NRXN3	-0.149571	0.0341638	-4.37806	1.3357e-05	3.07475e-05	4.51219	1
ATP2B2	0.297701	0.0680117	4.3772	1.34085e-05	3.08152e-05	4.51124	2
MAGI2	-0.234474	0.053586	-4.37566	1.35014e-05	3.09778e-05	4.50895	1
RAPGEF2	0.266687	0.0612421	4.35463	1.48357e-05	3.39832e-05	4.46874	2
MYO5A	0.552807	0.126996	4.35296	1.49469e-05	3.41819e-05	4.4662	2
PEG10	0.405919	0.0932937	4.35098	1.508e-05	3.44297e-05	4.46307	2
PTPRO	-0.148437	0.0341213	-4.35028	1.51271e-05	3.44809e-05	4.46242	1
SGCZ	0.0922239	0.0212842	4.33297	1.63416e-05	3.71885e-05	4.42959	2
UGGT2	-0.475809	0.110105	-4.32142	1.72029e-05	3.90847e-05	4.40799	1
TMEM132B	-0.287925	0.0667587	-4.31292	1.78642e-05	4.05212e-05	4.39232	1
USP33	0.351002	0.0814191	4.31105	1.80124e-05	4.07911e-05	4.38943	2
GPM6A	0.268744	0.0623603	4.30954	1.81335e-05	4.09988e-05	4.38723	2
TMEM178B	-0.166576	0.0387345	-4.30046	1.88771e-05	4.2611e-05	4.37048	1
PDE7A	0.385847	0.0898428	4.29469	1.93648e-05	4.36411e-05	4.3601	2
RBFOX1	-0.255516	0.0596399	-4.28432	2.0272e-05	4.56119e-05	4.34092	1
FGF14	0.32546	0.0760387	4.28019	2.06439e-05	4.6374e-05	4.33373	2
CSMD3	-0.221017	0.0516579	-4.27847	2.08008e-05	4.66512e-05	4.33114	1
PDE3B	-0.225088	0.0526796	-4.27278	2.13288e-05	4.77587e-05	4.32095	1
CAMK2B	0.338852	0.0793141	4.27227	2.13758e-05	4.77873e-05	4.32069	2
FOXN3	0.288627	0.0677246	4.26178	2.23843e-05	4.99618e-05	4.30136	2
KANSL1	0.409449	0.0962397	4.25447	2.31131e-05	5.15061e-05	4.28814	2
ARID5B	0.368843	0.0869517	4.24193	2.4417e-05	5.4325e-05	4.265	2
LPP	-0.208292	0.0491858	-4.2348	2.51897e-05	5.59549e-05	4.25216	1
MAP4K3	0.454161	0.107523	4.22386	2.64204e-05	5.85953e-05	4.23214	2
IGSF9B	0.339474	0.0807437	4.20435	2.87579e-05	6.36783e-05	4.19601	2
DIRAS2	0.182076	0.0433825	4.197	2.96878e-05	6.56331e-05	4.18288	2
DAPK1	-0.225565	0.0537786	-4.19433	3.00325e-05	6.62901e-05	4.17855	1
CEMIP	0.199083	0.0475068	4.19063	3.05176e-05	6.72544e-05	4.17228	2
RNF220	0.178627	0.042746	4.17879	3.21187e-05	7.06712e-05	4.15076	2
JPH4	-0.355888	0.0851992	-4.17712	3.23503e-05	7.10687e-05	4.14832	1
MARK3	0.637031	0.152748	4.17046	3.32925e-05	7.30237e-05	4.13654	2
STOX2	0.410485	0.0988642	4.15201	3.60409e-05	7.89246e-05	4.10279	2
CIT	0.179785	0.0433044	4.15165	3.6096e-05	7.89246e-05	4.10279	2
KDM4C	-0.647278	0.156043	-4.14809	3.66516e-05	8.00141e-05	4.09683	1
DPP10	0.0983391	0.02376	4.13885	3.81307e-05	8.3113e-05	4.08033	2
PCDH11X	0.124727	0.0301635	4.13504	3.87569e-05	8.43462e-05	4.07393	2
FAT3	-0.162269	0.039318	-4.1271	4.00938e-05	8.71197e-05	4.05988	1
XKR4	-0.168625	0.0409254	-4.12031	4.12709e-05	8.9538e-05	4.04799	1
ROCK2	-0.430375	0.104676	-4.11152	4.28452e-05	9.28091e-05	4.03241	1
AIG1	0.381533	0.0929142	4.1063	4.38063e-05	9.47438e-05	4.02345	2
TEAD1	-0.24493	0.0597204	-4.10128	4.47487e-05	9.66323e-05	4.01488	1
PTGES3	0.475775	0.116122	4.09719	4.55336e-05	9.81752e-05	4.008	2
AHCYL2	-0.458534	0.112723	-4.06778	5.15588e-05	0.000110995	3.9547	1
USP9Y	0.582911	0.143321	4.06716	5.16947e-05	0.000111116	3.95422	2
SCLT1	-0.436325	0.10779	-4.04793	5.60477e-05	0.000120287	3.91978	1
CUX2	-0.0879141	0.0217361	-4.04461	5.68328e-05	0.000121784	3.91441	1
HSPH1	0.268445	0.0664086	4.04233	5.73801e-05	0.000122769	3.91091	2
NRP1	-0.148628	0.0367917	-4.03971	5.8013e-05	0.000123933	3.90681	1
BRAF	0.643921	0.159438	4.03868	5.82624e-05	0.000124275	3.90562	2
FNBP1L	0.210702	0.0522943	4.02915	6.0632e-05	0.000129132	3.88897	2
ANK2	0.509545	0.126874	4.01616	6.40115e-05	0.000136122	3.86607	2
NCAM2	-0.114204	0.0285088	-4.00593	6.67941e-05	0.000141823	3.84825	1
MCTP1	-0.116657	0.0292395	-3.98971	7.14465e-05	0.000151471	3.81967	1
MT-ND1	0.103499	0.0261201	3.96242	7.99741e-05	0.000169293	3.77136	2
GPATCH2	-0.283839	0.0718088	-3.9527	8.32362e-05	0.000175931	3.75466	1
MAP1A	0.37747	0.0956371	3.9469	8.52409e-05	0.000179896	3.74498	2
HPSE2	0.220297	0.0558709	3.94296	8.66311e-05	0.000182553	3.73861	2
GTF2I	0.60283	0.153103	3.93742	8.86226e-05	0.000186468	3.7294	2
ARHGAP21	0.381608	0.0972229	3.92508	9.32094e-05	0.000195824	3.70813	2
L3MBTL4	-0.197713	0.0504865	-3.91617	9.66617e-05	0.000202772	3.69299	1
TENM3	-0.102655	0.0262833	-3.90572	0.000100863	0.000211266	3.67517	1
HECW2	0.358522	0.0919249	3.90016	0.000103167	0.000215769	3.66601	2
MT-ND5	0.118082	0.0303396	3.892	0.000106643	0.000222706	3.65227	2
ZSWIM6	-0.356613	0.0916932	-3.8892	0.000107861	0.000224912	3.64799	1
NXPH1	0.197898	0.0510422	3.87715	0.000113252	0.000235802	3.62745	2
ATP8A2	-0.327478	0.0849333	-3.85571	0.000123478	0.000256709	3.59056	1
VPS13C	0.569515	0.147835	3.85237	0.000125148	0.000259793	3.58537	2
SNRPN	-0.184322	0.0479062	-3.84756	0.000127588	0.000264465	3.57763	1
MT-ND2	0.088814	0.0230861	3.84707	0.000127838	0.000264591	3.57742	2
INO80D	0.151725	0.0395098	3.8402	0.000131411	0.000271582	3.5661	2
LINGO1	0.169391	0.0442461	3.82837	0.000137783	0.000284329	3.54618	2
STT3B	0.440847	0.115409	3.81986	0.000142548	0.000293369	3.53259	2
FRY	-0.321782	0.0842406	-3.8198	0.000142583	0.000293369	3.53259	1
DOK5	-0.277599	0.0728406	-3.81105	0.000147642	0.00030317	3.51831	1
RORB	0.0734969	0.0192864	3.81081	0.000147782	0.00030317	3.51831	2
PRKD1	0.136896	0.0360482	3.79759	0.000155756	0.000319059	3.49613	2
PLEKHA1	0.24041	0.0633271	3.79632	0.000156546	0.000320209	3.49457	2
HTR2C	-0.0907761	0.0239503	-3.79018	0.000160405	0.00032762	3.48463	1
ACAP3	-0.364353	0.0962198	-3.78668	0.000162647	0.000331713	3.47924	1
SAMD4A	0.23441	0.0619574	3.78341	0.000164765	0.000335542	3.47425	2
VGLL4	0.351686	0.0932258	3.77241	0.000172084	0.000349744	3.45625	2
AAK1	-0.416748	0.110479	-3.77218	0.00017224	0.000349744	3.45625	1
TAOK1	-0.519309	0.137803	-3.7685	0.00017476	0.000354347	3.45057	1
AMPH	0.264022	0.0701437	3.76402	0.000177873	0.000360136	3.44353	2
CLVS2	-0.299067	0.0796803	-3.75334	0.000185511	0.000375054	3.42591	1
TCERG1L	-0.172885	0.046087	-3.75128	0.000187017	0.000377553	3.42302	1
SH3GL3	-0.226	0.0603212	-3.74662	0.000190471	0.000383971	3.4157	1
PDE7B	-0.141946	0.0379932	-3.73609	0.000198495	0.000399345	3.39865	1
KMT2C	-0.584094	0.156348	-3.73586	0.000198671	0.000399345	3.39865	1
C11orf80	-0.362469	0.0976155	-3.71323	0.000217026	0.000435041	3.36147	1
CPLX2	0.236047	0.0635699	3.7132	0.000217053	0.000435041	3.36147	2
MAN1A2	0.342643	0.0923123	3.71179	0.000218247	0.000436807	3.35971	2
N4BP2L2	0.494304	0.133884	3.69203	0.00023565	0.000470962	3.32701	2
SAMD12	-0.417417	0.113154	-3.68894	0.000238492	0.000475961	3.32243	1
AFF2	-0.186028	0.0504503	-3.68736	0.000239952	0.000478189	3.3204	1
GSK3B	0.591963	0.160883	3.67947	0.000247389	0.000492033	3.30801	2
TTC7B	-0.357404	0.0971406	-3.67924	0.000247604	0.000492033	3.30801	1
CSNK1A1	0.546912	0.148678	3.6785	0.000248317	0.000492749	3.30737	2
ARPP19	0.182591	0.0496981	3.67399	0.000252672	0.000500678	3.30044	2
SEMA3D	-0.182459	0.0498038	-3.66356	0.000263036	0.000520476	3.2836	1
COL11A1	0.164202	0.044913	3.656	0.0002708	0.00053508	3.27158	2
JARID2	-0.431721	0.118257	-3.6507	0.00027637	0.000545314	3.26335	1
KTN1	0.405916	0.111404	3.64364	0.000283946	0.00055947	3.25222	2
ATP2B4	-0.221468	0.0608057	-3.64222	0.000285494	0.000561726	3.25048	1
MLIP	0.137009	0.0376272	3.64122	0.000286589	0.000563086	3.24943	2
DNAJB1	0.464866	0.12779	3.63772	0.000290459	0.000569888	3.24421	2
FYN	-0.416389	0.114582	-3.63399	0.000294633	0.000577266	3.23862	1
SEMA3E	0.105834	0.0292309	3.62063	0.000310036	0.000606592	3.2171	2
DHFR	0.0890323	0.0246318	3.61453	0.000317329	0.000619992	3.20761	2
MT-ATP6	0.101797	0.0281887	3.61127	0.000321282	0.000626838	3.20284	2
CAMK2N1	0.156656	0.0434607	3.60454	0.000329609	0.000642184	3.19234	2
TPT1	0.347413	0.0964264	3.60288	0.000331689	0.000645336	3.19021	2
NREP	0.20234	0.0561945	3.60071	0.000334429	0.00064976	3.18725	2
OSBP2	-0.337154	0.0937964	-3.59453	0.000342356	0.000664237	3.17768	1
GHR	-0.127297	0.035499	-3.58594	0.000353656	0.000685209	3.16418	1
USP34	0.499952	0.139579	3.58186	0.000359153	0.000694894	3.15808	2
NLGN4Y	-0.353427	0.0987753	-3.57809	0.000364298	0.000703873	3.15251	1
ASH1L	0.614163	0.171933	3.57211	0.000372598	0.000718913	3.14332	2
C16orf45	0.40804	0.114295	3.57007	0.000375474	0.000723461	3.14058	2
ADAMTSL1	0.0837259	0.0234822	3.56551	0.000381977	0.000734976	3.13373	2
GSE1	-0.213497	0.0603318	-3.53871	0.000422338	0.000811517	3.0907	1
HDAC9	-0.133502	0.0377337	-3.53802	0.000423437	0.00081251	3.09017	1
RALYL	0.155258	0.0439574	3.532	0.000433048	0.00082981	3.08102	2
HIVEP2	0.286057	0.0813884	3.51472	0.000461826	0.000883742	3.05367	2
ZBTB18	-0.330399	0.0940625	-3.51255	0.000465563	0.000889672	3.05077	1
DCC	-0.0599961	0.0170936	-3.50986	0.000470228	0.000897356	3.04703	1
ZFPM2	-0.0922179	0.0263144	-3.50446	0.000479743	0.000914264	3.03893	1
MTRNR2L12	0.0957393	0.0273406	3.50173	0.000484619	0.000922297	3.03513	2
ST6GALNAC3	-0.177652	0.0508168	-3.49592	0.000495148	0.000941052	3.02639	1
STARD13	0.15715	0.0449783	3.4939	0.000498854	0.000946805	3.02374	2
SNTG1	-0.119515	0.0342878	-3.48565	0.000514297	0.000974789	3.01109	1
RAP1GDS1	-0.294712	0.0847269	-3.47837	0.000528269	0.000999912	3.00004	1
NIN	-0.257503	0.07446	-3.45827	0.000568748	0.00107507	2.96856	0
PDE10A	0.123829	0.0358657	3.45258	0.000580719	0.00109621	2.9601	0
HS3ST2	0.109365	0.0316829	3.45185	0.000582274	0.00109767	2.95953	0
PPP1R9A	-0.347669	0.101247	-3.43386	0.000621783	0.00117056	2.93161	0
DIP2C	-0.406577	0.11844	-3.43278	0.000624235	0.0011736	2.93048	0
CREG2	0.17047	0.0497001	3.42997	0.000630662	0.00118408	2.92662	0
SEPT11	0.267337	0.0782108	3.41816	0.000658305	0.00123432	2.90857	0
ERC1	-0.182033	0.0534285	-3.40705	0.000685349	0.00128331	2.89167	0
KCND3	0.187953	0.0551822	3.40604	0.000687842	0.00128625	2.89068	0
LENG8	0.443359	0.130412	3.39969	0.000703821	0.00131436	2.88128	0
COBL	0.157327	0.0463508	3.39427	0.000717724	0.00133854	2.87337	0
TLL1	-0.0999084	0.0294761	-3.38947	0.000730243	0.00135928	2.86669	0
CLSTN2	0.089885	0.026521	3.38919	0.000730961	0.00135928	2.86669	0
KCTD8	0.104125	0.0307254	3.38889	0.000731772	0.00135928	2.86669	0
AUTS2	-0.190272	0.0561524	-3.38848	0.000732836	0.00135945	2.86664	0
ADCY9	-0.290913	0.0860338	-3.38138	0.000751801	0.00139278	2.85612	0
PEAK1	-0.345443	0.102478	-3.37089	0.000780659	0.00144432	2.84034	0
THSD4	-0.165521	0.0492316	-3.36209	0.000805631	0.00148855	2.82724	0
PDE1A	-0.0993832	0.0295679	-3.36118	0.000808258	0.00149143	2.8264	0
ATP1B1	0.206124	0.0613708	3.35867	0.000815559	0.00150291	2.82307	0
ANKRD36	0.358103	0.106784	3.35354	0.000830633	0.00152867	2.81569	0
AKAP6	0.456318	0.136176	3.35094	0.000838364	0.00154087	2.81224	0
NRCAM	0.343164	0.103047	3.33019	0.000902614	0.00165677	2.78074	0
PPFIA2	-0.156715	0.0471443	-3.32417	0.000922094	0.0016903	2.77204	0
DNAJA4	-0.5149	0.155007	-3.32179	0.000929868	0.00170232	2.76896	0
KLHL2	-0.230381	0.0694095	-3.31915	0.0009386	0.00171605	2.76547	0
UCHL1	0.208478	0.062868	3.31613	0.000948708	0.00173226	2.76139	0
RYR2	-0.120207	0.0362635	-3.31481	0.000953136	0.00173807	2.75993	0
OTOGL	0.14215	0.0431836	3.29175	0.0010338	0.0018827	2.72522	0
CUX1	0.118956	0.0362852	3.27836	0.00108354	0.00197071	2.70538	0
GPR158	0.16106	0.0492024	3.27342	0.00110241	0.00200242	2.69844	0
NPAS2	-0.284748	0.0873013	-3.26167	0.0011486	0.00208361	2.68118	0
C20orf194	-0.390326	0.120337	-3.2436	0.00122308	0.00221584	2.65446	0
APBA1	-0.345655	0.106963	-3.23155	0.00127525	0.00230736	2.63689	0
PTOV1	0.482353	0.149352	3.22963	0.00128372	0.00231967	2.63457	0
SLC35F3	0.102594	0.0318176	3.22445	0.0013069	0.00235851	2.62736	0
DOCK10	-0.123621	0.0384137	-3.21814	0.00133568	0.00240733	2.61846	0
GTF2IRD1	-0.229332	0.071304	-3.21626	0.00134434	0.00241982	2.61622	0
HSPA12A	-0.230628	0.0720162	-3.20245	0.00140977	0.00253431	2.59614	0
SLC26A3	0.0966009	0.0302244	3.19612	0.00144067	0.00258653	2.58728	0
ITGB8	0.143586	0.0449875	3.19169	0.00146272	0.00262275	2.58124	0
POU2F1	0.425442	0.133789	3.17996	0.00152257	0.00272655	2.56439	0
ATXN1	0.2268	0.0713434	3.17899	0.00152758	0.00273201	2.56352	0
SH3GL2	0.216906	0.0683593	3.17303	0.00155894	0.00278453	2.55525	0
MT-ND4	0.0738714	0.0234343	3.15227	0.00167287	0.00298421	2.52517	0
ATP2B1	0.196687	0.0624198	3.15103	0.00167991	0.00299295	2.5239	0
RPH3A	0.159246	0.0505776	3.14854	0.00169411	0.00301439	2.5208	0
XKR6	0.204303	0.0650139	3.14244	0.00172942	0.0030733	2.5124	0
KIF5C	0.376163	0.119739	3.14153	0.00173477	0.00307888	2.51161	0
KIF21A	0.397417	0.126679	3.13719	0.00176035	0.00312032	2.5058	0
MGAT4C	-0.0735426	0.0234817	-3.13191	0.00179196	0.00317231	2.49862	0
SMAP1	0.269101	0.0861223	3.12464	0.00183637	0.00324682	2.48854	0
TUSC3	0.360479	0.115399	3.12375	0.00184187	0.00325242	2.48779	0
PPP2R2B	-0.247482	0.0800954	-3.08984	0.00206323	0.0036387	2.43905	0
NAV2	-0.262364	0.0850063	-3.08641	0.00208697	0.00367592	2.43463	0
ENOX1	-0.126123	0.0409247	-3.08182	0.00211903	0.00372768	2.42856	0
MT-CO2	0.0837897	0.0272581	3.07394	0.00217522	0.00382171	2.41774	0
NTNG2	0.197682	0.0643977	3.0697	0.00220603	0.00387096	2.41218	0
JAKMIP2	0.341482	0.11128	3.06868	0.00221347	0.00387914	2.41126	0
PCSK7	-0.367329	0.120341	-3.0524	0.00233587	0.0040885	2.38844	0
CSRNP3	-0.337554	0.111221	-3.03498	0.00247363	0.00432421	2.36409	0
SHC3	-0.185174	0.0612972	-3.02092	0.00259025	0.0045212	2.34475	0
NCOA2	-0.334051	0.11059	-3.02062	0.0025928	0.0045212	2.34475	0
R3HDM1	-0.144939	0.0482017	-3.00693	0.0027112	0.00472175	2.3259	0
RABEP1	-0.639119	0.212619	-3.00593	0.00272007	0.00473129	2.32502	0
PCM1	0.432243	0.143829	3.00525	0.00272607	0.00473583	2.3246	0
NBAS	-0.354301	0.117995	-3.00268	0.00274895	0.00476964	2.32151	0
FGF13	0.150026	0.0499946	3.00083	0.00276555	0.00479247	2.31944	0
MT-CO3	0.0881489	0.0293836	2.99993	0.00277368	0.00480059	2.31871	0
LMO7	-0.210198	0.0701855	-2.99489	0.00281948	0.00487383	2.31213	0
GAS7	0.185649	0.0620324	2.99278	0.00283886	0.00490124	2.30969	0
OLFM1	0.141997	0.0475526	2.9861	0.00290098	0.00500231	2.30083	0
BAIAP2	-0.193282	0.0647371	-2.98564	0.00290528	0.0050031	2.30076	0
MT-ATP8	0.182679	0.0611932	2.98529	0.00290861	0.0050031	2.30076	0
RNPC3	-0.312822	0.10494	-2.98097	0.00294953	0.00506724	2.29523	0
ARHGAP24	0.246384	0.0827794	2.97639	0.00299348	0.00513641	2.28934	0
NRG1	0.0628677	0.0213325	2.94704	0.00328983	0.00563798	2.24888	0
MT-ND4L	0.0950984	0.03228	2.94604	0.00330036	0.00564908	2.24802	0
CCNY	-0.344515	0.117271	-2.93777	0.00338884	0.00579342	2.23706	0
GAS2	-0.251103	0.0855321	-2.93577	0.00341055	0.00582339	2.23482	0
TBC1D5	-0.341186	0.116237	-2.93526	0.00341618	0.00582588	2.23464	0
TRHDE	0.0692907	0.0236686	2.92754	0.00350126	0.00596368	2.22449	0
SNTG2	0.148578	0.0508398	2.92247	0.00355824	0.00604864	2.21834	0
ANO4	-0.150335	0.0514435	-2.92233	0.00355981	0.00604864	2.21834	0
ZEB2	0.103702	0.03555	2.91707	0.00361987	0.00614321	2.2116	0
KALRN	0.26127	0.089763	2.91067	0.00369415	0.00626164	2.20331	0
MAP2K1	0.221165	0.0761689	2.90362	0.00377755	0.00639525	2.19414	0
ITGA9	-0.128639	0.0444529	-2.89383	0.00389627	0.00658823	2.18123	0
SLIT1	0.15064	0.0520806	2.89244	0.00391331	0.00660905	2.17986	0
VPS13A	-0.298077	0.103246	-2.88704	0.00398046	0.00671432	2.173	0
RBM6	0.462115	0.160491	2.87939	0.00407747	0.00686844	2.16314	0
MPDZ	-0.256693	0.0891703	-2.87869	0.00408645	0.00686844	2.16314	0
SEMA6D	0.0744619	0.0258667	2.87868	0.0040866	0.00686844	2.16314	0
STXBP5	-0.197999	0.0688835	-2.8744	0.00414183	0.00695289	2.15783	0
SPECC1	-0.211009	0.0738355	-2.85783	0.00436235	0.00731428	2.13583	0
NPTN	0.293407	0.103181	2.84363	0.00455981	0.00763617	2.11712	0
ST6GAL2	0.142952	0.0505703	2.8268	0.00480411	0.00803566	2.09498	0
GLIS3	-0.0941756	0.0333631	-2.82275	0.00486478	0.0081274	2.09005	0
ADGRL2	0.083906	0.0297348	2.82181	0.00487882	0.00814109	2.08932	0
ATP8A1	0.216487	0.0767862	2.81934	0.00491621	0.00819369	2.08652	0
MAP2K4	0.341722	0.121354	2.81592	0.00496844	0.00827084	2.08245	0
MEGF11	-0.149469	0.0535828	-2.78949	0.00538888	0.00896006	2.04769	0
CCDC92	-0.3154	0.113086	-2.78903	0.00539654	0.00896212	2.04759	0
RPS6KC1	-0.234286	0.0844524	-2.77418	0.00564695	0.00936682	2.02841	0
MICAL2	0.17678	0.0638639	2.76807	0.00575292	0.00953127	2.02085	0
GRID1	-0.20834	0.0753571	-2.7647	0.0058122	0.00961805	2.01691	0
UBR5	-0.370656	0.134313	-2.75964	0.00590224	0.00975547	2.01075	0
PKD1	0.29902	0.108436	2.75758	0.00593926	0.00980504	2.00855	0
WDFY3	0.384042	0.139507	2.75286	0.00602476	0.00993444	2.00286	0
GLS	0.243547	0.0885752	2.7496	0.00608448	0.0100211	1.99909	0
COL21A1	-0.148848	0.054258	-2.74333	0.00620101	0.010201	1.99136	0
SAMD5	0.106681	0.0389305	2.74029	0.00625822	0.0102829	1.98788	0
SPOCK3	0.0781504	0.0285439	2.7379	0.00630335	0.0103449	1.98527	0
HSPB1	0.250455	0.0914914	2.73747	0.00631153	0.0103462	1.98522	0
SORT1	-0.196127	0.0717214	-2.73457	0.00636703	0.0104249	1.98193	0
HS3ST4	0.0478122	0.017493	2.73322	0.00639303	0.0104552	1.98067	0
VSTM2B	-0.228286	0.0838442	-2.72275	0.00659747	0.0107769	1.96751	0
PKNOX2	0.142751	0.0526326	2.71222	0.00680895	0.0111093	1.95431	0
RGS12	0.099732	0.0369581	2.69852	0.00709336	0.0115599	1.93705	0
FER	0.26609	0.0989658	2.68871	0.00730344	0.0118883	1.92488	0
CACNA1D	-0.278818	0.104233	-2.67495	0.00760751	0.0123688	1.90767	0
RORA	0.0808384	0.0302544	2.67196	0.00767523	0.0124644	1.90433	0
DOCK3	0.358887	0.134603	2.66626	0.00780546	0.0126612	1.89753	0
CHSY3	-0.162298	0.0609691	-2.66197	0.00790494	0.0128077	1.89253	0
CDK13	0.459677	0.172843	2.6595	0.00796261	0.0128861	1.88988	0
LRRC49	0.284135	0.107084	2.65338	0.00810732	0.0131051	1.88256	0
KIAA0825	0.311104	0.117373	2.65056	0.00817489	0.013199	1.87946	0
ADD3	0.146791	0.0554223	2.6486	0.00822195	0.0132597	1.87747	0
MT-CYB	0.0745352	0.0282827	2.63536	0.00854708	0.0137681	1.86113	0
PTK2	-0.180818	0.0688925	-2.62464	0.00881893	0.0141896	1.84803	0
SYN3	-0.0644302	0.0247029	-2.60821	0.00925028	0.0148665	1.82779	0
CCDC85A	0.0975996	0.0374688	2.60482	0.00934143	0.0149957	1.82403	0
RAB3C	-0.156205	0.0600044	-2.60323	0.00938469	0.0150475	1.82254	0
KCNH7	-0.0714118	0.0274361	-2.60284	0.00939525	0.0150475	1.82254	0
TMEM163	-0.143359	0.0550956	-2.60201	0.00941798	0.0150666	1.82198	0
TNRC6B	0.433221	0.166658	2.59946	0.00948751	0.0151604	1.81929	0
NEK11	0.171132	0.0658521	2.59873	0.00950764	0.0151752	1.81886	0
TAF1D	0.250127	0.0964179	2.5942	0.00963292	0.0153576	1.81368	0
CNTN1	-0.243376	0.0942902	-2.58114	0.0100024	0.0159284	1.79783	0
GAP43	0.153066	0.0596746	2.56501	0.0104757	0.0166461	1.77869	0
FMNL2	0.135551	0.0528504	2.5648	0.0104822	0.0166461	1.77869	0
FBXL17	0.311555	0.121484	2.56458	0.0104888	0.0166461	1.77869	0
RTN3	0.367246	0.143281	2.56312	0.0105327	0.0166968	1.77737	0
NAV3	0.179951	0.0705209	2.55174	0.0108804	0.0172283	1.76376	0
RTN4RL1	-0.157865	0.0619311	-2.54904	0.0109643	0.0173415	1.76091	0
BICD1	0.204567	0.0804622	2.54239	0.0111736	0.0176525	1.75319	0
KCNB1	0.219076	0.0862571	2.5398	0.0112561	0.0177627	1.75049	0
OSBPL6	0.255525	0.10064	2.53901	0.0112815	0.0177827	1.75	0
ARID1B	-0.243609	0.0962042	-2.53221	0.0115012	0.0181085	1.74212	0
DGKG	-0.0728299	0.0288838	-2.52148	0.0118552	0.0186449	1.72944	0
ZNF521	0.27217	0.10825	2.51428	0.0120982	0.0189984	1.72128	0
LONRF2	0.22311	0.0887464	2.51402	0.0121072	0.0189984	1.72128	0
NELL2	-0.160341	0.0639061	-2.50902	0.0122788	0.019246	1.71566	0
SYBU	0.233562	0.0934265	2.49996	0.0125951	0.0197196	1.7051	0
SLC23A2	0.237721	0.0951635	2.49803	0.0126634	0.0198043	1.70324	0
SLC27A6	0.0647099	0.025963	2.49239	0.0128648	0.0200967	1.69688	0
HDAC4	0.206431	0.0828448	2.49178	0.0128867	0.0201084	1.69662	0
NCKAP1	0.26912	0.108076	2.49009	0.0129479	0.0201814	1.69505	0
ACTN1	-0.170488	0.0685111	-2.48848	0.0130063	0.0202497	1.69358	0
TLE4	0.0809064	0.0325618	2.4847	0.0131441	0.0204415	1.68949	0
ITPR1	0.123372	0.0497162	2.48152	0.0132611	0.0206005	1.68612	0
DST	0.298032	0.120182	2.47983	0.0133236	0.0206746	1.68456	0
SLC22A10	0.0732243	0.0295824	2.47527	0.0134939	0.0208962	1.67993	0
WDR60	-0.226695	0.0915863	-2.4752	0.0134964	0.0208962	1.67993	0
ACAP2	-0.269927	0.109434	-2.46656	0.0138241	0.0213799	1.67	0
GPHN	-0.260907	0.106396	-2.45223	0.0143834	0.0222202	1.65325	0
GPM6B	-0.142349	0.0585993	-2.42919	0.0153243	0.0236476	1.62621	0
ALDH1A2	-0.106324	0.0438202	-2.42637	0.0154434	0.023805	1.62333	0
INPP4B	0.0765657	0.0315651	2.42565	0.0154739	0.0238067	1.6233	0
CSMD2	-0.12069	0.049758	-2.42553	0.0154786	0.0238067	1.6233	0
RERE	-0.360865	0.148812	-2.42497	0.0155024	0.023817	1.62311	0
CA10	-0.0639871	0.0264231	-2.42163	0.0156447	0.0240092	1.61962	0
SCAPER	0.267308	0.11053	2.41841	0.0157829	0.0241946	1.61628	0
EPB41L3	0.143622	0.0598286	2.40055	0.0165694	0.0253563	1.59591	0
PLCL1	-0.0934706	0.0389399	-2.40038	0.016577	0.0253563	1.59591	0
SHROOM3	-0.160254	0.0673663	-2.37885	0.0175714	0.0268479	1.57109	0
SRRM3	-0.189729	0.0799234	-2.37389	0.0178077	0.0271791	1.56576	0
KIFAP3	0.252357	0.106584	2.36767	0.0181077	0.0276068	1.55898	0
COL19A1	0.119989	0.0507287	2.36531	0.0182229	0.0277522	1.5567	0
NTRK3	-0.0789681	0.0334035	-2.36407	0.0182839	0.0278147	1.55573	0
CACNA1B	-0.205868	0.087828	-2.344	0.0192918	0.0293159	1.5329	0
UNC5D	0.0580431	0.0249387	2.32743	0.0201597	0.0306015	1.51426	0
ADAM22	0.193196	0.0832516	2.32063	0.0205261	0.0311026	1.5072	0
GABBR2	0.191547	0.0825465	2.32048	0.0205344	0.0311026	1.5072	0
SYT1	0.193111	0.0832696	2.3191	0.0206093	0.0311821	1.50609	0
DMD	-0.11361	0.0494109	-2.29929	0.0217133	0.0328169	1.4839	0
PTPRJ	0.201462	0.0876582	2.29826	0.0217718	0.0328623	1.4833	0
SRRM4	0.150557	0.0655182	2.29794	0.0217904	0.0328623	1.4833	0
ABLIM1	0.112714	0.0490909	2.29603	0.0219	0.0329919	1.48159	0
CRYM	-0.12308	0.0538924	-2.28382	0.0226109	0.0340261	1.46819	0
CACNG8	0.179612	0.0787167	2.28175	0.0227335	0.0341738	1.46631	0
HSPA4L	0.234873	0.103094	2.27825	0.0229418	0.0344498	1.46281	0
MKL2	-0.164332	0.0721666	-2.27712	0.0230093	0.0344911	1.46229	0
THSD7A	-0.0956818	0.0420217	-2.27696	0.0230188	0.0344911	1.46229	0
NOL4	0.169036	0.0743651	2.27305	0.0232545	0.034807	1.45833	0
PCSK5	-0.0760427	0.0335715	-2.2651	0.0237402	0.0354957	1.44982	0
LMO3	0.105971	0.0469577	2.25674	0.0242596	0.0362336	1.44089	0
AFF3	0.143312	0.0635986	2.25339	0.024471	0.0365102	1.43759	0
MCTP2	0.115464	0.051304	2.25059	0.0246486	0.0367359	1.43491	0
ADCY5	-0.276627	0.123529	-2.23937	0.0253718	0.0377734	1.42281	0
ANKRD26	0.257159	0.115942	2.218	0.0268003	0.0398576	1.39949	0
KIAA2026	0.350656	0.158311	2.21497	0.0270077	0.0401233	1.3966	0
SYNE1	-0.166848	0.0754067	-2.21264	0.0271688	0.0403197	1.39448	0
OPCML	-0.0897212	0.0406627	-2.20648	0.0275987	0.0409141	1.38813	0
GNAQ	-0.273346	0.123997	-2.20447	0.02774	0.0410799	1.38637	0
ZNF385B	0.0732123	0.0332532	2.20166	0.0279385	0.04133	1.38373	0
CDH11	0.0985267	0.0448782	2.19543	0.0283838	0.0419443	1.37733	0
PTPRK	-0.0417659	0.0190333	-2.19436	0.0284608	0.0420136	1.37661	0
HPCAL1	-0.107913	0.049228	-2.19211	0.0286229	0.0422082	1.3746	0
PCSK2	0.132802	0.0606411	2.18996	0.0287789	0.0423934	1.3727	0
LIN7A	-0.150071	0.0688657	-2.17919	0.0295725	0.0435166	1.36135	0
SLC17A7	0.155652	0.0715175	2.17642	0.0297793	0.0437746	1.35878	0
PLCG2	-0.0923459	0.042487	-2.17351	0.0299982	0.0439751	1.35679	0
GFRA1	0.133966	0.0616358	2.1735	0.0299985	0.0439751	1.35679	0
STPG2	0.161063	0.0741083	2.17335	0.0300103	0.0439751	1.35679	0
PAK1	-0.15341	0.0711377	-2.15652	0.0313031	0.0458214	1.33893	0
MTRNR2L8	0.09378	0.0435023	2.15575	0.0313639	0.0458623	1.33854	0
TMEM178A	-0.189911	0.0881939	-2.15333	0.0315534	0.046091	1.33638	0
CADPS	-0.0873062	0.0406436	-2.14809	0.0319687	0.0466489	1.33116	0
EPHA3	-0.0744067	0.0346639	-2.14652	0.0320944	0.0467834	1.32991	0
ESYT2	-0.22489	0.104902	-2.14381	0.0323111	0.0470501	1.32744	0
ARHGEF11	0.282006	0.131781	2.13995	0.0326231	0.0474549	1.32372	0
KCNIP1	0.0994073	0.0465009	2.13775	0.0328019	0.047651	1.32193	0
CDC42BPA	-0.329578	0.154192	-2.13745	0.0328263	0.047651	1.32193	0
CERS4	-0.186556	0.0873723	-2.13518	0.0330115	0.0478701	1.31994	0
RIMS1	-0.145621	0.0683788	-2.12962	0.0334698	0.0484228	1.31495	0
NIPAL2	0.103645	0.0486744	2.12936	0.033491	0.0484228	1.31495	0
SLC4A8	0.171308	0.0804606	2.12909	0.0335139	0.0484228	1.31495	0
PPP3CA	0.105178	0.0494052	2.12887	0.0335315	0.0484228	1.31495	0
NBEA	-0.157071	0.074012	-2.12223	0.0340865	0.0491734	1.30827	0
SLC39A10	0.139794	0.0661098	2.11457	0.0347366	0.0500594	1.30051	0
PBX1	0.114291	0.0544879	2.09755	0.0362186	0.0521414	1.28282	0
CELF4	0.12628	0.0604346	2.08953	0.0369362	0.0530799	1.27507	0
MOB3B	0.160697	0.07691	2.08941	0.0369466	0.0530799	1.27507	0
CABP1	0.0820848	0.0393416	2.08646	0.0372134	0.0534082	1.27239	0
MAPT	-0.261494	0.125597	-2.08201	0.0376195	0.0539355	1.26813	0
NWD2	0.0789345	0.0379265	2.08125	0.0376889	0.0539794	1.26777	0
RASGRF2	-0.062224	0.0300788	-2.0687	0.0388547	0.0555921	1.25499	0
VWC2L	0.056201	0.0274063	2.05066	0.0405848	0.058008	1.23651	0
ADAMTSL3	0.144195	0.0705345	2.04432	0.0412078	0.0588381	1.23034	0
TBC1D1	-0.12259	0.0607368	-2.01839	0.0438426	0.0625362	1.20387	0
SGK1	0.11341	0.0562061	2.01775	0.0439091	0.0625671	1.20365	0
PRUNE2	-0.108135	0.0538063	-2.00971	0.0447558	0.0637085	1.1958	0
PTPN3	0.134113	0.0670986	1.99875	0.0459313	0.0653151	1.18499	0
CACNA1A	-0.0704048	0.0352537	-1.99709	0.0461114	0.0655045	1.18373	0
EHBP1	0.213989	0.107714	1.98665	0.0472599	0.0670678	1.17349	0
KIFC2	-0.228877	0.115981	-1.97341	0.0487502	0.0691123	1.16044	0
GRAMD1B	-0.163839	0.0833735	-1.96512	0.0497027	0.0703911	1.15248	0
KLF12	-0.0794764	0.0405304	-1.96091	0.050193	0.0710134	1.14866	0
MEF2C	0.0570219	0.0292119	1.95201	0.0512422	0.0724244	1.14012	0
COL25A1	0.0812266	0.0417025	1.94776	0.0517493	0.073067	1.13628	0
MCF2L2	0.219321	0.112696	1.94612	0.0519461	0.0732708	1.13507	0
R3HDM2	0.224531	0.115735	1.94004	0.0526819	0.0741772	1.12973	0
MAN2A1	0.112878	0.0581867	1.93993	0.0526951	0.0741772	1.12973	0
PCLO	0.102292	0.0531227	1.92558	0.0544664	0.0765934	1.11581	0
ABR	-0.202619	0.105366	-1.92299	0.0547913	0.0769726	1.11366	0
GPC6	-0.0533142	0.0278661	-1.91323	0.0560314	0.0786356	1.10438	0
FLRT2	-0.0590885	0.0309955	-1.90635	0.0569177	0.0797991	1.098	0
DNMT3A	-0.167668	0.0880482	-1.90427	0.0571882	0.080098	1.09638	0
MBNL2	0.161974	0.0852037	1.90103	0.057613	0.0806119	1.0936	0
ICA1L	-0.241421	0.1275	-1.8935	0.0586073	0.081921	1.0866	0
CLASP1	0.263422	0.139598	1.88701	0.0594762	0.0830524	1.08065	0
CLMN	-0.103402	0.0548355	-1.88568	0.0596553	0.0832191	1.07978	0
FRMPD4	0.0985443	0.0523888	1.88102	0.0602872	0.0840166	1.07563	0
PTPN4	-0.174461	0.0930242	-1.87544	0.0610509	0.084996	1.0706	0
ADARB2	-0.0542991	0.0290031	-1.87218	0.0615007	0.0855369	1.06785	0
UNC5C	0.0645767	0.0345376	1.86975	0.0618378	0.08592	1.06591	0
ARGLU1	0.134242	0.072155	1.86047	0.0631406	0.0875669	1.05766	0
ADRA1A	-0.0821651	0.0441651	-1.86041	0.0631486	0.0875669	1.05766	0
C9orf3	-0.164515	0.0885262	-1.85837	0.0634376	0.0878803	1.05611	0
FAF1	0.27473	0.148773	1.84664	0.065122	0.0901243	1.04516	0
NPTXR	0.0863733	0.0468415	1.84395	0.0655141	0.0905764	1.04298	0
CAMK2A	-0.111807	0.0606609	-1.84314	0.0656316	0.0905764	1.04298	0
BDP1	0.192295	0.104335	1.84306	0.0656436	0.0905764	1.04298	0
STMN2	-0.104257	0.0566285	-1.84107	0.0659359	0.09089	1.04148	0
MT-ND3	0.0366836	0.0200654	1.8282	0.0678451	0.0934294	1.02952	0
KCNK1	0.115484	0.063231	1.82638	0.0681199	0.0937152	1.02819	0
MYRIP	-0.0659996	0.0361538	-1.82552	0.0682484	0.0937996	1.0278	0
ZFYVE28	-0.168396	0.0923378	-1.82369	0.068525	0.094087	1.02647	0
RAP1GAP	-0.163685	0.0898842	-1.82106	0.0689245	0.0945424	1.02437	0
PRKAR1B	0.214799	0.118216	1.81701	0.0695426	0.0952966	1.02092	0
FOCAD	-0.143129	0.0792895	-1.80515	0.0713804	0.097719	1.01002	0
GNG2	-0.0860726	0.0477592	-1.80222	0.0718402	0.0982521	1.00766	0
EXT1	-0.0942287	0.0523367	-1.80043	0.0721216	0.0985403	1.00639	0
SEMA3A	0.065056	0.0362371	1.79529	0.0729384	0.0995588	1.00192	0
ABLIM2	-0.128589	0.0717759	-1.79154	0.0735377	0.100279	0.998791	0
NXPH2	0.109829	0.061803	1.77709	0.0758863	0.10338	0.985562	0
MPPED1	-0.138768	0.0781414	-1.77585	0.0760899	0.103557	0.984822	0
EML5	-0.143927	0.0814856	-1.76629	0.0776818	0.10562	0.976254	0
ARFGEF3	-0.125827	0.0713197	-1.76427	0.0780213	0.105978	0.974783	0
SLC38A11	0.0718099	0.0407705	1.76132	0.0785187	0.10655	0.972446	0
ST8SIA5	0.100207	0.0570395	1.7568	0.0792862	0.107386	0.969051	0
SYT14	0.167238	0.0951954	1.75679	0.0792888	0.107386	0.969051	0
RASGEF1B	0.0608719	0.0347485	1.75178	0.0801462	0.108442	0.964802	0
LSAMP	0.0636656	0.0363709	1.75045	0.0803757	0.108539	0.964416	0
CADM1	-0.0786501	0.0449337	-1.75036	0.0803919	0.108539	0.964416	0
GNAO1	0.130417	0.074523	1.75002	0.0804508	0.108539	0.964416	0
ADK	0.159482	0.0913153	1.7465	0.0810607	0.109256	0.961556	0
NNAT	-0.181252	0.104278	-1.73817	0.0825182	0.11103	0.954559	0
TARBP1	-0.120623	0.0694009	-1.73806	0.0825363	0.11103	0.954559	0
SRSF11	0.19593	0.112763	1.73754	0.0826279	0.111046	0.954496	0
KIAA0930	0.151832	0.0876771	1.73171	0.0836621	0.112328	0.949513	0
CHRM3	-0.0458796	0.0267831	-1.71301	0.0870505	0.116765	0.932688	0
CPEB3	0.313513	0.183647	1.70715	0.0881336	0.118104	0.927735	0
SLC30A10	0.1878	0.110237	1.70361	0.0887947	0.118876	0.924907	0
MYOM2	-0.150072	0.0888038	-1.68993	0.0913818	0.122222	0.91285	0
CCPG1	-0.143468	0.0849827	-1.6882	0.0917137	0.122549	0.911692	0
THRB	0.0742975	0.0440546	1.68649	0.0920433	0.122871	0.91055	0
ERBB4	0.0714298	0.0423803	1.68545	0.0922438	0.123021	0.91002	0
ELAVL4	-0.0900175	0.0535097	-1.68227	0.0928587	0.123723	0.90755	0
PRB2	-0.112723	0.0671705	-1.67816	0.0936582	0.124669	0.904241	0
MAST4	0.0789025	0.0471253	1.67431	0.0944115	0.125458	0.901502	0
SHISA9	-0.0685453	0.0409418	-1.67421	0.0944308	0.125458	0.901502	0
SOX5	0.0474337	0.0283455	1.67341	0.0945891	0.125549	0.901188	0
DNM1	0.19092	0.114438	1.66832	0.0955945	0.126763	0.897008	0
UTRN	0.0840931	0.0505025	1.66513	0.0962299	0.127484	0.894544	0
GLG1	-0.238765	0.143449	-1.66446	0.0963628	0.127539	0.894357	0
DENND5B	0.232571	0.139861	1.66287	0.0966816	0.12784	0.893335	0
SIK2	0.143415	0.086816	1.65194	0.0988909	0.130637	0.883933	0
ABCA5	0.134349	0.08151	1.64825	0.0996443	0.131508	0.881048	0
GALNTL6	0.0385766	0.0235397	1.63879	0.101602	0.133965	0.873009	0
MAPRE2	0.204695	0.126239	1.62149	0.105257	0.138654	0.858069	0
ELAVL3	-0.141692	0.0878259	-1.61333	0.107019	0.140841	0.851272	0
MDGA2	0.0657169	0.0409618	1.60435	0.108983	0.143237	0.843943	0
MIB1	-0.177193	0.110465	-1.60406	0.109045	0.143237	0.843943	0
ATP2C1	-0.165549	0.103521	-1.59918	0.110126	0.144445	0.840299	0
ADGRB2	0.169732	0.10615	1.59898	0.110171	0.144445	0.840299	0
FGF12	-0.108716	0.068107	-1.59626	0.110777	0.145102	0.838328	0
ATRNL1	-0.0600498	0.0376963	-1.59299	0.111508	0.145923	0.835875	0
ADCY2	0.0618315	0.0388537	1.59139	0.111867	0.146255	0.83489	0
PDS5B	0.131656	0.0827731	1.59056	0.112054	0.146363	0.83457	0
NEFM	0.117919	0.0745284	1.5822	0.11395	0.1487	0.82769	0
WWOX	0.101822	0.0645516	1.57737	0.115056	0.150003	0.8239	0
HIBCH	-0.127289	0.081133	-1.56889	0.11702	0.15242	0.816957	0
CDH13	-0.0367104	0.023426	-1.56708	0.117443	0.152829	0.815794	0
ARPP21	-0.101522	0.0648775	-1.56482	0.117972	0.153374	0.814247	0
SRGAP3	-0.0817884	0.0524281	-1.56001	0.119103	0.154701	0.810506	0
KIF1B	0.218781	0.140623	1.5558	0.120102	0.155853	0.807284	0
ARHGAP26	-0.0821339	0.0531828	-1.54437	0.122845	0.159264	0.797882	0
PPM1L	-0.0981878	0.0639374	-1.53569	0.124962	0.161858	0.790865	0
PPP1R12A	-0.158039	0.103675	-1.52437	0.127761	0.165331	0.781645	0
BPTF	0.193005	0.127631	1.51221	0.130827	0.169141	0.77175	0
RASAL2	-0.123761	0.0819343	-1.51049	0.131264	0.169549	0.770705	0
SCAI	0.141338	0.0943226	1.49845	0.134361	0.173389	0.760977	0
FRAS1	0.0457285	0.0305576	1.49647	0.134876	0.173893	0.759717	0
GRIK1	-0.0431523	0.0290409	-1.48591	0.137647	0.177302	0.751287	0
SYNJ2	-0.0840889	0.0578455	-1.45368	0.146378	0.188373	0.72498	0
HTR1E	-0.083438	0.0576909	-1.44629	0.148438	0.190683	0.719687	0
NKTR	-0.132401	0.0915472	-1.44626	0.148446	0.190683	0.719687	0
ROR1	0.0902743	0.0627719	1.43813	0.150739	0.19345	0.71343	0
FKBP5	0.0689684	0.0481225	1.43318	0.152148	0.194966	0.710041	0
BOD1L1	-0.178369	0.124472	-1.433	0.152199	0.194966	0.710041	0
SH3D19	0.106273	0.0746302	1.424	0.154788	0.198101	0.703114	0
ZC3H13	-0.142865	0.10039	-1.4231	0.155049	0.198252	0.702782	0
KCNIP4	-0.0265061	0.0186359	-1.42231	0.155277	0.198362	0.702541	0
SV2B	-0.0961481	0.0678647	-1.41676	0.156893	0.200244	0.698441	0
PDZRN3	0.0403211	0.0284895	1.41529	0.157323	0.20054	0.697799	0
SH3RF3	-0.0708324	0.0500587	-1.41499	0.157413	0.20054	0.697799	0
SPON1	0.0605356	0.0428796	1.41176	0.158362	0.201565	0.695586	0
KCNQ5	0.0360269	0.0255553	1.40976	0.15895	0.202128	0.694373	0
SORCS2	-0.0619267	0.0444632	-1.39276	0.16403	0.208399	0.681105	0
SERPINB9	0.113141	0.0815913	1.38667	0.165879	0.210556	0.676632	0
CACNA1C	0.0804575	0.0581065	1.38466	0.166496	0.211147	0.675415	0
MAPK4	0.0755732	0.0546376	1.38317	0.16695	0.211531	0.674627	0
NLK	-0.0629602	0.0462191	-1.36221	0.173467	0.219588	0.658392	0
LMO4	0.0539447	0.0397299	1.35778	0.174867	0.22116	0.655293	0
ERC2	-0.0539105	0.0398136	-1.35407	0.176048	0.222357	0.65295	0
HMGB1	-0.133832	0.098856	-1.35381	0.176132	0.222357	0.65295	0
STXBP6	0.0474515	0.0355341	1.33538	0.182085	0.229665	0.638906	0
CTDSPL	-0.0865511	0.0648505	-1.33463	0.182331	0.229767	0.638713	0
ZNF91	-0.112358	0.0850012	-1.32184	0.186551	0.234873	0.629167	0
ANKS1B	-0.112199	0.0849546	-1.32069	0.186934	0.235143	0.628668	0
DKK3	0.0771313	0.0587699	1.31243	0.189705	0.238414	0.622669	0
SDCCAG8	-0.164596	0.125792	-1.30847	0.191042	0.239877	0.620012	0
DLGAP4	0.110776	0.084743	1.30719	0.191475	0.240205	0.619418	0
KCNJ3	-0.106978	0.0823675	-1.29879	0.194343	0.243583	0.613353	0
2023-03-01	0.0430501	0.0333796	1.28971	0.197477	0.247289	0.606795	0
NTM	0.0395841	0.0307614	1.28681	0.198486	0.24833	0.60497	0
PCNT	0.110576	0.0859809	1.28605	0.198751	0.248438	0.604781	0
KIF13A	0.0621353	0.048615	1.27811	0.201535	0.251693	0.599128	0
ELAVL2	0.0660009	0.051848	1.27297	0.203352	0.253736	0.595619	0
UBR3	-0.157561	0.125381	-1.25666	0.209197	0.260796	0.5837	0
MAGI1	0.0721185	0.0576853	1.25021	0.211544	0.263318	0.579519	0
ASIC2	0.0293479	0.0234772	1.25006	0.211599	0.263318	0.579519	0
ACACA	-0.147285	0.118785	-1.23993	0.21532	0.267711	0.572334	0
DTNA	-0.0644577	0.0520139	-1.23924	0.215575	0.267789	0.572208	0
GUCY1A2	0.0678711	0.0550492	1.23292	0.217924	0.270466	0.567887	0
IMMP2L	-0.0996977	0.0809022	-1.23232	0.218145	0.2705	0.567832	0
LY6H	0.0812259	0.0659427	1.23177	0.218354	0.270518	0.567804	0
GRM1	-0.042344	0.0344018	-1.23087	0.21869	0.270694	0.567521	0
WDR70	0.230058	0.187774	1.22518	0.220822	0.273091	0.563692	0
DLG1	0.0947868	0.077608	1.22135	0.222268	0.274635	0.561244	0
NFASC	0.139808	0.115155	1.21408	0.225029	0.277613	0.55656	0
NOS1AP	-0.0646103	0.0532226	-1.21396	0.225076	0.277613	0.55656	0
CDH18	-0.0400678	0.0333184	-1.20257	0.229453	0.282763	0.548578	0
TFDP2	-0.119243	0.0992666	-1.20123	0.229971	0.283015	0.54819	0
CAMK1D	0.0444831	0.0370385	1.201	0.230064	0.283015	0.54819	0
RAP1GAP2	0.100514	0.0841701	1.19418	0.232719	0.286029	0.543589	0
PACS1	-0.147229	0.124473	-1.18282	0.237189	0.291266	0.53571	0
ERG	0.0862316	0.0730479	1.18048	0.238116	0.292148	0.534397	0
BRINP2	-0.0536364	0.0454826	-1.17927	0.238597	0.29248	0.533903	0
PRICKLE1	0.0957519	0.0812868	1.17795	0.239122	0.292867	0.533329	0
ARHGAP44	-0.107533	0.0915115	-1.17507	0.240272	0.294017	0.531628	0
ZCCHC7	-0.171542	0.146204	-1.1733	0.240979	0.294624	0.530731	0
TIAM2	0.097217	0.0830306	1.17086	0.241961	0.295566	0.529346	0
TTLL11	0.100727	0.0864393	1.16529	0.244204	0.298044	0.525719	0
CAP2	-0.0982475	0.084453	-1.16334	0.244996	0.298749	0.524693	0
PNISR	0.0902143	0.07796	1.15719	0.247498	0.301537	0.52066	0
ADAMTS19	0.053353	0.0463305	1.15157	0.249798	0.304073	0.517022	0
KCNQ2	-0.107636	0.0938651	-1.14671	0.251803	0.306246	0.513929	0
PRKACB	0.105663	0.0926114	1.14093	0.254197	0.308889	0.510198	0
SYT7	-0.108404	0.0958093	-1.13146	0.258159	0.31343	0.503859	0
TPST1	-0.1297	0.114909	-1.12872	0.259312	0.314557	0.502301	0
RPL37A	0.0850514	0.0755637	1.12556	0.260648	0.315902	0.500447	0
PCP4	0.0591331	0.0527979	1.11999	0.263013	0.318492	0.496901	0
SPTAN1	0.146407	0.130787	1.11943	0.26325	0.318503	0.496887	0
BCAS3	-0.122307	0.109838	-1.11352	0.265778	0.321283	0.493112	0
HSD17B12	0.0624458	0.0561885	1.11136	0.266705	0.322124	0.491977	0
ZBTB20	-0.0325785	0.0293623	-1.10954	0.267491	0.322794	0.491074	0
OSBPL1A	-0.0766544	0.069553	-1.1021	0.270708	0.326393	0.486259	0
THOC3	-0.0743023	0.0683707	-1.08676	0.277431	0.334153	0.476055	0
SLC39A11	0.0570316	0.0524997	1.08632	0.277622	0.334153	0.476055	0
ATG7	-0.102752	0.0949552	-1.08211	0.279491	0.335952	0.473723	0
BIRC6	-0.140046	0.129449	-1.08186	0.279599	0.335952	0.473723	0
SYT16	-0.113399	0.10536	-1.0763	0.282077	0.338639	0.470264	0
AKT3	0.118364	0.111009	1.06625	0.286591	0.343762	0.463743	0
DNER	-0.0585326	0.0549267	-1.06565	0.286863	0.343793	0.463704	0
HERC2	0.139346	0.131448	1.06009	0.289384	0.346359	0.460473	0
TSC22D1	-0.100177	0.0945215	-1.05983	0.289502	0.346359	0.460473	0
SASH1	0.0604369	0.0576462	1.04841	0.294727	0.352308	0.453077	0
GOLGA4	0.136774	0.131097	1.0433	0.297086	0.354824	0.449987	0
CLMP	0.0535851	0.051689	1.03668	0.300158	0.357851	0.446297	0
AHI1	0.0807648	0.0779214	1.03649	0.300247	0.357851	0.446297	0
PRKCB	0.0440054	0.0424687	1.03618	0.30039	0.357851	0.446297	0
ASAP1	0.0769585	0.0752076	1.02328	0.306446	0.364754	0.438	0
SPTBN4	-0.109177	0.107129	-1.01912	0.308414	0.366785	0.435589	0
SGSM1	-0.0987094	0.0978738	-1.00854	0.313463	0.372471	0.428907	0
ARHGAP32	0.0749941	0.0745491	1.00597	0.314696	0.373618	0.427572	0
SLC25A12	0.144383	0.144237	1.00101	0.317085	0.376134	0.424657	0
KCNMA1	0.0888103	0.0891956	0.995679	0.319669	0.378623	0.421793	0
DENND4A	0.10485	0.105329	0.995457	0.319777	0.378623	0.421793	0
GARNL3	0.0382064	0.0384065	0.994791	0.320101	0.378623	0.421793	0
GABRG2	0.0727244	0.0731305	0.994446	0.320269	0.378623	0.421793	0
PRRC2C	-0.0642378	0.0646495	-0.993632	0.320665	0.37877	0.421624	0
MYO9A	-0.139031	0.140528	-0.989347	0.322755	0.380631	0.419496	0
LCORL	-0.0591009	0.059741	-0.989285	0.322786	0.380631	0.419496	0
DNAJC6	0.14833	0.150169	0.987753	0.323535	0.381192	0.418856	0
TET3	0.0869836	0.0881479	0.986792	0.324006	0.381425	0.418591	0
DDAH1	-0.0481642	0.0491747	-0.979451	0.327616	0.38535	0.414145	0
LAMA2	-0.0416553	0.0428589	-0.971917	0.331349	0.389288	0.409729	0
CHN1	-0.0562732	0.05792	-0.971568	0.331523	0.389288	0.409729	0
SORL1	-0.0628172	0.0651412	-0.964323	0.335139	0.393204	0.405383	0
PCSK6	0.0788885	0.0822089	0.95961	0.337505	0.395647	0.402692	0
MAML3	0.0439105	0.0461319	0.951846	0.341427	0.399908	0.39804	0
PLD3	0.129399	0.136144	0.950452	0.342134	0.4004	0.397506	0
NCALD	0.0395168	0.0416637	0.94847	0.343141	0.401242	0.396594	0
FTO	0.173499	0.183137	0.947371	0.3437	0.401559	0.396251	0
SEMA5A	0.0300167	0.0317202	0.946294	0.344249	0.401864	0.395921	0
FAM189A1	0.0464581	0.0491932	0.9444	0.345215	0.402655	0.395067	0
CBLN2	-0.0203949	0.0217006	-0.939831	0.347552	0.405042	0.3925	0
SYNPR	0.0267954	0.0286762	0.934416	0.350336	0.407946	0.389397	0
RUNX1T1	-0.0529713	0.0568408	-0.931924	0.351622	0.409101	0.388169	0
PTPRD	-0.0314575	0.0338145	-0.930296	0.352463	0.409739	0.387493	0
HHAT	-0.0534603	0.0581266	-0.919722	0.357961	0.415783	0.381134	0
SHISA6	-0.0275895	0.0302042	-0.913435	0.361255	0.41926	0.377517	0
TMEM192	0.131569	0.144715	0.909155	0.363508	0.421524	0.375177	0
RBFOX2	-0.124221	0.137161	-0.905656	0.365356	0.423316	0.373336	0
CPE	-0.0722103	0.0798991	-0.903769	0.366356	0.424063	0.372569	0
SLC44A5	-0.0302534	0.0334925	-0.903291	0.36661	0.424063	0.372569	0
MED12L	-0.0573795	0.0640156	-0.896336	0.370309	0.427988	0.368569	0
AGAP1	-0.0708787	0.0794946	-0.891617	0.372833	0.430548	0.365979	0
MPRIP	-0.135546	0.152708	-0.887616	0.374981	0.43267	0.363843	0
NECAB1	-0.0294767	0.0333388	-0.884155	0.376845	0.434462	0.362048	0
ZNF804A	-0.0239155	0.0275908	-0.866793	0.386283	0.444975	0.351664	0
SNX29	0.0868262	0.100461	0.86428	0.387661	0.446194	0.350477	0
RASA1	-0.0780777	0.0917436	-0.851042	0.394969	0.45423	0.342724	0
TMSB4X	0.0541105	0.063634	0.850339	0.395359	0.454305	0.342653	0
APBB2	-0.0700041	0.0826706	-0.846783	0.397338	0.456202	0.340843	0
CPNE8	0.0342596	0.0405594	0.844677	0.398512	0.457175	0.339918	0
ASTN1	-0.0827483	0.0985022	-0.840065	0.401091	0.459756	0.337473	0
LRP1B	0.0213156	0.025477	0.83666	0.403002	0.461567	0.335765	0
PDZD2	-0.0172313	0.0208064	-0.828172	0.407789	0.466666	0.330994	0
KCTD1	0.0360153	0.0437683	0.822861	0.410801	0.469728	0.328154	0
RALGAPA2	-0.0865792	0.105333	-0.821957	0.411316	0.469931	0.327966	0
TMEFF2	-0.029244	0.0356835	-0.819539	0.412692	0.470886	0.327084	0
SCN1A	0.0407416	0.0497271	0.819303	0.412827	0.470886	0.327084	0
ST8SIA1	0.0505401	0.0621177	0.813619	0.416075	0.474204	0.324035	0
SNAP25	-0.0548456	0.0675059	-0.812456	0.416742	0.474575	0.323695	0
OLFM3	0.0345573	0.0434254	0.795784	0.426364	0.485137	0.314135	0
NKAIN3	-0.0254575	0.03235	-0.786939	0.431522	0.490605	0.309268	0
MEIS2	-0.0196377	0.0250863	-0.782804	0.433945	0.492958	0.30719	0
FAM182B	0.0673523	0.0862258	0.781115	0.434937	0.493683	0.306551	0
PCDH9	-0.0446146	0.0587216	-0.759765	0.447591	0.507434	0.29462	0
GPR155	-0.0564145	0.0742833	-0.759451	0.447779	0.507434	0.29462	0
KIAA1549L	0.0516729	0.0697414	0.740921	0.458932	0.519651	0.284289	0
ANKRD44	-0.0471948	0.0658963	-0.716198	0.474052	0.535956	0.270871	0
REV3L	-0.0770629	0.107612	-0.71612	0.4741	0.535956	0.270871	0
MYCBP2	-0.0748024	0.104829	-0.713568	0.475676	0.537302	0.269781	0
SEZ6L	-0.0293089	0.0412804	-0.709997	0.477887	0.539363	0.268119	0
MBNL1	-0.0601328	0.0853802	-0.704295	0.481429	0.542921	0.265264	0
RHBDL3	-0.036355	0.0519801	-0.699402	0.484478	0.545919	0.262872	0
SLC44A1	0.0556363	0.0803082	0.692785	0.488621	0.550142	0.259525	0
ARHGEF7	0.0811305	0.117866	0.688328	0.491421	0.552849	0.257394	0
SDK1	0.0187593	0.0276255	0.679056	0.497274	0.558983	0.252602	0
NMNAT2	0.100512	0.149077	0.674227	0.500338	0.561973	0.250284	0
HECTD4	0.107085	0.159408	0.671768	0.501901	0.563276	0.249279	0
KLHDC4	0.146322	0.219025	0.668058	0.504265	0.565271	0.247743	0
NFIA	0.0179118	0.0268414	0.667319	0.504737	0.565271	0.247743	0
RTN4	0.0498707	0.0747605	0.667072	0.504894	0.565271	0.247743	0
DSCAM	-0.050809	0.0779865	-0.65151	0.514881	0.57599	0.239585	0
CELF1	0.0799529	0.123239	0.648762	0.516655	0.577511	0.23844	0
SLC35F4	-0.0489567	0.075748	-0.64631	0.518241	0.57882	0.237457	0
EPB41L2	-0.0304472	0.0472132	-0.644888	0.519162	0.579385	0.237033	0
PCBP3	0.0304785	0.0487389	0.625342	0.531902	0.593129	0.226851	0
RYR3	-0.015901	0.0254776	-0.624118	0.532706	0.59355	0.226543	0
HERC4	0.060235	0.0966681	0.623112	0.533367	0.593812	0.226351	0
ITGA8	-0.0187018	0.0301858	-0.619557	0.535704	0.595939	0.224799	0
SUPT3H	0.0582091	0.0943824	0.616737	0.537562	0.597452	0.223697	0
SUMF1	-0.0595869	0.0967019	-0.616192	0.537921	0.597452	0.223697	0
PBX3	0.0485624	0.0791582	0.613485	0.539708	0.59896	0.222602	0
CAMTA1	0.0543769	0.0888887	0.611742	0.540861	0.599762	0.222021	0
KLHL32	-0.0268722	0.044177	-0.608286	0.543149	0.60176	0.220577	0
ITCH	0.0817695	0.134552	0.607719	0.543525	0.60176	0.220577	0
LRBA	-0.0801261	0.135699	-0.59047	0.555021	0.614001	0.211831	0
BDNF	-0.0419288	0.0711521	-0.589284	0.555817	0.614393	0.211554	0
ABCA10	-0.044937	0.0771706	-0.582308	0.560503	0.619083	0.208251	0
TMEM132D	0.0152753	0.0263804	0.579039	0.562705	0.621024	0.206892	0
CADPS2	-0.0122873	0.021262	-0.577901	0.563473	0.62138	0.206643	0
LRFN2	-0.0380787	0.0671082	-0.567422	0.570567	0.628705	0.201553	0
EFR3A	-0.0451483	0.079706	-0.566435	0.571237	0.628947	0.201386	0
CACHD1	0.027602	0.0488333	0.565229	0.572056	0.629352	0.201106	0
APP	0.0510743	0.0917381	0.556741	0.577841	0.635215	0.197079	0
ANKRD12	-0.0621071	0.112605	-0.55155	0.581392	0.638615	0.194761	0
SPATS2L	-0.0236818	0.0430364	-0.550274	0.582266	0.639035	0.194475	0
APBA2	-0.0454532	0.0826941	-0.549655	0.58269	0.639035	0.194475	0
GRM3	0.0164027	0.0301311	0.544376	0.586315	0.642506	0.192123	0
DPYSL2	0.0708102	0.13145	0.538687	0.590234	0.646292	0.189571	0
SGIP1	-0.0526621	0.0989046	-0.532454	0.594541	0.650498	0.186754	0
TIMP3	0.0551932	0.103795	0.531755	0.595025	0.650517	0.186741	0
FRMD3	-0.0300081	0.0566707	-0.529516	0.596576	0.651702	0.185951	0
PAFAH1B1	0.0669811	0.130088	0.51489	0.606755	0.662269	0.178965	0
TTC39C	0.0316849	0.0616135	0.514254	0.607199	0.662269	0.178965	0
CPNE4	-0.0141505	0.0275607	-0.51343	0.607775	0.662379	0.178893	0
UBE2E3	-0.0297657	0.0594161	-0.50097	0.616513	0.671378	0.173033	0
PARD3	0.0154667	0.0313455	0.493427	0.621829	0.676639	0.169643	0
CASC4	0.0509302	0.104958	0.485245	0.627619	0.682407	0.165957	0
SEMA5B	-0.0282689	0.0586134	-0.482294	0.629713	0.684151	0.164848	0
FAM13A	-0.024338	0.0516137	-0.471541	0.637367	0.691462	0.160232	0
CHL1	-0.0355205	0.0753435	-0.471448	0.637434	0.691462	0.160232	0
ITFG1	0.0576241	0.122724	0.469542	0.638794	0.691751	0.16005	0
CTNNA2	0.012597	0.0268416	0.469308	0.638962	0.691751	0.16005	0
POSTN	-0.0251498	0.0536254	-0.468991	0.639188	0.691751	0.16005	0
PPM1H	-0.0384276	0.0823115	-0.466856	0.640714	0.692865	0.159351	0
HOMER1	0.0331972	0.0713422	0.465323	0.641811	0.693514	0.158945	0
SFXN5	0.0422429	0.091346	0.462449	0.643869	0.695199	0.157891	0
EPHA4	-0.0252596	0.0547321	-0.461515	0.644539	0.695385	0.157775	0
DGKZ	0.0474814	0.106738	0.44484	0.656541	0.707785	0.150098	0
MARK1	-0.0436998	0.0992452	-0.440321	0.659808	0.710759	0.148278	0
KCNH1	-0.018698	0.0431768	-0.433056	0.665077	0.715881	0.145159	0
RAPGEF4	-0.0299192	0.0696834	-0.429359	0.667763	0.718219	0.143743	0
ALCAM	-0.0129709	0.0306596	-0.423063	0.672349	0.722594	0.141106	0
MACF1	0.045505	0.110919	0.410252	0.681717	0.731776	0.135622	0
PLCH1	0.0128265	0.0312882	0.409946	0.681941	0.731776	0.135622	0
SOS1	0.0491417	0.123874	0.396707	0.691676	0.741651	0.1298	0
NF1	-0.0549559	0.138843	-0.395812	0.692336	0.741789	0.12972	0
ADAMTS16	-0.0221104	0.0565758	-0.390809	0.696029	0.745173	0.127743	0
IL1RAP	0.0239061	0.0618106	0.386763	0.699022	0.747803	0.126213	0
EIF4G3	-0.0595426	0.154378	-0.385695	0.699812	0.748075	0.126055	0
COBLL1	0.0141133	0.0374048	0.377312	0.706029	0.754143	0.122546	0
CDH10	-0.0151515	0.0405023	-0.374089	0.708425	0.756123	0.121408	0
NRXN1	-0.0327553	0.0878082	-0.373032	0.709211	0.756383	0.121258	0
UNC79	0.0493403	0.136264	0.362095	0.717365	0.763924	0.11695	0
KCTD16	-0.0093985	0.0259571	-0.362079	0.717377	0.763924	0.11695	0
SLC4A4	-0.0171408	0.0478185	-0.358456	0.720085	0.766223	0.115645	0
UBE2E2	0.032474	0.0911281	0.356355	0.721657	0.767311	0.115029	0
SORBS1	0.0181946	0.0513756	0.354148	0.723309	0.768482	0.114366	0
PTPRT	0.00784312	0.0231304	0.339082	0.734626	0.779911	0.107955	0
TRPC5	-0.0160153	0.0476038	-0.33643	0.736624	0.781438	0.107106	0
NEGR1	-0.0138255	0.0423589	-0.32639	0.744204	0.788879	0.10299	0
CLIP1	-0.0401985	0.125091	-0.321353	0.748016	0.792318	0.101101	0
ADGRL1	0.0374087	0.11738	0.318696	0.75003	0.793848	0.100263	0
GALNT13	0.00985642	0.0311894	0.316018	0.752061	0.795394	0.0994176	0
ADAM23	0.0215187	0.0683852	0.314669	0.753085	0.795874	0.0991559	0
MNAT1	-0.0360215	0.115911	-0.310768	0.756048	0.798401	0.0977792	0
MTUS2	0.0190897	0.0633251	0.301456	0.763135	0.805275	0.0940556	0
PIP5K1A	-0.0360741	0.120819	-0.29858	0.765329	0.806979	0.0931377	0
SYN2	-0.0172081	0.0580324	-0.296526	0.766896	0.808021	0.0925774	0
SRPK1	-0.0234678	0.0825477	-0.284293	0.77625	0.817259	0.0876401	0
FAM168A	0.0444377	0.158044	0.281173	0.778641	0.819159	0.086632	0
DGKH	0.015651	0.0568873	0.275124	0.783283	0.823422	0.0843777	0
CDH12	-0.00607285	0.0224017	-0.271088	0.786384	0.826059	0.082989	0
GFOD1	0.0170682	0.0642695	0.265572	0.790629	0.829893	0.0809781	0
NLGN4X	-0.0201999	0.076906	-0.262657	0.792874	0.831623	0.0800734	0
ZNF638	0.0283061	0.10867	0.260478	0.794554	0.832759	0.0794806	0
PCDH11Y	0.0104283	0.0405701	0.257043	0.797204	0.834909	0.0783608	0
FNDC3A	-0.0203748	0.0821692	-0.247961	0.80422	0.841626	0.0748811	0
FARP1	-0.0120209	0.0494556	-0.243065	0.808009	0.844592	0.0733531	0
PLPPR1	0.012537	0.0516488	0.242735	0.808265	0.844592	0.0733531	0
RIC8B	-0.041492	0.171715	-0.241633	0.809118	0.844851	0.0732201	0
ZNF365	0.0120931	0.0506735	0.238647	0.811433	0.846256	0.0724983	0
NALCN	0.0332303	0.139429	0.238331	0.811678	0.846256	0.0724983	0
RABGAP1L	-0.0255898	0.109142	-0.234464	0.814677	0.848715	0.0712382	0
ME1	0.0269439	0.115615	0.233049	0.815776	0.848715	0.0712382	0
IGF1R	-0.0262813	0.112825	-0.232939	0.815861	0.848715	0.0712382	0
UIMC1	-0.0455869	0.198187	-0.23002	0.818128	0.850439	0.0703571	0
UNC80	0.0211741	0.0937677	0.225814	0.821396	0.8532	0.0689491	0
BAZ2B	-0.0195167	0.0876812	-0.222587	0.823907	0.854325	0.068377	0
PLP1	-0.0147857	0.0665553	-0.222156	0.824242	0.854325	0.068377	0
CEP112	-0.0150304	0.0678268	-0.221599	0.824675	0.854325	0.068377	0
GRIN1	0.0160402	0.0724902	0.221274	0.824929	0.854325	0.068377	0
PSD3	-0.0146796	0.0678413	-0.216381	0.828739	0.857601	0.0667147	0
RUFY3	-0.0374516	0.173682	-0.215633	0.829322	0.857601	0.0667147	0
ELMO1	-0.0112376	0.0537139	-0.209213	0.834329	0.86214	0.0644224	0
PDE4DIP	0.0198372	0.0954257	0.207881	0.835368	0.862575	0.0642031	0
MPHOSPH8	0.0197227	0.0961868	0.205046	0.837582	0.864221	0.0633751	0
CNTNAP2	0.00826914	0.0407616	0.202866	0.839285	0.865338	0.0628142	0
EDIL3	0.00610335	0.0304042	0.200741	0.840946	0.86641	0.0622763	0
CLIP2	-0.0187451	0.0938108	-0.199818	0.841668	0.866514	0.0622245	0
TTC28	0.0126364	0.0653792	0.193279	0.846783	0.871138	0.0599132	0
SRPK2	-0.0318764	0.166992	-0.190886	0.848657	0.872422	0.0592732	0
MAML2	0.00810012	0.0432782	0.187164	0.851574	0.874776	0.0581034	0
TJP1	-0.016882	0.093	-0.181527	0.855994	0.87867	0.0561743	0
AKAP9	-0.0188546	0.105178	-0.179263	0.857771	0.879846	0.0555935	0
TTN	0.00946038	0.0531863	0.177872	0.858863	0.880318	0.0553602	0
JMJD1C	0.0269579	0.155517	0.173344	0.86242	0.883191	0.0539453	0
SERPINI1	0.0103475	0.059919	0.172692	0.862932	0.883191	0.0539453	0
CHD5	0.0141794	0.0877006	0.161679	0.871594	0.891403	0.0499258	0
DLC1	0.0036738	0.0228395	0.160853	0.872245	0.891415	0.0499202	0
RBM25	0.0138728	0.0883724	0.156981	0.875294	0.893573	0.0488699	0
NTRK2	-0.0114548	0.0731724	-0.156545	0.875638	0.893573	0.0488699	0
ESRRG	0.00651941	0.0422201	0.154415	0.877317	0.894632	0.0483555	0
TMEM117	-0.0087436	0.0576166	-0.151755	0.879414	0.896116	0.0476359	0
MAPK1	-0.0161553	0.110515	-0.146183	0.883809	0.899937	0.0457878	0
MAP4K4	0.0133457	0.0957552	0.139373	0.889186	0.904752	0.0434705	0
DCLK1	-0.00930525	0.0672398	-0.138389	0.889963	0.904772	0.0434608	0
MKLN1	0.0187841	0.136407	0.137706	0.890503	0.904772	0.0434608	0
ZDHHC14	-0.00613124	0.0515078	-0.119035	0.905274	0.91911	0.0366326	0
PI4KA	0.0103838	0.0900952	0.115253	0.90827	0.921481	0.0355137	0
TCF25	0.00928532	0.0844142	0.109997	0.912436	0.925035	0.0338419	0
CTTNBP2	0.00902962	0.0907681	0.0994801	0.920779	0.932301	0.0304438	0
SLC1A2	0.00578173	0.0585219	0.098796	0.921322	0.932301	0.0304438	0
MICAL3	-0.00706731	0.0717963	-0.0984355	0.921608	0.932301	0.0304438	0
PLXNA4	0.0043153	0.0445057	0.0969606	0.922779	0.932809	0.0302072	0
YWHAZ	-0.00945894	0.102097	-0.0926468	0.926204	0.935594	0.0289126	0
CPEB4	-0.010574	0.11657	-0.0907093	0.927743	0.93647	0.0285059	0
KCND2	0.00248379	0.033094	0.0750525	0.940189	0.948347	0.0230327	0
SORCS1	0.00162209	0.024416	0.0664354	0.947046	0.954573	0.020191	0
CMSS1	-0.00561577	0.0963413	-0.0582904	0.95353	0.960415	0.0175412	0
INPP5A	0.00598473	0.107715	0.0555608	0.955704	0.96191	0.0168657	0
SORCS3	0.00173098	0.0342734	0.050505	0.959731	0.965267	0.0153527	0
KIAA0319	-0.00232761	0.058687	-0.0396615	0.968372	0.973255	0.0117732	0
PTPRM	0.00154046	0.049473	0.0311374	0.975167	0.979379	0.00904916	0
PPFIBP1	0.00109265	0.0400473	0.0272839	0.978239	0.981758	0.00799552	0
MSI2	0.00126989	0.0789049	0.016094	0.987163	0.990002	0.00436408	0
TMEM232	0.000744173	0.0614979	0.0121008	0.990348	0.99196	0.00350563	0
STRBP	-0.00103548	0.0872938	-0.011862	0.990538	0.99196	0.00350563	0
FHIT	-0.000608293	0.0628633	-0.00967644	0.992282	0.992993	0.00305365	0
GRIP1	-4.47206e-05	0.0280142	-0.00159635	0.998727	0.998727	0.000553363	0

## Sheet: Inhibitory_neurons_427_PFC
	logFC	AveExpr	t	P.Value	adj.P.Val	B
CA8	-4.91769	3.77925	-130.343	1.05932e-187	1.25879e-183	419.484
LINC01122	2.35572	7.44934	123.35	3.30423e-183	1.96321e-179	409.62
NTNG1	-5.31995	4.79144	-123.006	5.58216e-183	2.2111e-179	408.827
CHST9	-5.34408	3.05147	-110.964	1.33705e-174	3.97205e-171	389.47
GPR149	-4.90963	3.53038	-110.683	2.14619e-174	5.10064e-171	389.03
VIP	-4.61097	3.64901	-105.622	1.34791e-170	2.66954e-167	380.36
SEMA6A	1.79319	5.81603	104.729	6.57435e-170	1.11604e-166	378.996
ABI3BP	-4.13202	3.48728	-101.807	1.29152e-167	1.9184e-164	373.558
VWC2L	-3.00493	5.9816	-99.4472	1.02108e-165	1.34817e-162	369.355
IL1RAP	-2.52502	5.13429	-98.4462	6.72093e-165	7.98648e-162	367.464
AC092422.1	-2.63523	5.5772	-97.4233	4.69946e-164	5.0767e-161	365.525
BCL11A	1.77388	7.58325	96.1609	5.32444e-163	5.27253e-160	363.044
OTOF	3.22161	3.80361	94.4568	1.4811e-161	1.35384e-158	359.685
MAN1A1	2.49089	5.61337	93.8365	5.0407e-161	4.19646e-158	358.55
ARHGAP31	-4.25295	2.54635	-93.8115	5.29722e-161	4.19646e-158	358.371
PVALB	-3.99009	3.39356	-93.1184	2.10169e-160	1.5609e-157	356.874
GRIK1	1.7704	11.2315	92.0767	1.69884e-159	1.18749e-156	354.779
MEPE	-4.65497	3.07129	-91.7105	3.56135e-159	2.35108e-156	354.199
RARB	-2.14268	6.25516	-91.1194	1.18304e-158	7.39895e-156	353.08
NEAT1	-2.85661	7.21787	-90.9189	1.78068e-158	1.05799e-155	352.649
ROR2	-3.39129	3.25641	-90.7856	2.33805e-158	1.323e-155	352.301
PCSK5	2.21786	6.95228	89.4551	3.61847e-157	1.95447e-154	349.621
KLF5	2.30929	4.61313	88.1958	5.01492e-156	2.59097e-153	347.032
TAC3	-3.73547	3.68612	-86.6428	1.34825e-154	6.67553e-152	343.695
PCDH15	2.10054	9.64014	86.4547	2.01664e-154	9.58551e-152	343.144
CA2	-2.87817	3.2602	-86.046	4.84882e-154	2.2161e-151	342.42
PTHLH	-3.42554	2.40989	-85.42	1.87347e-153	8.24534e-151	340.941
SLC22A3	-5.03568	2.59436	-85.1139	3.64039e-153	1.54496e-150	340.285
OLFM3	-2.6384	6.16208	-84.0254	3.93709e-152	1.61325e-149	338.068
NMU	2.46997	4.08748	83.1542	2.70388e-151	1.07101e-148	336.091
IQGAP2	-3.23302	3.89457	-82.347	1.63943e-150	6.28432e-148	334.346
AC021594.2	-4.05405	2.41672	-81.8338	5.20168e-150	1.93161e-147	333.129
PROM1	3.4418	3.18428	80.6898	6.99436e-149	2.5186e-146	330.463
PTPN13	-1.68408	5.82118	-80.1496	2.41501e-148	8.44044e-146	329.335
KANK1	-2.41496	3.94722	-79.8881	4.4114e-148	1.49773e-145	328.732
ADAM12	-2.75807	3.62923	-78.0134	3.50805e-146	1.15795e-143	324.376
ROBO2	1.29535	12.2427	77.5846	9.67899e-146	3.10853e-143	322.938
GALNT7	-1.27189	6.72567	-77.0621	3.35686e-145	1.04973e-142	322.021
FGFR2	-2.16004	4.1948	-77.0003	3.89026e-145	1.18533e-142	321.977
PPP1R1C	-3.72621	2.84152	-76.944	4.45096e-145	1.32227e-142	321.77
COL11A1	-3.86487	3.85716	-76.8564	5.48928e-145	1.59095e-142	321.6
CLSTN2	-2.10499	5.80228	-76.7457	7.15576e-145	2.02457e-142	321.315
SLC39A11	-1.84315	3.99924	-76.621	9.65114e-145	2.66708e-142	321.068
RSPO3	2.72257	3.97583	75.9847	4.47272e-144	1.20794e-141	319.497
LDB2	-2.61814	6.2628	-75.9236	5.18632e-144	1.36953e-141	319.283
NPPC	-2.51897	3.50891	-74.9077	6.16476e-143	1.59252e-140	316.878
PTPRU	1.92457	4.61863	74.646	1.17226e-142	2.96382e-140	316.271
PTPRK	-4.9255	2.61947	-74.6043	1.29904e-142	3.21594e-140	316.105
EPB41L2	1.24922	6.98622	74.3757	2.28187e-142	5.53377e-140	315.442
IGSF21	-1.97903	4.85838	-74.2456	3.1473e-142	7.47986e-140	315.272
AP003555.3	-2.20398	3.66529	-74.0163	5.55197e-142	1.29361e-139	314.717
PLCE1	-2.18759	5.93339	-73.9095	7.23784e-142	1.65399e-139	314.381
CPQ	-1.71918	4.38778	-73.6039	1.54796e-141	3.42146e-139	313.688
VCAN	-2.9183	2.99634	-73.5996	1.56447e-141	3.42146e-139	313.674
CPED1	-2.56065	2.71816	-73.5948	1.58361e-141	3.42146e-139	313.655
LINC02082	-4.13331	1.96472	-73.4001	2.57414e-141	5.46223e-139	313.105
AQP4-AS1	-3.64381	2.91302	-73.2992	3.31307e-141	6.90688e-139	312.904
MBP	-1.34944	5.62502	-73.1708	4.56972e-141	9.36242e-139	312.558
ADGRG6	3.04162	3.66544	73.0854	5.66071e-141	1.1401e-138	312.388
RELN	3.14899	8.76236	72.785	1.20482e-140	2.38615e-138	311.365
RIMS2	0.755871	10.4415	72.5375	2.24924e-140	4.38159e-138	310.638
COBLL1	-2.68366	3.36305	-72.3229	3.87115e-140	7.4195e-138	310.472
LCNL1	-2.52698	3.3076	-71.8301	1.35492e-139	2.55564e-137	309.187
FRMD3	1.31295	6.65095	71.6475	2.15919e-139	4.00901e-137	308.605
GRIK2	0.973722	11.4143	71.262	5.79884e-139	1.06012e-136	307.306
ITGA8	-2.79547	5.01149	-71.1265	8.21398e-139	1.47889e-136	307.386
GOLIM4	-1.73254	5.3787	-70.9055	1.45203e-138	2.57529e-136	306.772
FAM20A	3.68062	2.97807	70.4078	5.26765e-138	9.20521e-136	305.224
AC113347.4	4.82393	2.01248	70.0656	1.28387e-137	2.21105e-135	304.18
AC068051.1	-2.19303	3.29381	-69.4144	7.07433e-137	1.20092e-134	302.964
CTBP2	-1.51449	5.14691	-69.2225	1.173e-136	1.9632e-134	302.415
TRPM3	-2.04103	6.78108	-69.1081	1.58682e-136	2.61891e-134	301.987
PLXNA4	-1.37941	8.30165	-68.9159	2.63895e-136	4.2957e-134	301.339
UST	1.9399	5.29022	68.8179	3.42188e-136	5.49489e-134	301.311
CHD7	-3.12534	3.22485	-68.7947	3.63953e-136	5.76647e-134	301.309
NDNF	3.78584	2.79682	68.6619	5.17859e-136	8.097e-134	300.869
PPM1H	-0.919619	7.29645	-68.0957	2.34658e-135	3.62135e-133	299.245
SIPA1L2	1.06985	6.72474	68.0851	2.41455e-135	3.67847e-133	299.275
DPP10	-2.21321	11.3938	-67.7265	6.32641e-135	9.51605e-133	297.951
COL12A1	-1.80657	5.31203	-67.641	7.96522e-135	1.18313e-132	298.167
MCUB	1.9681	5.0834	67.0876	3.56035e-134	5.22316e-132	296.693
KCNJ5	3.20419	2.43013	66.9587	5.05405e-134	7.32406e-132	296.182
LINC01482	3.61869	3.47475	66.7552	8.79976e-134	1.25985e-131	295.799
ANO1	-1.86143	4.54863	-66.213	3.88449e-133	5.49516e-131	294.31
ELMO1	-1.3718	6.47894	-66.0962	5.35768e-133	7.49004e-131	293.886
LYPD6	-2.08459	5.37706	-65.7677	1.32648e-132	1.83286e-130	293.033
HTR4	-1.99348	4.73881	-65.7048	1.5785e-132	2.15602e-130	292.892
PKP2	-2.07424	5.27012	-65.6577	1.79829e-132	2.4283e-130	292.732
GULP1	-2.09992	5.51254	-65.5823	2.21649e-132	2.95938e-130	292.521
DPP10-AS3	-2.68055	2.38557	-65.1331	7.73435e-132	1.02119e-129	291.369
SEZ6	-1.5851	5.17388	-64.8061	1.93034e-131	2.52069e-129	290.403
ZNF704	0.851927	7.83898	64.5575	3.88004e-131	5.01158e-129	289.453
ZBTB7C	-2.95866	2.23189	-64.4673	5.00289e-131	6.3924e-129	289.477
SLC8A1	1.16185	9.47314	64.1097	1.37328e-130	1.73602e-128	288.073
SSTR2	-2.60216	3.06317	-63.9099	2.41995e-130	3.02697e-128	287.919
CHRNA2	-3.56304	2.78964	-63.8922	2.54495e-130	3.15017e-128	287.823
LINC01344	-2.58915	2.88675	-63.8337	3.00466e-130	3.68087e-128	287.71
XKR4	0.871566	10.3614	63.7406	3.91632e-130	4.74874e-128	286.938
NECAB1	-2.47011	4.9328	-63.6749	4.72181e-130	5.66761e-128	287.194
SULF1	-2.20606	5.45467	-63.6285	5.38905e-130	6.40381e-128	287.019
AL356108.1	-2.3206	3.63229	-63.5373	6.99113e-130	8.2253e-128	286.86
DMD	1.18038	9.55612	63.3388	1.23298e-129	1.43642e-127	285.88
FANCL	1.11047	5.67183	63.3109	1.33557e-129	1.54083e-127	286.092
AC006115.3	1.2427	6.13106	63.2149	1.7587e-129	2.00949e-127	285.755
EPHA3	-2.03996	5.3606	-63.1901	1.88834e-129	2.13706e-127	285.753
GABRD	-1.59214	5.25879	-63.164	2.03526e-129	2.2816e-127	285.7
PDCL2	2.45566	2.35953	62.7947	5.89077e-129	6.54206e-127	284.655
PLCXD3	-2.25275	6.74885	-62.7222	7.26214e-129	7.99037e-127	284.317
PCP4	-2.31753	3.04774	-62.6214	9.71761e-129	1.0594e-126	284.226
ILDR2	1.92478	4.01464	62.5489	1.19874e-128	1.29497e-126	284.025
RBM20	-2.34594	3.14271	-62.5233	1.2908e-128	1.38186e-126	283.953
TSPAN9	-0.979672	6.17652	-62.483	1.45065e-128	1.53911e-126	283.652
GUCY1A1	-1.61105	5.55383	-61.7418	1.25789e-127	1.32279e-125	281.541
HAPLN1	-1.61986	4.33964	-61.5626	2.12812e-127	2.21828e-125	281.096
ASXL3	0.87094	6.93127	61.4164	3.27102e-127	3.37996e-125	280.465
NRIP1	0.987223	5.37115	61.3618	3.8421e-127	3.93583e-125	280.447
LRRK2	1.28338	4.93768	61.319	4.35807e-127	4.42623e-125	280.352
AC046195.2	-3.63586	1.75414	-61.1032	8.24245e-127	8.30043e-125	279.778
IGFBP5	-2.49313	3.6892	-61.0425	9.86422e-127	9.85013e-125	279.615
COL25A1	1.80015	7.39953	60.6711	2.97101e-126	2.94204e-124	278.137
NTRK3	-1.03094	8.47475	-60.6543	3.12324e-126	3.06722e-124	278.062
CDH12	1.98938	9.23465	60.616	3.50039e-126	3.40944e-124	277.902
LINC01931	-2.40223	3.83556	-60.4666	5.46687e-126	5.28153e-124	277.879
KIF26B	1.36643	8.82686	60.3552	7.62599e-126	7.30804e-124	277.141
ADCY2	0.748557	9.18882	60.1042	1.61785e-125	1.53799e-123	276.367
HS3ST4	-3.94354	2.83598	-60.1012	1.63231e-125	1.53942e-123	276.793
AC073332.1	1.63723	7.16894	59.8741	3.23183e-125	3.02393e-123	275.848
DPF3	-2.14594	4.36425	-59.785	4.22767e-125	3.9248e-123	275.82
KITLG	-1.58742	5.09848	-59.6796	5.81088e-125	5.35277e-123	275.449
TRPS1	-1.35581	6.68014	-59.6391	6.56667e-125	6.00245e-123	275.185
RNF152	1.80643	4.17314	59.4358	1.21523e-124	1.10234e-122	274.788
HRH3	-1.38314	5.00566	-59.1053	3.31927e-124	2.98809e-122	273.735
LANCL1	-0.860301	7.42354	-59.0788	3.59812e-124	3.21477e-122	273.413
ZBTB18	-1.7283	3.91804	-58.9011	6.19119e-124	5.49029e-122	273.181
ADAMTS19	1.74251	6.74552	58.8984	6.24163e-124	5.49403e-122	272.914
LHFPL6	-3.7062	2.55086	-58.8918	6.36832e-124	5.56432e-122	273.148
CIT	-0.798991	7.34883	-58.8249	7.81509e-124	6.77859e-122	272.64
FAM110B	0.756808	8.01222	58.3985	2.89461e-123	2.49251e-121	271.241
NFIA	-1.64333	6.29869	-58.3491	3.37001e-123	2.881e-121	271.299
EPHB6	1.317	6.12588	58.1774	5.72678e-123	4.86081e-121	270.737
CACNA2D3	1.07623	8.83961	57.9789	1.05864e-122	8.92184e-121	269.878
ZFPM2	-1.75141	6.64768	-57.9005	1.35001e-122	1.12973e-120	269.858
MDGA1	-2.73505	2.39722	-57.6222	3.20912e-122	2.66671e-120	269.235
IL6R	-2.42988	2.6043	-57.5177	4.44694e-122	3.66965e-120	268.907
DACH1	-2.01727	2.87131	-57.483	4.95473e-122	4.06048e-120	268.794
CCNG2	-1.40666	5.3586	-57.3423	7.69592e-122	6.26374e-120	268.261
ARAP2	-3.44245	2.98257	-57.3353	7.86627e-122	6.35883e-120	268.339
CLMN	-1.61224	4.049	-57.2764	9.45834e-122	7.59415e-120	268.094
ROBO1	1.05317	10.517	57.1833	1.26683e-121	1.01032e-119	267.281
PRSS12	-2.70073	2.47864	-57.1624	1.35275e-121	1.07165e-119	267.795
SYT2	-2.09428	3.34996	-57.1516	1.39916e-121	1.10107e-119	267.756
WLS	0.972724	7.38371	57.0345	2.02189e-121	1.58066e-119	267.007
MIR34AHG	-1.35702	4.60031	-57.0058	2.2131e-121	1.71884e-119	267.185
BARD1	-2.62001	2.78254	-56.9777	2.41807e-121	1.86584e-119	267.212
KCTD1	-1.12971	5.95862	-56.9736	2.44922e-121	1.87768e-119	266.999
SHISA8	-2.09815	4.11845	-56.9145	2.95024e-121	2.24729e-119	267.007
SLIT1	-1.31282	5.75328	-56.8414	3.71592e-121	2.8125e-119	266.565
PIP4K2A	-1.70653	4.13291	-56.7513	4.93916e-121	3.71468e-119	266.429
SLC5A8	-1.80127	3.87336	-56.5258	1.00856e-120	7.53755e-119	265.754
LINC02552	-2.71539	2.81539	-56.5083	1.06609e-120	7.91773e-119	265.717
EPB41L4A	-2.24695	3.93554	-56.3491	1.76747e-120	1.30452e-118	265.136
RAMP1	-1.17299	4.88324	-56.1872	2.95971e-120	2.171e-118	264.595
ZDHHC14	-0.931034	7.23962	-56.1785	3.04345e-120	2.21873e-118	264.348
SNCG	-1.54967	4.70769	-56.129	3.56315e-120	2.58176e-118	264.448
GRIK3	1.33078	7.8731	55.9088	7.20362e-120	5.18792e-118	263.374
KCNG2	-3.00684	1.72809	-55.8165	9.68413e-120	6.93232e-118	263.529
NPR3	-2.82803	2.75614	-55.725	1.29889e-119	9.24232e-118	263.235
NIPAL3	1.12899	5.55968	55.4564	3.08334e-119	2.18091e-117	262.176
SH3D19	-1.43703	6.11998	-55.402	3.67526e-119	2.58421e-117	261.967
CTXND1	-1.46652	5.31343	-55.3623	4.17825e-119	2.9206e-117	261.871
MIR137HG	1.2847	5.53738	55.3361	4.54713e-119	3.15986e-117	261.781
PLEKHG1	-2.30732	2.20404	-55.2085	6.87173e-119	4.74748e-117	261.57
KIT	-2.24018	5.83844	-55.1358	8.69632e-119	5.97332e-117	261.08
LRRC3B	-1.6494	5.51211	-54.9943	1.37646e-118	9.4003e-117	260.716
PLCH1	1.43588	7.82489	54.9041	1.84586e-118	1.25339e-116	260.142
PDGFC	-1.8495	4.07129	-54.5088	6.71016e-118	4.5305e-116	259.172
OLFM1	-1.1078	5.9561	-54.4122	9.20858e-118	6.18224e-116	258.778
ADAMTS17	-1.67222	7.12554	-54.1989	1.85606e-117	1.23908e-115	257.911
MYBPC1	-2.62287	2.57621	-54.1258	2.36112e-117	1.56744e-115	258.036
TRIM14	1.13106	4.58546	54.0733	2.80722e-117	1.84969e-115	257.748
ARHGAP29	-1.31545	4.68793	-54.0722	2.81742e-117	1.84969e-115	257.748
STK3	-1.23038	4.57933	-54.0535	2.99674e-117	1.94742e-115	257.675
HTR1E	-1.37396	6.26379	-54.0533	2.99905e-117	1.94742e-115	257.551
ST5	0.870836	6.71345	53.9252	4.57754e-117	2.95625e-115	256.991
KCNIP2	-1.14878	5.78007	-53.8648	5.59112e-117	3.59131e-115	256.962
FAM89A	2.07634	3.51371	53.8318	6.23581e-117	3.98387e-115	257.054
BCL2	0.983733	6.76694	53.8117	6.66606e-117	4.23598e-115	256.626
ST8SIA4	-1.54949	5.4796	-53.7913	7.13121e-117	4.50746e-115	256.703
ANGPT1	-1.68624	4.79215	-53.7846	7.2906e-117	4.58382e-115	256.77
NETO1	1.04996	8.30973	53.7822	7.3484e-117	4.59584e-115	256.396
GXYLT2	1.4511	4.36733	53.681	1.02801e-116	6.3957e-115	256.527
NHSL2	1.60623	4.81062	53.6587	1.10709e-116	6.85182e-115	256.4
DKK2	1.8222	4.79874	53.5676	1.4983e-116	9.225e-115	256.043
SPOCK3	0.929322	10.214	53.4636	2.1186e-116	1.2977e-114	255.225
RASGEF1C	-1.43491	4.12518	-53.0559	8.27637e-116	5.04349e-114	254.4
GRIN3A	0.929953	7.9697	53.0053	9.80516e-116	5.94463e-114	253.833
DGKD	-0.664232	7.29321	-52.8356	1.73462e-115	1.04632e-113	253.34
KCNK1	-1.12206	5.09691	-52.7564	2.26529e-115	1.35952e-113	253.33
HS3ST2	-1.84834	4.09384	-52.7083	2.66427e-115	1.59093e-113	253.245
DYSF	-1.52946	2.92712	-52.699	2.74852e-115	1.63304e-113	253.263
LMCD1-AS1	-1.09954	6.00418	-52.6093	3.72054e-115	2.19956e-113	252.677
AC012593.1	-3.73234	2.32529	-52.5188	5.05298e-115	2.9725e-113	252.666
LRRC4C	-1.31099	10.1292	-52.4704	5.95223e-115	3.48426e-113	251.877
RAB31	1.51397	5.01337	52.3981	7.60409e-115	4.42938e-113	252.118
TACR1	-1.47272	5.649	-52.1169	1.97732e-114	1.14617e-112	251.024
MSR1	3.94868	3.66335	52.1047	2.06092e-114	1.18883e-112	251.178
WNT16	-2.51546	2.19164	-52.0033	2.91217e-114	1.67175e-112	250.914
SCN1B	-1.11804	5.12819	-51.8548	4.83876e-114	2.76437e-112	250.246
PCDH11Y	1.19693	6.03598	51.8104	5.63103e-114	3.2016e-112	249.762
ELFN1	1.16444	5.35811	51.701	8.19316e-114	4.63616e-112	249.715
TRBC2	2.45515	2.9813	51.6044	1.14156e-113	6.42896e-112	249.527
TSHZ3	1.05344	7.29144	51.5278	1.48563e-113	8.32723e-112	248.864
CNTN6	-1.51161	5.55314	-51.4767	1.77082e-113	9.87921e-112	248.881
VIPR2	-3.05454	2.37119	-51.4145	2.19442e-113	1.21852e-111	248.904
PPARA	-1.11814	4.74256	-51.2034	4.54828e-113	2.51382e-111	248.02
IGSF11	-1.26093	6.63174	-51.1157	6.16088e-113	3.38934e-111	247.494
SORL1	-0.840228	6.26785	-51.0954	6.6097e-113	3.6195e-111	247.501
ATP2B4	2.76063	3.92988	51.0201	8.58398e-113	4.67906e-111	247.536
HIF3A	-2.13565	3.31733	-50.8943	1.32834e-112	7.20762e-111	247.073
LINC02133	2.0819	3.23958	50.8341	1.63832e-112	8.84917e-111	246.869
AC120193.1	-1.90638	5.41812	-50.535	4.65135e-112	2.50099e-110	245.596
PIEZO2	1.79648	5.46704	50.5134	5.0172e-112	2.68556e-110	245.488
FZD3	0.673125	6.83014	50.386	7.83919e-112	4.17727e-110	244.946
AC105285.1	-1.63777	3.82474	-50.3635	8.48461e-112	4.50101e-110	245.201
SLC25A13	-0.867945	5.36968	-50.1746	1.64785e-111	8.70283e-110	244.355
LRIG1	-1.32252	4.11712	-50.125	1.96216e-111	1.0317e-109	244.27
KIRREL1	-1.82029	4.33985	-49.8947	4.42331e-111	2.31551e-109	243.399
ANTXR1	1.30478	6.13528	49.7861	6.49765e-111	3.38647e-109	242.866
COL5A2	4.05088	3.44639	49.7175	8.28704e-111	4.30021e-109	242.964
CHST1	-1.65169	3.42902	-49.679	9.50231e-111	4.90939e-109	242.83
SLC9A2	1.94945	4.89706	49.443	2.19942e-110	1.13142e-108	241.826
BSPRY	-2.78508	1.77617	-49.3857	2.69846e-110	1.38215e-108	241.793
AGPAT4	0.635837	7.49419	49.3205	3.40596e-110	1.73704e-108	241.052
TRIM67	1.19606	4.92205	49.3166	3.45336e-110	1.75369e-108	241.302
SCN3B	0.72171	6.17237	49.2096	5.06316e-110	2.56023e-108	240.859
ASIC4	-1.62246	4.12465	-48.8445	1.87851e-109	9.45862e-108	239.769
GALNT10	-1.54966	3.66293	-48.839	1.91558e-109	9.60459e-108	239.722
SLC4A4	-1.4302	6.00918	-48.7312	2.82643e-109	1.41119e-107	239.104
AC007563.2	-1.82651	5.66033	-48.6875	3.30889e-109	1.64517e-107	238.998
AC002070.1	-1.38817	4.07948	-48.5897	4.71296e-109	2.3335e-107	238.792
NETO2	0.81751	7.66211	48.5258	5.93984e-109	2.92876e-107	238.195
AC091138.1	0.954917	5.76064	48.4583	7.58618e-109	3.72506e-107	238.161
PDZRN4	2.12657	5.11657	48.4568	7.62644e-109	3.72943e-107	238.236
SORBS2	0.916359	8.635	48.4538	7.70962e-109	3.75465e-107	237.851
AC010127.1	-1.15504	7.10285	-48.4393	8.1257e-109	3.94113e-107	237.943
PHLDB2	-2.03714	2.81061	-48.3839	9.93692e-109	4.80002e-107	238.16
MPPED1	0.779085	7.15377	48.2777	1.46153e-108	7.03132e-107	237.305
BEGAIN	-1.2332	4.09184	-48.1756	2.12016e-108	1.01588e-106	237.3
MGAT4C	0.812853	9.78363	48.1555	2.28074e-108	1.08843e-106	236.673
TTYH3	0.786539	5.4168	48.1368	2.44229e-108	1.16087e-106	237.028
TLE1	-1.13236	4.17396	-48.1085	2.70751e-108	1.28087e-106	237.045
MYLIP	-1.5151	3.08807	-48.1076	2.71632e-108	1.28087e-106	237.184
AL365361.1	1.143	5.67079	48.1018	2.77501e-108	1.30338e-106	236.903
GRID2	1.07049	10.3154	48.0914	2.88193e-108	1.34827e-106	236.409
AC103855.3	-1.51553	3.40668	-48.0762	3.04691e-108	1.41986e-106	237.022
CDH9	0.888412	8.89736	48.0626	3.20165e-108	1.48614e-106	236.38
ADGRV1	-1.06249	3.89432	-48.0408	3.46699e-108	1.60305e-106	236.811
NPY	-3.69981	3.06306	-47.9839	4.2684e-108	1.96595e-106	236.623
IDI2-AS1	-1.42065	3.95632	-47.9528	4.78264e-108	2.19429e-106	236.485
CALN1	-1.61043	7.96893	-47.7986	8.41507e-108	3.84601e-106	235.541
SFRP1	-1.67924	3.86075	-47.745	1.02447e-107	4.66427e-106	235.732
CFAP221	-1.07461	4.83618	-47.6858	1.27348e-107	5.77584e-106	235.426
CEP112	0.639101	7.27939	47.6818	1.29208e-107	5.83796e-106	235.149
SEMA5A	-1.67896	5.21189	-47.5936	1.78774e-107	8.04685e-106	235.018
GALNT17	-0.733333	9.04668	-47.4951	2.5704e-107	1.1526e-105	234.298
GSG1L	-1.70518	3.59518	-47.4845	2.67257e-107	1.19392e-105	234.84
NECTIN3	-1.02286	5.39935	-47.4001	3.65035e-107	1.62461e-105	234.292
EPHA7	0.73663	7.64864	47.3432	4.50432e-107	1.9972e-105	233.858
ADAM33	-1.86296	3.57051	-47.2363	6.69211e-107	2.95622e-105	233.887
NIPAL2	-1.10874	4.64724	-47.2152	7.23499e-107	3.1842e-105	233.737
LINC00535	1.48897	6.13405	47.0909	1.14761e-106	5.03212e-105	233.084
GALNT13	-1.30992	7.96279	-46.9814	1.72446e-106	7.53373e-105	232.499
AP002991.1	-2.4347	2.24583	-46.8915	2.4107e-106	1.04932e-104	232.704
ADAMTS2	-2.01857	2.52274	-46.8706	2.60641e-106	1.13036e-104	232.609
CDH8	1.1763	7.7891	46.6748	5.41727e-106	2.34085e-104	231.347
EPHX2	-1.23386	3.57924	-46.6313	6.37565e-106	2.74499e-104	231.629
FBXL7	-1.9946	6.94447	-46.607	6.983e-106	2.99563e-104	231.139
PIP5K1B	0.73797	8.13162	46.5195	9.69771e-106	4.14525e-104	230.711
GABRG3	-0.756378	9.42273	-46.4948	1.06393e-105	4.53143e-104	230.526
KCNN3	-1.55791	4.38723	-46.4484	1.26667e-105	5.37567e-104	230.864
KCNH1	-0.91617	6.67726	-46.3954	1.54566e-105	6.53632e-104	230.41
BLM	1.52516	4.47337	46.3801	1.63713e-105	6.8986e-104	230.653
CNTNAP3B	-0.923946	7.86457	-46.2247	2.94078e-105	1.23482e-103	229.598
ANKRD36	0.528209	8.09652	46.1594	3.76309e-105	1.57454e-103	229.369
NACC2	-0.863908	5.2952	-46.0166	6.46002e-105	2.69349e-103	229.177
VAV3	-1.53456	5.08589	-45.9503	8.30536e-105	3.45079e-103	228.896
AK5	-1.03637	7.28236	-45.9244	9.16375e-105	3.79418e-103	228.588
GRIA4	-1.05806	9.72129	-45.9027	9.94803e-105	4.1046e-103	228.261
PLEKHH2	-4.00065	1.48884	-45.9007	1.00257e-104	4.12231e-103	228.975
INPP5J	-1.10374	4.06512	-45.6731	2.38254e-104	9.76266e-103	227.961
IL1RAPL1	-0.486713	11.2615	-45.6654	2.45426e-104	1.0022e-102	227.244
SNRK	-0.665619	6.01027	-45.5945	3.21634e-104	1.30889e-102	227.437
PRKCG	1.00701	4.87934	45.5483	3.83744e-104	1.55632e-102	227.418
AC008691.1	-1.75475	4.26486	-45.4983	4.64481e-104	1.87735e-102	227.211
NOX4	-2.91792	1.79794	-45.4248	6.1532e-104	2.47859e-102	227.169
AC099792.1	-2.8347	2.14705	-45.3889	7.06021e-104	2.83434e-102	227.032
SYNDIG1	-1.04649	6.06759	-45.2583	1.16524e-103	4.66097e-102	226.136
DOK5	-1.00758	5.96885	-45.2575	1.16887e-103	4.66097e-102	226.176
STIM1	-0.683966	6.31291	-45.2564	1.17372e-103	4.66467e-102	226.114
TGFBR3	-0.908421	5.32057	-44.9816	3.38164e-103	1.33947e-101	225.148
PRKG1-AS1	-1.8667	2.65317	-44.973	3.49582e-103	1.38009e-101	225.38
UNC5B	-1.62532	4.21916	-44.9605	3.66863e-103	1.44352e-101	225.217
PACRG	0.834424	8.37726	44.9351	4.04795e-103	1.58752e-101	224.638
KIAA1324L	-0.617068	6.70408	-44.8727	5.15212e-103	2.0139e-101	224.568
CACNA1E	0.821221	7.76072	44.8574	5.46719e-103	2.13005e-101	224.387
SASH1	-0.982284	6.02235	-44.8176	6.37767e-103	2.47666e-101	224.433
SLIT2	-1.36627	8.98502	-44.7412	8.57446e-103	3.3189e-101	223.849
PCDH9-AS2	-1.17674	3.69947	-44.7003	1.00498e-102	3.87734e-101	224.162
AC004805.1	0.822665	5.08989	44.6015	1.4747e-102	5.67115e-101	223.707
B4GALT6	-0.781363	6.57701	-44.4551	2.60741e-102	9.99477e-101	222.987
PAG1	-0.98173	5.39047	-44.3797	3.49912e-102	1.33698e-100	222.801
GPRC5B	-0.755956	5.19114	-44.3398	4.08981e-102	1.55767e-100	222.663
LINC01197	1.11878	6.492	44.3168	4.47488e-102	1.69888e-100	222.424
OGA	-0.413348	7.54627	-44.1789	7.67502e-102	2.90453e-100	221.778
AR	-1.43531	3.575	-44.1712	7.90997e-102	2.98394e-100	222.223
ITGB8	2.33726	3.27723	44.0912	1.08246e-101	4.07054e-100	221.991
EYS	1.70305	6.58529	43.9903	1.60954e-101	6.03347e-100	221.119
CDH7	1.23001	7.12494	43.9148	2.16642e-101	8.09547e-100	220.779
FLT3	0.989303	5.9906	43.8607	2.68039e-101	9.98467e-100	220.648
BMP7	-2.24967	1.98918	-43.8264	3.06854e-101	1.13948e-99	220.945
RET	-1.68145	2.96455	-43.7898	3.54526e-101	1.31241e-99	220.736
MYH14	-0.827183	4.88949	-43.7223	4.62947e-101	1.70845e-99	220.262
GRIA3	0.669584	8.86273	43.7135	4.79339e-101	1.76346e-99	219.807
ZNF618	0.764899	5.70056	43.5726	8.37227e-101	3.07061e-99	219.587
LINC00970	-1.23053	5.41595	-43.4379	1.42895e-100	5.22467e-99	219.102
MGAT4A	0.779207	5.98714	43.4213	1.5262e-100	5.56312e-99	218.945
SORT1	-0.713909	6.21724	-43.4033	1.63948e-100	5.95776e-99	218.867
IL12RB2	-1.47359	4.31311	-43.3952	1.69319e-100	6.13418e-99	219.036
PLEKHA2	-1.21204	3.14011	-43.3412	2.09856e-100	7.57968e-99	218.973
TMEM51	-1.83254	3.11204	-43.3342	2.15838e-100	7.77213e-99	218.936
RAB3C	0.467824	9.182	43.24	3.14061e-100	1.12634e-98	217.903
LRRN1	-0.925735	5.26691	-43.2395	3.14689e-100	1.12634e-98	218.29
TBC1D32	0.66337	6.86338	43.2221	3.37316e-100	1.2037e-98	218.046
PAPPA	-1.27044	3.26535	-43.1796	3.99755e-100	1.42224e-98	218.218
USP31	-0.761303	5.5092	-43.1742	4.08388e-100	1.44862e-98	217.999
TBL1X	-1.54085	4.07444	-43.1566	4.38183e-100	1.54968e-98	218.158
SGPP2	-1.32622	4.05119	-43.133	4.8141e-100	1.69751e-98	218.071
POU3F3	1.00041	5.10922	43.1189	5.09476e-100	1.79115e-98	217.932
AC093523.1	1.38553	4.57446	43.0855	5.82288e-100	2.0411e-98	217.815
FAM19A2	-1.14731	9.27619	-43.0529	6.63245e-100	2.31804e-98	217.12
WASF1	0.668103	6.13266	43.0443	6.86529e-100	2.39238e-98	217.447
AC106795.3	-1.23679	4.78074	-42.9143	1.15614e-99	4.0171e-98	217.06
SNED1	1.1506	5.2788	42.8636	1.41675e-99	4.90823e-98	216.814
RUNX2	-1.04936	6.69218	-42.7875	1.92372e-99	6.64523e-98	216.331
FREM2	-2.56445	1.74281	-42.5668	4.68439e-99	1.61347e-97	215.936
SOX13	-1.6012	3.28785	-42.4817	6.60816e-99	2.2695e-97	215.436
KHDRBS2	-0.781858	9.05959	-42.4546	7.37162e-99	2.52441e-97	214.73
TMEM64	-0.98345	4.20597	-42.3137	1.30503e-98	4.45621e-97	214.706
BAIAP3	0.890056	5.05535	42.3038	1.35862e-98	4.62592e-97	214.53
MSRA	0.618785	8.78208	42.263	1.60374e-98	5.44493e-97	213.982
2023-03-04	0.714022	6.81146	42.2334	1.80842e-98	6.12235e-97	214
RCAN3	1.6781	3.76485	42.1604	2.43378e-98	8.21607e-97	214.214
SPECC1	-0.710426	7.08301	-42.1325	2.72664e-98	9.17865e-97	213.613
NUAK1	-0.689776	5.97521	-42.1062	3.03537e-98	1.01891e-96	213.651
ANKRD29	-1.06161	5.53482	-42.0184	4.34147e-98	1.45323e-96	213.284
LINC01102	0.90806	6.09488	41.9208	6.47083e-98	2.15991e-96	212.874
SLC9A9	-0.995543	7.88258	-41.8852	7.4831e-98	2.4908e-96	212.538
CEMIP	-1.34915	5.75718	-41.8599	8.30076e-98	2.75525e-96	212.646
VWDE	-1.83494	2.37244	-41.7845	1.13075e-97	3.74283e-96	212.736
ABR	0.41486	7.67045	41.7112	1.52739e-97	5.04165e-96	211.817
FAM3C	-0.641409	6.00464	-41.6902	1.66498e-97	5.48059e-96	211.924
AJ006995.1	-3.07193	1.88363	-41.6887	1.67505e-97	5.49852e-96	212.366
PDE1A	2.17588	4.65856	41.6106	2.30931e-97	7.55965e-96	211.685
JPH1	0.753073	5.90877	41.5933	2.48017e-97	8.09666e-96	211.535
EDNRA	2.13971	5.01615	41.581	2.60856e-97	8.49248e-96	211.62
NRP1	-2.04167	2.57348	-41.5699	2.73117e-97	8.86735e-96	211.852
PVT1	1.3317	5.03953	41.5655	2.7801e-97	9.00161e-96	211.512
MAP7	-0.521821	8.52782	-41.5371	3.12604e-97	1.00942e-95	211.017
FBN3	-2.23704	2.25592	-41.4879	3.82824e-97	1.23282e-95	211.518
SLC20A2	-0.612326	6.77898	-41.4486	4.50242e-97	1.44601e-95	210.826
LINC01793	2.42852	2.38117	41.4431	4.60585e-97	1.47524e-95	211.26
FOSL2	-1.68688	2.79812	-41.3579	6.55007e-97	2.09232e-95	210.986
LIPC	1.8138	2.83728	41.269	9.45898e-97	3.01343e-95	210.598
ATP8B1	-1.47147	2.50446	-41.2539	1.00716e-96	3.20003e-95	210.532
BRINP3	-1.46792	5.90203	-41.2386	1.07296e-96	3.4e-95	210.032
THRB	0.454011	9.34232	41.1626	1.47083e-96	4.64837e-95	209.399
ANO4	-0.550559	9.0741	-41.1398	1.6166e-96	5.0955e-95	209.321
DLEU2	0.689769	6.49992	41.1113	1.81945e-96	5.71973e-95	209.467
ITGA9	1.20426	6.94077	41.0475	2.37255e-96	7.43879e-95	209.115
TMCC3	1.35654	3.95553	41.0221	2.63699e-96	8.24614e-95	209.407
TOX2	0.712642	7.27344	40.9856	3.06999e-96	9.57497e-95	208.825
TMEM74B	-0.791691	4.27648	-40.9422	3.67729e-96	1.14391e-94	209.003
SPATA6L	0.713827	6.0543	40.902	4.34867e-96	1.34922e-94	208.621
DISC1	1.35544	4.72529	40.8767	4.83378e-96	1.49583e-94	208.625
CNTNAP5	-0.673884	9.99149	-40.8711	4.94673e-96	1.5268e-94	208.134
HHAT	-1.24723	3.36517	-40.7583	7.92527e-96	2.43979e-94	208.322
SHISA6	0.921637	8.15925	40.6594	1.1992e-95	3.68218e-94	207.386
NCOA3	-0.694742	6.22639	-40.6255	1.38219e-95	4.23313e-94	207.476
CTNNA2	0.704849	10.0133	40.5565	1.84651e-95	5.64064e-94	206.807
MAP3K20	-1.1447	4.03603	-40.5455	1.934e-95	5.89274e-94	207.459
ARHGAP24	-1.50781	4.42058	-40.4773	2.57579e-95	7.82816e-94	207.115
ELAVL2	0.556627	8.58324	40.4587	2.78624e-95	8.44616e-94	206.515
RFTN1	-1.7256	3.02832	-40.4246	3.21556e-95	9.72277e-94	207.032
DDR2	1.87774	5.24341	40.3995	3.57447e-95	1.07806e-93	206.682
MYH10	-0.476018	7.31626	-40.3681	4.0805e-95	1.22756e-93	206.245
SLC4A7	-0.558843	6.71521	-40.352	4.36564e-95	1.31002e-93	206.267
TNS1	-1.67026	2.50061	-40.34	4.59262e-95	1.37466e-93	206.729
DAB1	0.689879	10.7932	40.3298	4.79544e-95	1.43176e-93	205.788
ABTB2	1.34158	3.34954	40.1761	9.17842e-95	2.73351e-93	206.014
NCK2	-0.685174	5.79545	-40.1592	9.85728e-95	2.92835e-93	205.513
C1orf122	-0.991817	4.04619	-40.1058	1.23595e-94	3.66253e-93	205.546
ACTN2	-1.10571	3.46313	-40.0333	1.6806e-94	4.96779e-93	205.275
CABLES1	0.910363	5.74093	39.9883	2.0348e-94	5.99987e-93	204.798
CACNB4	-0.614053	7.7434	-39.9835	2.07642e-94	6.10744e-93	204.55
AL117190.2	-0.748131	4.28321	-39.9447	2.44915e-94	7.18598e-93	204.716
SLC17A8	-1.55065	2.66633	-39.9164	2.76142e-94	8.08227e-93	204.811
KDM7A	-0.837008	5.24808	-39.8647	3.44092e-94	1.00463e-92	204.391
YPEL1	0.711186	5.26001	39.8459	3.72807e-94	1.0858e-92	204.264
PDE3B	0.597523	7.85776	39.7462	5.70312e-94	1.65697e-92	203.542
TCTEX1D1	-1.10174	3.29	-39.6891	7.27694e-94	2.10907e-92	203.805
CHRDL1	-1.65816	3.2341	-39.6753	7.71749e-94	2.23131e-92	203.817
MAMLD1	-0.927471	4.56598	-39.6654	8.05142e-94	2.32221e-92	203.559
NEFH	-1.25746	4.39074	-39.6567	8.35913e-94	2.40512e-92	203.623
PLAT	-1.9766	1.95919	-39.595	1.08799e-93	3.12285e-92	203.572
TSHZ2	-1.84487	6.00267	-39.5913	1.10554e-93	3.16556e-92	203.124
PTPRR	0.884404	7.37846	39.5287	1.44556e-93	4.12921e-92	202.642
GPC5	-1.79233	6.02845	-39.5053	1.59801e-93	4.55376e-92	202.651
ELL2	0.940963	6.0878	39.406	2.4467e-93	6.95554e-92	202.275
PLCL1	-1.40532	7.01742	-39.3335	3.34195e-93	9.4779e-92	201.862
CHCHD3	-0.463908	7.64807	-39.3327	3.3531e-93	9.48688e-92	201.811
LRRC38	-1.71093	2.89605	-39.2941	3.95929e-93	1.11754e-91	202.201
NPAS1	0.817822	6.0261	39.27	4.39221e-93	1.23679e-91	201.681
RYR2	0.771211	9.64664	39.231	5.19601e-93	1.45967e-91	201.168
ANKRD44	0.599075	7.76995	39.1902	6.19572e-93	1.73641e-91	201.152
GPR137C	0.582536	7.72205	39.1895	6.21475e-93	1.73764e-91	201.157
FAM78B	-0.86522	6.75318	-39.1728	6.67918e-93	1.86312e-91	201.173
EGF	1.51949	2.8527	39.1475	7.44958e-93	2.07315e-91	201.591
PLXNA2	0.626959	6.56369	39.1464	7.48484e-93	2.07809e-91	201.054
MYH9	-1.41909	2.4866	-39.0778	1.00687e-92	2.78896e-91	201.307
DSCAM	-1.17806	9.12048	-39.0471	1.14982e-92	3.17753e-91	200.42
ANKRD36C	0.43555	8.32013	38.9984	1.41956e-92	3.91384e-91	200.276
OSBPL1A	-0.439505	7.93394	-38.9667	1.62856e-92	4.47966e-91	200.19
HMGN3	-0.512796	6.62336	-38.9053	2.12537e-92	5.83274e-91	200.03
CDH10	0.80036	7.73477	38.9028	2.14903e-92	5.88409e-91	199.936
DRAM1	-1.45113	3.21253	-38.8346	2.8892e-92	7.8925e-91	200.21
NTN4	0.627611	6.69574	38.7838	3.60397e-92	9.82246e-91	199.499
MGST2	-0.839791	4.69819	-38.7526	4.12711e-92	1.12225e-90	199.619
CPNE9	-1.29531	3.27102	-38.729	4.57435e-92	1.24103e-90	199.76
LUZP2	-1.54801	7.80364	-38.6212	7.31735e-92	1.98069e-90	198.657
PLS1	-1.1228	3.88576	-38.4665	1.43896e-91	3.88617e-90	198.498
PDE9A	-1.50023	3.91047	-38.461	1.4739e-91	3.97152e-90	198.501
RNF144A	-0.513281	6.71704	-38.3913	2.00024e-91	5.37757e-90	197.782
PIK3R1	-0.89493	6.20133	-38.3449	2.45185e-91	6.57682e-90	197.681
FAM126A	-1.73115	2.7148	-38.3341	2.57076e-91	6.88027e-90	198.039
STXBP6	1.01677	7.89867	38.3197	2.73899e-91	7.31403e-90	197.328
SDK1	-1.11576	8.96505	-38.2447	3.80722e-91	1.01438e-89	196.901
APOLD1	1.07257	3.98851	38.1578	5.58044e-91	1.4835e-89	197.212
SP9	-1.58175	2.93186	-38.1316	6.26455e-91	1.65847e-89	197.191
RGS16	-2.12552	3.05685	-38.1315	6.26653e-91	1.65847e-89	197.23
TRPC5	-0.948037	6.31063	-38.0328	9.68343e-91	2.55707e-89	196.221
SEPT4	-0.77702	5.03565	-37.97	1.27814e-90	3.36767e-89	196.139
ST8SIA5	-0.535711	7.1842	-37.9684	1.2873e-90	3.38428e-89	195.874
P2RX6	-1.75191	2.64148	-37.9395	1.46261e-90	3.83669e-89	196.367
CCDC91	-0.495187	8.07245	-37.9156	1.62629e-90	4.25666e-89	195.556
GFRA1	-2.05086	2.14561	-37.7991	2.72467e-90	7.11589e-89	195.737
AC005064.1	2.39461	2.31355	37.7254	3.77949e-90	9.84906e-89	195.457
LINC02240	-1.45919	3.49691	-37.705	4.13943e-90	1.07634e-88	195.209
SERPINB9	-0.837457	4.81322	-37.6647	4.95097e-90	1.28455e-88	194.834
ADGRB1	0.794126	6.18904	37.6162	6.14306e-90	1.59037e-88	194.415
NPY1R	-1.35192	4.06107	-37.6117	6.26938e-90	1.61954e-88	194.708
VSTM2B	0.729344	5.43125	37.5711	7.51078e-90	1.93602e-88	194.262
EPB41	-0.928343	6.00362	-37.5614	7.84294e-90	2.01727e-88	194.19
CMYA5	-1.2147	3.22821	-37.5453	8.42601e-90	2.16255e-88	194.534
FP671120.1	0.641213	6.37824	37.5389	8.67115e-90	2.22067e-88	193.866
GLIDR	-0.827747	5.06437	-37.5111	9.81833e-90	2.50906e-88	194.148
SMYD2	-0.795014	4.99723	-37.4921	1.06827e-89	2.7241e-88	194.025
GLYATL2	0.840145	5.01403	37.4416	1.33911e-89	3.40743e-88	193.781
MEG8	-0.496303	7.80303	-37.4021	1.59784e-89	4.05708e-88	193.265
KCNH5	-1.18956	5.54332	-37.2759	2.81114e-89	7.12255e-88	192.917
LRRC39	-0.747018	6.00818	-37.265	2.95152e-89	7.46232e-88	192.896
DAPK1	0.555168	8.08197	37.2455	3.22218e-89	8.12933e-88	192.513
MYT1L	0.37355	10.1267	37.1922	4.09397e-89	1.03069e-87	192.126
KCNN2	-0.849571	6.44281	-37.1697	4.5284e-89	1.13765e-87	192.367
CFAP74	-1.25017	3.02064	-37.1514	4.91773e-89	1.23286e-87	192.745
STK32A	1.88854	3.25011	37.1387	5.20489e-89	1.3021e-87	192.734
CDH2	0.59251	7.75022	37.0242	8.71676e-89	2.17608e-87	191.574
TEX15	-1.2376	3.4453	-37.0193	8.91016e-89	2.21969e-87	192.082
RGS8	-1.04	4.16786	-36.9371	1.29135e-88	3.21027e-87	191.647
KIAA1328	0.477974	7.49277	36.9121	1.44546e-88	3.58588e-87	191.074
UNC5A	-0.73521	4.76559	-36.8761	1.70083e-88	4.21061e-87	191.256
TRPC6	-1.38886	4.79171	-36.8529	1.88924e-88	4.66732e-87	191.138
MAP2K6	0.617539	5.55219	36.8113	2.28102e-88	5.62351e-87	190.856
LRFN2	-0.785866	6.50975	-36.7974	2.4291e-88	5.97619e-87	190.668
PRKD1	-0.702037	7.41877	-36.7782	2.64933e-88	6.50454e-87	190.514
TGFBR1	-1.50186	2.47313	-36.7554	2.93718e-88	7.19639e-87	191.041
AL031590.1	1.08602	3.02827	36.6891	3.96859e-88	9.70346e-87	190.677
RNF144B	-0.885392	4.91588	-36.6835	4.07053e-88	9.93225e-87	190.342
MIR4300HG	-1.76586	4.99671	-36.6451	4.84536e-88	1.17986e-86	190.228
GREM2	0.904252	5.53353	36.6246	5.31905e-88	1.29256e-86	190.006
PROS1	-1.16337	4.24985	-36.6122	5.62811e-88	1.36487e-86	190.202
RANBP17	0.520569	7.5289	36.5868	6.3172e-88	1.52887e-86	189.617
PTH2R	-2.2427	2.88384	-36.486	9.99238e-88	2.4134e-86	189.867
HTR7	-1.09671	3.76956	-36.3678	1.7137e-87	4.13062e-86	188.985
FGD5	-1.19636	4.06552	-36.3543	1.82309e-87	4.38538e-86	189.048
JAM3	0.615075	5.91518	36.3528	1.83596e-87	4.40741e-86	188.744
VPS9D1	-0.477622	5.79064	-36.3384	1.96008e-87	4.6959e-86	188.626
TMEM132C	-1.0265	7.86837	-36.3355	1.98673e-87	4.75017e-86	188.392
TM6SF1	-0.964018	3.87509	-36.3198	2.13473e-87	5.09377e-86	188.811
TRAF5	-1.04828	3.93023	-36.3067	2.26659e-87	5.39757e-86	188.799
ADAM23	-0.552451	7.47242	-36.3056	2.27787e-87	5.41358e-86	188.324
LAMA3	-1.58585	5.34009	-36.2694	2.68837e-87	6.37643e-86	188.409
CPNE2	-1.40784	3.61519	-36.188	3.90398e-87	9.24123e-86	188.341
CALB1	1.87439	3.73555	36.0868	6.21125e-87	1.46736e-85	187.86
AC111006.1	1.10344	4.77326	36.0437	7.57278e-87	1.78546e-85	187.498
KIZ	0.666024	6.97039	36.0211	8.40312e-87	1.97731e-85	187.049
ADCY1	-0.557729	7.46563	-36.0174	8.54607e-87	2.00698e-85	186.998
LTBP1	-1.31873	4.70465	-36.0156	8.61876e-87	2.02005e-85	187.299
ARID1B	-0.338998	9.08663	-36.0089	8.88712e-87	2.07885e-85	186.807
FBXO17	0.779265	5.14132	36.005	9.04715e-87	2.11213e-85	187.252
SYCP2	0.76343	4.10716	35.9985	9.32172e-87	2.17196e-85	187.393
RGS5	-1.10311	5.44209	-35.9446	1.19485e-86	2.77855e-85	186.888
TMEFF2	0.686831	8.7484	35.874	1.65469e-86	3.84036e-85	186.22
HDAC9	0.53291	8.91355	35.8525	1.82756e-86	4.23331e-85	186.116
MCTP2	-1.86853	3.1053	-35.8283	2.04419e-86	4.72589e-85	186.724
CELF5	0.430429	7.64031	35.7836	2.51268e-86	5.79769e-85	185.885
TMEM51-AS1	-1.91627	2.31543	-35.7819	2.53274e-86	5.83267e-85	186.593
SIDT1	0.779908	7.01993	35.7803	2.55178e-86	5.86515e-85	185.922
RBMS3	0.587953	7.69842	35.7612	2.78667e-86	6.39266e-85	185.812
LYPD6B	-1.17713	6.08408	-35.7554	2.8624e-86	6.55373e-85	185.942
FHDC1	-1.40231	2.39201	-35.7333	3.17084e-86	7.24598e-85	186.329
SGMS1	-0.465033	6.84819	-35.6575	4.5057e-86	1.02766e-84	185.381
ST6GAL2	-1.10521	5.01677	-35.6446	4.7842e-86	1.08909e-84	185.516
LTBP4	0.768154	4.8501	35.631	5.09409e-86	1.15742e-84	185.572
AL033504.1	-0.913049	6.66222	-35.5911	6.13119e-86	1.3904e-84	185.095
USP3	-0.751764	5.31766	-35.5834	6.35439e-86	1.43827e-84	185.261
NLGN4X	0.468633	8.22095	35.5574	7.16855e-86	1.61946e-84	184.791
BMP6	1.45401	4.7528	35.5261	8.29408e-86	1.87018e-84	184.941
ANKRD36B	0.583763	6.42216	35.4475	1.19544e-85	2.69043e-84	184.548
ADAMTS6	-0.947974	6.02111	-35.4249	1.3284e-85	2.984e-84	184.42
PRKG1	-0.910086	8.74381	-35.4226	1.34262e-85	3.01025e-84	184.099
POLA1	0.488534	6.36635	35.3953	1.52437e-85	3.41132e-84	184.23
FSTL4	-1.04206	5.03899	-35.3633	1.77035e-85	3.95434e-84	184.19
CEND1	-0.719236	6.15016	-35.3354	2.01595e-85	4.49448e-84	184.085
ASAP2	-0.593731	5.781	-35.3153	2.2143e-85	4.92743e-84	183.923
KCND2	-0.532022	9.87854	-35.3067	2.30501e-85	5.1197e-84	183.473
AC012404.1	-0.976872	3.76511	-35.3028	2.3472e-85	5.20368e-84	184.025
CHD5	0.396808	7.45264	35.2896	2.49673e-85	5.52489e-84	183.621
LHFPL3	0.845813	8.06594	35.242	3.1184e-85	6.88771e-84	183.302
DUSP10	-0.924785	4.34856	-35.2228	3.41154e-85	7.5212e-84	183.647
AC023590.1	-0.900505	3.32621	-35.2006	3.7858e-85	8.33086e-84	183.61
USP45	-0.631532	5.38891	-35.1062	5.89192e-85	1.29415e-83	183.022
AC104964.1	0.700791	4.74405	35.0987	6.10369e-85	1.3382e-83	183.117
LRRTM4	-0.644767	10.7052	-35.0863	6.4682e-85	1.4155e-83	182.373
PTGIS	1.19588	2.81837	35.0766	6.76819e-85	1.47843e-83	183.308
NGLY1	-0.569179	5.97215	-35.0543	7.51699e-85	1.63898e-83	182.705
POU3F4	-1.35646	2.85991	-35.0097	9.27014e-85	2.01753e-83	182.959
TGFB2	-0.749576	5.27822	-34.974	1.09609e-84	2.38114e-83	182.381
HNMT	0.939276	4.26579	34.9691	1.12184e-84	2.43264e-83	182.546
CDH6	-1.30138	3.90665	-34.9384	1.29633e-84	2.80589e-83	182.445
DIRC3	-1.0826	5.06651	-34.8935	1.60085e-84	3.45871e-83	182.037
EFEMP1	-1.79734	2.44663	-34.8807	1.70055e-84	3.66744e-83	182.365
MIR4527HG	-2.38073	1.97262	-34.8228	2.23468e-84	4.81063e-83	182.148
STMN2	-0.658426	6.94177	-34.8211	2.25268e-84	4.84061e-83	181.489
CACNB2	0.54889	8.85669	34.8098	2.3764e-84	5.09725e-83	181.213
GLIPR1	0.903711	4.67687	34.8076	2.40135e-84	5.14149e-83	181.719
GPSM2	-0.698639	4.36953	-34.7816	2.71434e-84	5.80117e-83	181.592
PAWR	0.949595	6.20037	34.7727	2.83129e-84	6.04026e-83	181.278
SACS	-0.454173	6.85299	-34.7669	2.90902e-84	6.19496e-83	181.197
DNAI1	-0.990823	3.92488	-34.7162	3.69747e-84	7.85994e-83	181.296
ADAM19	-0.721916	4.52187	-34.6761	4.46898e-84	9.48302e-83	181.074
MYRFL	-1.38129	3.51441	-34.6488	5.08617e-84	1.07734e-82	181.105
MEG3	-0.488849	5.74407	-34.5423	8.42851e-84	1.78214e-82	180.24
GOT1	-0.579057	6.17937	-34.5395	8.54004e-84	1.80251e-82	180.251
USP6NL	-0.824463	4.33462	-34.5208	9.3327e-84	1.96632e-82	180.374
MED12L	-0.617251	6.51781	-34.5102	9.8144e-84	2.06415e-82	180.027
TSPAN11	-1.30866	2.85252	-34.5073	9.94793e-84	2.08854e-82	180.484
TMEM132D	-1.11983	8.55902	-34.4988	1.03611e-83	2.17144e-82	179.74
HMCN2	-1.16377	3.4041	-34.433	1.41657e-83	2.96357e-82	180.19
ARHGEF6	-0.820387	4.23546	-34.4144	1.54741e-83	3.23161e-82	179.889
SEPT6	0.461605	6.51364	34.4009	1.65014e-83	3.44012e-82	179.503
NREP	0.717663	5.96462	34.3758	1.85987e-83	3.87054e-82	179.478
FRMD6	0.991434	3.78901	34.3453	2.15071e-83	4.46799e-82	179.681
POSTN	-1.66332	3.05218	-34.3228	2.39384e-83	4.9644e-82	179.55
DLX1	0.693562	6.01429	34.2691	3.09225e-83	6.40161e-82	179.007
PCLO	0.394228	9.68979	34.2474	3.43116e-83	7.09086e-82	178.472
ANKRD50	0.572358	5.78755	34.2161	3.98452e-83	8.22015e-82	178.734
DUSP16	0.671052	4.95322	34.2151	4.00282e-83	8.24359e-82	178.834
TRAM2	-0.952569	3.64294	-34.1677	5.02108e-83	1.03227e-81	178.786
SMAD9	-0.791002	4.86154	-34.1141	6.49088e-83	1.33214e-81	178.389
ERICH3	0.617293	5.9692	34.1031	6.84161e-83	1.4017e-81	178.142
PIK3CD	0.702024	4.80876	34.0917	7.22516e-83	1.47774e-81	178.224
PARD3B	-1.25316	5.08011	-34.0669	8.13568e-83	1.6611e-81	178.102
C3orf70	-0.848598	4.3597	-34.0581	8.48652e-83	1.72977e-81	178.178
MTUS1	-0.483244	6.62592	-33.9856	1.2017e-82	2.44517e-81	177.525
PDE2A	0.473865	6.13784	33.9511	1.41841e-82	2.8812e-81	177.386
MMP17	0.968964	5.05363	33.9361	1.52459e-82	3.09158e-81	177.536
DDAH1	-0.717856	5.19167	-33.9073	1.75131e-82	3.54528e-81	177.314
SORCS1	-1.28658	7.19436	-33.8661	2.13492e-82	4.3145e-81	176.876
ZFHX3	-0.850263	4.96378	-33.8557	2.24449e-82	4.52822e-81	177.109
RAB3B	0.987649	6.26742	33.8424	2.39259e-82	4.81884e-81	176.874
DHX32	-0.599791	5.71745	-33.7902	3.07675e-82	6.18631e-81	176.684
FIGN	-0.915489	6.17065	-33.7684	3.41801e-82	6.86085e-81	176.543
CD99L2	-0.565166	6.06284	-33.7616	3.53334e-82	7.08039e-81	176.488
RPH3A	0.647546	7.87162	33.6982	4.79846e-82	9.59935e-81	175.947
AC092683.1	0.56414	8.67112	33.6931	4.91749e-82	9.82092e-81	175.872
LHX2	-1.79605	2.13177	-33.6657	5.61303e-82	1.11912e-80	176.631
FARP1	0.432942	7.8656	33.6567	5.86349e-82	1.1671e-80	175.737
KCNMB4	-0.793256	5.13737	-33.6504	6.0449e-82	1.2012e-80	176.07
SLC6A1-AS1	-0.721821	5.17458	-33.5658	9.10201e-82	1.80566e-80	175.605
NXPH1	0.61581	10.6292	33.5551	9.58658e-82	1.89862e-80	175.035
ZBTB46	-1.06433	3.78104	-33.5089	1.19982e-81	2.3723e-80	175.585
AL133346.1	-1.31222	5.24789	-33.4887	1.32324e-81	2.61082e-80	175.265
FHOD3	-0.627264	7.76921	-33.4884	1.32485e-81	2.61082e-80	174.954
CNTLN	-0.75693	5.20277	-33.4673	1.46821e-81	2.88853e-80	175.221
GRM1	0.864586	6.9025	33.4507	1.5909e-81	3.12474e-80	174.845
CELF4	0.353975	9.09365	33.4502	1.59465e-81	3.12693e-80	174.652
SOX11	1.07448	3.9316	33.4369	1.70154e-81	3.33104e-80	175.321
ZNF462	0.470201	6.61016	33.4154	1.88846e-81	3.69088e-80	174.711
STRIP2	-0.96815	3.3774	-33.4109	1.93054e-81	3.76692e-80	175.15
LRP8	0.708726	6.69864	33.3855	2.18417e-81	4.25484e-80	174.5
PLXNC1	0.512214	6.57823	33.3821	2.22111e-81	4.31971e-80	174.571
ENTPD3	-0.494171	7.21948	-33.3682	2.37584e-81	4.61309e-80	174.468
FILIP1	-1.02753	3.59223	-33.3509	2.58464e-81	5.01032e-80	174.839
PTCH1	-0.891336	3.71068	-33.34	2.7253e-81	5.27438e-80	174.76
DNAAF1	1.20877	2.95061	33.3164	3.05732e-81	5.90734e-80	174.834
CXCL12	-2.24131	1.90546	-33.3115	3.13128e-81	6.04043e-80	174.949
SHROOM3	1.21055	2.8432	33.2961	3.37521e-81	6.50043e-80	174.805
DLEU7	0.632587	5.89062	33.2794	3.66252e-81	7.04236e-80	174.177
STAT4	0.628169	6.21744	33.2153	5.00686e-81	9.61171e-80	173.796
PPM1E	-0.457876	8.37189	-33.2119	5.08882e-81	9.7533e-80	173.566
AF241726.2	0.710841	5.9653	33.1877	5.72772e-81	1.09602e-79	173.724
DCLK1	-0.366056	9.31011	-33.1757	6.07257e-81	1.16013e-79	173.297
PDE4D	-0.445297	9.86358	-33.1635	6.44843e-81	1.22996e-79	173.202
RTN4RL1	-0.67772	5.44926	-33.1378	7.30868e-81	1.39181e-79	173.532
ZNF827	-0.639061	6.01807	-33.1044	8.60543e-81	1.63613e-79	173.262
KCNK13	-1.37183	3.07138	-33.0721	1.00827e-80	1.91394e-79	173.605
CFAP61	0.928166	4.17703	33.0446	1.15351e-80	2.18615e-79	173.326
QPRT	-1.13446	3.01112	-33.0354	1.20678e-80	2.28347e-79	173.419
PRCP	-0.67292	4.79638	-33.0203	1.29926e-80	2.45454e-79	173.046
OSBPL3	-0.689946	7.57119	-33.0001	1.43433e-80	2.70542e-79	172.588
SVEP1	-1.10304	5.4288	-32.9761	1.61351e-80	3.03856e-79	172.834
NDUFAF6	0.454884	6.37224	32.9712	1.65289e-80	3.1078e-79	172.595
ZNF804A	-0.834106	9.11888	-32.968	1.67896e-80	3.15183e-79	172.294
NTRK2	0.341378	10.1285	32.9383	1.94281e-80	3.64139e-79	172.063
DAAM1	0.321915	8.36807	32.9157	2.17116e-80	4.06297e-79	172.106
PRLR	1.62583	2.8456	32.8517	2.97381e-80	5.55625e-79	172.555
GAP43	0.842885	5.65417	32.8422	3.11541e-80	5.81168e-79	172.092
ANGPT2	-0.897282	2.85437	-32.8357	3.21762e-80	5.99295e-79	172.317
PLA2R1	-0.766456	5.16356	-32.7996	3.84363e-80	7.14771e-79	171.87
SUPT3H	-0.446797	8.67129	-32.7743	4.3532e-80	8.08266e-79	171.379
HGF	-1.14047	3.83669	-32.771	4.42478e-80	8.20275e-79	171.906
SLC46A3	-0.815265	3.68207	-32.7705	4.43492e-80	8.20874e-79	171.993
LGMN	0.603282	6.10431	32.763	4.6027e-80	8.50605e-79	171.605
TCEA3	-0.798068	3.81193	-32.7242	5.57356e-80	1.02842e-78	171.693
PNOC	1.13146	4.96362	32.5963	1.04818e-79	1.93109e-78	171.13
HOOK2	-0.53964	6.14865	-32.583	1.11942e-79	2.05914e-78	170.671
CLIC4	-2.35601	1.85611	-32.5749	1.16508e-79	2.13983e-78	171.295
NDRG1	-1.40272	2.76035	-32.5716	1.18421e-79	2.17161e-78	171.155
ENOSF1	-1.15604	3.36992	-32.536	1.41244e-79	2.58613e-78	170.925
MAPK4	-1.03751	6.07127	-32.5088	1.61645e-79	2.95512e-78	170.376
THUMPD2	0.543683	5.78391	32.4972	1.71233e-79	3.1256e-78	170.319
ARHGAP15	-1.7018	2.25614	-32.4455	2.21277e-79	4.03287e-78	170.632
SULF2	-0.879998	4.53387	-32.3488	3.57618e-79	6.50777e-78	169.756
CACNA1G	0.644938	5.35381	32.3392	3.75076e-79	6.81504e-78	169.652
SLITRK1	-0.89352	3.33454	-32.3088	4.36461e-79	7.91827e-78	169.742
AP003086.2	-0.817825	3.77555	-32.3002	4.55547e-79	8.25192e-78	169.471
SLC24A4	1.34625	5.50738	32.2294	6.48176e-79	1.17234e-77	169.113
MPC1	-0.505295	5.86315	-32.2228	6.69682e-79	1.2094e-77	168.991
FOXG1-AS1	-0.820735	3.85255	-32.2173	6.88586e-79	1.24165e-77	169.218
AFF1	-0.78394	5.47654	-32.2125	7.0502e-79	1.26936e-77	168.936
SDC2	-0.945964	3.75852	-32.2072	7.23921e-79	1.30141e-77	169.173
CABP1	-0.58714	6.10302	-32.2	7.50623e-79	1.34738e-77	168.818
C1QL1	-0.995703	5.01804	-32.1974	7.60357e-79	1.36279e-77	168.985
PPARGC1A	-0.71533	6.7198	-32.1832	8.16134e-79	1.46056e-77	168.629
PDZD2	-1.10698	6.89291	-32.0833	1.34437e-78	2.40227e-77	168.074
AKAP9	0.320615	8.38788	32.0688	1.44537e-78	2.57889e-77	167.896
COL19A1	0.841302	6.89476	32.053	1.56422e-78	2.78675e-77	167.957
FP236383.1	0.708234	5.87207	32.0416	1.65592e-78	2.9457e-77	167.959
HS3ST5	1.57404	7.0048	32.022	1.82717e-78	3.24548e-77	167.76
C5orf30	-0.649517	4.57228	-32.0071	1.968e-78	3.49041e-77	168.136
RELL2	-0.720181	4.25079	-31.9948	2.09324e-78	3.70584e-77	168.036
IL1RAPL2	1.4148	7.13838	31.9946	2.0957e-78	3.70584e-77	167.599
PCCA	-0.423133	7.35792	-31.9662	2.41681e-78	4.2673e-77	167.462
LRP12	0.610005	5.60287	31.906	3.26793e-78	5.76155e-77	167.376
PTCHD1	1.27923	3.32344	31.878	3.76123e-78	6.62144e-77	167.719
LINC01933	-1.05785	3.50975	-31.8679	3.95782e-78	6.95722e-77	167.516
CHSY3	0.684718	8.74292	31.8574	4.17136e-78	7.32176e-77	166.786
FGF13	-1.00707	8.63579	-31.8491	4.34982e-78	7.62373e-77	166.727
ZPBP	-0.957606	2.79352	-31.8487	4.35786e-78	7.62657e-77	167.393
CNTNAP2	0.259232	13.1775	31.8465	4.40561e-78	7.6988e-77	166.401
TIAM2	-0.399097	7.25492	-31.8279	4.83955e-78	8.44469e-77	166.787
TP53I11	-1.12589	3.82255	-31.7861	5.96982e-78	1.04017e-76	167.083
LINC00836	-1.2868	3.00984	-31.7494	7.18375e-78	1.24985e-76	167.036
RASSF8-AS1	-0.763656	4.79101	-31.7161	8.49479e-78	1.47578e-76	166.514
ADAMTS9-AS2	0.615916	8.95134	31.6926	9.56444e-78	1.65919e-76	165.953
PPIE	0.646645	5.14506	31.6916	9.6125e-78	1.66509e-76	166.396
PCDH9	-0.602202	10.6272	-31.6814	1.01214e-77	1.7507e-76	165.768
ARHGAP32	0.40812	7.94922	31.6565	1.14753e-77	1.98199e-76	165.848
LPP	-0.445072	7.58423	-31.6421	1.2341e-77	2.12842e-76	165.815
CSMD1	-0.380343	11.8317	-31.6042	1.49459e-77	2.57395e-76	165.274
EXTL2	-0.575796	5.25148	-31.589	1.61353e-77	2.77476e-76	165.865
ASIC2	-0.733038	9.23474	-31.4017	4.16711e-77	7.15575e-76	164.425
AC011997.1	-0.777549	4.38841	-31.3824	4.59664e-77	7.88195e-76	165.015
SLC44A1	-0.412508	6.42603	-31.3694	4.90873e-77	8.40496e-76	164.564
P3H2	-0.543327	5.91246	-31.329	6.02736e-77	1.03055e-75	164.433
AC063944.1	-0.985183	2.73197	-31.2941	7.19984e-77	1.22925e-75	164.626
AC011474.2	0.793229	3.53655	31.2851	7.53522e-77	1.28466e-75	164.496
GNAL	-0.941979	7.56194	-31.2821	7.65228e-77	1.30275e-75	164
REPS2	0.415449	7.49496	31.2778	7.82201e-77	1.32974e-75	163.951
EBF4	0.631272	4.7402	31.2737	7.98416e-77	1.35537e-75	164.329
SLC7A14	0.504329	6.86081	31.2435	9.31414e-77	1.57889e-75	163.855
ENTPD3-AS1	-0.672743	4.33507	-31.2385	9.55246e-77	1.61698e-75	164.18
CA3	-0.931827	4.89707	-31.2235	1.03108e-76	1.74287e-75	164.02
SLC8B1	-0.83768	3.50052	-31.1877	1.23771e-76	2.08915e-75	164.099
CYYR1	-1.76121	2.51255	-31.1621	1.41038e-76	2.37725e-75	164.156
FAM19A5	-0.483759	7.6009	-31.0724	2.22895e-76	3.75164e-75	162.887
UNC5C	-0.506529	8.58784	-31.004	3.16343e-76	5.31698e-75	162.453
MYO16	-0.879983	8.738	-31.0019	3.19703e-76	5.36587e-75	162.426
TFEB	-0.952188	3.27176	-30.9807	3.56442e-76	5.97405e-75	163.064
SCAI	0.537122	7.62499	30.8853	5.81209e-76	9.72747e-75	161.925
EPHA4	-0.757144	5.74359	-30.8625	6.53556e-76	1.09229e-74	162.114
AC138512.1	-1.42373	2.35442	-30.8306	7.69617e-76	1.28446e-74	162.387
GPAT3	-1.02674	3.77229	-30.8201	8.12595e-76	1.35429e-74	162.134
C8orf87	2.07077	2.38716	30.7889	9.53818e-76	1.58743e-74	162.351
PDE1C	0.914812	7.29781	30.7647	1.08048e-75	1.79572e-74	161.319
TGS1	0.448787	5.5026	30.7578	1.1195e-75	1.85796e-74	161.523
TLN2	0.603053	7.81963	30.7464	1.18676e-75	1.96684e-74	161.191
SVIL	-0.904109	5.2934	-30.7422	1.21318e-75	2.00783e-74	161.448
TMEM132B	-0.475893	9.19872	-30.7404	1.22427e-75	2.02336e-74	161.019
MAD1L1	0.422532	5.63298	30.703	1.48434e-75	2.44977e-74	161.222
SLC35F4	-0.999028	7.44731	-30.6864	1.61659e-75	2.66434e-74	160.963
PPEF1	1.07599	2.76911	30.683	1.6458e-75	2.70872e-74	161.62
EYA4	-1.41301	6.25534	-30.6349	2.10897e-75	3.46624e-74	160.74
LIFR	-0.523271	5.5549	-30.6311	2.15089e-75	3.53025e-74	160.897
CA13	-0.755313	4.22985	-30.5996	2.53072e-75	4.14794e-74	160.866
ZBTB20	-1.05519	8.07845	-30.5867	2.7042e-75	4.42617e-74	160.37
C9orf16	-0.67309	4.36997	-30.5698	2.95062e-75	4.82286e-74	160.815
ANKH	-0.317036	8.08059	-30.5418	3.41011e-75	5.56626e-74	160.112
CHD9	0.305409	8.55453	30.5354	3.52547e-75	5.74666e-74	160.028
SLC4A3	-0.518932	5.4409	-30.5313	3.60043e-75	5.8608e-74	160.362
TLE4	1.09846	3.63598	30.5129	3.96064e-75	6.43834e-74	160.658
CXCL14	1.51457	8.10736	30.4842	4.59489e-75	7.45917e-74	159.838
ENSA	0.350195	7.67522	30.4526	5.41095e-75	8.77194e-74	159.693
DSCAML1	0.366702	8.89193	30.4462	5.59352e-75	9.05556e-74	159.515
SPRY4-AS1	0.635509	6.08477	30.4444	5.64757e-75	9.13062e-74	159.713
AC087280.2	0.881869	5.09126	30.433	5.98995e-75	9.67101e-74	159.993
MAFB	1.0254	6.37229	30.4327	6.00102e-75	9.67573e-74	159.869
ABCA7	-0.794	3.91588	-30.4201	6.40504e-75	1.03132e-73	160.045
PDE8A	-0.564682	6.88263	-30.4164	6.53008e-75	1.05003e-73	159.594
PTPN20	-0.705191	4.77093	-30.3841	7.71878e-75	1.23949e-73	159.807
HMGCS1	-0.575398	5.35592	-30.3123	1.12073e-74	1.79725e-73	159.219
RORA-AS1	-0.778858	3.51363	-30.2743	1.36551e-74	2.18685e-73	159.254
SLITRK5	-0.500526	6.11944	-30.2384	1.64585e-74	2.63226e-73	158.78
SAMD5	-0.78464	7.08373	-30.1914	2.10249e-74	3.35805e-73	158.385
HPCAL4	0.563607	5.59088	30.185	2.17361e-74	3.46698e-73	158.596
CDCA7	-1.42783	2.63531	-30.1823	2.20459e-74	3.51169e-73	159.013
MAST4	-0.404644	8.61072	-30.1368	2.79422e-74	4.44493e-73	157.942
ATP8A2	-0.341992	9.77186	-30.1332	2.84752e-74	4.52367e-73	157.818
AL445623.2	0.460737	7.32543	30.1301	2.89389e-74	4.59121e-73	158.025
LGR4	-0.588329	5.75999	-30.1235	2.99508e-74	4.7454e-73	158.238
SPATA6	-0.515736	4.9371	-30.0703	3.95513e-74	6.25816e-73	158.056
NCOA2	0.392942	8.67471	30.0585	4.20541e-74	6.64533e-73	157.539
AC069228.1	-0.828209	3.13339	-30.041	4.60932e-74	7.27391e-73	158.081
PYGO1	0.562605	5.40768	30.0364	4.72192e-74	7.44171e-73	157.816
PLA2G4C	0.496525	5.89527	30.0353	4.74815e-74	7.47315e-73	157.751
ABCC4	-0.913386	3.29961	-29.991	5.98629e-74	9.4094e-73	157.86
CLYBL	-0.6596	4.94146	-29.9845	6.19324e-74	9.72183e-73	157.59
LINC01470	-0.970817	5.31734	-29.9495	7.44025e-74	1.16639e-72	157.329
VAX1	0.905785	3.81244	29.9067	9.30883e-74	1.4574e-72	157.491
IGSF3	0.613213	5.18654	29.8806	1.06738e-73	1.6689e-72	157.065
SALL1	-1.21763	3.28168	-29.8748	1.10076e-73	1.71884e-72	157.406
ZNF385B	0.480357	8.86797	29.8472	1.27196e-73	1.98355e-72	156.415
COL6A1	1.25347	3.77578	29.8427	1.30274e-73	2.02889e-72	157.189
PTPRO	0.547087	7.9809	29.8421	1.30651e-73	2.0321e-72	156.463
ZNF124	0.807922	5.3863	29.8336	1.36598e-73	2.12183e-72	156.77
PRDX4	1.30171	2.44494	29.8187	1.4771e-73	2.29144e-72	157.238
COL16A1	1.08778	3.70191	29.8089	1.55548e-73	2.40988e-72	156.948
AL590705.1	-0.543368	5.41555	-29.7858	1.75639e-73	2.7176e-72	156.455
SGCD	-0.994955	7.32778	-29.7767	1.84234e-73	2.84688e-72	156.192
MKX	1.30762	4.30144	29.7656	1.9528e-73	3.01365e-72	156.713
STARD9	0.602313	5.68439	29.7499	2.12078e-73	3.26864e-72	156.255
WNT7A	0.953106	2.48095	29.7473	2.15083e-73	3.31066e-72	156.745
VEGFB	-0.721951	4.40227	-29.7303	2.35143e-73	3.61475e-72	156.335
IL6ST	0.531304	6.58722	29.7218	2.45876e-73	3.77486e-72	156.052
RGN	-1.31423	2.5249	-29.6956	2.82352e-73	4.32927e-72	156.552
EPDR1	-0.618312	5.01534	-29.6452	3.68238e-73	5.63889e-72	155.852
LINC01411	-1.27091	2.34677	-29.6347	3.89207e-73	5.95232e-72	156.145
NMT2	-0.453818	5.99324	-29.6066	4.51385e-73	6.89436e-72	155.469
APOL2	-0.783438	3.28299	-29.5925	4.86231e-73	7.41706e-72	155.775
CDH3	0.730253	4.93758	29.5864	5.01984e-73	7.64753e-72	155.499
PLPP1	-0.506055	6.62063	-29.4343	1.12219e-72	1.70743e-71	154.475
CD47	-0.371315	7.04815	-29.4336	1.1264e-72	1.71163e-71	154.432
KLKB1	-0.751029	3.81494	-29.4301	1.14757e-72	1.74158e-71	154.781
MAML2	1.42512	5.17327	29.3996	1.34867e-72	2.04417e-71	154.546
TTC28	-0.560723	8.4549	-29.3993	1.35085e-72	2.04485e-71	154.058
TANC1	0.83576	5.55239	29.3946	1.38488e-72	2.09371e-71	154.399
GTF2IRD1	-0.429573	6.86842	-29.36	1.66398e-72	2.51246e-71	154.036
ATP1A1	-0.438728	7.32195	-29.3374	1.87581e-72	2.82871e-71	153.89
SOX6	0.800347	9.63396	29.3228	2.02769e-72	3.05388e-71	153.571
PCDH11X	0.813118	8.81575	29.3042	2.23777e-72	3.366e-71	153.544
ADARB1	-0.399658	6.53807	-29.2483	3.01168e-72	4.52437e-71	153.46
HS3ST3A1	-1.36897	2.6478	-29.241	3.13081e-72	4.69485e-71	154.084
CADM1	-0.394884	8.53059	-29.2409	3.13306e-72	4.69485e-71	153.238
SNX24	-0.440475	5.89051	-29.2262	3.38687e-72	5.06255e-71	153.427
HAP1	-1.04264	2.90362	-29.2262	3.38697e-72	5.06255e-71	153.906
SLITRK2	-0.700588	4.65782	-29.2138	3.61941e-72	5.40319e-71	153.594
AP001318.2	0.61966	3.99599	29.2107	3.67873e-72	5.48486e-71	153.642
BICD1	0.273536	8.79565	29.1838	4.24456e-72	6.32057e-71	152.895
VDAC3	-0.383716	6.43357	-29.1646	4.70209e-72	6.99311e-71	153.068
FBXW7	-0.403819	7.03385	-29.1414	5.32135e-72	7.9042e-71	152.891
ADAMTSL2	-0.962912	2.80818	-29.1345	5.52224e-72	8.19235e-71	153.433
TMEM47	0.632278	5.24619	29.1195	5.97966e-72	8.85988e-71	153.006
DIXDC1	0.375203	7.25602	29.1111	6.25411e-72	9.25499e-71	152.651
B3GALT2	-0.85691	4.39131	-29.1084	6.34524e-72	9.37817e-71	153.049
MID1	0.724916	5.52033	29.081	7.34647e-72	1.08445e-70	152.785
E2F3	-0.659997	4.41719	-29.0731	7.65958e-72	1.12927e-70	152.807
AC036108.1	0.581022	5.66047	29.0573	8.33467e-72	1.22727e-70	152.552
FNDC5	-0.665665	4.39021	-29.0352	9.38169e-72	1.37973e-70	152.643
IGF2R	-0.486711	5.74112	-29.027	9.80252e-72	1.43984e-70	152.403
ROGDI	-0.622317	4.25149	-29.0231	1.0008e-71	1.46821e-70	152.663
DACH2	-0.744456	4.67758	-29.0126	1.05817e-71	1.55046e-70	152.409
AC024901.1	-0.569385	6.78898	-28.9951	1.16207e-71	1.70061e-70	152.102
RIPK2	0.811649	3.91917	28.9646	1.36831e-71	1.99996e-70	152.389
IRS1	-0.529188	5.23711	-28.9538	1.44934e-71	2.11579e-70	152.109
SERTM1	-0.919954	3.61524	-28.9478	1.49714e-71	2.18288e-70	152.23
KLHL2	-0.536589	4.78853	-28.9301	1.64564e-71	2.39647e-70	152.028
AC025809.1	0.598171	5.73441	28.9217	1.7213e-71	2.50357e-70	151.746
GAS7	0.491163	7.54115	28.9178	1.75775e-71	2.55347e-70	151.59
MIR4500HG	-1.30137	4.75136	-28.9107	1.8256e-71	2.64879e-70	151.921
AAK1	0.36565	8.95258	28.8672	2.30494e-71	3.3402e-70	151.176
CXXC4	0.527096	5.55588	28.8562	2.44554e-71	3.53963e-70	151.578
GBA2	-0.56221	4.8053	-28.856	2.44867e-71	3.53985e-70	151.663
AMPD3	-1.03512	2.52699	-28.842	2.63982e-71	3.81154e-70	151.919
LUC7L3	0.234815	8.51696	28.8223	2.93292e-71	4.22959e-70	150.988
DISP3	0.6973	4.14903	28.7894	3.50009e-71	5.04141e-70	151.361
RECK	-0.448779	6.24555	-28.7887	3.51437e-71	5.05585e-70	151.055
PHKB	0.393642	7.29187	28.7867	3.55095e-71	5.10229e-70	150.891
LSAMP-AS1	-1.08666	3.01644	-28.7816	3.64955e-71	5.23763e-70	151.444
ETV1	-1.11801	3.65102	-28.7719	3.845e-71	5.51147e-70	151.31
ARHGEF40	0.718303	3.75161	28.7412	4.53663e-71	6.49504e-70	151.215
RASSF4	-0.492226	5.1235	-28.7112	5.32961e-71	7.62116e-70	150.763
KCNG1	2.14319	2.49744	28.7086	5.40389e-71	7.71808e-70	151.412
KLF8	1.20401	2.57086	28.6847	6.14811e-71	8.77047e-70	151.232
AC087457.1	-0.683328	5.11634	-28.6701	6.64894e-71	9.47355e-70	150.557
FMNL3	-1.00688	3.29527	-28.6123	9.08061e-71	1.29227e-69	150.509
TOX	-1.03132	7.19649	-28.5818	1.07054e-70	1.52167e-69	149.844
MAN1C1	-0.533292	6.44911	-28.5787	1.08836e-70	1.54516e-69	149.89
RNF213	-0.532155	3.68214	-28.5577	1.21927e-70	1.72895e-69	150.084
KCNIP1	0.576975	8.34436	28.5484	1.28229e-70	1.81615e-69	149.479
FAM49A	0.292521	7.51344	28.5204	1.49153e-70	2.10998e-69	149.452
ACACB	-0.866586	3.26057	-28.5103	1.57498e-70	2.22539e-69	149.981
AF117829.1	0.471896	6.54009	28.4976	1.68684e-70	2.38061e-69	149.407
CHD3	0.46403	5.87765	28.4967	1.69519e-70	2.38956e-69	149.512
CELF3	0.500351	5.28104	28.4761	1.89497e-70	2.668e-69	149.548
FAM19A4	-0.853002	5.6771	-28.4463	2.22637e-70	3.13089e-69	149.298
RASSF5	-0.47408	4.63296	-28.4196	2.57262e-70	3.61353e-69	149.234
EML5	0.458441	6.92498	28.4144	2.64642e-70	3.71281e-69	148.949
TCP11L2	-0.56472	4.35325	-28.3949	2.94185e-70	4.12241e-69	149.195
NNT	-0.354818	6.57762	-28.3926	2.97823e-70	4.16847e-69	148.866
PRICKLE1	0.42613	7.28648	28.3429	3.89864e-70	5.4503e-69	148.518
SCN3A	0.361266	7.68425	28.3122	4.60541e-70	6.4308e-69	148.319
RIOX2	0.712361	3.6378	28.2867	5.28941e-70	7.37724e-69	148.783
KIF20B	0.850149	3.71541	28.2527	6.36266e-70	8.86371e-69	148.672
PRKCQ	1.05853	3.63795	28.2471	6.56142e-70	9.1299e-69	148.541
CYCS	-0.669195	5.40788	-28.244	6.67103e-70	9.27157e-69	148.277
SLC41A2	0.393975	6.95077	28.2171	7.72171e-70	1.07193e-68	147.876
RASGRF2-AS1	1.034	3.11701	28.21	8.02496e-70	1.11273e-68	148.431
CEMIP2	0.869886	4.18299	28.195	8.70972e-70	1.20627e-68	148.241
LRGUK	-0.838275	3.68024	-28.1683	1.00722e-69	1.39334e-68	148.08
KCNK10	-0.680137	4.28828	-28.157	1.07111e-69	1.48e-68	147.872
C2orf80	0.761353	4.11714	28.1363	1.19908e-69	1.6549e-68	147.975
AL627171.2	0.725649	3.33353	28.1227	1.2913e-69	1.78011e-68	147.696
ATP5MC3	-0.612377	4.74194	-28.1219	1.29659e-69	1.78533e-68	147.72
CLEC2L	-0.624226	5.92348	-28.1196	1.31334e-69	1.8063e-68	147.419
TMEM220-AS1	1.19299	2.69699	28.0993	1.46675e-69	2.01495e-68	148.017
PDGFD	-1.54804	5.6066	-28.0964	1.49006e-69	2.04462e-68	147.294
SAP30	-0.653758	3.3913	-28.0791	1.63782e-69	2.24477e-68	147.552
LINC01284	0.759241	4.361	28.0724	1.6991e-69	2.32609e-68	147.57
SAMD12	-0.40882	9.01171	-28.067	1.74953e-69	2.39236e-68	146.826
DGKE	0.391852	6.92215	28.0656	1.76347e-69	2.40866e-68	147.049
GABPB2	0.504881	5.91022	28.0429	1.996e-69	2.72312e-68	147.037
ZNF703	-1.33511	2.7875	-27.9925	2.62848e-69	3.58191e-68	147.394
SAMHD1	-0.644315	4.27919	-27.9795	2.82221e-69	3.84151e-68	146.958
ESRRA	-0.661687	4.78121	-27.9781	2.84294e-69	3.86529e-68	146.957
HAGHL	-0.614597	4.15729	-27.9777	2.84949e-69	3.86977e-68	146.983
LCP2	-1.14988	2.74318	-27.9446	3.41538e-69	4.63298e-68	146.998
TENM1	0.61011	8.65007	27.9285	3.7301e-69	5.05413e-68	146.116
AFDN	-0.353369	7.33723	-27.9223	3.85921e-69	5.22313e-68	146.207
TOX3	0.598633	7.34966	27.9104	4.1176e-69	5.56649e-68	146.102
N4BP2L1	0.365533	6.47919	27.9047	4.2501e-69	5.73909e-68	146.191
SNAP25-AS1	-0.470177	6.02148	-27.9028	4.29275e-69	5.79009e-68	146.223
ANKRD33B	0.915951	3.6771	27.9025	4.30065e-69	5.79418e-68	146.736
SYT4	0.554278	5.41642	27.8715	5.09666e-69	6.85885e-68	146.214
STAC2	-0.538884	4.94334	-27.8562	5.54432e-69	7.45285e-68	146.191
KIAA1217	0.662937	10.7694	27.832	6.32973e-69	8.499e-68	145.389
SYNPO	-0.757196	3.6547	-27.8285	6.45348e-69	8.65539e-68	146.266
PLEKHA6	0.342601	6.92757	27.825	6.57915e-69	8.81399e-68	145.689
PTPRE	-0.488627	7.6801	-27.8033	7.40885e-69	9.91435e-68	145.491
GPRIN3	0.713539	5.90972	27.7851	8.18627e-69	1.09423e-67	145.675
C2CD2	-0.740907	4.53497	-27.7711	8.84422e-69	1.18085e-67	145.722
AMPD2	-0.578044	4.95493	-27.7705	8.87282e-69	1.18334e-67	145.742
MED27	-0.425475	6.15475	-27.7566	9.57609e-69	1.2757e-67	145.422
CDH23	1.90902	2.65848	27.7359	1.07269e-68	1.42741e-67	146.041
AC104596.1	-0.650847	4.98899	-27.7234	1.14916e-68	1.52746e-67	145.451
FRMD4A	0.28305	11.221	27.7195	1.17439e-68	1.55925e-67	144.745
PPP2R2B	0.357485	9.79495	27.7106	1.23278e-68	1.63495e-67	144.811
ANKS1A	-0.351739	7.59179	-27.6933	1.35641e-68	1.79691e-67	144.902
UGP2	-0.465623	5.96983	-27.6911	1.37252e-68	1.81621e-67	145.121
AC022523.1	-1.20045	4.01904	-27.6686	1.55398e-68	2.05405e-67	145.267
AP001831.1	-0.479689	4.44154	-27.6322	1.89842e-68	2.50654e-67	144.885
CAPN5	-0.623134	3.58561	-27.6197	2.03412e-68	2.68274e-67	145.075
NALCN	0.299632	8.4744	27.6104	2.14077e-68	2.82026e-67	144.377
CRYBG3	1.3224	4.42975	27.6003	2.26368e-68	2.97889e-67	144.78
SLC35F3	-0.458121	7.61849	-27.5897	2.39963e-68	3.1543e-67	144.346
WWP1	-0.534379	7.33305	-27.5746	2.60825e-68	3.42473e-67	144.306
GALNT8	0.415017	6.22013	27.5583	2.85426e-68	3.74361e-67	144.311
LRP5	-1.13834	2.92713	-27.5441	3.0872e-68	4.04468e-67	144.904
KCP	0.928489	3.42897	27.5417	3.12684e-68	4.0921e-67	144.778
CCND2	0.395542	6.4852	27.5391	3.17275e-68	4.14761e-67	144.223
TRPC3	-1.10498	4.53058	-27.5281	3.37123e-68	4.40223e-67	144.291
NRP2	-0.982798	3.61354	-27.5258	3.41385e-68	4.453e-67	144.562
TAPT1	0.477708	5.78147	27.524	3.44949e-68	4.49455e-67	144.208
AP002989.1	-1.39801	2.97758	-27.5231	3.46641e-68	4.51165e-67	144.575
OXCT1	-0.362348	6.47357	-27.5171	3.58273e-68	4.65794e-67	144.073
ARHGEF10L	-0.575637	5.07894	-27.4753	4.51479e-68	5.86331e-67	143.98
WDFY2	-0.436558	5.60847	-27.4674	4.71554e-68	6.11734e-67	143.942
TKT	-0.554485	4.83986	-27.4634	4.82177e-68	6.24832e-67	144.029
MSMO1	-0.711291	4.39289	-27.4512	5.15618e-68	6.67438e-67	143.992
HSPA13	0.468725	5.17049	27.4226	6.04042e-68	7.81047e-67	143.803
ANXA4	0.702998	4.35447	27.3962	6.99054e-68	9.0292e-67	143.774
DLGAP2	-0.549308	9.55245	-27.3744	7.89114e-68	1.01814e-66	142.947
RORA	-0.381062	10.4151	-27.371	8.03918e-68	1.03611e-66	142.886
OPHN1	-0.469175	6.44286	-27.3414	9.47444e-68	1.21977e-66	143.091
CNTNAP3	-0.618961	6.42015	-27.2951	1.22488e-67	1.57524e-66	142.85
GREB1L	0.98291	6.18533	27.2549	1.5309e-67	1.96667e-66	142.671
NAPEPLD	-0.415072	6.00032	-27.244	1.62674e-67	2.08753e-66	142.619
SDK2	0.911406	5.97068	27.2114	1.95008e-67	2.49977e-66	142.423
KLHL29	-0.430083	7.53187	-27.2112	1.95221e-67	2.4998e-66	142.206
AC009948.1	0.500356	4.78615	27.2101	1.9646e-67	2.51296e-66	142.608
OSTF1	0.812009	3.32085	27.2023	2.05173e-67	2.62159e-66	142.858
FOXRED1	-0.423829	5.27804	-27.1729	2.41509e-67	3.08255e-66	142.285
LINC01503	0.665112	3.9479	27.1544	2.67747e-67	3.41377e-66	142.479
RCOR1	-0.465175	5.26177	-27.1383	2.92941e-67	3.731e-66	142.138
SPAG1	-0.486229	4.86498	-27.1338	3.00376e-67	3.82159e-66	142.138
SLC4A8	-0.455836	6.8985	-27.1202	3.23907e-67	4.11657e-66	141.851
NR3C2	-0.411391	8.25386	-27.1035	3.55625e-67	4.51484e-66	141.574
TPGS2	0.41503	5.95335	27.0887	3.86113e-67	4.89668e-66	141.773
GLI3	-1.16168	2.80358	-27.0761	4.1415e-67	5.24664e-66	142.173
TRIM25	0.536636	4.42292	27.0632	4.45072e-67	5.63237e-66	141.762
RAI14	-0.940675	2.78532	-27.0513	4.75593e-67	6.0122e-66	142.014
POLB	-0.616607	4.73625	-27.0404	5.05474e-67	6.38315e-66	141.721
ADAMTSL3	0.734382	6.85863	27.0371	5.15074e-67	6.49748e-66	141.351
GRK4	-0.388787	6.55046	-27.0258	5.48529e-67	6.91216e-66	141.314
CHDH	-0.848465	2.67559	-27.0245	5.52617e-67	6.95631e-66	141.88
PDE3A	-1.16065	6.0069	-27.0028	6.23498e-67	7.84024e-66	141.33
SCARA5	1.25437	3.30115	26.9957	6.48845e-67	8.15035e-66	141.679
GLCE	0.556704	5.15056	26.9901	6.69393e-67	8.39957e-66	141.314
ADRA1B	-0.838567	5.05834	-26.9892	6.72743e-67	8.43271e-66	141.28
SEMA3C	1.58664	3.51859	26.9648	7.7137e-67	9.65879e-66	141.606
TPRG1	-0.911117	3.73843	-26.9643	7.73338e-67	9.67324e-66	141.437
LIG1	0.703107	3.52089	26.9639	7.74922e-67	9.68286e-66	141.525
CDC42EP3	-0.474673	5.46537	-26.9378	8.97023e-67	1.11968e-65	140.989
NEXMIF	0.333021	7.36955	26.9356	9.08151e-67	1.13238e-65	140.709
STK39	-0.449203	6.82095	-26.9105	1.04466e-66	1.30123e-65	140.631
MYO6	-0.336933	7.0306	-26.9024	1.09361e-66	1.36077e-65	140.572
CHKA	-0.44891	5.62488	-26.8887	1.18069e-66	1.46759e-65	140.676
HS6ST2	-0.73189	5.75954	-26.8606	1.38152e-66	1.71542e-65	140.529
NDUFV1	-0.452733	5.58762	-26.8567	1.4122e-66	1.75169e-65	140.49
ARHGAP10	0.822477	4.83021	26.8521	1.44938e-66	1.79593e-65	140.67
CCNI	-0.580594	7.382	-26.8384	1.56484e-66	1.93697e-65	140.244
HIPK2	-0.522204	6.00559	-26.8234	1.70212e-66	2.10471e-65	140.283
CACNG3	0.448818	7.29951	26.8079	1.85687e-66	2.29368e-65	139.984
TNK2	-0.365614	6.22535	-26.8048	1.88936e-66	2.33139e-65	140.113
HRK	1.09225	3.27424	26.7622	2.39974e-66	2.9561e-65	140.367
KCNAB3	-0.515121	5.40997	-26.7621	2.40061e-66	2.9561e-65	139.988
LINC01551	-0.482668	5.7494	-26.7042	3.3237e-66	4.08856e-65	139.67
CCND3	0.486799	5.26221	26.6662	4.11669e-66	5.0588e-65	139.517
KIFAP3	-0.280857	7.4037	-26.6603	4.25494e-66	5.22329e-65	139.18
AC087564.1	-0.957834	5.67967	-26.633	4.96172e-66	6.08464e-65	139.236
LINC01317	-1.37809	2.92421	-26.6264	5.15184e-66	6.31126e-65	139.776
TFB1M	-0.480225	5.24254	-26.6157	5.47062e-66	6.69488e-65	139.162
AL359649.1	-0.978764	2.79073	-26.6116	5.59773e-66	6.8434e-65	139.494
CHCHD10	-0.600546	5.54117	-26.6049	5.8125e-66	7.09865e-65	139.162
RAP1GDS1	0.368856	7.61467	26.5775	6.78551e-66	8.27776e-65	138.697
ERBB4	-0.900907	12.5273	-26.5773	6.7919e-66	8.27776e-65	138.261
IQSEC1	0.3505	7.47696	26.5335	8.6966e-66	1.05883e-64	138.423
IDH3A	-0.542359	5.57937	-26.502	1.03896e-65	1.26366e-64	138.544
AC090709.1	-0.56677	4.25573	-26.4794	1.18033e-65	1.43414e-64	138.433
WSCD1	0.704327	3.94846	26.4676	1.26163e-65	1.53135e-64	138.559
SLC35B4	-0.494866	5.17945	-26.4542	1.36068e-65	1.6499e-64	138.304
JDP2	-0.529515	5.22498	-26.4417	1.46067e-65	1.76933e-64	138.234
ULK3	-0.47553	5.08241	-26.423	1.62382e-65	1.96495e-64	138.1
SLC16A9	-0.93558	2.61845	-26.3965	1.88646e-65	2.28045e-64	138.45
PIN1	-0.445117	5.53684	-26.3926	1.92887e-65	2.32935e-64	137.969
AP000462.1	-0.879173	2.79188	-26.3876	1.98395e-65	2.39343e-64	138.254
FRY	-0.563439	8.29276	-26.3802	2.06863e-65	2.49305e-64	137.484
GPM6A	0.352865	9.34228	26.3738	2.14562e-65	2.58322e-64	137.375
CRB1	0.622762	7.11429	26.3731	2.15336e-65	2.58991e-64	137.585
LRRC63	-1.23225	2.73037	-26.3667	2.23258e-65	2.68249e-64	138.308
ATP6V0E2	-0.581117	6.05797	-26.3591	2.33168e-65	2.79873e-64	137.725
ANKRD7	-0.563563	5.37327	-26.342	2.56822e-65	3.07954e-64	137.596
VAV2	0.462151	6.45296	26.3312	2.7309e-65	3.2713e-64	137.365
AMOTL1	0.375592	6.57351	26.3028	3.20778e-65	3.83868e-64	137.222
EPHB1	-0.531443	6.09711	-26.3005	3.24939e-65	3.88456e-64	137.338
AC008591.1	0.899999	5.79972	26.2828	3.59262e-65	4.29057e-64	137.236
BTBD3	-0.503711	5.31646	-26.2746	3.76337e-65	4.48997e-64	137.33
CPLX1	-0.573163	7.23151	-26.2738	3.78091e-65	4.50637e-64	137.047
BACE2	-1.18927	2.36268	-26.2733	3.79203e-65	4.5151e-64	137.776
LRRC1	-0.895323	4.10659	-26.2622	4.03774e-65	4.80285e-64	137.391
COL4A2	-0.665063	5.97623	-26.2509	4.30763e-65	5.11876e-64	137.003
NLGN4Y	0.40588	4.26297	26.23	4.84884e-65	5.75612e-64	136.634
AL445250.1	-0.737818	6.04792	-26.2244	5.00545e-65	5.9361e-64	136.972
CAMK1G	0.686055	4.19552	26.2149	5.2836e-65	6.25973e-64	137.153
RUNDC3B	0.317212	7.77557	26.2128	5.34694e-65	6.32845e-64	136.586
FDFT1	-0.50162	5.12948	-26.2007	5.72808e-65	6.77281e-64	136.82
AC104123.1	0.692981	5.36084	26.1952	5.91034e-65	6.98136e-64	136.806
SLC25A5	-0.802211	4.02017	-26.1888	6.13044e-65	7.23416e-64	137.049
TIGAR	-0.691138	4.30513	-26.1862	6.21985e-65	7.32948e-64	136.95
CCBE1	-1.05672	4.60545	-26.1861	6.22355e-65	7.32948e-64	136.886
LONRF1	-0.499503	4.95494	-26.1858	6.23378e-65	7.33426e-64	136.841
CDH4	0.637665	7.34461	26.1821	6.36514e-65	7.4814e-64	136.455
CWF19L2	0.37445	6.20827	26.1577	7.31478e-65	8.58909e-64	136.472
ABHD6	-0.448837	5.54582	-26.1517	7.57024e-65	8.87506e-64	136.555
RASGRF2	0.534386	8.66645	26.1516	7.57326e-65	8.87506e-64	136.132
TCF20	0.314623	7.31246	26.1507	7.61229e-65	8.912e-64	136.265
PXYLP1	-0.425342	5.71567	-26.1335	8.3937e-65	9.81716e-64	136.363
ANKRD13D	-0.370321	5.60681	-26.1297	8.57819e-65	1.00231e-63	136.38
DUBR	-0.421068	6.19656	-26.1142	9.37209e-65	1.09399e-63	136.195
PDP1	-0.678614	4.41909	-26.1047	9.89301e-65	1.15367e-63	136.505
FAM227A	-0.638716	3.47965	-26.104	9.93159e-65	1.15703e-63	136.575
DCLK2	-0.420942	7.73328	-26.1004	1.01382e-64	1.17995e-63	135.925
CMC2	-0.38755	5.65412	-26.0949	1.04589e-64	1.21608e-63	136.178
DPYSL3	-0.962392	4.13348	-26.068	1.21922e-64	1.41623e-63	136.344
RHBDL3	-0.644435	4.11046	-26.0553	1.31103e-64	1.52138e-63	136.183
AP000311.1	-0.557952	4.20529	-26.0537	1.32312e-64	1.53392e-63	136.012
RHOBTB3	-0.514782	6.38121	-26.0474	1.37084e-64	1.58769e-63	135.829
MPP6	0.460995	7.41755	26.046	1.38246e-64	1.59959e-63	135.652
GRHL1	-1.01593	2.77733	-26.0425	1.41032e-64	1.63024e-63	136.44
PMEPA1	-0.834971	5.17008	-25.9998	1.79952e-64	2.0781e-63	135.657
LINC02198	1.24544	2.74051	25.9854	1.95367e-64	2.25393e-63	136.197
ADAM10	0.34701	6.70867	25.9463	2.44221e-64	2.81482e-63	135.193
RNF165	0.369158	6.14384	25.9138	2.94135e-64	3.38683e-63	135.059
PARM1	-0.653418	6.48767	-25.9132	2.95191e-64	3.39569e-63	135.041
CORO2B	0.482848	6.59238	25.8969	3.23958e-64	3.72301e-63	134.91
RBFOX3	0.364081	8.23301	25.887	3.429e-64	3.93689e-63	134.647
ARHGAP20	-0.452014	6.88049	-25.8868	3.43238e-64	3.93697e-63	134.81
ITGA1	0.862767	4.3805	25.8689	3.80253e-64	4.35732e-63	135.052
KIF13B	-0.40926	5.19107	-25.8256	4.87256e-64	5.57809e-63	134.661
NRXN3	0.349181	12.609	25.8226	4.95781e-64	5.67023e-63	133.966
FBXO16	0.379279	6.81252	25.8152	5.17391e-64	5.91169e-63	134.387
SPPL2B	-0.412367	4.98927	-25.8149	5.18214e-64	5.9154e-63	134.622
ATRX	0.250664	8.60743	25.8093	5.35097e-64	6.10226e-63	134.212
NWD2	-0.91877	4.35835	-25.7672	6.8136e-64	7.7628e-63	134.44
CPNE5	0.770295	4.36177	25.7296	8.45483e-64	9.62344e-63	134.368
PLCXD2	-0.842453	3.73317	-25.7026	9.87187e-64	1.12256e-62	134.35
AC068633.1	-1.20196	3.16955	-25.6911	1.05442e-63	1.19786e-62	134.191
SLC9A1	-0.538806	4.60666	-25.6834	1.10215e-63	1.2509e-62	133.949
MELTF	-0.976861	2.34715	-25.6686	1.20005e-63	1.3607e-62	134.326
ST3GAL6	-0.467492	5.27661	-25.6639	1.23322e-63	1.39698e-62	133.769
TTC39B	-0.369574	6.49192	-25.6558	1.29179e-63	1.46193e-62	133.503
LINC02328	-0.927385	3.1823	-25.6526	1.3159e-63	1.4878e-62	134.019
CAPS2	-0.408391	5.96888	-25.6511	1.32699e-63	1.49892e-62	133.571
KCNB1	0.340939	7.67814	25.6362	1.44611e-63	1.63192e-62	133.273
EML6	-0.500958	7.69304	-25.6053	1.72746e-63	1.94589e-62	133.087
PHLDB3	0.607814	4.10301	25.6053	1.7276e-63	1.94589e-62	133.63
SLCO4C1	-1.14349	2.61996	-25.5879	1.91019e-63	2.1495e-62	133.732
SEC16B	-0.844902	3.19751	-25.5771	2.03186e-63	2.28425e-62	133.633
HS6ST3	-0.796106	9.14235	-25.5364	2.57025e-63	2.88679e-62	132.553
LSS	-0.488671	5.06432	-25.5272	2.70938e-63	3.04019e-62	132.993
SCUBE3	-1.04114	2.43576	-25.5059	3.06408e-63	3.43495e-62	133.304
LINC01902	0.742669	4.43922	25.4925	3.31098e-63	3.70823e-62	132.976
GPR153	0.892562	3.22793	25.4864	3.43016e-63	3.8381e-62	133.277
CFLAR	0.509769	4.96163	25.4687	3.79802e-63	4.24571e-62	132.67
IFIT3	-0.469325	3.4088	-25.4383	4.52648e-63	5.05528e-62	132.539
FAH	-0.999352	2.60378	-25.4115	5.28681e-63	5.89889e-62	132.805
C4orf50	-0.505657	4.57973	-25.406	5.45731e-63	6.08342e-62	132.303
PRDM1	0.894327	4.38863	25.3999	5.65222e-63	6.29478e-62	132.454
CTNNA3	-1.03641	4.11064	-25.3685	6.77772e-63	7.54117e-62	132.087
GOLGA4	0.260994	7.97511	25.3651	6.91569e-63	7.68748e-62	131.685
RASSF8	-0.706455	6.12761	-25.3479	7.63968e-63	8.48433e-62	131.814
HCN2	-0.512784	4.95623	-25.3221	8.86826e-63	9.83955e-62	131.858
HECTD2	0.448638	6.59703	25.3098	9.52677e-63	1.05603e-61	131.525
FBXO31	-0.511568	4.71653	-25.2828	1.1136e-62	1.23326e-61	131.607
SLC29A2	-0.640251	3.53017	-25.2826	1.11521e-62	1.23389e-61	131.804
SNX32	0.406557	6.25979	25.2809	1.1259e-62	1.24457e-61	131.408
NMNAT3	-0.530046	5.36326	-25.2642	1.24069e-62	1.37017e-61	131.389
GAB2	-0.409017	7.3278	-25.2602	1.26984e-62	1.40107e-61	131.125
OCIAD2	0.699841	3.71985	25.2554	1.30575e-62	1.43935e-61	131.7
GARNL3	0.335429	8.3765	25.2514	1.33646e-62	1.47184e-61	130.974
FAM135A	-0.287971	7.30705	-25.2478	1.36435e-62	1.50117e-61	131.085
TAC1	-1.01655	5.56455	-25.2408	1.42119e-62	1.56226e-61	131.271
AL359710.1	-0.551815	5.1907	-25.2399	1.42871e-62	1.56907e-61	131.302
ALCAM	-0.751066	7.69443	-25.222	1.58512e-62	1.73924e-61	130.872
POU6F2	-1.50991	4.27633	-25.2198	1.60529e-62	1.75975e-61	131.194
GCLC	-0.438172	5.01415	-25.217	1.63132e-62	1.78664e-61	131.21
AC113383.1	-0.688666	4.91147	-25.2153	1.64775e-62	1.80296e-61	131.228
MEIS3	0.620843	4.65346	25.2059	1.74069e-62	1.90291e-61	131.296
DLC1	-0.427544	7.07729	-25.2023	1.7773e-62	1.94115e-61	130.825
NDUFAF4	-0.631853	4.09246	-25.1967	1.83571e-62	2.0031e-61	131.299
GABRA2	0.390541	6.72126	25.1771	2.05682e-62	2.24232e-61	130.746
JUND	0.439335	6.32593	25.1679	2.17053e-62	2.36411e-61	130.82
NRXN2	0.331085	7.29376	25.1648	2.20959e-62	2.40444e-61	130.607
SERPINI1	-0.462149	7.84618	-25.1642	2.21766e-62	2.41102e-61	130.536
SRRM4	-0.344797	8.66231	-25.1591	2.28411e-62	2.481e-61	130.398
GRIN1	0.281847	8.64705	25.1539	2.35497e-62	2.55562e-61	130.407
SYNPR	0.598932	9.69739	25.153	2.36747e-62	2.56684e-61	130.325
AP002370.2	-0.604166	3.87351	-25.1475	2.44378e-62	2.64717e-61	130.86
FAM171A1	-0.386997	6.57644	-25.1439	2.49539e-62	2.70061e-61	130.557
ANKRD9	-0.714124	3.44889	-25.1226	2.82448e-62	3.05398e-61	131.009
SUCLG2-AS1	-0.910907	2.82974	-25.1148	2.95533e-62	3.19256e-61	131.022
AL591501.1	0.683205	4.81678	25.1037	3.1531e-62	3.40311e-61	130.637
ZNF730	-1.29512	2.12541	-25.1008	3.2074e-62	3.45857e-61	131.043
LINC02398	-0.531207	6.13964	-25.098	3.25915e-62	3.51119e-61	130.336
NAT8L	-0.474425	5.397	-25.0424	4.50695e-62	4.85109e-61	130.207
FRZB	1.17018	3.13468	25.03	4.84326e-62	5.20837e-61	130.672
MIAT	-0.383044	7.95991	-25.0207	5.11437e-62	5.49495e-61	129.677
VWC2	-0.595205	8.33621	-25.0195	5.1495e-62	5.52769e-61	129.628
KIF17	0.847133	2.65956	25.0171	5.22375e-62	5.60233e-61	130.542
SHISA7	0.450082	4.82922	25.016	5.25718e-62	5.6331e-61	130.097
BCL6	-0.600129	4.5148	-25.013	5.34892e-62	5.72623e-61	130.156
COL14A1	-1.02091	2.66388	-24.9994	5.78934e-62	6.19215e-61	130.396
SHTN1	0.385447	8.20475	24.9917	6.05581e-62	6.47132e-61	129.488
HAPLN4	-0.757051	4.0443	-24.9888	6.15964e-62	6.57637e-61	130.204
ZFAND6	-0.533103	4.89705	-24.9768	6.60528e-62	7.04583e-61	129.858
B3GAT1	-0.557519	6.08259	-24.9639	7.12474e-62	7.59312e-61	129.599
KCNC3	-0.434961	4.89473	-24.9411	8.13883e-62	8.6661e-61	129.586
ESF1	0.344978	6.47992	24.9355	8.4105e-62	8.94736e-61	129.38
NUP50-DT	-0.393035	5.79394	-24.9312	8.62238e-62	9.16456e-61	129.411
HFM1	-0.499996	5.00093	-24.9165	9.39432e-62	9.97611e-61	129.43
MPDZ	0.356432	8.26102	24.9151	9.4753e-62	1.00531e-60	129.032
TPTEP2-CSNK1E	0.390174	5.84392	24.9126	9.61131e-62	1.01883e-60	129.295
AGAP1	0.278477	8.47815	24.9054	1.00258e-61	1.06183e-60	128.941
PTPRZ1	-0.618956	6.22469	-24.9015	1.02554e-61	1.08517e-60	129.22
LINC01771	0.621331	3.86706	24.8895	1.10037e-61	1.16332e-60	129.426
RAD9A	0.334325	6.91496	24.8564	1.33499e-61	1.4101e-60	128.826
NTN1	-0.893609	2.5407	-24.8531	1.36128e-61	1.4366e-60	129.511
EXOC6	0.371372	6.63341	24.8373	1.49323e-61	1.57445e-60	128.758
STK33	-1.33102	2.29632	-24.8283	1.57383e-61	1.65796e-60	129.46
SPAG16	-0.389887	8.06651	-24.807	1.78323e-61	1.87689e-60	128.42
SWAP70	-0.727143	3.99221	-24.7709	2.20353e-61	2.31721e-60	128.741
KCNH7	-0.705368	8.44792	-24.7584	2.3717e-61	2.49185e-60	128.109
TSPAN2	0.788671	3.56385	24.7426	2.60078e-61	2.73013e-60	128.673
AC092691.1	-0.631817	9.22485	-24.7358	2.70715e-61	2.83928e-60	127.879
CDH20	-1.0379	6.3311	-24.7271	2.84838e-61	2.98477e-60	128.176
LANCL1-AS1	-0.820587	2.68097	-24.7215	2.94452e-61	3.08279e-60	128.574
LRRC37B	0.319785	6.23105	24.6922	3.49597e-61	3.65692e-60	127.937
HACD1	0.571497	4.14177	24.6891	3.56113e-61	3.7218e-60	128.223
C5orf49	0.972734	2.98814	24.6805	3.74538e-61	3.91092e-60	128.62
AFAP1L2	0.835624	4.16752	24.6733	3.90775e-61	4.07689e-60	128.246
ADCY9	-0.408298	6.73578	-24.6684	4.02161e-61	4.192e-60	127.741
SIK3	-0.278936	8.58378	-24.6564	4.31601e-61	4.49493e-60	127.493
DOCK11	0.413964	6.86726	24.6537	4.38554e-61	4.56334e-60	127.614
AL356258.1	0.842712	3.72158	24.6374	4.82523e-61	5.01646e-60	128.125
AL096865.1	-0.907032	2.83364	-24.633	4.95074e-61	5.14245e-60	128.237
PPM1L	0.352104	7.58565	24.6182	5.40137e-61	5.60564e-60	127.349
CPSF6	0.28427	7.01702	24.6077	5.74476e-61	5.95681e-60	127.367
MAF	0.730965	6.97539	24.5877	6.46401e-61	6.69676e-60	127.361
CLVS1	-0.312355	7.38657	-24.5864	6.51333e-61	6.74198e-60	127.197
FMN1	-0.454311	8.22732	-24.5591	7.65139e-61	7.9131e-60	126.923
FAM20C	-0.450463	5.01731	-24.5547	7.8479e-61	8.10927e-60	127.332
MERTK	-0.940569	2.59246	-24.5456	8.28132e-61	8.54969e-60	127.739
ERC2	-0.369433	9.28698	-24.5399	8.56541e-61	8.83531e-60	126.712
SMAD3	-1.07453	2.33213	-24.5289	9.13787e-61	9.41763e-60	127.655
EDIL3	-0.637469	7.64038	-24.5256	9.31578e-61	9.59267e-60	126.842
RAB27B	0.425641	5.92271	24.5246	9.37385e-61	9.64411e-60	126.966
ZNF385D	0.46194	10.9835	24.5218	9.5317e-61	9.79803e-60	126.508
2023-03-02	-0.60209	3.89827	-24.5178	9.75927e-61	1.00233e-59	127.314
WDR17	0.292245	7.07428	24.5132	1.0024e-60	1.02863e-59	126.783
CHST15	0.63206	6.17216	24.5072	1.03846e-60	1.06471e-59	126.859
NNT-AS1	-0.368625	5.92524	-24.4804	1.21625e-60	1.24592e-59	126.76
RASD1	-1.04774	2.7353	-24.4735	1.26722e-60	1.29701e-59	127.452
UBE2QL1	0.445986	5.83144	24.4542	1.41998e-60	1.45212e-59	126.66
SH2D3C	0.433578	4.75604	24.4497	1.45816e-60	1.48988e-59	126.747
LYPD1	-1.20816	2.53731	-24.4444	1.50411e-60	1.53551e-59	127.155
FLT1	-1.24365	2.74776	-24.4425	1.5213e-60	1.55172e-59	127.13
SAT1	-0.42452	6.93152	-24.4335	1.60475e-60	1.63544e-59	126.271
ZMIZ1-AS1	0.666151	3.76248	24.4205	1.73209e-60	1.7637e-59	126.795
PRNP	0.370321	8.13714	24.4198	1.73971e-60	1.76995e-59	126.178
UBR5	0.261681	7.88286	24.3989	1.96861e-60	2.00111e-59	126.012
GPC6	0.688389	8.88849	24.3955	2.0087e-60	2.04012e-59	125.874
CACNG8	0.344411	7.1899	24.3941	2.02524e-60	2.05516e-59	126.063
AL449266.1	0.381278	5.43921	24.3547	2.5565e-60	2.59205e-59	126.14
CHN1	0.58929	6.5584	24.3355	2.86343e-60	2.90078e-59	125.83
LINC00923	-0.984803	4.85352	-24.3326	2.91399e-60	2.94949e-59	126.059
RND3	-0.693013	4.21676	-24.3274	3.00367e-60	3.03766e-59	126.143
SMAD1	-0.386556	5.36256	-24.3233	3.07725e-60	3.10943e-59	125.903
ANO10	-0.362878	6.98134	-24.3208	3.12303e-60	3.15302e-59	125.649
LSAMP	-0.462381	11.5611	-24.2984	3.56707e-60	3.59826e-59	125.124
SCG5	0.345909	6.80628	24.2654	4.33745e-60	4.37166e-59	125.359
LINC01170	-1.99163	2.94026	-24.2617	4.43367e-60	4.46485e-59	126.161
WWOX	-0.352235	9.35934	-24.2531	4.66462e-60	4.69346e-59	125.01
MRPL41	0.530666	6.73788	24.2506	4.73397e-60	4.7592e-59	125.406
AC104964.4	0.689413	2.94286	24.2464	4.85298e-60	4.87473e-59	125.911
MRPS22	-0.547368	4.00819	-24.2437	4.93338e-60	4.9513e-59	125.594
CBLN4	0.900157	3.62261	24.2403	5.03318e-60	5.0472e-59	125.697
MAN1A2	-0.315363	7.9331	-24.236	5.16196e-60	5.17197e-59	125.067
SLC9A7	0.356664	6.56296	24.2307	5.3285e-60	5.33433e-59	125.184
SLC6A16	0.792608	3.34368	24.2292	5.37683e-60	5.37819e-59	125.755
ENHO	-0.744375	3.65029	-24.2279	5.416e-60	5.41281e-59	125.689
AC011247.1	-0.978407	2.61732	-24.2093	6.04862e-60	6.03998e-59	125.696
KCNMB2-AS1	-0.598573	6.03265	-24.206	6.16702e-60	6.15304e-59	124.997
MN1	0.951389	4.24893	24.2028	6.28544e-60	6.26593e-59	125.359
SH3GL2	-0.429449	6.64942	-24.1875	6.88363e-60	6.85651e-59	124.897
SERPING1	0.589887	4.06303	24.1767	7.34129e-60	7.30625e-59	125.356
CRLF1	-0.549629	3.6667	-24.1745	7.43532e-60	7.39364e-59	125.281
FRMPD3	0.456241	5.38658	24.1677	7.74252e-60	7.69267e-59	124.944
SYTL2	-0.501635	4.97422	-24.1668	7.78449e-60	7.72791e-59	125.047
ARHGAP42	0.62306	5.71418	24.155	8.35113e-60	8.28351e-59	124.814
TCIM	-0.715165	3.99028	-24.1526	8.47154e-60	8.39594e-59	125.024
OSBPL2	-0.474984	5.02195	-24.148	8.70367e-60	8.61881e-59	124.912
MPPE1	-0.405432	4.6752	-24.1317	9.58986e-60	9.48845e-59	124.816
DEPTOR	-0.52247	5.14712	-24.1299	9.69254e-60	9.58207e-59	124.757
GLB1	-0.355601	5.93187	-24.1133	1.06996e-59	1.05689e-58	124.584
PHF3	0.276254	7.16319	24.0986	1.16755e-59	1.15232e-58	124.313
MCRIP2	-0.588367	4.15375	-24.0923	1.21235e-59	1.19555e-58	124.761
LINC00599	-0.302156	7.45479	-24.0885	1.23974e-59	1.22155e-58	124.207
PSME4	-0.325211	6.2115	-24.0729	1.36021e-59	1.33914e-58	124.285
GNAO1	0.267569	7.89943	24.072	1.36789e-59	1.34558e-58	124.071
ANKRD12	0.284534	8.56141	24.0518	1.54282e-59	1.5164e-58	123.92
CDS1	-0.402002	5.88634	-24.036	1.69478e-59	1.66438e-58	124.127
LPCAT2	-0.944846	3.32772	-24.0136	1.93614e-59	1.89985e-58	124.511
TRMT9B	-0.390572	6.99567	-23.9861	2.2821e-59	2.23747e-58	123.683
LMO4	-0.672304	4.01334	-23.985	2.29692e-59	2.25015e-58	124.046
MPPED2	-0.632257	5.5118	-23.9828	2.32708e-59	2.27782e-58	123.817
CARD19	-0.643115	3.58605	-23.9818	2.34058e-59	2.28915e-58	124.195
JAK2	0.340068	7.02694	23.9774	2.4031e-59	2.34836e-58	123.607
GUCY1B1	-0.565764	6.29105	-23.971	2.49641e-59	2.43754e-58	123.753
PJA1	0.634462	4.47844	23.9647	2.59152e-59	2.52833e-58	124.133
SPICE1	0.619688	3.37786	23.9635	2.61021e-59	2.54447e-58	124.195
MAATS1	0.491642	5.15908	23.9613	2.64491e-59	2.57619e-58	123.843
MROH1	-0.324559	6.69692	-23.9551	2.74403e-59	2.67055e-58	123.498
PCDH9-AS1	-0.859192	2.80452	-23.9328	3.13496e-59	3.04851e-58	123.927
FAM131C	-0.738818	3.74659	-23.9176	3.43353e-59	3.33611e-58	123.805
FRMPD1	-0.623442	4.71433	-23.9114	3.56329e-59	3.45936e-58	123.46
LINC00609	-1.27143	2.56866	-23.9055	3.68957e-59	3.57904e-58	124.034
LPCAT4	-0.397652	5.77609	-23.9025	3.75635e-59	3.64084e-58	123.32
MXD1	0.416428	5.44422	23.881	4.27239e-59	4.13764e-58	123.311
SLITRK3	0.510239	4.93437	23.8752	4.4221e-59	4.27913e-58	123.366
PHF20L1	0.389658	7.46779	23.875	4.42788e-59	4.28124e-58	122.948
BPTF	0.25222	8.11526	23.8459	5.26916e-59	5.09052e-58	122.7
CRIM1	-0.72566	5.86204	-23.8425	5.37693e-59	5.19042e-58	122.99
PFKFB2	-0.638301	3.33212	-23.826	5.9354e-59	5.72486e-58	123.254
FAM13A	-0.406698	5.29874	-23.8114	6.47643e-59	6.24164e-58	122.881
COL7A1	0.605772	4.42935	23.7761	8.00326e-59	7.70686e-58	122.813
AL159163.1	0.492698	5.16832	23.7577	8.93377e-59	8.59595e-58	122.539
MIB1	0.299166	7.10193	23.7541	9.12926e-59	8.77694e-58	122.281
RNF157	0.240988	7.56612	23.7437	9.71563e-59	9.33313e-58	122.164
ZC2HC1A	-0.316964	5.76282	-23.7365	1.01418e-58	9.73462e-58	122.333
AP002495.2	0.49863	4.46752	23.7136	1.16357e-58	1.11595e-57	122.44
PRKG2	0.553814	5.46551	23.6903	1.33804e-58	1.28225e-57	122.01
LAMP5	-0.997342	4.35905	-23.6827	1.40037e-58	1.3409e-57	122.119
BICDL1	-0.337383	6.88585	-23.6522	1.68158e-58	1.60887e-57	121.665
AC034195.1	0.513725	5.34811	23.6293	1.93011e-58	1.84517e-57	121.695
ZFP90	0.310197	6.52655	23.6189	2.05455e-58	1.96256e-57	121.513
MDGA2	-0.291857	10.0245	-23.6154	2.09796e-58	2.00241e-57	121.151
CRY1	-0.52719	5.17993	-23.6078	2.19562e-58	2.09395e-57	121.681
ADGRL3	0.261892	10.2961	23.6076	2.19798e-58	2.09452e-57	121.081
IFI6	-0.421024	4.11475	-23.607	2.20672e-58	2.10116e-57	121.498
TMEM200C	0.708407	4.64017	23.5929	2.40187e-58	2.28515e-57	121.705
RIPK1	-0.35629	5.30937	-23.5921	2.41275e-58	2.29365e-57	121.484
XACT	-1.2225	3.48454	-23.5648	2.84341e-58	2.7009e-57	121.835
CEP83	0.377654	5.25901	23.5502	3.10419e-58	2.94626e-57	121.291
FMNL2	-0.286451	8.11043	-23.549	3.12793e-58	2.96642e-57	120.897
PKP4	-0.318295	8.29241	-23.5485	3.13674e-58	2.9724e-57	120.909
STMN4	0.431073	5.8517	23.5428	3.24605e-58	3.07353e-57	121.211
CFAP53	0.74595	3.17214	23.4972	4.27204e-58	4.04177e-57	121.452
ROCK2	-0.30295	7.48727	-23.4738	4.91938e-58	4.65052e-57	120.533
RILPL1	-0.442537	4.95055	-23.4665	5.13989e-58	4.85511e-57	120.839
CCDC144NL-AS1	-0.62729	2.98933	-23.4635	5.23349e-58	4.9396e-57	121.119
FREM1	0.808137	6.51727	23.4608	5.31885e-58	5.01618e-57	120.497
FAM217B	0.378209	6.10522	23.4502	5.67117e-58	5.34421e-57	120.618
DEXI	-0.570424	4.3107	-23.4374	6.12428e-58	5.764e-57	120.831
EPS15L1	-0.28059	6.7455	-23.4374	6.12635e-58	5.764e-57	120.413
SFXN5	-0.425343	6.27156	-23.4367	6.15254e-58	5.78407e-57	120.431
FAM84A	0.796592	4.1929	23.4325	6.30993e-58	5.92734e-57	120.941
PGP	-0.274938	6.34392	-23.4298	6.41229e-58	6.01874e-57	120.314
WIPF3	0.505287	6.17593	23.4278	6.49014e-58	6.08701e-57	120.427
ACAP3	0.329333	6.07731	23.4127	7.10923e-58	6.66238e-57	120.331
MBNL2	-0.377727	6.13415	-23.4003	7.66037e-58	7.17322e-57	120.278
GABRA1	-0.43402	7.86615	-23.3933	7.99218e-58	7.47804e-57	120.02
SCGB2B2	-0.420657	5.5029	-23.3537	1.0152e-57	9.48495e-57	120.048
UNC13A	-0.33366	6.68396	-23.3537	1.0153e-57	9.48495e-57	119.883
RHBDL2	-0.597007	3.39733	-23.3523	1.0236e-57	9.55496e-57	120.382
RTN4	-0.312125	8.50267	-23.3448	1.07114e-57	9.99091e-57	119.662
NPL	-0.620664	3.68343	-23.3366	1.12571e-57	1.04916e-56	120.3
TSPAN18	-1.24669	3.0284	-23.3319	1.1582e-57	1.07859e-56	120.394
BTBD11	-0.424354	8.57534	-23.3214	1.23436e-57	1.14862e-56	119.473
SMC5	0.282267	6.30021	23.3202	1.24278e-57	1.15555e-56	119.755
UBAC1	-0.376305	5.05879	-23.2895	1.49689e-57	1.39074e-56	119.695
DAPK2	-1.33716	2.24691	-23.2782	1.60213e-57	1.48735e-56	120.318
KLC2	-0.448833	5.15666	-23.2674	1.71021e-57	1.58645e-56	119.681
DHCR24	-0.627453	3.32584	-23.2523	1.87498e-57	1.73794e-56	119.773
KIF13A	-0.487391	5.3837	-23.2503	1.89761e-57	1.75755e-56	119.495
LY96	0.951559	2.73871	23.2472	1.93299e-57	1.78892e-56	120.017
ALDH1L1	-1.14665	2.43917	-23.234	2.09439e-57	1.93678e-56	119.956
LRTM1	0.840859	2.56464	23.2231	2.23731e-57	2.06734e-56	119.865
GRIA2	0.340205	9.43288	23.2223	2.24784e-57	2.07546e-56	118.828
ITPR2	-0.966483	5.443	-23.2118	2.39615e-57	2.21067e-56	119.295
ITFG1	0.285114	8.51442	23.1956	2.64331e-57	2.43681e-56	118.743
TOGARAM2	-0.48546	4.6898	-23.158	3.32003e-57	3.05829e-56	118.73
POU2F2	0.412403	5.10469	23.1425	3.64753e-57	3.35737e-56	118.808
GPR63	-0.76238	3.74031	-23.1318	3.89224e-57	3.57983e-56	118.958
AC022639.1	-0.446322	6.49547	-23.1305	3.9228e-57	3.60515e-56	118.596
DMGDH	-0.718054	3.54794	-23.1291	3.95475e-57	3.6317e-56	119.052
KCNB2	0.461448	7.74211	23.102	4.66254e-57	4.27838e-56	118.216
HPCAL1	-0.870416	5.12662	-23.1009	4.69488e-57	4.30473e-56	118.583
PPP4R4	0.420059	6.31761	23.1004	4.70868e-57	4.31405e-56	118.409
SST	1.57102	5.65753	23.0877	5.08522e-57	4.65545e-56	118.368
RALGPS2	0.358674	7.14367	23.0728	5.5691e-57	5.09451e-56	118.14
SPHKAP	-0.666004	7.07103	-23.0595	6.03617e-57	5.51752e-56	117.987
CEP85L	-0.319005	6.97033	-23.0546	6.21965e-57	5.68086e-56	118.037
GLRX	-0.541203	3.80535	-23.0464	6.5373e-57	5.96642e-56	118.532
PSD3	-0.346699	6.5891	-23.0281	7.30513e-57	6.66208e-56	117.945
CRTAC1	-0.4614	6.39701	-23.0164	7.8481e-57	7.15176e-56	117.867
UBE2E2	-0.312777	8.43815	-23.0022	8.55371e-57	7.78879e-56	117.572
AC074286.1	0.680434	4.87703	23.0017	8.58229e-57	7.80883e-56	118.055
NDUFS1	-0.290026	7.02065	-22.9998	8.68142e-57	7.89298e-56	117.72
CD200	0.323882	6.18755	22.9979	8.78245e-57	7.97874e-56	117.839
RGS9	0.688661	3.54804	22.9895	9.24038e-57	8.38834e-56	118.186
MAPKAPK2	-0.722854	3.77531	-22.9835	9.58651e-57	8.69591e-56	118.138
PDLIM5	-1.01684	3.92673	-22.9704	1.03793e-56	9.40783e-56	118.026
AC093151.3	-0.761756	2.81445	-22.9633	1.08376e-56	9.81578e-56	118.021
MPHOSPH8	0.227144	8.16967	22.9382	1.26343e-56	1.14344e-55	117.188
LGI3	-0.542368	4.98617	-22.9263	1.35842e-56	1.22847e-55	117.587
RSRP1	-0.234462	7.08553	-22.9121	1.48126e-56	1.33854e-55	117.125
RUNX1T1	0.540571	8.5787	22.9081	1.51721e-56	1.36998e-55	116.984
MTURN	0.3485	6.01957	22.9068	1.52982e-56	1.38032e-55	117.31
CCDC85B	-0.51444	5.00588	-22.886	1.73667e-56	1.56577e-55	117.377
BEND7	-0.649236	3.4366	-22.8717	1.89531e-56	1.7075e-55	117.429
TCAF2	0.574049	4.25006	22.8625	2.00475e-56	1.80473e-55	117.328
LIPA	-0.481252	5.68342	-22.8539	2.11188e-56	1.89974e-55	117.063
PRKX	0.60801	4.98404	22.8511	2.14813e-56	1.93088e-55	117.153
C11orf58	0.389473	7.1253	22.8403	2.29452e-56	2.06091e-55	116.726
KDELC2	0.719939	2.99962	22.8389	2.31469e-56	2.07745e-55	117.472
TTC39C	-0.511474	6.74203	-22.8386	2.31888e-56	2.07964e-55	116.777
IFT27	-0.49799	3.99501	-22.8373	2.33798e-56	2.09519e-55	117.16
SERPINB6	-0.426073	4.71022	-22.822	2.56592e-56	2.29772e-55	116.967
GCH1	-0.839466	2.78918	-22.8187	2.61831e-56	2.34287e-55	117.341
NECTIN3-AS1	-0.721017	3.99386	-22.7897	3.12556e-56	2.79466e-55	116.864
RAB15	-0.372821	5.06187	-22.7714	3.49688e-56	3.12432e-55	116.574
FAM184B	0.582371	5.24623	22.7656	3.6236e-56	3.2351e-55	116.48
TLL2	0.82188	3.35648	22.7646	3.64423e-56	3.25108e-55	116.758
PRELID2	-0.963506	7.88274	-22.7628	3.68555e-56	3.28547e-55	116.115
C2orf88	-0.517828	4.72109	-22.7615	3.71563e-56	3.3098e-55	116.659
BSDC1	0.282408	6.43139	22.7538	3.893e-56	3.4652e-55	116.288
STAG2	0.271157	6.27666	22.749	4.0088e-56	3.56561e-55	116.268
TMEM165	-0.335186	5.94592	-22.7441	4.13093e-56	3.6715e-55	116.323
PTGES2	-0.559628	4.12226	-22.7428	4.16367e-56	3.69782e-55	116.611
UQCRC2	-0.305265	6.37066	-22.7304	4.49213e-56	3.98656e-55	116.172
PRB2	0.387504	5.69864	22.6999	5.41691e-56	4.80367e-55	116.035
CBWD5	-0.337797	6.29833	-22.685	5.93478e-56	5.25899e-55	115.87
GCA	-0.647068	3.66874	-22.6807	6.09029e-56	5.39276e-55	116.346
PLPPR3	0.506474	3.83974	22.6365	7.98722e-56	7.06717e-55	115.984
PRRG3	0.489678	3.94192	22.6262	8.50647e-56	7.52101e-55	115.889
PGAM1	-0.413888	6.23437	-22.6247	8.58421e-56	7.5841e-55	115.581
SPDYE3	-0.48629	3.95129	-22.6192	8.88278e-56	7.84205e-55	115.676
MIR181A2HG	-0.773024	3.09043	-22.6007	9.95016e-56	8.77786e-55	115.919
AC020911.2	0.75682	3.11754	22.5928	1.04448e-55	9.2074e-55	115.916
ST6GALNAC5	0.590509	8.55869	22.5905	1.05909e-55	9.32924e-55	114.985
AL390728.6	0.832088	3.19099	22.5884	1.07273e-55	9.44244e-55	115.961
RASA3	0.384438	4.66279	22.5598	1.27889e-55	1.12487e-54	115.327
GRID2IP	-0.728705	2.94018	-22.5548	1.31856e-55	1.15891e-54	115.621
NCAM2	0.92909	9.80263	22.541	1.43513e-55	1.26043e-54	114.631
DOK6	-0.404482	8.39847	-22.5328	1.5092e-55	1.32451e-54	114.689
MB21D2	-0.465901	6.31589	-22.5277	1.55711e-55	1.36555e-54	114.88
PXDN	-0.656068	3.71606	-22.5225	1.60828e-55	1.40938e-54	115.32
SPIRE1	0.248135	7.7493	22.5088	1.74982e-55	1.53228e-54	114.594
NAT9	-0.4772	3.90189	-22.4952	1.90156e-55	1.66393e-54	115.078
ACVR2A	0.356282	6.24479	22.4556	2.42601e-55	2.12128e-54	114.49
PSMG2	0.318994	6.06716	22.4472	2.55571e-55	2.23305e-54	114.452
PXDNL	-0.529516	5.71592	-22.4452	2.5872e-55	2.2589e-54	114.474
MAMDC2	-0.540407	5.41839	-22.3888	3.66215e-55	3.1951e-54	114.203
CCK	-1.08557	7.44821	-22.3844	3.76115e-55	3.27907e-54	113.919
AKNA	0.541769	4.3837	22.3807	3.84772e-55	3.35208e-54	114.266
SHPRH	0.22633	7.56967	22.3633	4.28447e-55	3.72985e-54	113.747
CDC14B	-0.372679	6.72985	-22.3463	4.75872e-55	4.13967e-54	113.723
ATP5MC1	-0.547745	4.45019	-22.3457	4.77593e-55	4.1516e-54	114.163
FANCC	-0.505345	4.17853	-22.3423	4.87599e-55	4.23548e-54	114.088
ICA1	0.27467	7.42691	22.3417	4.89506e-55	4.24894e-54	113.588
PBX4	0.515696	4.5651	22.3389	4.98036e-55	4.31982e-54	114.021
PRTFDC1	0.377694	5.22627	22.3237	5.46904e-55	4.74023e-54	113.83
TBC1D1	-0.413672	6.0011	-22.322	5.52897e-55	4.78868e-54	113.64
RFC3	0.568553	5.16624	22.2984	6.3955e-55	5.53516e-54	113.713
SH3PXD2A	0.317568	7.69614	22.2761	7.33657e-55	6.34501e-54	113.148
NKAIN3	-0.685681	7.21327	-22.2736	7.4551e-55	6.44284e-54	113.239
KLF3	-0.516729	4.97005	-22.2351	9.45328e-55	8.16376e-54	113.284
PCDH8	-0.693451	4.54111	-22.2093	1.10927e-54	9.57258e-54	113.255
MAOB	-0.82929	3.34594	-22.2011	1.16653e-54	1.00594e-53	113.361
TBCK	0.245296	8.01161	22.1758	1.36437e-54	1.1757e-53	112.519
FGFR1	-0.490099	4.61697	-22.1745	1.37576e-54	1.18465e-53	112.926
BEND4	0.690535	3.39114	22.1501	1.6e-54	1.37674e-53	113.13
FAM184A	0.371537	6.23664	22.1399	1.70398e-54	1.46515e-53	112.526
MAML3	0.855269	6.95802	22.1277	1.83733e-54	1.57867e-53	112.301
DOC2B	0.925256	3.26076	22.1194	1.93464e-54	1.66108e-53	113.072
CLSTN1	0.255671	8.07303	22.1152	1.98592e-54	1.70387e-53	112.155
ST3GAL5	-0.294	6.34547	-22.1041	2.12765e-54	1.82416e-53	112.293
ACADL	-0.671528	4.30185	-22.0999	2.18345e-54	1.87065e-53	112.522
TULP4	-0.296621	7.45443	-22.0975	2.21654e-54	1.89763e-53	112.085
SHISAL1	0.603036	4.78362	22.0948	2.25363e-54	1.928e-53	112.534
NCEH1	-0.325643	6.29435	-22.0833	2.41971e-54	2.06859e-53	112.172
LINC02223	-1.07992	3.74953	-22.0729	2.58091e-54	2.20482e-53	112.603
AHR	0.838737	2.85848	22.0634	2.73839e-54	2.33767e-53	112.6
PLEKHO1	-0.357184	5.78579	-22.0601	2.79446e-54	2.38381e-53	112.072
PEG10	0.624987	5.50349	22.0587	2.81967e-54	2.4036e-53	112.237
NUDT22	-0.684738	2.78927	-22.0521	2.93665e-54	2.50152e-53	112.584
MICU1	-0.293775	7.7323	-22.0459	3.05176e-54	2.59771e-53	111.752
BABAM2	-0.277506	7.97559	-22.0404	3.15698e-54	2.68536e-53	111.679
PIGL	0.300802	6.24763	22.027	3.43236e-54	2.91751e-53	111.782
RALGPS1	-0.235593	7.96723	-22.0059	3.91239e-54	3.32316e-53	111.445
TTC5	0.377494	4.91674	21.9978	4.11451e-54	3.49234e-53	111.815
YES1	-0.696815	3.78873	-21.9915	4.2773e-54	3.62792e-53	112.064
AC016708.1	-1.53184	2.3026	-21.9533	5.42582e-54	4.59879e-53	112.156
MFAP3L	-0.498735	4.00151	-21.9483	5.59655e-54	4.74012e-53	111.649
PRRC2C	0.299246	7.57202	21.948	5.60709e-54	4.74566e-53	111.166
ASH1L	0.210861	8.35034	21.9448	5.71984e-54	4.83764e-53	111.052
RNF150	-0.406304	7.33367	-21.9403	5.88248e-54	4.97166e-53	111.111
NPAS3	0.407375	10.7935	21.9171	6.79456e-54	5.73843e-53	110.674
PITPNA	-0.31798	6.19039	-21.9015	7.48491e-54	6.31699e-53	111.064
ZNF674	0.540096	3.79933	21.8971	7.6958e-54	6.49036e-53	111.42
WDR97	0.653074	2.61605	21.8907	8.00704e-54	6.74806e-53	111.474
FANK1	-0.564175	4.22449	-21.8888	8.10514e-54	6.8259e-53	111.255
LINC00886	-0.569743	4.42202	-21.8728	8.95424e-54	7.53564e-53	111.145
SYT14	-0.251794	8.1487	-21.8639	9.46442e-54	7.95936e-53	110.564
FAM161A	0.406983	5.03806	21.846	1.0578e-53	8.88958e-53	110.922
FAT1	0.793869	4.64902	21.8408	1.09236e-53	9.17354e-53	110.81
TENM3	0.371438	9.98505	21.8303	1.16655e-53	9.78965e-53	110.185
SLC2A9	-0.887394	3.2636	-21.8176	1.26224e-53	1.05852e-52	111.026
AC092376.2	-0.703186	4.41247	-21.8171	1.26682e-53	1.06161e-52	110.996
AC012358.3	0.665144	4.43141	21.7641	1.76243e-53	1.47589e-52	110.446
PPP2R2C	0.237136	7.096	21.7626	1.77886e-53	1.48861e-52	110.031
GMCL1	0.346381	6.29638	21.7108	2.45827e-53	2.05571e-52	109.834
CALB2	-0.885385	5.55794	-21.6975	2.67247e-53	2.23326e-52	109.952
GTDC1	-0.341138	7.59805	-21.6832	2.92112e-53	2.43933e-52	109.507
IPO5	-0.354702	5.59171	-21.6817	2.94988e-53	2.46162e-52	109.763
ST6GALNAC3	0.503825	6.9232	21.6814	2.9538e-53	2.46316e-52	109.54
STX6	-0.369244	4.8344	-21.6718	3.13745e-53	2.61447e-52	109.783
TTF1	0.379274	4.61972	21.6697	3.17827e-53	2.64663e-52	109.881
EAF2	-0.59873	3.9952	-21.6556	3.47126e-53	2.88858e-52	109.834
NDFIP2	-0.414702	4.59235	-21.6432	3.75263e-53	3.12054e-52	109.68
NTNG2	-0.787366	2.5997	-21.6419	3.7833e-53	3.14384e-52	110.052
HTR2C	-0.955175	5.33885	-21.6362	3.91971e-53	3.25492e-52	109.52
ATP8A1	-0.246109	7.95826	-21.6297	4.08176e-53	3.38712e-52	109.114
AUH	-0.264547	7.15088	-21.6205	4.3247e-53	3.58621e-52	109.144
VXN	0.407676	5.011	21.6143	4.49608e-53	3.72573e-52	109.435
LANCL2	0.347353	6.04578	21.6128	4.5382e-53	3.75801e-52	109.26
CU633967.1	-0.823356	2.68816	-21.6113	4.57961e-53	3.78966e-52	109.804
SOCS2	-1.03033	2.73837	-21.591	5.20145e-53	4.30124e-52	109.882
PGM1	-0.427519	4.87001	-21.5868	5.33917e-53	4.41206e-52	109.24
RASGRP1	-0.572188	3.98833	-21.5838	5.44241e-53	4.49424e-52	109.348
KMT2A	0.211622	8.42872	21.5818	5.51021e-53	4.54707e-52	108.782
ABCA5	0.25799	7.6724	21.5816	5.51603e-53	4.54872e-52	108.837
SOX4	1.0198	3.46674	21.561	6.27471e-53	5.17076e-52	109.571
NCS1	-0.309422	6.43381	-21.5566	6.45135e-53	5.31264e-52	108.83
LINC01632	0.689033	5.07222	21.5404	7.14175e-53	5.87711e-52	108.968
KIAA1147	0.371843	4.94807	21.5401	7.15493e-53	5.88388e-52	108.983
SPTB	-0.356298	6.03894	-21.538	7.24995e-53	5.9579e-52	108.786
TMEM132E	-0.665242	3.52429	-21.537	7.29648e-53	5.99199e-52	109.216
FAM171B	0.269124	6.72393	21.5315	7.5526e-53	6.19803e-52	108.673
SPOCK2	-0.304013	7.28239	-21.5295	7.64877e-53	6.27262e-52	108.612
AC005009.2	-0.758512	2.83411	-21.5149	8.37805e-53	6.86595e-52	109.198
AC069437.1	-0.55043	3.30607	-21.5118	8.54152e-53	6.9951e-52	108.981
UBAP2	0.280504	6.13322	21.5019	9.0916e-53	7.44046e-52	108.538
KCNC2	-0.237604	10.1635	-21.5004	9.18009e-53	7.50771e-52	108.104
BCL2L11	-0.698858	2.91564	-21.4909	9.74229e-53	7.96201e-52	109.054
YPEL2	-0.286729	5.80306	-21.4908	9.7497e-53	7.96259e-52	108.5
OSBPL10	0.331787	7.4591	21.4873	9.96599e-53	8.13364e-52	108.239
SLC15A2	-0.570805	3.87957	-21.4696	1.11316e-52	9.07868e-52	108.702
TASP1	0.284892	6.69244	21.4635	1.1567e-52	9.42734e-52	108.218
PCMTD1	-0.219056	7.19536	-21.4633	1.15854e-52	9.43588e-52	108.147
MIR181A1HG	0.464349	7.32584	21.4581	1.19642e-52	9.73773e-52	108.118
ILK	-0.436367	4.75387	-21.4577	1.19969e-52	9.75766e-52	108.482
CYFIP2	-0.206796	7.86076	-21.4469	1.28375e-52	1.04342e-51	107.987
KCNAB1	-0.436657	9.5751	-21.4432	1.31374e-52	1.06706e-51	107.792
CDC40	0.381472	5.03634	21.4049	1.67166e-52	1.35686e-51	108.158
MAP1B	-0.258816	8.97426	-21.403	1.69207e-52	1.37248e-51	107.617
TENT5A	-0.977266	3.01535	-21.398	1.74608e-52	1.41532e-51	108.498
AL035587.1	0.424616	4.62132	21.3924	1.80827e-52	1.46474e-51	108.163
CACNA1B	0.261269	9.35112	21.3867	1.87467e-52	1.51749e-51	107.451
PAK5	0.276634	8.07596	21.3606	2.20905e-52	1.78694e-51	107.4
AC068724.3	0.406209	4.7004	21.3526	2.32315e-52	1.87796e-51	107.807
RSPO2	0.667207	6.87467	21.347	2.40651e-52	1.94402e-51	107.467
SOBP	-0.256412	8.19317	-21.3453	2.43125e-52	1.96268e-51	107.299
FAM213A	-0.358859	5.33811	-21.3323	2.63905e-52	2.12898e-51	107.585
CGN	-0.538043	3.45472	-21.3303	2.67286e-52	2.15479e-51	107.893
FILIP1L	-0.430667	3.93249	-21.3296	2.68413e-52	2.16241e-51	107.713
PNMA2	0.317878	7.63397	21.3291	2.69257e-52	2.16773e-51	107.306
RBPJ	0.311907	6.79398	21.3099	3.03903e-52	2.44501e-51	107.254
RGS7BP	0.258199	7.31769	21.3094	3.04784e-52	2.45044e-51	107.161
FBXL13	-0.447027	4.80554	-21.2894	3.45795e-52	2.77829e-51	107.343
AC242426.2	0.458829	4.82127	21.2861	3.52897e-52	2.83343e-51	107.381
EVI5L	-0.334296	5.20664	-21.2837	3.58381e-52	2.87552e-51	107.293
POMGNT2	-0.550537	3.90448	-21.2809	3.64828e-52	2.92527e-51	107.607
IPO9-AS1	-0.464621	4.12589	-21.2644	4.04822e-52	3.24377e-51	107.266
KCTD17	-0.578225	3.82092	-21.2613	4.12732e-52	3.30491e-51	107.498
LUZP1	-0.343713	6.82706	-21.2399	4.72413e-52	3.78026e-51	106.773
MMAB	-0.411673	4.3145	-21.2337	4.91253e-52	3.92837e-51	107.137
LBH	-0.616555	4.18978	-21.2249	5.19027e-52	4.14768e-51	107.171
ANO6	-0.470966	5.30919	-21.2203	5.34394e-52	4.26761e-51	106.849
SSX2IP	0.406521	6.19458	21.2182	5.41534e-52	4.32172e-51	106.772
GRM8	0.529471	7.34699	21.2156	5.50424e-52	4.38972e-51	106.543
PNPLA7	0.330892	5.70325	21.207	5.81209e-52	4.63213e-51	106.639
GCLM	-0.42944	5.0321	-21.2012	6.03064e-52	4.80309e-51	106.846
HDDC2	-0.532027	4.27466	-21.1882	6.5431e-52	5.20775e-51	106.914
SPON1	-0.823917	3.49685	-21.1874	6.57771e-52	5.23179e-51	106.778
SHROOM2	-0.602613	4.07026	-21.1809	6.85094e-52	5.44546e-51	106.963
LINC01135	0.454771	4.64443	21.1565	7.99488e-52	6.35048e-51	106.538
RPH3AL	-0.703785	3.73844	-21.1445	8.62273e-52	6.84462e-51	106.561
CDR2L	-0.812904	2.78702	-21.1408	8.82798e-52	7.00286e-51	106.955
RIF1	0.26016	6.60561	21.1328	9.28474e-52	7.36028e-51	106.15
PEBP4	-0.596796	3.53918	-21.1293	9.49409e-52	7.52122e-51	106.582
GPR161	0.597863	4.55587	21.1202	1.00545e-51	7.95985e-51	106.384
ATP1B1	-0.364911	9.34455	-21.1187	1.01517e-51	8.03144e-51	105.796
JCAD	-0.790116	3.41094	-21.1078	1.08722e-51	8.5958e-51	106.595
JAKMIP1	-0.319442	6.55251	-21.1066	1.09575e-51	8.65742e-51	105.947
KRTAP5-AS1	0.345105	5.36743	21.0938	1.18795e-51	9.37968e-51	106.008
CD247	0.486576	4.59404	21.0826	1.27492e-51	1.00597e-50	106.135
POU6F1	0.314276	5.78359	21.0804	1.29275e-51	1.01936e-50	105.929
TCF12	-0.317899	8.57554	-21.0727	1.3579e-51	1.07003e-50	105.539
CACNG2	0.242606	7.82355	21.0521	1.54704e-51	1.21826e-50	105.475
AC119868.2	-0.81629	2.36849	-21.0454	1.61415e-51	1.27026e-50	106.182
HDHD3	-0.609576	3.73676	-21.0418	1.65089e-51	1.29831e-50	106.179
NHS	-0.245082	8.32356	-21.0407	1.66191e-51	1.30611e-50	105.349
PPTC7	-0.458407	4.51514	-21.0405	1.66458e-51	1.30735e-50	105.93
SAT2	-0.319456	5.4582	-21.0377	1.69399e-51	1.32957e-50	105.683
MTMR4	-0.302292	5.51538	-21.037	1.70177e-51	1.33479e-50	105.688
CDKL1	-0.378459	5.65189	-21.0363	1.70932e-51	1.33983e-50	105.678
SAMD4A	0.2606	7.38094	21.0337	1.73808e-51	1.36147e-50	105.376
KHDRBS3	-0.460184	6.89004	-21.0202	1.89316e-51	1.48197e-50	105.388
AP000943.3	0.448334	6.78594	21.017	1.93123e-51	1.51079e-50	105.352
CDH18	-0.473762	8.72702	-21.0134	1.97614e-51	1.5449e-50	105.158
TET2	0.301542	6.70352	21.0128	1.9836e-51	1.54971e-50	105.341
INPP4B	0.720009	9.61623	21.0126	1.98648e-51	1.55094e-50	105.069
SCN4B	-0.762019	2.78596	-21.0123	1.98966e-51	1.55241e-50	106.088
PTPN2	0.356683	6.21237	21.0091	2.03037e-51	1.58313e-50	105.402
TMEM44	-0.553784	3.41503	-21.0064	2.06563e-51	1.60956e-50	105.815
NTM	0.300006	9.75818	21.0003	2.14711e-51	1.67196e-50	104.975
ICAM5	0.720191	3.25356	20.9829	2.39687e-51	1.86523e-50	105.922
AC015923.1	-0.480066	3.07185	-20.9747	2.52542e-51	1.96398e-50	105.485
PCDH17	0.700484	5.67632	20.9739	2.53738e-51	1.97199e-50	105.235
ARID3B	0.495125	4.09056	20.9559	2.84464e-51	2.20934e-50	105.409
RAI2	0.431734	4.6798	20.9517	2.92065e-51	2.26689e-50	105.249
NOS1	0.692139	6.44381	20.9382	3.18231e-51	2.46837e-50	104.894
SCN8A	-0.236978	8.08289	-20.9187	3.60129e-51	2.79152e-50	104.603
IKBKB	-0.405974	4.8963	-20.8954	4.17655e-51	3.23533e-50	104.888
BAZ2B	-0.315443	7.05267	-20.8888	4.35503e-51	3.37139e-50	104.534
PDE4B	0.492404	8.42178	20.8765	4.70661e-51	3.64119e-50	104.328
WWC3	-0.418897	4.78416	-20.8745	4.76854e-51	3.6867e-50	104.788
GYG2	-0.904143	2.55728	-20.8732	4.80614e-51	3.71335e-50	105.209
ACOT11	-0.785257	3.65297	-20.8179	6.83055e-51	5.27403e-50	104.791
ARFGEF2	-0.306399	6.9552	-20.8107	7.15241e-51	5.51897e-50	104.046
ADGRA3	-0.535085	4.1489	-20.8102	7.17216e-51	5.53062e-50	104.501
CHL1	0.428557	8.03155	20.81	7.18109e-51	5.53391e-50	103.905
GDF11	-0.441471	3.93304	-20.7912	8.09668e-51	6.23544e-50	104.328
PACSIN2	-0.388254	5.98887	-20.7876	8.28012e-51	6.37259e-50	104.029
ANKRD18B	-0.545357	3.66456	-20.7851	8.41529e-51	6.47242e-50	104.386
NEIL1	-0.397614	4.96005	-20.7786	8.7704e-51	6.74118e-50	104.166
DENND1B	-0.303867	6.98557	-20.7702	9.25227e-51	7.10696e-50	103.803
LAMA5	-0.469051	4.31633	-20.7689	9.32759e-51	7.16019e-50	104.247
DENND1A	-0.235327	7.69166	-20.7619	9.75597e-51	7.48419e-50	103.633
RFX3	0.216956	7.61391	20.7538	1.02685e-50	7.87232e-50	103.611
MDH1	-0.393037	6.6948	-20.7343	1.16229e-50	8.90486e-50	103.62
OPRK1	-0.545978	3.92944	-20.7287	1.2045e-50	9.22236e-50	103.931
CEP128	0.453652	5.12791	20.7235	1.24557e-50	9.53068e-50	103.771
PALLD	0.292696	7.29762	20.7221	1.25638e-50	9.6072e-50	103.445
TTC25	0.524673	3.69875	20.7105	1.35291e-50	1.03387e-49	103.975
GSAP	-0.378202	5.70012	-20.7061	1.39153e-50	1.0627e-49	103.562
ARAP3	1.11608	2.97159	20.7051	1.40008e-50	1.06854e-49	104.341
NFIB	-0.801885	8.09432	-20.6967	1.47699e-50	1.12651e-49	103.197
TBC1D24	0.662664	2.68627	20.6768	1.67638e-50	1.27699e-49	103.857
PTPN12	-0.291852	5.86531	-20.6768	1.67643e-50	1.27699e-49	103.327
FNBP1L	-0.456288	6.90497	-20.6729	1.71939e-50	1.30887e-49	103.159
NOTCH2	0.754465	4.1129	20.6583	1.88707e-50	1.4356e-49	103.582
MARC2	-0.511998	4.09923	-20.6576	1.89514e-50	1.44082e-49	103.478
PLCB1	-0.252198	10.9297	-20.6555	1.92026e-50	1.45898e-49	102.699
KCNIP2-AS1	-0.770203	2.75069	-20.6539	1.94011e-50	1.47312e-49	103.677
FRAS1	0.477384	7.9136	20.6449	2.0556e-50	1.55981e-49	102.854
LRP4	-0.469644	4.7907	-20.6442	2.06431e-50	1.56542e-49	103.415
TAF3	0.287252	6.37455	20.6401	2.1186e-50	1.60557e-49	103.036
SND1	-0.288469	7.11138	-20.6228	2.36563e-50	1.79163e-49	102.799
PRKCA-AS1	-0.686489	2.97368	-20.6218	2.38197e-50	1.80286e-49	103.36
TSEN15	-0.379909	5.3365	-20.6202	2.40615e-50	1.82e-49	103.107
CDR2	0.30688	7.57929	20.616	2.47117e-50	1.86799e-49	102.731
RAD51B	-0.426307	4.81233	-20.5688	3.33959e-50	2.52285e-49	102.828
PSMA1	0.367751	5.66838	20.5635	3.45568e-50	2.60889e-49	102.641
FOXO3	0.247918	7.28966	20.5551	3.64547e-50	2.75042e-49	102.382
BDP1	0.221242	7.26637	20.5518	3.72377e-50	2.80771e-49	102.347
HES6	-0.658255	3.11401	-20.5495	3.77819e-50	2.84694e-49	103.057
SLC25A6	-0.455503	5.06043	-20.5415	3.97581e-50	2.99395e-49	102.64
AC008050.1	-0.523979	4.18359	-20.5389	4.04212e-50	3.04196e-49	102.677
LPGAT1	-0.282969	6.54604	-20.5348	4.15084e-50	3.1218e-49	102.358
MGAT5B	0.39331	5.7703	20.5303	4.27092e-50	3.21008e-49	102.4
SLC25A43	-0.680595	3.52971	-20.529	4.30746e-50	3.2355e-49	102.739
LINC01725	-0.595834	4.55629	-20.5236	4.45909e-50	3.34727e-49	102.555
SLC43A2	-0.326356	5.54259	-20.5164	4.6692e-50	3.50279e-49	102.394
NDST3	-0.572759	7.24579	-20.508	4.9254e-50	3.69265e-49	102.064
SCN1A	-0.277746	8.92493	-20.5025	5.10077e-50	3.82172e-49	101.874
FH	-0.576327	3.66677	-20.4997	5.19539e-50	3.89016e-49	102.63
LINC01013	-1.15193	2.26065	-20.4954	5.3398e-50	3.99577e-49	102.892
SMIM19	-0.447525	4.01409	-20.4928	5.42682e-50	4.05833e-49	102.452
SLC27A4	-0.346955	5.40269	-20.4879	5.60116e-50	4.18607e-49	102.197
COX5A	-0.488176	4.49912	-20.4826	5.79448e-50	4.32783e-49	102.347
MMP28	0.614677	3.7054	20.4744	6.10551e-50	4.55727e-49	102.481
RASAL2	-0.315522	8.83349	-20.4659	6.44836e-50	4.81016e-49	101.638
CCDC136	0.255142	6.61415	20.461	6.6535e-50	4.96007e-49	101.845
PTK2	-0.203565	8.04198	-20.4575	6.80237e-50	5.06787e-49	101.663
ASAP1	-0.22286	8.10462	-20.4512	7.0824e-50	5.27319e-49	101.624
MED28	0.39392	5.1693	20.4494	7.16663e-50	5.33257e-49	102.043
IGDCC4	-0.586612	3.53685	-20.4474	7.25685e-50	5.39632e-49	102.238
ZFYVE28	-0.298393	7.19457	-20.4383	7.69195e-50	5.71629e-49	101.652
FDPS	-0.366046	5.39125	-20.4362	7.79937e-50	5.79249e-49	101.838
ZEB1	0.313191	7.99646	20.4119	9.11006e-50	6.7617e-49	101.386
SYP	-0.265852	7.52789	-20.3902	1.04719e-49	7.76762e-49	101.328
TMEM72-AS1	-0.353404	5.52404	-20.3814	1.10765e-49	8.21099e-49	101.421
PITPNC1	0.265268	8.54383	20.3772	1.13765e-49	8.42813e-49	101.093
ZNRF3	0.355147	4.99339	20.3729	1.16957e-49	8.65918e-49	101.519
SMIM8	-0.359669	5.3926	-20.3416	1.42939e-49	1.05762e-48	101.252
GRAMD1B	0.257156	7.18608	20.3317	1.52328e-49	1.12639e-48	100.931
ZFAND2B	-0.51375	3.66636	-20.3313	1.52672e-49	1.12824e-48	101.598
BOD1L1	0.239427	7.0125	20.2772	2.16111e-49	1.59605e-48	100.615
NEDD4L	-0.548411	7.56765	-20.2707	2.25327e-49	1.66308e-48	100.525
HCRTR2	-0.98581	3.1961	-20.2655	2.32926e-49	1.7181e-48	101.134
ABHD3	0.424311	5.24713	20.24	2.74425e-49	2.02294e-48	100.67
AHCYL1	-0.30791	5.7381	-20.2386	2.76919e-49	2.04007e-48	100.562
EVA1C	0.342407	6.32896	20.2373	2.79151e-49	2.05524e-48	100.459
AF127577.4	0.692201	2.91297	20.2288	2.94898e-49	2.16983e-48	101.142
TTN	1.06563	5.35695	20.2185	3.15129e-49	2.31725e-48	100.466
MEIOB	0.801441	2.95206	20.2053	3.42957e-49	2.52032e-48	101.035
METTL6	0.295727	6.41695	20.2052	3.43229e-49	2.52076e-48	100.24
ZNF680	-0.327675	5.05839	-20.1857	3.88972e-49	2.85495e-48	100.289
RHOT2	-0.3438	5.09458	-20.1811	4.00654e-49	2.93887e-48	100.27
MSH2	0.240108	6.57624	20.1797	4.04448e-49	2.96487e-48	100.031
PC	-0.461345	4.34561	-20.1778	4.09231e-49	2.99808e-48	100.397
RAPGEFL1	-0.323019	5.67604	-20.1701	4.30023e-49	3.14847e-48	100.122
CD81-AS1	0.52196	3.93256	20.1664	4.40382e-49	3.22233e-48	100.411
UXS1	-0.346953	5.61923	-20.1627	4.51027e-49	3.29819e-48	100.032
AC079296.1	0.332787	5.83504	20.1626	4.51467e-49	3.29938e-48	100.012
FAM98B	0.3994	4.8465	20.1607	4.56822e-49	3.33646e-48	100.265
C12orf40	-0.526837	3.61551	-20.1522	4.82518e-49	3.52197e-48	100.27
REEP2	-0.326627	5.86707	-20.1462	5.0179e-49	3.66039e-48	99.9751
RHOT1	-0.268416	6.91733	-20.146	5.0234e-49	3.66215e-48	99.8298
KCTD15	-0.692567	2.96223	-20.1442	5.08001e-49	3.70115e-48	100.417
ZIM2-AS1	0.896207	2.77509	20.1342	5.41777e-49	3.94482e-48	100.618
TUT7	0.340183	5.28693	20.1335	5.44546e-49	3.96255e-48	99.9541
PDE7A	-0.316908	6.39346	-20.1257	5.72463e-49	4.16314e-48	99.7076
CDK18	-0.805679	2.22021	-20.1184	6.00062e-49	4.36118e-48	100.39
PAN3	0.249118	7.46256	20.1169	6.05962e-49	4.40137e-48	99.535
CSNK1E	0.375153	5.69432	20.1099	6.33827e-49	4.60096e-48	99.8151
COL4A3	-0.631818	3.51144	-20.1091	6.3717e-49	4.6224e-48	100.04
PPP1R26-AS1	0.558057	3.71115	20.105	6.5407e-49	4.74211e-48	100.074
AL158055.1	0.471607	4.10056	20.1042	6.57326e-49	4.76281e-48	99.9852
DNAAF4	0.342874	4.77507	20.0994	6.78061e-49	4.91005e-48	99.7708
PARP11	0.364083	5.46403	20.097	6.88773e-49	4.98459e-48	99.6669
ANKRD55	0.426042	6.01361	20.0964	6.91223e-49	4.99927e-48	99.5161
MYEF2	0.243168	6.88681	20.0921	7.1067e-49	5.1368e-48	99.4468
GLRB	-0.290326	6.29258	-20.0893	7.23549e-49	5.22671e-48	99.5061
BCL11B	0.346044	7.56192	20.0774	7.81463e-49	5.64163e-48	99.2583
AC012074.1	0.587782	3.22005	20.0734	8.01581e-49	5.78336e-48	100.028
GGT7	-0.259394	6.63611	-20.0716	8.10965e-49	5.84751e-48	99.3281
ELOVL5	-0.419846	5.0701	-20.0703	8.17957e-49	5.89435e-48	99.6192
GDA	0.4994	4.96781	20.0675	8.32681e-49	5.99682e-48	99.6041
TOM1	-0.346003	4.96936	-20.0418	9.8272e-49	7.07308e-48	99.4161
TRMT11	0.254134	6.21654	20.0326	1.04305e-48	7.50274e-48	99.1525
NMD3	0.315783	6.43543	20.0266	1.08399e-48	7.79255e-48	99.0769
GPATCH2	-0.323863	5.70791	-20.026	1.08819e-48	7.81803e-48	99.1843
TNRC18	0.264005	7.09321	20.0229	1.11021e-48	7.96934e-48	98.9521
ATP5MG	-0.309609	6.24061	-20.0229	1.1106e-48	7.96934e-48	99.1322
PGM2L1	0.311498	6.56117	20.0168	1.15491e-48	8.2823e-48	99.0174
ZMIZ1	0.363323	5.26113	20.0148	1.16994e-48	8.38504e-48	99.2058
GNPTAB	-0.237297	6.71657	-20.0137	1.17843e-48	8.44078e-48	98.9475
AC087500.1	0.335402	5.86645	20.0125	1.1872e-48	8.49853e-48	99.0811
OXR1	0.298652	10.285	20.0017	1.2728e-48	9.10577e-48	98.5375
MX1	-0.490718	3.00019	-19.9988	1.29693e-48	9.27284e-48	99.2572
WFS1	-0.634772	3.07774	-19.9918	1.35715e-48	9.69752e-48	99.5017
TRIM69	-0.362893	4.84023	-19.99	1.37268e-48	9.80261e-48	99.0367
JPH4	0.211617	7.38344	19.9723	1.53931e-48	1.0986e-47	98.6452
NKAIN2	0.665945	9.24625	19.9581	1.68669e-48	1.20306e-47	98.3236
KMT2E	0.19435	7.8855	19.9528	1.74556e-48	1.2443e-47	98.4382
RENBP	0.864582	2.48447	19.952	1.75464e-48	1.25003e-47	99.3681
SRD5A3	0.358916	4.67097	19.9292	2.03342e-48	1.44776e-47	98.727
EPHA5-AS1	-0.602281	4.18113	-19.9169	2.202e-48	1.56685e-47	98.7625
LINC01322	0.392701	8.43179	19.9167	2.20366e-48	1.56709e-47	98.1564
PLAG1	0.508361	4.03252	19.8993	2.46703e-48	1.75333e-47	98.7128
KLF7	-0.37119	5.03012	-19.8936	2.55863e-48	1.81735e-47	98.4667
NDUFB5	-0.391765	4.79987	-19.8713	2.95681e-48	2.09891e-47	98.3349
ELP4	0.24936	6.83794	19.8583	3.21625e-48	2.28171e-47	97.9578
LOXL3	0.580181	3.04004	19.8493	3.40872e-48	2.41682e-47	98.5474
CHRNA7	0.660256	6.31308	19.8319	3.81566e-48	2.70373e-47	97.85
MAGI1	-0.225823	9.87176	-19.7899	5.00597e-48	3.54505e-47	97.1964
AC145422.1	0.397575	5.05758	19.7891	5.03191e-48	3.5613e-47	97.7756
GREB1	-0.344937	6.42792	-19.7848	5.17417e-48	3.6598e-47	97.4989
DGKI	0.32404	8.63848	19.7664	5.83115e-48	4.12205e-47	97.1366
ZNF100	-0.489158	3.43774	-19.7643	5.90896e-48	4.17457e-47	97.7844
MYRIP	0.321871	9.28751	19.7481	6.56252e-48	4.63354e-47	96.9744
LINC00159	0.383381	4.94242	19.7446	6.71426e-48	4.73786e-47	97.5
ANKRD10	-0.24005	6.49318	-19.7402	6.909e-48	4.87238e-47	97.206
PIK3CB	-0.256493	6.82119	-19.7244	7.65407e-48	5.39462e-47	97.0722
FSTL5	0.793855	9.49656	19.7025	8.8218e-48	6.21054e-47	96.6627
ZEB2	-0.273239	9.20176	-19.7025	8.82217e-48	6.21054e-47	96.6909
KIF26B-AS1	0.802579	2.61194	19.69	9.56853e-48	6.73196e-47	97.5306
SMAD2	-0.320956	5.79044	-19.6839	9.95699e-48	7.00112e-47	96.9652
ZNF385A	-0.500932	4.71983	-19.6814	1.0119e-47	7.11084e-47	97.2595
AL117190.1	-0.426902	4.35661	-19.6726	1.07142e-47	7.52465e-47	97.0815
TNKS	-0.205928	8.10564	-19.672	1.07515e-47	7.54634e-47	96.6042
COL28A1	-0.453124	4.21559	-19.6656	1.12105e-47	7.86392e-47	97.0302
UROS	-0.309737	5.14162	-19.652	1.22479e-47	8.58657e-47	96.8485
PCBP3	-0.814816	5.13749	-19.64	1.32393e-47	9.27608e-47	96.8208
CDHR1	-0.551159	3.56547	-19.6272	1.43838e-47	1.00721e-46	97.0216
AC073343.2	0.393592	4.77034	19.6245	1.46449e-47	1.02488e-46	96.7549
TRPC7	1.02275	2.67296	19.5973	1.74665e-47	1.22163e-46	96.9429
ALS2CR12	-0.51474	3.9731	-19.5805	1.94911e-47	1.36243e-46	96.6456
UQCRH	-0.338756	6.26872	-19.5764	2.00122e-47	1.39803e-46	96.2272
TMEM163	-0.568257	4.34886	-19.568	2.11393e-47	1.4759e-46	96.4824
MACROD1	0.332715	5.32347	19.5662	2.13813e-47	1.49192e-46	96.2583
SLC2A6	-0.486495	3.97296	-19.5542	2.31241e-47	1.61258e-46	96.4161
TRIB2	0.819604	2.45057	19.5533	2.32571e-47	1.62091e-46	96.7045
NECAB3	-0.498659	3.9415	-19.5389	2.55372e-47	1.77877e-46	96.3678
AK3	0.311158	6.20718	19.532	2.67229e-47	1.86027e-46	95.8734
ZNF684	-0.615455	2.57748	-19.5315	2.68058e-47	1.86495e-46	96.5279
ITGB5	0.706614	4.58305	19.5287	2.73024e-47	1.89839e-46	96.0904
TDRP	-0.325217	5.3957	-19.5276	2.74987e-47	1.91092e-46	96.0109
AC068722.1	0.805644	4.10114	19.5192	2.90405e-47	2.01688e-46	96.2164
ALPK3	-0.785649	2.50134	-19.5188	2.9114e-47	2.0208e-46	96.5015
REX1BD	-0.372605	4.82825	-19.5107	3.06934e-47	2.12918e-46	95.9632
ITM2C	-0.42599	5.61908	-19.499	3.31144e-47	2.29579e-46	95.7892
NBEA	0.199402	10.1438	19.497	3.35571e-47	2.32512e-46	95.2741
INPP1	-0.342489	5.01986	-19.4958	3.38047e-47	2.34091e-46	95.87
RIT2	-0.921043	3.78342	-19.4822	3.69335e-47	2.55609e-46	96.1064
RASGRF1	-0.293635	7.04318	-19.4784	3.78591e-47	2.61862e-46	95.4276
AL592183.1	0.282779	6.1597	19.4744	3.88601e-47	2.6863e-46	95.56
CPPED1	-0.437262	3.98525	-19.4714	3.96423e-47	2.73878e-46	95.8847
GPR155	-0.247182	7.45582	-19.4564	4.36991e-47	3.0173e-46	95.2728
AL591686.2	-0.759979	2.31738	-19.4391	4.89247e-47	3.37615e-46	95.8642
MRRF	-0.319206	5.13375	-19.4318	5.1294e-47	3.53759e-46	95.378
LCMT1	0.263316	5.91791	19.4305	5.17293e-47	3.56554e-46	95.2869
SREK1	0.288995	6.52353	19.4172	5.6448e-47	3.88853e-46	95.1242
ZNF487	-0.380376	4.74141	-19.3982	6.3881e-47	4.39802e-46	95.2462
TBC1D16	-0.428855	4.02555	-19.3969	6.4426e-47	4.43297e-46	95.3671
SDHB	-0.332719	5.39033	-19.3959	6.48204e-47	4.45753e-46	95.1643
ATP13A2	-0.240783	6.49005	-19.386	6.91599e-47	4.75319e-46	94.9169
EXOG	-0.305376	5.29083	-19.3757	7.39888e-47	5.08213e-46	95.0234
CENPC	0.265084	6.44251	19.3751	7.42628e-47	5.09801e-46	94.876
TTC29	1.55737	2.78535	19.368	7.77753e-47	5.33605e-46	95.8098
RGS7	-0.331281	10.099	-19.345	9.03648e-47	6.19622e-46	94.2789
R3HDM1	-0.252139	8.24068	-19.3441	9.09308e-47	6.23144e-46	94.4326
EPB41L4B	-0.357714	6.29039	-19.3438	9.10805e-47	6.2381e-46	94.6376
CKMT2-AS1	0.283178	6.12544	19.3402	9.32807e-47	6.38511e-46	94.621
GAS2L1	-0.460539	3.76745	-19.3289	1.00382e-46	6.86721e-46	94.9452
TBC1D8	-0.30167	6.34283	-19.3243	1.03456e-46	7.07345e-46	94.5189
GALE	-0.462456	3.73926	-19.3208	1.05889e-46	7.23562e-46	94.9419
VAMP1	-0.507837	4.45975	-19.3187	1.07328e-46	7.32973e-46	94.8746
AC007495.1	0.424184	5.23475	19.3107	1.13049e-46	7.71607e-46	94.6562
LMO3	0.404142	5.55717	19.3079	1.15149e-46	7.85488e-46	94.5391
TMEM242	-0.351419	4.68021	-19.2945	1.25682e-46	8.56843e-46	94.5845
CHRM3	0.440834	9.39931	19.2781	1.39881e-46	9.53097e-46	93.9083
TSNARE1	0.311614	5.33593	19.2771	1.4085e-46	9.59152e-46	94.3425
NRDE2	0.326445	5.36175	19.2739	1.43805e-46	9.78716e-46	94.3659
Z93930.2	0.43697	4.77195	19.2634	1.54021e-46	1.04764e-45	94.3927
UQCRC1	-0.351252	4.9578	-19.2628	1.54654e-46	1.05135e-45	94.3586
SSH1	-0.258175	6.05692	-19.2584	1.59188e-46	1.08155e-45	94.1011
POT1-AS1	0.408239	6.28049	19.2453	1.73436e-46	1.17768e-45	94.0175
URB1	0.296363	5.23548	19.2414	1.77806e-46	1.20666e-45	94.1331
TRNP1	-0.43608	4.16269	-19.2377	1.82227e-46	1.23596e-45	94.3148
STK4	0.279878	5.24978	19.2252	1.978e-46	1.34082e-45	94.0466
THY1	-0.308905	6.99465	-19.2213	2.02855e-46	1.3743e-45	93.7965
LRCH1	-0.276763	6.98027	-19.2047	2.26072e-46	1.53072e-45	93.6558
MAN2A1	-0.365286	6.11742	-19.2028	2.28899e-46	1.54898e-45	93.7648
DNAH5	0.737234	2.85471	19.1855	2.56403e-46	1.73411e-45	94.2644
HMBOX1	0.317373	7.24913	19.1797	2.66386e-46	1.80061e-45	93.4693
SCRT1	-0.464253	4.70864	-19.1784	2.68528e-46	1.81405e-45	93.9483
ENDOG	-0.591295	3.26806	-19.1723	2.7951e-46	1.88717e-45	94.1316
MFF	-0.273202	6.11555	-19.1695	2.84767e-46	1.92157e-45	93.5387
MYO1B	-0.520334	6.12242	-19.1619	2.99345e-46	2.01879e-45	93.4925
BACH1	0.391004	6.89101	19.1613	3.00443e-46	2.02505e-45	93.3563
TSPYL2	0.22764	7.29201	19.1547	3.1377e-46	2.11368e-45	93.3392
RFX2	-0.532798	4.08649	-19.1487	3.26258e-46	2.19656e-45	93.8321
MRPS16	-0.318484	5.01801	-19.1466	3.30745e-46	2.22551e-45	93.4918
ZFC3H1	0.216485	6.35228	19.1443	3.35866e-46	2.25868e-45	93.3166
TRIM62	-0.446672	4.26566	-19.1408	3.43564e-46	2.30914e-45	93.6464
FRMD4B	0.470516	6.26374	19.1331	3.61257e-46	2.42669e-45	93.248
BIRC3	0.835725	2.74709	19.1296	3.69739e-46	2.48226e-45	93.9427
PKM	-0.348389	7.1764	-19.1184	3.97799e-46	2.66914e-45	93.1359
KIAA0930	0.248151	6.17246	19.1165	4.02927e-46	2.70202e-45	93.1868
CLEC16A	-0.272222	7.71005	-19.0895	4.80986e-46	3.22366e-45	92.7876
AKT3	-0.195902	8.96765	-19.0885	4.84233e-46	3.24359e-45	92.6949
NEFL	-0.532543	4.78797	-19.0734	5.34626e-46	3.57913e-45	93.1471
FAM149A	0.369101	4.47695	19.07	5.46439e-46	3.65615e-45	93.131
NBL1	-0.466124	5.17305	-19.0649	5.65087e-46	3.7788e-45	93.18
RUFY2	0.219147	6.97405	19.0481	6.3111e-46	4.21663e-45	92.6385
TNFRSF25	-0.370172	4.86507	-19.048	6.3127e-46	4.21663e-45	92.9098
PPP1R16B	-0.293597	5.8291	-19.0215	7.51421e-46	5.01637e-45	92.604
CTTN	-0.23067	6.20449	-19.0171	7.73136e-46	5.15844e-45	92.5266
AC137770.1	-0.736596	5.66609	-19.0096	8.12184e-46	5.41593e-45	92.5063
SULT1A1	0.288079	5.70677	19.0064	8.29693e-46	5.52958e-45	92.5227
RERG	0.402518	7.21596	19.003	8.48344e-46	5.65071e-45	92.3629
SLC6A6	-0.335945	4.97884	-18.9979	8.77003e-46	5.83833e-45	92.5339
DLGAP4	-0.272223	7.44438	-18.9975	8.79397e-46	5.85099e-45	92.2174
HELB	0.739818	3.01816	18.9771	1.00577e-45	6.68808e-45	92.9528
ANK3	0.175	10.1395	18.9622	1.10876e-45	7.36879e-45	91.7681
NPTXR	0.336485	6.64182	18.9572	1.14612e-45	7.61281e-45	92.0834
ARFGEF3	-0.234616	7.83365	-18.9568	1.1493e-45	7.62968e-45	91.9248
ATP6V0D1	-0.377004	5.23285	-18.9556	1.15784e-45	7.68206e-45	92.3219
SLC25A48	0.661709	6.12936	18.9527	1.18073e-45	7.82956e-45	92.0683
IFNLR1	0.734765	2.68642	18.9473	1.22324e-45	8.10696e-45	92.8161
RPS24	0.469452	5.63994	18.9384	1.29689e-45	8.59025e-45	92.1029
COX10	-0.350897	4.83043	-18.9357	1.32021e-45	8.73988e-45	92.1599
TMEM150C	0.374171	5.27187	18.9346	1.32982e-45	8.7986e-45	92.1253
NAALAD2	0.298434	6.81951	18.931	1.36099e-45	8.99981e-45	91.871
FMN2	0.200072	8.74419	18.9175	1.48773e-45	9.83243e-45	91.5808
SNHG22	0.400465	4.92699	18.9074	1.58974e-45	1.05008e-44	92.0389
PBX1	0.235609	9.11855	18.9052	1.61328e-45	1.06503e-44	91.4681
RNF175	-0.252762	6.71483	-18.8981	1.68991e-45	1.115e-44	91.681
SH3BGRL2	-0.378746	5.15653	-18.8954	1.7203e-45	1.13442e-44	91.8881
SDHA	-0.266438	5.85466	-18.8823	1.87502e-45	1.23577e-44	91.6944
ISCU	-0.404396	5.47824	-18.8798	1.90698e-45	1.25614e-44	91.7771
ATP5PB	-0.345451	5.07648	-18.8792	1.91391e-45	1.26e-44	91.8339
UBAC2	-0.229566	7.03858	-18.8702	2.03104e-45	1.33637e-44	91.4373
NAGPA	-0.332843	4.4302	-18.8672	2.07158e-45	1.36229e-44	91.7973
ZNF536	-0.394387	9.42895	-18.8619	2.14413e-45	1.40922e-44	91.1427
SMIM17	-0.381094	4.62372	-18.8522	2.28682e-45	1.50157e-44	91.6409
WSCD2	0.333693	5.77147	18.8521	2.28717e-45	1.50157e-44	91.495
FAM174A	-0.360095	4.93102	-18.8509	2.30542e-45	1.51272e-44	91.6517
HUNK	-0.34125	6.58015	-18.845	2.39781e-45	1.57247e-44	91.3422
CORO6	-0.292669	6.46578	-18.8439	2.41482e-45	1.58275e-44	91.3523
UNK	0.318137	5.34839	18.8422	2.44191e-45	1.59963e-44	91.5001
CYC1	-0.478801	4.32202	-18.8388	2.49679e-45	1.63467e-44	91.7525
RHBDD1	-0.336879	5.49718	-18.8342	2.57422e-45	1.68444e-44	91.4279
USP53	0.355142	5.38562	18.8306	2.6362e-45	1.72405e-44	91.4374
CYTOR	0.618521	3.80015	18.8268	2.70295e-45	1.76673e-44	91.7427
CKB	-0.38463	7.54036	-18.8252	2.73012e-45	1.78351e-44	91.1639
UNC13C	-0.830999	7.7236	-18.8215	2.79889e-45	1.82743e-44	91.0981
AC005697.1	0.419892	4.4289	18.8191	2.84369e-45	1.85566e-44	91.4281
CEP120	0.3186	5.11935	18.8139	2.94225e-45	1.91892e-44	91.3762
SNN	-0.570915	3.3654	-18.8052	3.11476e-45	2.03032e-44	91.7317
CADPS	0.226602	10.2673	18.8017	3.18722e-45	2.07641e-44	90.696
ERICH1	-0.333066	5.15663	-18.7927	3.38205e-45	2.20213e-44	91.1668
TAF1D	0.231561	7.0755	18.7632	4.10829e-45	2.67354e-44	90.7303
AMZ1	-0.44391	4.37165	-18.763	4.11452e-45	2.67613e-44	91.1565
MTHFD1L	-0.338459	6.40755	-18.7616	4.15377e-45	2.70018e-44	90.7939
INSR	0.201357	7.54096	18.7537	4.37488e-45	2.84236e-44	90.6239
TRIO	0.183456	9.32334	18.7488	4.51969e-45	2.93483e-44	90.4081
PRKCH	-0.797361	3.14424	-18.7483	4.53409e-45	2.94258e-44	91.3315
PRUNE2	-0.310449	6.22854	-18.7421	4.72227e-45	3.06303e-44	90.7346
RAI1	0.235635	6.35966	18.7343	4.97065e-45	3.22238e-44	90.6116
SYT7	0.341525	5.04077	18.7302	5.10824e-45	3.30977e-44	90.8598
ARX	0.356746	6.64577	18.7287	5.15949e-45	3.34116e-44	90.5712
TMEM178B	0.226558	9.45872	18.716	5.60879e-45	3.63013e-44	90.1714
NQO2	-0.262168	6.90491	-18.7128	5.7284e-45	3.70553e-44	90.4002
COX5B	-0.407661	5.11792	-18.7027	6.1256e-45	3.96031e-44	90.6857
KIFC3	-0.433172	4.24677	-18.699	6.27614e-45	4.05543e-44	90.7455
PDIA2	0.341065	5.15743	18.6939	6.48866e-45	4.19047e-44	90.5658
MVK	-0.550998	3.26869	-18.6908	6.62391e-45	4.2755e-44	90.8822
TIMP2	0.305091	7.11866	18.6905	6.6383e-45	4.28246e-44	90.2643
EXOC4	-0.204728	8.30853	-18.6843	6.91262e-45	4.45701e-44	90.0783
CCSER1	0.213103	10.6362	18.6694	7.628e-45	4.91559e-44	89.7935
AKAIN1	-0.791554	2.68103	-18.661	8.06615e-45	5.19512e-44	90.8756
ZNF365	-0.480401	4.17452	-18.6532	8.49011e-45	5.46522e-44	90.5669
GPHN	-0.199401	9.94054	-18.6531	8.4952e-45	5.46554e-44	89.749
TEX41	-0.831064	3.47908	-18.6508	8.6248e-45	5.54591e-44	90.6331
LINC00513	-0.345438	5.33147	-18.6459	8.90746e-45	5.72458e-44	90.0699
ACYP2	-0.227551	7.62776	-18.6151	1.09178e-44	7.01278e-44	89.6881
SVOP	0.267079	6.90548	18.6144	1.0971e-44	7.04313e-44	89.7509
KIRREL3	0.469837	9.75844	18.5843	1.33867e-44	8.5893e-44	89.2705
AZI2	0.298592	5.72402	18.569	1.48077e-44	9.49594e-44	89.6922
SYT6	0.949145	2.89759	18.5672	1.49893e-44	9.60723e-44	90.2548
LINC01535	-0.560864	3.32018	-18.5581	1.59132e-44	1.01939e-43	90.0092
RBFOX1	0.339656	12.7244	18.5556	1.6179e-44	1.03586e-43	88.8716
TRA2B	0.231074	6.16082	18.5471	1.71209e-44	1.09557e-43	89.4409
ITGA7	-0.567557	3.37122	-18.5434	1.75406e-44	1.12182e-43	89.8968
CXCL13	-1.14279	2.53921	-18.5414	1.7775e-44	1.1362e-43	90.216
ATRNL1	-0.35653	10.1517	-18.5369	1.83094e-44	1.16973e-43	88.9484
IQSEC3	-0.2027	7.11993	-18.5251	1.98022e-44	1.26442e-43	89.1202
ISG15	0.450293	2.71813	18.5172	2.08586e-44	1.33117e-43	89.5988
FBLN7	-0.46184	5.42938	-18.5141	2.1295e-44	1.35829e-43	89.3898
LCORL	-0.297149	7.15432	-18.513	2.14544e-44	1.36772e-43	89.0869
YEATS2	0.232067	6.40527	18.507	2.232e-44	1.42214e-43	89.1068
RFX1	0.361284	4.99155	18.504	2.27684e-44	1.44993e-43	89.3321
RPS6KC1	-0.221275	7.18667	-18.5016	2.31293e-44	1.47212e-43	89.0022
BCKDHB	-0.386106	6.33658	-18.4909	2.48251e-44	1.57921e-43	89.0681
AP002336.2	-0.423211	3.58819	-18.4824	2.62701e-44	1.67024e-43	89.3357
CYP4V2	-0.335042	4.7794	-18.4823	2.62873e-44	1.67044e-43	89.1536
ZNF641	-0.313582	5.0455	-18.4776	2.71177e-44	1.72229e-43	89.0994
AC009554.1	-0.443657	3.25233	-18.4675	2.89899e-44	1.84021e-43	89.1538
AMPH	-0.241926	7.59864	-18.4445	3.37555e-44	2.14157e-43	88.5666
TEAD1	-0.321149	7.02738	-18.4424	3.42507e-44	2.17104e-43	88.6178
USP2	-0.418584	4.22856	-18.4423	3.42613e-44	2.17104e-43	89.1776
RPS6KA3	0.23262	6.9276	18.4422	3.42748e-44	2.17104e-43	88.6466
CLCN3	0.214746	6.88461	18.4382	3.52169e-44	2.22953e-43	88.6134
KATNAL2	-0.328582	5.60747	-18.4305	3.70586e-44	2.34487e-43	88.6675
AL591368.1	-0.644684	3.27666	-18.4287	3.74993e-44	2.37149e-43	89.2939
COQ8A	-0.292343	5.39621	-18.4238	3.87426e-44	2.44882e-43	88.7127
SDC3	0.390807	4.63146	18.411	4.21679e-44	2.66391e-43	88.7899
L3MBTL3	-0.548747	3.73409	-18.4069	4.33246e-44	2.73552e-43	88.9594
ITPKB	-0.657716	2.52487	-18.3902	4.84002e-44	3.05438e-43	89.0238
SNX13	0.227783	6.66132	18.3887	4.8867e-44	3.0822e-43	88.3038
MAP3K14	0.298916	5.11734	18.3882	4.90424e-44	3.09162e-43	88.5105
MANBA	-0.274815	6.56133	-18.3881	4.90737e-44	3.09195e-43	88.3095
PEPD	-0.367617	4.27047	-18.3854	4.99585e-44	3.14604e-43	88.615
HSPBAP1	-0.395357	4.62118	-18.3842	5.03692e-44	3.17022e-43	88.5616
RASSF3	-0.532328	4.61615	-18.3793	5.20254e-44	3.27272e-43	88.5785
ELN	-0.628184	3.96752	-18.3744	5.37444e-44	3.37907e-43	88.6505
FAT4	0.543991	5.35775	18.3723	5.44927e-44	3.42431e-43	88.4083
CSAD	0.314501	6.37315	18.3669	5.64891e-44	3.54788e-43	88.1862
GPR162	-0.320671	5.41996	-18.3625	5.81378e-44	3.64951e-43	88.3851
HES4	0.413009	4.56534	18.3559	6.077e-44	3.81272e-43	88.3881
RBBP6	0.246401	6.60135	18.3536	6.16812e-44	3.86785e-43	88.0993
LRRFIP2	-0.216694	7.55379	-18.3517	6.24691e-44	3.91519e-43	87.9361
MGLL	0.297771	6.41109	18.344	6.57605e-44	4.11931e-43	88.0375
TNXB	0.443923	4.00209	18.3416	6.68043e-44	4.18248e-43	88.498
MIR2052HG	-0.552078	5.64703	-18.3348	6.99056e-44	4.37435e-43	88.2071
ATP5PF	-0.339119	5.28635	-18.3335	7.05089e-44	4.40978e-43	88.1546
CEP170	0.197063	7.42326	18.3314	7.14901e-44	4.46879e-43	87.847
TACC2	0.232799	6.50056	18.3257	7.42374e-44	4.63808e-43	87.8979
RBMS3-AS3	0.337946	4.92257	18.3174	7.84318e-44	4.89756e-43	87.9541
SESN3	0.254263	7.15958	18.3096	8.26147e-44	5.15604e-43	87.7529
CCNY	-0.218631	6.9849	-18.3088	8.30479e-44	5.18035e-43	87.7198
FYN	-0.235968	7.48331	-18.3044	8.55036e-44	5.33074e-43	87.6447
ETNK2	0.64712	2.99782	18.3008	8.75816e-44	5.45743e-43	88.465
B2M	0.415541	4.98656	18.2802	1.00399e-43	6.25284e-43	87.7392
FAM222A	-0.510633	3.8348	-18.2796	1.00865e-43	6.27856e-43	88.0854
TMEM179	0.303551	5.20845	18.2729	1.05417e-43	6.55846e-43	87.8082
BCAN	-0.366879	4.51181	-18.2681	1.08849e-43	6.76844e-43	87.8377
CMTM8	0.56669	5.83259	18.2636	1.12175e-43	6.9716e-43	87.5125
AMMECR1	0.265717	7.20086	18.2595	1.15243e-43	7.15857e-43	87.3688
SIPA1L3	0.249405	7.56327	18.2504	1.22386e-43	7.59827e-43	87.2641
AGO4	-0.244891	6.53	-18.245	1.26908e-43	7.87493e-43	87.3864
ANKRD26	0.199873	8.21769	18.2443	1.27487e-43	7.90674e-43	87.1634
ATP2B2	-0.221412	8.44806	-18.2436	1.28073e-43	7.93894e-43	87.1333
RUBCNL	-0.536137	3.7596	-18.2424	1.29142e-43	8.00101e-43	87.7833
STRADB	-0.312352	4.40076	-18.2395	1.31623e-43	8.1505e-43	87.6487
OSBPL9	0.196634	7.26893	18.2341	1.36451e-43	8.44505e-43	87.2006
IRF2	-0.295885	5.12741	-18.232	1.38339e-43	8.55742e-43	87.4717
UPP1	-0.324966	5.53976	-18.2318	1.38555e-43	8.56634e-43	87.4124
NTAN1	-0.376805	4.2782	-18.2167	1.53152e-43	9.46387e-43	87.5285
TMEM131L	-0.387313	6.26359	-18.2011	1.69927e-43	1.0495e-42	87.0935
CTTNBP2NL	0.333365	5.22315	18.1984	1.72982e-43	1.06782e-42	87.2804
ADHFE1	-0.435195	3.82664	-18.198	1.73496e-43	1.07043e-42	87.4538
ZNF438	0.284255	6.49656	18.1923	1.80098e-43	1.11059e-42	87.0014
C17orf67	0.406201	4.30716	18.1877	1.85782e-43	1.14504e-42	87.2792
PBX3	-0.813766	4.26797	-18.1739	2.03546e-43	1.25388e-42	87.2277
C9orf129	0.324791	5.03573	18.1676	2.12374e-43	1.30758e-42	87.0473
RETREG1	-0.253449	6.48869	-18.1647	2.16515e-43	1.33239e-42	86.8254
PRPF38B	0.296831	5.59686	18.1607	2.22296e-43	1.36726e-42	86.9593
CACNG4	0.309287	6.10325	18.1583	2.25802e-43	1.3881e-42	86.8193
TANGO6	0.284433	6.40947	18.154	2.32479e-43	1.42841e-42	86.7748
TACC3	-0.618362	2.75565	-18.1508	2.3742e-43	1.45802e-42	87.3894
AC005225.2	0.369887	4.53357	18.1504	2.38055e-43	1.46116e-42	87.0436
BCAR1	-0.315938	4.84292	-18.1498	2.38953e-43	1.46591e-42	87.0131
PTH1R	-0.864677	2.31584	-18.1487	2.40742e-43	1.47613e-42	87.6251
LINC00504	-0.496267	4.82049	-18.1411	2.53199e-43	1.55171e-42	86.9319
AP2M1	-0.371999	6.18506	-18.1359	2.62182e-43	1.60593e-42	86.8186
ADAM9	0.294172	5.52409	18.1263	2.79494e-43	1.71109e-42	86.7678
DLD	-0.31636	5.1603	-18.1244	2.83012e-43	1.73173e-42	86.7886
TRHDE	0.64418	7.77734	18.1188	2.93844e-43	1.79709e-42	86.327
PQLC1	-0.284964	5.44823	-18.1072	3.17315e-43	1.93963e-42	86.6242
TXLNG	0.251037	6.1022	18.106	3.19968e-43	1.95485e-42	86.542
FOXK1	-0.331316	5.75919	-18.0906	3.54606e-43	2.16536e-42	86.4722
ABLIM3	0.256832	6.26071	18.0899	3.56202e-43	2.17398e-42	86.3451
GALNT2	0.260642	6.92462	18.0885	3.59496e-43	2.19296e-42	86.2536
KIAA1211	-0.204424	8.53006	-18.0804	3.79447e-43	2.31348e-42	86.0246
APP	-0.179937	9.14092	-18.0698	4.07184e-43	2.48132e-42	85.9184
ANXA6	-0.282241	5.65043	-18.0695	4.07997e-43	2.485e-42	86.2915
UBL3	-0.215009	6.78221	-18.0654	4.19452e-43	2.55346e-42	86.1664
ATP6V0A2	-0.327748	4.83789	-18.0631	4.25844e-43	2.59104e-42	86.3751
LYST	0.236874	7.43616	18.063	4.26087e-43	2.5912e-42	86.0386
ANOS1	0.632727	5.49789	18.0596	4.35992e-43	2.65007e-42	86.2993
ZMAT4	-0.287919	9.05975	-18.0449	4.80761e-43	2.9207e-42	85.7418
NDUFB9	-0.392419	4.35663	-18.026	5.45433e-43	3.3119e-42	86.2877
UNC45A	-0.307637	4.82496	-18.025	5.48823e-43	3.33078e-42	86.1299
ATP13A3	-0.245153	6.1623	-18.017	5.78949e-43	3.51182e-42	85.8989
PDXDC1	-0.20555	6.94791	-18.0158	5.83722e-43	3.53896e-42	85.766
UQCRFS1	-0.447578	4.22108	-18.0091	6.10172e-43	3.69744e-42	86.1704
HIVEP1	0.339104	6.32332	18.0076	6.16485e-43	3.73379e-42	85.784
NSD3	0.166541	8.32058	17.9862	7.10999e-43	4.30403e-42	85.4343
CCDC107	-0.473817	3.6475	-17.9789	7.46804e-43	4.51847e-42	86.1337
FGF9	-0.353093	5.66089	-17.9701	7.91866e-43	4.78867e-42	85.6531
TPST1	-0.241546	7.74672	-17.9697	7.93948e-43	4.79882e-42	85.3788
COL18A1	-0.590972	3.76822	-17.9678	8.04033e-43	4.85731e-42	85.8815
RYR1	-0.399535	5.4565	-17.9662	8.12343e-43	4.90501e-42	85.6661
AC073050.1	0.352702	9.08314	17.9633	8.2857e-43	5.00045e-42	85.2209
GLG1	0.166963	7.97974	17.9366	9.89925e-43	5.97121e-42	85.1453
KLF15	-0.738008	2.40839	-17.9349	1.00132e-42	6.03687e-42	86.1391
TRIM9	0.236301	8.83452	17.932	1.02131e-42	6.15427e-42	85.0257
SELENOW	-0.378388	6.03084	-17.9309	1.02867e-42	6.19549e-42	85.4455
ADGRB2	0.364738	4.44353	17.9248	1.0711e-42	6.44777e-42	85.6065
AC027288.3	0.484736	6.4958	17.9145	1.14797e-42	6.90698e-42	85.1082
PPP1CB	-0.302933	5.07662	-17.9088	1.1918e-42	7.16706e-42	85.3461
AC005786.3	0.568707	3.34261	17.9054	1.21951e-42	7.33002e-42	85.831
AC011092.2	-0.492222	3.01325	-17.8957	1.30086e-42	7.81501e-42	85.5451
GABRA4	0.228022	7.25276	17.8904	1.34788e-42	8.09339e-42	84.9238
HMGB1	0.185152	8.1724	17.8854	1.3937e-42	8.36429e-42	84.7808
SCAMP1	0.227965	6.54238	17.8848	1.39957e-42	8.3953e-42	84.9698
DIRAS2	-0.928005	3.62822	-17.8844	1.40283e-42	8.41059e-42	85.6752
PIBF1	0.233147	7.21749	17.8822	1.42413e-42	8.53401e-42	84.8476
AL139294.1	-0.507934	2.62076	-17.8768	1.47652e-42	8.84349e-42	85.4255
PARVA	-0.348912	5.38347	-17.8739	1.50561e-42	9.01317e-42	85.04
LRRN2	0.320132	6.6793	17.8692	1.55327e-42	9.2938e-42	84.7958
AP001528.2	-0.455341	3.74794	-17.8592	1.66075e-42	9.93189e-42	85.316
TMEM167A	-0.393354	4.40382	-17.8564	1.69153e-42	1.01109e-41	85.156
DRC1	0.573116	3.4316	17.8537	1.72278e-42	1.02925e-41	85.3404
HEATR6	0.360313	4.38454	17.8531	1.72983e-42	1.03294e-41	85.162
CENPJ	0.334768	4.72804	17.8465	1.80761e-42	1.07885e-41	85.0098
NARS	-0.321213	5.32122	-17.8355	1.94607e-42	1.1609e-41	84.8525
SNX25	0.261488	6.31599	17.8343	1.96114e-42	1.16931e-41	84.6641
ZSWIM6	0.21696	7.39969	17.8321	1.99029e-42	1.18609e-41	84.4896
RPS6KA5	0.317407	6.28238	17.8291	2.03132e-42	1.20993e-41	84.7187
WWC2	0.259384	6.96657	17.8287	2.03657e-42	1.21245e-41	84.5165
SFSWAP	0.260115	6.18845	17.8272	2.05743e-42	1.22426e-41	84.603
EML1	-0.393011	4.72362	-17.8185	2.17971e-42	1.29637e-41	84.8031
LGI1	0.234755	6.87611	17.8127	2.2658e-42	1.3469e-41	84.4316
[truncated: 9,884 more rows]
