# Supplementary material for: Single-cell multiregion dissection of Alzheimer’s disease
Source: Nature. 2024 Jul 24;632(8026):858–68. doi: 10.1038/s41586-024-07606-7 (PMC11338834; doi:10.1038/s41586-024-07606-7)
Supplement: Supplementary file 4 — Source Data Fig. 3 [file 41586_2024_7606_MOESM4_ESM.xlsx]

## Sheet: FOXP2-GAD2
Number of transcripts of FOXP2 in GAD2+ cells
Ant. Thalamus	PFC
10	0
4	1
7	1
4	2
7	0
6	0
5	0
5	0
8	0
5	0
10	4
7	0
7	0
6	0
3	1
3	0
14	4
10	0
4	1
9
23
0

## Sheet: MEIS2-GAD2
Number of transcripts of MEIS2 in GAD2+ cells
Ant. Thalamus	PFC
4	0
12	1
5	1
7	0
10	0
4	0
7	4
12	0
9	0
14	0
6	0
10	0
5	0
6	0
14	0
6	0
15	0
10	1
10	4
5	0
15	0
11	0
8	0
11	0
12	0
18	0
	1
	0
	0
	0
	2
	0
	0
	0
	0

## Sheet: GRM3-AQP4
Number of GRM3 transcripts per AQP4+ cell
PFC	AT
2	1
2	1
3	0
5	0
1	0
2	4
4	0
2	0
2	4
3	1
2	0
7	0
6	0
4	0
3	0
3	0
3	1
4	1
3	1
5	3
0	0
3	1
8	3
8
6
3
4
3
5
3
6
4
4
5
1
2
4

## Sheet: ADCY8-AQP4
Number of ADCY8 transcripts per AQP4 cell
nonAD	AD
0	3
0	3
0	0
0	3
1	1
2	5
1	3
0	4
1	3
0	3
2	6
0	1
0	1
0	2
0	1
3	1
0	1
2	1
0	5
3	3
0	3
0	1
2	0
0	0
0	0
0	2
0	3
1	0
0	0
0	0
0	2
0	2
0	1
0	1
0	1
0	1
0	1
0	1
0	0
0	0
2	0
1	0
1	0
0	0
0	3
0	1
0	1
0	4
0	3
0	1
0	1
0	0
1	0
1	0
1	0
1	0
0	0
0	2
0	1
0	1
0	1
0	1
0	2
0	1
0	0
0	0
0	0
0	0
0	4
0	5
1	1
1	1
0	3
0	3
0	3
0	1
2
1
2
3
1
0
0
0
0
0
0
0
0
0
0
0
1
1
1
1
1
2
1
0
0
0
0
0
0
0
0
0
0
0
0
0
0
0
1
1
2

## Sheet: PFKP-AQP4
Number of PFKP transcripts per AQP4+ cell
nonAD	AD
0	6
0	1
0	1
0	3
0	1
4	10
0	7
0	3
0	1
0	1
0	1
0	0
0	0
3	0
0	1
1	1
0	1
2	1
3	1
0	1
5	0
3	0
1	5
3	7
3	5
0	3
0	15
2	5
0	5
0	6
0	4
0	13
0	5
1	2
3	3
1	7
0	15
0	3
1	5
1	4
0
0
1

## Sheet: GPCPD1-AQP4
Number of GPCPD1 transcripts per AQP4+ cell
Cog. Impaired	Cog. Resilient
1	7
0	0
0	1
0	2
1	3
2	0
0	4
0	0
0	2
0	0
1	0
0	1
0	1
0	3
4	2
3	0
1	2
1	2
0	3
0	4
0	3
	2
	4
	0
	1

## Sheet: CHDH-AQP4
Number of CHDH transcripts per AQP4+ cell
Cog. Impaired	Cog. Resilient
4	3
3	2
4	1
1	1
1	0
2	0
3	0
2	0
5	1
15	0
5	2
2	1
1	0
1	1
	2
	3
	2
	2
	1

## Sheet: Reelin-vGlut
Percentage of vGlut+ cells that are Reelin+
non AD	Late AD
26.087	0
0	0
25	0
41.6667	6.06061
25

## Sheet: Reelin-APPKI
Percentage of neurons that are Reelin+
WT	APP KI
26.1944	17.7711
39.3382	18.0297
40.0407	12.9902
29.9578	35.7466
27.7985	25.859
26.1006	6.72154
	2.83019

## Sheet: Reelin Tau
Percentage of Neurons that are Reelin+
WT	Tau P301S
36.5753	10.4839
28.8299	17.9034
27.2265	16.3337
26.0241	17.6305
38.9831	18.6207
	7.28863
